# Supplementary material for: DNA Double Strand Break Repair Is Important for the Longevity of Primed Seeds
Source: Plant Cell Environ. 2025 Aug 21;48(12):8469–82. doi: 10.1111/pce.70142 (PMC12586901; doi:10.1111/pce.70142)
Supplement: Supplementary file 2 — Table S1. Primers. [file PCE-48-8469-s011.xlsx]

## Sheet: Table S1 Primers
Gene	AGI	Genbank	Forward Primer	Reverse Primer
GSTU2	AT2G29480	NM_128502.2	CACGATCCCTACGAGAAGGC	ACTAGGGGCATGAAGCCAAC
GSTU7	AT2G29420	NM_128496.2	AGATGCTGTGGTTGAAGCGA	AACTTCTCCACCGGAACCAC
ACTIN7	AT5G09810	NM_121018.4	CCATCGCTCATCGGAATGGA	TGGAACCACCACTGAGAACG
XRI1	AT5G48720	NM_124249.3	GGGTTCACGGTGGAATGACT	TCCTTTTCCTCCTTCGGTGC
RAD51	AT5G20850	NM_001344803.1	GGGTTCACGGTGGAATGACT	TCCTTTTCCTCCTTCGGTGC
PBB1	AT3G27430	NM_001203060.1	AACGTGGACATCTGCGTGAT	TTTCGACTCGCTCCAGCAAT
PBD2	AT4G14800	NM_001203802.1	TGACCGGGTTCAGTTTACGG	GGCAAGTTCTCCACGAGTGA
Lig6_pENT_Bam_F			GGCTTTAAAGGAACCAATTCAGTCGACTGGATCCCTCATCATGGCCTCTGATTCCGCCG
Lig6_pENT_XhoI_R			CAACTTTGTACAAGAAAGCTGGGTCTAGATATCTCGAGTTAATGTTGAGAAGTGATGTTC
