# Supplementary material for: DNA Double Strand Break Repair Is Important for the Longevity of Primed Seeds
Source: Plant Cell Environ. 2025 Aug 21;48(12):8469–82. doi: 10.1111/pce.70142 (PMC12586901; doi:10.1111/pce.70142)
Supplement: Supplementary file 3 — Table S2. GSEA gene lists. [file PCE-48-8469-s012.xlsx]

## Sheet: Table S2 GSEA gene lists
3h_UP	3h_DOWN	6h_UP	6h_DOWN	12h_UP	12h_DOWN	24h_UP	24h_DOWN	DDR
Nakabayashi	Nakabayashi	Nakabayashi	Nakabayashi	Nakabayashi	Nakabayashi	Nakabayashi	Nakabayashi	Culligan
AT2G38310	AT1G01520	AT2G40610	AT3G01990	AT3G44990	AT1G01480	AT1G29080	AT5G59530	AT4G21070
AT1G78290	AT1G10690	AT5G05290	AT1G20030	AT1G28290	AT4G25200	AT4G01700	AT2G29500	AT5G48720
AT1G55740	AT3G20865	AT2G37640	AT1G56600	AT1G78060	AT1G52560	AT2G27920	AT3G26280	AT5G20850
AT2G40880	AT1G12900	AT4G21870	AT3G29575	AT3G61820	AT4G32870	AT5G08370	AT3G07820	AT4G02390
AT3G27060	AT4G35420	AT5G57220	AT5G45880	AT1G76160	AT5G59720	AT5G13930	AT4G27580	AT5G40840
AT5G65020	AT4G29190	AT1G80340	AT3G52110	AT3G22550	AT1G54050	AT5G34940	AT3G01700	AT5G24280
AT5G48850	AT5G54070	AT2G38810	AT2G45040	AT2G22170	AT1G16030	AT4G33560	AT1G13340	AT4G19130
AT3G05490	AT3G04050	AT3G53480	AT4G25140	AT1G20440	AT2G46240	AT3G45320	AT2G27310	AT3G07800
AT3G59100	AT5G04010	AT1G70000	AT5G05220	AT3G61550	ATMG00510	AT3G16460	AT3G62710	AT4G29170
AT2G18650	AT1G02790	AT5G20250	AT4G28520	AT1G53070	AT2G31250	AT5G26260	AT1G70985	AT2G31320
AT3G23730	AT2G25900	AT5G66920	AT2G38490	AT1G49430	AT1G74310	AT2G43860	AT3G14680	AT3G27060
AT5G23530	AT5G07430	AT4G12910	AT3G15400	AT3G09260	AT5G48900	AT4G26790	AT4G17500	AT5G66130
AT1G72150	AT5G45630	AT1G09630	AT5G57810	AT3G15720	AT2G20560	AT3G51600	AT5G43450	AT1G08260
AT5G03780	AT4G27410	AT2G34020	AT1G06800	AT1G43800	AT5G42650	AT5G13100	AT2G25940	AT4G35740
AT4G34250	AT5G01520	AT3G47420	AT5G62210	AT4G14130	AT3G29670	AT2G34080	AT1G12320	AT1G09815
AT5G17760	AT5G47240	AT4G16370	AT5G58770	AT5G43760	AT3G62170	AT2G35370	AT5G04380	AT3G20490
AT2G40330	AT5G06750	AT5G07200	AT5G19580	AT2G06520	AT2G22880	AT5G26200	AT4G12400	AT5G45400
AT4G37490	AT2G32150	AT4G26760	AT4G21323	AT4G04640	AT1G53540	AT5G23820	AT5G05850	AT5G49110
AT3G10040	AT3G12920	AT1G15550	AT1G71530	AT2G45180	AT4G23493	AT1G67750	AT5G12020	AT2G06510
AT3G07470	AT1G24600	AT1G28580	AT1G29770	AT5G58960	AT2G45210	AT1G19830	AT3G19660	AT2G18760
AT3G03660	AT5G18670	AT2G41900	AT2G18340	AT4G19120	AT1G76070	AT5G11720	ATMG01060	AT5G15540
AT2G17230	AT4G19230	AT2G39420	ATCG00150	AT1G66390	AT1G23120	AT5G38520	AT4G02090	AT4G14970
AT4G33950	AT3G14330	AT5G07180	AT5G35580	AT4G30020	AT1G76360	AT3G43800	AT1G12280
AT1G70090	AT5G39520	AT1G17200	AT4G03330	AT1G02900	AT3G06420	AT4G12730	AT1G23390
AT4G36880	AT5G01530	AT1G69490	AT4G09610	AT3G20210	AT4G10250	AT1G32930	AT2G35760
AT2G16060	AT2G38820	AT2G28080	AT1G55560	AT5G60890	AT4G37370	AT5G05270	AT1G19500
AT2G40220	AT2G47050	AT1G66180	AT4G10340	AT4G21850	AT4G02140	AT3G56370	AT3G04360
AT5G47380	AT3G48510	AT5G61130	ATCG00140	AT2G47930	AT3G26220	AT5G19530	AT1G20120
AT1G24170	AT3G48360	AT2G24560	AT2G28780	AT1G44800	AT5G54000	AT3G51670	AT1G75030
AT1G04770	AT5G50360	AT1G72940	AT5G44120	AT5G60360	AT5G34895	AT5G67060	AT3G63380
