# Supplementary material for: DNA Double Strand Break Repair Is Important for the Longevity of Primed Seeds
Source: Plant Cell Environ. 2025 Aug 21;48(12):8469–82. doi: 10.1111/pce.70142 (PMC12586901; doi:10.1111/pce.70142)
Supplement: Supplementary file 4 — Table S3. Differentially expressed genes identified by DeSeq2: wild type dry seeds vs wild type aged dry seeds. [file PCE-48-8469-s001.xlsx]

## Sheet: Table S3 DEG Dry vs Aged dry
GENID	baseMean	log2FoldChange	lfcSE	pvalue	padj	249		GENID	baseMean	log2FoldChange	lfcSE	pvalue	padj	432
AT2G38905	4804.78	1.53081	0.0628988	6.07e-132	2.72e-128			AT4G27140	21099.2	-1.9401	0.0564878	1.04e-259	1.86e-255
AT2G32210	1059.53	1.84816	0.0890374	7.29e-97	1.09e-93			AT2G15620	2987.27	-2.36643	0.0787861	2.04e-199	1.83e-195
AT1G64795	5441.53	1.62802	0.0835423	1.05e-85	1.17e-82			AT3G57150	1840.98	-1.98609	0.0722404	1.39e-167	8.33e-164
AT5G03210	1329.57	1.62524	0.0841251	2.8e-84	2.95e-81			AT4G13940	3272.52	-1.55038	0.0654171	2.65e-125	9.52e-122
AT3G06420	2330.65	1.41865	0.0739792	4.69e-83	4.68e-80			AT5G41670	489.378	-2.84317	0.124203	4.02e-117	1.2e-113
AT4G09610	11617.6	1.35113	0.0727566	4.64e-78	4.38e-75			AT3G60750	841.917	-2.34078	0.103255	6.47e-115	1.66e-111
AT1G05340	4745.38	1.24959	0.0675078	1.49e-77	1.34e-74			AT1G04410	1453.6	-1.87497	0.0857258	3.06e-107	6.87e-104
AT5G64260	19193	1.04196	0.0582564	1.59e-72	1.02e-69			AT3G58610	4090.78	-1.32979	0.0610644	3.12e-106	6.21e-103
AT1G62510	3116.44	1.37108	0.0769227	3.88e-72	2.4e-69			AT5G20950	349.803	-3.40087	0.156474	8.76e-106	1.57e-102
AT3G02480	13231.9	1.0431	0.0588624	2.92e-71	1.74e-68			AT5G07090	1149.78	-1.90228	0.0879691	7.15e-105	1.17e-101
AT3G03341	20207.9	1.08558	0.0629923	1.53e-67	8.84e-65			AT1G68240	841.788	-1.94844	0.0961067	1.53e-92	2.11e-89
AT5G03285	1232.01	1.3615	0.0809257	1.36e-64	6.76e-62			AT4G28520	457221	-1.0205	0.050533	1.16e-91	1.48e-88
AT3G03150	2165.62	1.47769	0.0880124	2.9e-64	1.41e-61			AT5G40850	1069.54	-1.80596	0.0911686	1.57e-88	1.88e-85
AT5G01600	1474.38	1.64389	0.100115	9.44e-62	4.34e-59			AT5G26742	2982.76	-1.16036	0.0632126	2.9e-76	2.47e-73
AT3G48660	4937.38	1.13566	0.0695744	6.36e-61	2.85e-58			AT5G27120	1190.4	-1.43611	0.0785007	7.1e-76	5.78e-73
AT3G28210	1364.25	1.39257	0.0863678	1.49e-59	6.52e-57			AT5G60390	11008.5	-1.10856	0.0603697	1.38e-75	1.08e-72
AT4G36620	2945.9	1.10658	0.0693468	2.56e-58	1.07e-55			AT2G21660	1266.61	-1.70442	0.0946349	1.16e-73	8.69e-71
AT3G09440	1955.18	1.12354	0.0728622	1.17e-54	4.36e-52			AT2G37190	666.718	-2.14737	0.119862	5.81e-73	4.01e-70
AT2G38900	878.605	1.64058	0.108774	1.52e-52	4.97e-50			AT4G34670	2448.1	-1.25986	0.0704296	1.21e-72	8.03e-70
AT5G16650	2322.72	1.1936	0.0791175	1.82e-52	5.82e-50			AT3G08580	2180.12	-1.23811	0.072145	4.61e-67	2.58e-64
AT4G35480	1290.89	1.17446	0.0798837	6.01e-50	1.77e-47			AT1G49600	668.49	-1.77679	0.103853	8.51e-67	4.62e-64
AT3G12960	15695.3	1.05111	0.0719297	2.33e-49	6.52e-47			AT1G43170	4155.99	-1.09355	0.0655011	6.29e-65	3.32e-62
AT1G68945	1971.57	1.19774	0.0827637	1.72e-48	4.46e-46			AT4G25630	309.203	-2.70017	0.160445	1.01e-64	5.18e-62
AT5G39520	2148.15	1.01883	0.0704879	2.18e-48	5.59e-46			AT2G41840	1855.96	-1.30282	0.0790875	4.82e-62	2.28e-59
AT5G18670	2301.01	1.01965	0.0712597	2.13e-47	5.1e-45			AT3G24830	1131.21	-1.44866	0.0899821	2.05e-59	8.73e-57
AT4G39675	836.565	1.33208	0.0986357	1.24e-42	2.15e-40			AT1G70600	2094.26	-1.19757	0.0753937	7.37e-58	3e-55
AT5G56150	1630.18	1.09484	0.0829734	9.3e-41	1.49e-38			AT2G39980	2120.15	-1.2562	0.0792054	1.04e-57	4.16e-55
AT1G07473	549.246	1.67343	0.1283	4.98e-40	7.38e-38			AT5G62700	275.583	-2.40164	0.156559	2.8e-54	1.02e-51
AT3G27360	702.44	1.39654	0.107099	5.97e-40	8.7e-38			AT1G18080	1988	-1.09869	0.0716269	4.05e-54	1.45e-51
AT2G32190	496.638	1.48569	0.114944	2.52e-39	3.54e-37			AT2G42600	1139.61	-1.26418	0.0824787	4.33e-54	1.49e-51
AT3G49300	628.368	1.62418	0.130123	6.34e-37	7.9e-35			AT2G47610	1641.65	-1.2041	0.0785434	4.32e-54	1.49e-51
AT5G22300	522.814	1.46131	0.117652	1.57e-36	1.88e-34			AT5G16130	717.426	-1.85701	0.12219	2.16e-53	7.32e-51
AT3G08690	3778.6	1.00532	0.0809203	2.18e-36	2.6e-34			AT5G08260	209.296	-2.8136	0.185017	2.4e-53	7.96e-51
AT3G06125	734.017	1.20122	0.0971946	4.02e-36	4.75e-34			AT5G39740	2543.44	-1.05657	0.0706479	1.48e-51	4.65e-49
AT1G50010	939.48	1.03089	0.0833359	4.06e-36	4.76e-34			AT2G27530	2945.18	-1.02683	0.0689804	4.3e-51	1.33e-48
AT1G52342	887.196	1.14298	0.0928554	7.82e-36	9.05e-34			AT5G28640	1228.89	-1.12897	0.0766917	4.56e-50	1.36e-47
AT3G15580	1745.25	1.0645	0.0893799	1.15e-33	1.15e-31			AT4G16720	1695.05	-1.06168	0.0729675	6.04e-49	1.64e-46
AT4G14040	575.595	1.23298	0.105122	8.18e-33	7.68e-31			AT1G77760	711.049	-1.74234	0.120091	7.75e-49	2.07e-46
AT5G27760	1192.02	1.02061	0.0880473	4.85e-32	4.39e-30			AT1G56110	1506.29	-1.12172	0.077694	2.78e-48	7.02e-46
AT2G31090	682.12	1.09706	0.0950304	7.89e-32	7.01e-30			AT5G58420	931.245	-1.31085	0.0910361	4.29e-48	1.07e-45
AT1G10970	578.872	1.1944	0.107546	1.1e-29	8.8e-28			AT5G57630	251.895	-2.46826	0.172546	1.19e-47	2.93e-45
AT4G16146	1010.37	1.13925	0.102697	1.27e-29	1.01e-27			AT3G62870	2164.05	-1.04763	0.0732144	2.01e-47	4.86e-45
AT3G47070	588.692	1.21165	0.110814	7.01e-29	5.21e-27			AT5G02870	1351.25	-1.16354	0.0814165	2.28e-47	5.39e-45
AT3G62100	471.489	1.17824	0.112889	1.57e-26	9.85e-25			AT1G15930	840.91	-1.42016	0.0997476	4.26e-47	9.92e-45
AT2G40300	694.167	1.04886	0.100835	2.54e-26	1.57e-24			AT5G13370	1565.38	-1.02662	0.0727131	3.11e-46	6.98e-44
AT4G02520	937.929	1.05104	0.101272	3.19e-26	1.95e-24			AT5G62190	5134.63	-1.08384	0.0768332	3.72e-46	8.24e-44
AT1G09687	272.357	1.57727	0.152488	3.21e-26	1.96e-24			AT2G38230	1239.14	-1.14752	0.0818955	1.23e-45	2.62e-43
AT5G43260	812.308	1.00874	0.0972372	3.6e-26	2.19e-24			AT5G61020	2251.31	-1.05321	0.0753037	1.98e-45	4.12e-43
AT1G64065	1576.52	1.03321	0.0996679	3.73e-26	2.26e-24			AT1G16350	1057.56	-1.21115	0.0877391	2.18e-44	4.29e-42
AT1G23040	249.619	1.68103	0.162914	3.9e-26	2.35e-24			AT2G44120	832.271	-1.39979	0.101747	3.75e-44	7.24e-42
AT3G52020	311.22	1.3433	0.130689	7.3e-26	4.29e-24			AT5G14040	376.497	-1.80285	0.131537	6.81e-44	1.3e-41
AT1G25310	492.946	1.25331	0.122601	1.39e-25	8.09e-24			AT4G15000	1704.93	-1.14408	0.0840271	3.01e-43	5.56e-41
AT3G15630	190.587	1.71147	0.170311	6.75e-25	3.78e-23			AT1G02930	609.821	-1.77821	0.131503	7.46e-43	1.37e-40
AT1G11530	629.809	1.04807	0.104354	1.01e-24	5.55e-23			AT3G49010	1363.28	-1.048	0.0773628	8.74e-43	1.58e-40
AT1G24600	584.541	1.08942	0.108594	1.11e-24	6.06e-23			AT5G62690	603.351	-1.38726	0.102679	1.1e-42	1.97e-40
AT3G47640	859.63	1.02415	0.104075	7.94e-24	4.14e-22			AT5G17920	830.821	-1.26361	0.0940834	3.51e-42	5.99e-40
AT2G22470	595.58	1.17184	0.119356	8.96e-24	4.64e-22			AT5G19510	1498.03	-1.04668	0.0789982	4.69e-41	7.79e-39
AT1G72200	675.848	1.24923	0.128436	2.03e-23	1.02e-21			AT1G02920	397.267	-1.94657	0.147633	6.61e-41	1.07e-38
AT2G45170	380.554	1.15367	0.118597	2.16e-23	1.08e-21			AT5G57660	144.359	-3.35869	0.255206	1.16e-40	1.84e-38
AT5G07190	715.138	1.04113	0.111154	7.72e-22	3.44e-20			AT3G52930	315.708	-1.9458	0.148072	1.2e-40	1.89e-38
AT1G15960	372.236	1.1338	0.123622	4.4e-21	1.83e-19			AT2G18020	2645.02	-1.04229	0.0791545	1.39e-40	2.17e-38
AT4G30993	477.928	1.02701	0.112279	6.18e-21	2.54e-19			AT1G68670	350.237	-1.71887	0.131158	2.13e-40	3.26e-38
AT4G30370	447.342	1.07521	0.119914	3.08e-20	1.21e-18			AT1G09570	2271.8	-1.02976	0.0785443	2.99e-40	4.54e-38
AT4G13340	201.019	1.62139	0.183371	6.41e-20	2.45e-18			AT4G10250	1012.48	-1.30615	0.100481	1e-39	1.45e-37
AT4G11280	399.992	1.14656	0.132031	3.55e-19	1.29e-17			AT5G59340	728.799	-1.2789	0.0987911	1.99e-39	2.86e-37
AT3G05880	309.793	1.55923	0.180643	4.28e-19	1.53e-17			AT3G08030	559.873	-1.47696	0.114166	2.13e-39	3.02e-37
AT3G15357	616.333	1.03349	0.119668	6.09e-19	2.14e-17			AT3G45310	111.143	-3.70255	0.285621	2.28e-39	3.22e-37
AT5G18250	437.622	1.14912	0.134931	1.51e-18	5.06e-17			AT1G55490	764.74	-1.27298	0.0986503	3.64e-39	5.01e-37
AT5G02565	388.927	1.0426	0.122373	1.68e-18	5.59e-17			AT4G18730	1378.07	-1.11886	0.0870916	8.41e-39	1.14e-36
AT2G04965	184.586	1.35804	0.16767	4.42e-17	1.29e-15			AT1G29900	1865.42	-1.09596	0.0856041	1.54e-38	2.06e-36
AT1G10690	253.797	1.24979	0.15542	7.54e-17	2.15e-15			AT2G01140	1446.95	-1.00423	0.0787963	3.62e-38	4.81e-36
AT3G15352	306.564	1.10497	0.137393	8.47e-17	2.41e-15			AT3G44750	453.392	-1.474	0.116588	9.83e-38	1.29e-35
AT5G53660	289.644	1.34115	0.167864	1.07e-16	3e-15			AT2G02160	1859.49	-1.09595	0.0868885	1.76e-37	2.27e-35
AT4G08230	211.685	1.31644	0.165181	1.27e-16	3.53e-15			AT1G65970	696.243	-1.3821	0.110418	4.63e-37	5.81e-35
AT3G56090	431.008	1.05947	0.13336	1.94e-16	5.27e-15			AT3G22660	1229.7	-1.03912	0.0833081	1.09e-36	1.33e-34
AT5G35525	311.423	1.16518	0.14815	3.35e-16	8.93e-15			AT4G36130	1136.14	-1.07669	0.0863896	1.18e-36	1.44e-34
AT3G29370	82.944	2.29682	0.293769	3.71e-16	9.79e-15			AT4G25640	974.359	-1.04094	0.0847361	1.14e-35	1.29e-33
AT4G13395	234.245	1.27994	0.165474	8.66e-16	2.22e-14			AT1G30510	161.595	-2.57764	0.210875	1.7e-35	1.9e-33
AT2G25770	256.532	1.42364	0.187757	2.52e-15	6.19e-14			AT4G30190	584.065	-1.48358	0.121574	2.31e-35	2.56e-33
AT3G04040	224.114	1.35864	0.186307	2.36e-14	5.37e-13			AT4G09000	1065.38	-1.40827	0.115764	3.74e-35	4.12e-33
AT1G61780	240.154	1.07973	0.151647	1.05e-13	2.24e-12			AT5G14450	327.317	-1.85897	0.153273	4.72e-35	5.16e-33
AT5G65300	325.515	1.06476	0.151257	1.89e-13	3.92e-12			AT3G05060	902.865	-1.10378	0.091808	2.65e-34	2.76e-32
AT1G72020	337.049	1.0684	0.151868	2.01e-13	4.17e-12			AT5G12020	816.257	-1.10923	0.092818	6.14e-34	6.19e-32
AT5G63160	218.955	1.08919	0.156141	2.97e-13	6.05e-12			AT1G80440	330.987	-1.82871	0.154387	1.6e-33	1.58e-31
AT2G43535	206.557	1.27136	0.184275	4.3e-13	8.61e-12			AT2G27510	1919.3	-1.05444	0.0888511	1.78e-33	1.75e-31
AT5G24600	193.661	1.19746	0.175028	6.84e-13	1.34e-11			AT2G24180	294.593	-1.68922	0.143414	3.67e-33	3.52e-31
AT2G43120	134.289	1.36979	0.205794	2.16e-12	3.99e-11			AT3G22310	846.217	-1.15439	0.0980939	5.31e-33	5.03e-31
AT1G05420	67.0995	1.88056	0.28662	3.6e-12	6.47e-11			AT2G01250	1030.82	-1.00457	0.085325	5.8e-33	5.47e-31
AT4G33660	266.721	1.21	0.18777	9.94e-12	1.71e-10			AT5G65310	157.639	-2.54906	0.217924	9.68e-33	9.04e-31
AT2G34700	82.1635	1.66601	0.263387	1.77e-11	2.95e-10			AT3G07050	1210.95	-1.09704	0.0940812	1.95e-32	1.79e-30
AT2G15580	161.238	1.13553	0.180773	3.05e-11	4.92e-10			AT4G26970	560.144	-1.21993	0.10513	3.45e-32	3.14e-30
AT4G32870	133.533	1.22945	0.196923	3.65e-11	5.86e-10			AT4G26150	257.273	-1.94691	0.168829	6.15e-32	5.54e-30
AT1G76600	195.506	1.0639	0.170974	4.68e-11	7.43e-10			AT2G41560	132.961	-2.72741	0.239574	3.23e-31	2.81e-29
AT3G15780	238.381	1.01319	0.165071	8.66e-11	1.33e-09			AT1G27400	226.066	-1.8802	0.165908	6.33e-31	5.38e-29
AT5G03610	118.243	1.40623	0.231652	9.47e-11	1.45e-09			AT3G17170	224.662	-1.80932	0.159908	7.78e-31	6.55e-29
AT3G14060	177.685	1.17651	0.1942	1.16e-10	1.75e-09			AT1G59870	404.282	-1.46778	0.129674	8.17e-31	6.85e-29
AT1G51650	223.412	1.04024	0.171386	1.28e-10	1.93e-09			AT5G01950	346.591	-1.55295	0.138966	3.78e-30	3.08e-28
AT5G45340	49.4893	2.0108	0.335774	1.36e-10	2.04e-09			AT2G27230	453.235	-1.29721	0.116436	6.56e-30	5.3e-28
AT2G47150	116.743	1.36197	0.226318	1.37e-10	2.06e-09			AT2G47110	1144.92	-1.00879	0.0908726	1.33e-29	1.05e-27
AT2G04955	47.2443	2.06296	0.347804	2e-10	2.93e-09			AT5G60670	107.759	-3.2323	0.291613	1.36e-29	1.07e-27
AT2G37060	70.0301	1.81374	0.306536	2.08e-10	3.04e-09			AT4G17520	902.94	-1.04332	0.0948406	3.89e-29	2.95e-27
AT2G05632	144.881	1.17037	0.197145	2.52e-10	3.64e-09			AT5G13110	731.483	-1.23679	0.112755	4.79e-29	3.61e-27
AT3G19615	46.4679	1.99946	0.341564	3.21e-10	4.56e-09			AT2G28840	210.532	-1.91506	0.175995	9.29e-29	6.8e-27
AT4G16790	113.582	1.35563	0.235888	7.02e-10	9.58e-09			AT2G40840	466.73	-1.32573	0.122615	2.43e-28	1.76e-26
AT4G01070	99.814	1.28209	0.224687	9.24e-10	1.24e-08			AT3G60245	641.522	-1.10464	0.102306	3.39e-28	2.41e-26
AT1G15270	92.1295	1.36632	0.239889	9.26e-10	1.24e-08			AT1G23310	781.631	-1.04236	0.0969141	5.93e-28	4.12e-26
AT3G22560	117.055	1.2724	0.225247	1.28e-09	1.68e-08			AT2G36620	314.807	-1.52069	0.14214	7.69e-28	5.3e-26
AT3G62820	86.708	1.58511	0.281843	1.3e-09	1.7e-08			AT3G19820	107.379	-2.97269	0.278382	1.03e-27	7e-26
AT5G65925	144.251	1.16813	0.209466	2.09e-09	2.67e-08			AT5G62390	582.071	-1.07277	0.10114	2.8e-27	1.83e-25
AT2G35555	20.4522	4.10334	0.723534	2.35e-09	2.96e-08			AT3G04840	851.29	-1.09045	0.103541	6.15e-27	3.98e-25
AT1G71697	142.679	1.11283	0.201744	3.07e-09	3.81e-08			AT3G13960	199.429	-1.97102	0.188748	9.77e-27	6.24e-25
AT5G53650	120.477	1.18741	0.216959	3.71e-09	4.52e-08			AT2G25980	142.872	-2.35372	0.22511	9.91e-27	6.3e-25
AT5G42965	131.699	1.08141	0.199587	5.69e-09	6.8e-08			AT3G54470	355.645	-1.35975	0.131593	4.06e-26	2.44e-24
AT3G46430	173.924	1.0071	0.186411	6.73e-09	7.93e-08			AT3G11510	682.02	-1.22492	0.118512	4.28e-26	2.55e-24
AT5G41560	101.727	1.20521	0.227933	1.03e-08	1.17e-07			AT4G18690	144.707	-2.25276	0.219601	7.09e-26	4.18e-24
AT2G44920	71.9725	1.44682	0.275362	1.08e-08	1.22e-07			AT3G47800	246.474	-1.6288	0.163437	1.48e-24	8.01e-23
AT2G32200	44.3209	1.94693	0.372952	1.09e-08	1.23e-07			AT1G78050	143.148	-2.07544	0.210675	4.67e-24	2.46e-22
AT1G25530	120.377	1.09824	0.207844	1.15e-08	1.29e-07			AT1G07610	158.164	-1.81215	0.185857	1.31e-23	6.68e-22
AT3G52105	130.389	1.0914	0.207648	1.35e-08	1.51e-07			AT1G75240	274.09	-1.52493	0.158285	4.37e-23	2.12e-21
AT5G57860	114.35	1.16665	0.223295	1.51e-08	1.67e-07			AT1G77030	487.097	-1.22213	0.12694	5.37e-23	2.59e-21
AT4G09030	88.4246	1.28579	0.248041	1.66e-08	1.84e-07			AT1G64190	149.719	-2.08859	0.219423	1.12e-22	5.23e-21
AT3G50440	125.856	1.09805	0.211299	1.86e-08	2.04e-07			AT1G37130	60.6473	-5.14713	0.538643	5.04e-22	2.27e-20
AT4G28460	88.2703	1.24484	0.242128	2.2e-08	2.38e-07			AT1G09690	711.581	-1.05867	0.113227	8.55e-22	3.81e-20
AT1G04778	32.0577	2.36311	0.465671	2.52e-08	2.7e-07			AT3G25890	419.86	-1.11239	0.120376	2.35e-21	1.01e-19
AT5G20165	133.151	1.03355	0.200909	2.6e-08	2.79e-07			AT1G48630	227.302	-1.56986	0.170634	2.61e-21	1.11e-19
AT3G43505	44.2371	1.93451	0.387593	3.6e-08	3.78e-07			AT2G37230	437.947	-1.1321	0.124056	6.71e-21	2.75e-19
AT1G01250	151.8	1.10673	0.21885	3.83e-08	4.01e-07			AT1G63940	256.243	-1.37893	0.151798	8.15e-21	3.34e-19
AT5G49015	72.3477	1.34973	0.270482	4.51e-08	4.67e-07			AT1G66760	187.983	-1.68661	0.186657	1.09e-20	4.4e-19
AT3G27060	111.505	1.10843	0.220893	4.62e-08	4.77e-07			AT1G57660	415.359	-1.05849	0.116828	1.31e-20	5.27e-19
AT1G23800	124.417	1.11037	0.22295	5.53e-08	5.65e-07			AT2G26250	134.151	-1.93106	0.216327	2.81e-20	1.11e-18
AT3G50350	164.545	1.07839	0.219649	8.35e-08	8.29e-07			AT3G21090	56.5154	-3.40452	0.379349	2.85e-20	1.12e-18
AT4G25225	97.6842	1.12604	0.230159	8.67e-08	8.61e-07			AT5G19520	55.1787	-5.17371	0.568003	3.94e-20	1.53e-18
AT5G27430	98.7935	1.09403	0.223455	8.91e-08	8.83e-07			AT1G68560	87.2043	-2.46084	0.276477	4.08e-20	1.58e-18
AT1G16515	83.574	1.29885	0.269027	1.03e-07	1.01e-06			AT3G45030	294.341	-1.23851	0.141707	1.98e-19	7.36e-18
AT5G37480	79.2138	1.35132	0.281907	1.2e-07	1.16e-06			AT2G22680	258.868	-1.40523	0.161322	2.35e-19	8.65e-18
AT4G32580	69.8734	1.39608	0.292226	1.28e-07	1.24e-06			AT5G42830	99.9657	-2.33004	0.269096	2.89e-19	1.05e-17
AT3G62400	121.322	1.06819	0.22347	1.62e-07	1.53e-06			AT4G39780	53.2249	-5.3076	0.59983	4.92e-19	1.74e-17
AT2G36120	50.3411	1.59647	0.340011	1.71e-07	1.62e-06			AT3G23830	76.4387	-2.55915	0.29807	5.99e-19	2.11e-17
AT1G01725	76.1007	1.22359	0.259718	1.98e-07	1.85e-06			AT3G59670	116.056	-1.84243	0.215015	7.26e-19	2.52e-17
AT1G64107	41.1287	1.74032	0.373584	2e-07	1.87e-06			AT1G54410	117.872	-2.03289	0.237689	8.29e-19	2.85e-17
AT1G05785	109.445	1.03489	0.219117	2.19e-07	2.04e-06			AT1G20050	200.08	-1.48485	0.173724	9.42e-19	3.2e-17
AT4G19230	91.3595	1.16573	0.252225	3.09e-07	2.82e-06			ATMG00160	334.827	-1.07085	0.125947	1.85e-18	6.11e-17
AT1G52855	76.0053	1.45288	0.31808	3.28e-07	2.98e-06			AT1G61870	362.978	-1.16048	0.137432	2.75e-18	8.93e-17
AT1G54957	82.6148	1.13052	0.244762	3.34e-07	3.03e-06			AT5G07200	63.0665	-2.83871	0.337297	2.85e-18	9.22e-17
AT3G11430	18.5458	2.98898	0.653517	3.39e-07	3.08e-06			AT3G52170	126.41	-1.82919	0.219314	4.76e-18	1.53e-16
AT5G41010	101.932	1.16609	0.253791	3.6e-07	3.25e-06			AT5G65140	517.798	-1.01024	0.12084	6.68e-18	2.12e-16
AT5G07510	60.6879	1.33322	0.296312	4.97e-07	4.41e-06			AT2G05220	328.921	-1.11587	0.134253	9.07e-18	2.83e-16
AT2G15960	94.0934	1.10054	0.244305	5.75e-07	5.04e-06			AT2G37600	155.9	-1.60059	0.193633	9.94e-18	3.09e-16
AT1G35310	9.54409	7.01929	2.62519	7.55e-07	6.47e-06			AT3G26290	105.447	-2.28034	0.277291	1.2e-17	3.69e-16
AT2G39705	111.206	1.05995	0.239932	8.84e-07	7.5e-06			AT5G67240	556.701	-1.0934	0.135124	5.67e-17	1.64e-15
AT4G15800	81.1022	1.24695	0.284685	8.87e-07	7.52e-06			AT2G28550	44.3073	-3.54197	0.442507	1.2e-16	3.35e-15
AT3G59220	25.4455	2.3265	0.546059	1.13e-06	9.42e-06			AT1G80530	153.881	-1.53582	0.193748	1.68e-16	4.61e-15
AT4G33865	126.241	1.03596	0.237666	1.22e-06	1.01e-05			AT5G03940	237.225	-1.20991	0.152326	1.71e-16	4.66e-15
AT5G45890	21.2926	2.35916	0.55405	1.26e-06	1.04e-05			AT5G25460	120.332	-1.8572	0.236659	2.73e-16	7.3e-15
AT3G03680	58.1967	1.34363	0.315847	1.5e-06	1.22e-05			AT3G23390	215.051	-1.2904	0.164504	3.59e-16	9.51e-15
AT5G38300	48.6364	1.45112	0.342929	1.54e-06	1.25e-05			AT5G56860	151.765	-1.63933	0.214933	1.62e-15	4.06e-14
AT3G05490	18.6799	2.59348	0.617788	1.61e-06	1.31e-05			AT3G57490	192.717	-1.26623	0.168228	4.3e-15	1.04e-13
AT4G00530	62.0984	1.21437	0.28813	1.95e-06	1.56e-05			AT1G51570	172.797	-1.322	0.177008	6.46e-15	1.53e-13
AT2G05310	67.1134	1.17851	0.279852	2.02e-06	1.61e-05			AT1G12820	119.344	-1.55847	0.211215	1.16e-14	2.71e-13
AT5G48410	77.2074	1.12967	0.270365	2.45e-06	1.92e-05			AT5G01590	114.491	-1.60501	0.219212	1.76e-14	4.04e-13
AT1G54200	32.9487	1.71828	0.421275	2.78e-06	2.15e-05			AT3G09260	44.2343	-5.78149	0.756332	1.76e-14	4.04e-13
AT4G28660	97.032	1.08122	0.264581	3.77e-06	2.85e-05			AT3G26240	312.4	-1.06028	0.144085	1.83e-14	4.19e-13
AT4G21902	50.1015	1.43419	0.358516	4.16e-06	3.11e-05			AT5G62270	171.362	-1.26295	0.174508	3.82e-14	8.51e-13
AT5G46730	73.7284	1.1819	0.297297	5.32e-06	3.91e-05			AT3G56340	255.073	-1.14334	0.158799	5.4e-14	1.19e-12
AT1G65000	58.5985	1.20834	0.305044	5.66e-06	4.14e-05			AT2G39420	95.8303	-1.85976	0.260091	5.51e-14	1.21e-12
AT1G61930	16.0833	2.70208	0.692486	5.81e-06	4.24e-05			AT5G25190	36.6753	-3.41315	0.474719	6.79e-14	1.47e-12
AT1G52827	67.8952	1.21278	0.308193	6.2e-06	4.5e-05			AT3G61780	419.8	-1.00256	0.139643	7.21e-14	1.56e-12
AT1G15830	85.3084	1.01565	0.256079	6.76e-06	4.86e-05			AT2G20950	235.23	-1.06987	0.151338	1.52e-13	3.18e-12
AT2G33380	85.4282	1.33447	0.344665	7.01e-06	5.03e-05			AT5G28500	97.8705	-1.64968	0.236475	2.14e-13	4.44e-12
AT3G60415	62.9773	1.18273	0.302516	7.07e-06	5.06e-05			AT2G47450	48.3888	-2.62906	0.380692	3.5e-13	7.07e-12
AT3G04010	26.5476	1.75779	0.458781	7.58e-06	5.4e-05			AT1G60770	212.803	-1.2062	0.174914	4.63e-13	9.25e-12
AT3G12587	26.0949	1.87983	0.491893	7.62e-06	5.42e-05			AT1G78850	47.1683	-2.50537	0.367052	6.33e-13	1.24e-11
AT4G18050	75.7209	1.03211	0.264267	8.58e-06	6.03e-05			AT1G80270	214.868	-1.36743	0.200842	7.61e-13	1.48e-11
AT4G30220	75.4083	1.01785	0.264515	1.1e-05	7.55e-05			AT5G47560	83.5741	-1.8123	0.267256	7.94e-13	1.53e-11
AT1G53560	44.2131	1.36163	0.362943	1.19e-05	8.1e-05			AT2G17820	79.2839	-1.93754	0.286531	8.89e-13	1.71e-11
AT1G66050	80.272	1.0157	0.26825	1.37e-05	9.26e-05			AT5G11330	251.78	-1.0404	0.152626	9.34e-13	1.79e-11
AT5G17350	43.2099	1.36474	0.369152	1.45e-05	9.78e-05			AT4G35850	239.165	-1.03816	0.152745	1.07e-12	2.03e-11
AT2G40765	59.3116	1.23982	0.335136	1.55e-05	0.000103503			AT3G26220	177.15	-1.17622	0.173751	1.13e-12	2.14e-11
AT5G66985	52.2829	1.36061	0.384518	2.57e-05	0.000162596			AT5G23570	107.658	-1.92253	0.28804	1.43e-12	2.68e-11
AT3G09085	70.1711	1.01669	0.281816	2.73e-05	0.000172254			AT4G36250	110.156	-1.5829	0.236772	1.56e-12	2.93e-11
AT5G08040	82.064	1.00834	0.279594	2.77e-05	0.000174449			AT3G18130	45.0553	-2.59293	0.389667	1.96e-12	3.62e-11
AT1G19020	50.116	1.2089	0.34624	3.46e-05	0.000214635			AT3G01270	135.856	-1.33152	0.201231	2.9e-12	5.24e-11
AT2G41660	19.9	1.87148	0.547616	3.5e-05	0.000216954			AT1G64880	186.711	-1.12654	0.170684	3.77e-12	6.77e-11
AT3G23325	63.8352	1.11269	0.318679	3.77e-05	0.00023154			AT5G09840	153.748	-1.28056	0.194683	3.92e-12	7e-11
AT1G12805	10.7184	2.92354	0.841481	3.79e-05	0.000232764			AT3G13580	298.993	-1.07947	0.164641	5.31e-12	9.37e-11
AT1G01190	36.7315	1.31933	0.385246	4.08e-05	0.000249237			AT1G27190	312.17	-1.03555	0.15812	5.62e-12	9.89e-11
AT1G27160	52.1733	1.15545	0.336973	4.54e-05	0.000274594			AT3G15530	130.291	-1.31403	0.2016	5.75e-12	1.01e-10
AT5G24352	57.2789	1.04373	0.301873	4.63e-05	0.000280091			AT5G24470	94.2242	-1.65636	0.257246	7.99e-12	1.39e-10
AT5G45580	67.4533	1.05894	0.307592	4.78e-05	0.000288251			AT5G62350	134.722	-1.24316	0.193517	1.11e-11	1.9e-10
AT5G02490	61.8625	1.0396	0.304484	5.4e-05	0.000320905			AT2G47040	149.106	-1.233	0.192143	1.15e-11	1.97e-10
AT2G35150	43.5953	1.19205	0.353859	5.49e-05	0.000325911			AT1G03360	147.687	-1.26325	0.19866	1.65e-11	2.76e-10
AT5G18430	55.525	1.07069	0.315275	5.61e-05	0.000332209			AT2G37640	53.6334	-2.15284	0.343368	2.25e-11	3.72e-10
AT1G20450	16.7477	2.1001	0.655794	6.76e-05	0.000393876			AT1G05460	184.071	-1.22537	0.194564	2.45e-11	4.03e-10
AT3G48570	54.3046	1.0322	0.309653	7.22e-05	0.000418833			AT4G05400	138.397	-1.20904	0.192082	2.63e-11	4.31e-10
AT3G28100	56.221	1.06535	0.324631	8.18e-05	0.000468873			AT4G27970	234.695	-1.11667	0.177466	2.78e-11	4.53e-10
AT3G16800	55.2296	1.10884	0.340246	8.45e-05	0.00048251			AT5G52450	170.319	-1.1017	0.174873	2.81e-11	4.56e-10
AT5G14110	52.7376	1.09399	0.336005	8.81e-05	0.000502097			AT2G28890	108.321	-1.34908	0.215261	2.86e-11	4.64e-10
AT1G20440	35.4276	1.2645	0.394258	8.87e-05	0.000505371			AT1G02790	166.416	-1.20704	0.194369	4.44e-11	7.06e-10
AT2G29660	60.1063	1.01058	0.30846	9.06e-05	0.000514808			AT4G24190	128.724	-1.27219	0.205423	4.78e-11	7.58e-10
AT2G02061	13.2464	2.29104	0.738776	9.94e-05	0.00055996			AT2G37860	186.936	-1.08111	0.174958	6.19e-11	9.7e-10
AT5G11060	20.222	1.66497	0.539239	0.000109918	0.000613014			AT3G15950	25.1626	-4.33089	0.698905	1.15e-10	1.74e-09
AT1G19500	19.3881	1.74551	0.566969	0.000113168	0.000628398			AT5G48620	219.332	-1.04253	0.172625	1.51e-10	2.24e-09
AT2G29540	54.4548	1.03822	0.327998	0.000125869	0.000692281			AT1G20560	142.731	-1.17562	0.19624	1.81e-10	2.66e-09
AT5G52020	41.6984	1.13405	0.366104	0.000142887	0.000776119			AT2G36170	162.576	-1.12355	0.188538	2.3e-10	3.33e-09
AT3G56810	58.3862	1.13526	0.368558	0.000146367	0.000793095			AT3G14420	128.937	-1.23975	0.21047	3.18e-10	4.53e-09
AT3G09455	32.1124	1.30207	0.428689	0.000150128	0.000811757			AT1G01510	165.261	-1.10142	0.186736	3.36e-10	4.75e-09
AT3G45110	41.1654	1.08355	0.358492	0.000191649	0.00100918			AT3G18020	152.481	-1.09953	0.18695	3.8e-10	5.35e-09
AT1G08390	34.5453	1.20461	0.412805	0.000234307	0.00120411			AT4G18030	181.584	-1.05611	0.182355	6.63e-10	9.1e-09
AT5G39715	42.9605	1.06383	0.360344	0.000238669	0.00122512			AT4G38340	32.0229	-2.61018	0.455346	6.82e-10	9.34e-09
AT5G25240	18.3266	1.80758	0.645659	0.000247724	0.00126616			AT5G08380	80.5889	-1.7172	0.300555	6.97e-10	9.51e-09
AT3G03075	42.5198	1.04213	0.355701	0.00026614	0.00134723			AT1G28440	176.819	-1.06578	0.18454	7.26e-10	9.89e-09
AT3G11110	13.2298	2.09337	0.758841	0.000268891	0.00135924			AT3G61440	43.9304	-2.10924	0.372502	9.46e-10	1.27e-08
AT1G09633	22.0206	1.48163	0.527802	0.000269706	0.00136259			AT5G39840	193.226	-1.04277	0.182555	1.08e-09	1.43e-08
AT5G02502	26.7892	1.36274	0.482187	0.000272445	0.00137488			AT5G58930	79.918	-1.58098	0.28086	1.24e-09	1.64e-08
AT1G52330	16.4801	1.85956	0.674182	0.00027615	0.00139201			AT4G35100	48.7241	-1.97449	0.35644	1.9e-09	2.43e-08
AT2G38540	38.9555	2.42185	0.946431	0.000364915	0.00179258			AT1G03080	267.448	-1.15483	0.206658	1.93e-09	2.47e-08
AT2G40880	15.7894	1.69886	0.634179	0.000366548	0.00179863			AT4G02380	159.138	-1.0344	0.184288	1.97e-09	2.52e-08
AT1G01225	27.6929	1.35173	0.498868	0.000374498	0.00183463			AT2G16430	22.8833	-3.57714	0.635281	1.98e-09	2.52e-08
ATCG00020	567.878	1.18699	0.433704	0.000385731	0.00188349			AT2G16060	31.7671	-2.58272	0.472138	2.91e-09	3.63e-08
AT3G15510	25.9449	1.39092	0.520012	0.00040023	0.00194845			AT1G55350	205.275	-1.09357	0.197917	2.94e-09	3.67e-08
AT4G01895	50.2197	1.06023	0.382331	0.000403716	0.00196382			AT5G58370	183.657	-1.02967	0.186543	3.27e-09	4.02e-08
AT5G04400	5.60074	3.99471	1.54866	0.000469295	0.00224685			AT1G80640	34.2137	-2.34427	0.431921	3.6e-09	4.39e-08
AT2G38325	16.9409	1.57259	0.605473	0.000473164	0.00226296			AT4G34419	42.1724	-1.98948	0.368741	4.29e-09	5.19e-08
AT5G01650	23.4	1.3291	0.505837	0.000489136	0.00233188			AT3G06650	80.1675	-1.35848	0.25542	7.82e-09	9.06e-08
AT1G76800	42.6693	1.0653	0.394302	0.000504544	0.00239832			AT2G47030	73.7879	-1.49442	0.281698	7.85e-09	9.07e-08
AT5G26970	22.1137	1.32568	0.509887	0.00053066	0.00251054			AT5G19580	62.4626	-1.76062	0.336908	1.07e-08	1.21e-07
AT1G28040	32.3293	1.09994	0.413638	0.000548896	0.00258652			AT5G07430	77.448	-1.54506	0.296592	1.22e-08	1.37e-07
AT2G07665	21.3304	1.58688	0.631563	0.000549479	0.00258859			AT3G57157	27.6083	-2.64738	0.507728	1.28e-08	1.43e-07
AT2G18420	36.3188	1.08325	0.406707	0.000549957	0.00259015			AT5G48850	53.0984	-1.67056	0.322694	1.49e-08	1.66e-07
AT5G66070	21.8968	1.34783	0.539328	0.000678633	0.00312237			AT5G22740	154.377	-1.0969	0.21069	1.71e-08	1.88e-07
AT2G04190	18.0511	1.45652	0.593323	0.000713313	0.00326518			AT2G29400	122.871	-1.07559	0.206423	1.75e-08	1.92e-07
AT5G22788	31.2976	1.15618	0.458056	0.000738174	0.00337074			AT5G13980	134.544	-1.05285	0.202229	1.85e-08	2.03e-07
AT4G12450	30.5	1.21876	0.48932	0.00074401	0.00339443			AT1G26410	39.0407	-2.20154	0.432308	2.03e-08	2.22e-07
ATCG00330	57.6494	1.03945	0.406116	0.000754223	0.00343316			AT1G54010	32.7954	-2.16377	0.423923	2.11e-08	2.3e-07
AT3G15518	17.7126	1.55069	0.644734	0.000763445	0.00347249			AT1G35560	24.6649	-2.62535	0.5169	2.73e-08	2.91e-07
AT1G07902	29.7255	1.22137	0.493777	0.000786513	0.00356026			AT3G14220	123.106	-1.06205	0.208074	3.07e-08	3.25e-07
AT5G49280	26.4473	1.14976	0.465801	0.000857321	0.00385161			AT1G72410	157.393	-1.00527	0.198685	4.14e-08	4.3e-07
AT1G77780	21.5195	1.30677	0.541012	0.000859066	0.00385655			AT5G05460	126.106	-1.00545	0.19878	4.24e-08	4.4e-07
AT1G79700	23.5961	1.22823	0.509127	0.000917312	0.00409241			AT2G19800	43.2002	-1.75053	0.354102	4.97e-08	5.11e-07
AT5G43420	28.871	1.15856	0.477027	0.000931439	0.00414814			AT4G37540	12.4555	-7.48748	2.67365	5.3e-08	5.43e-07
AT3G42148	14.7825	1.53878	0.666482	0.000990108	0.00437149			AT4G36890	71.2118	-1.3607	0.275575	5.75e-08	5.85e-07
AT3G13275	16.7023	1.50533	0.652899	0.000990825	0.00437245			AT1G11610	19.7006	-3.45668	0.697542	6.25e-08	6.33e-07
AT3G20790	14.0255	1.53809	0.668337	0.00102017	0.00448653			AT4G34260	18.8979	-3.40298	0.688715	7.16e-08	7.18e-07
AT1G37140	13.6866	1.53067	0.716687	0.00143719	0.00607898			AT1G13380	35.1327	-2.02281	0.417182	7.54e-08	7.55e-07
AT1G04240	28.5097	1.18559	0.539442	0.0015279	0.00640826			AT2G39870	90.083	-1.29408	0.266158	8.68e-08	8.62e-07
AT4G33820	6.72223	2.41067	1.22106	0.0021151	0.00848977			AT1G21130	39.92	-1.94398	0.40638	1.02e-07	1e-06
AT2G23660	13.547	1.45512	0.773799	0.00242452	0.0095521			AT2G24960	102.669	-1.18369	0.244505	1.05e-07	1.03e-06
AT5G59510	23.8531	1.06266	0.523297	0.00251727	0.00988773			AT1G07200	52.3125	-1.55794	0.327883	1.35e-07	1.3e-06
AT2G15570	27.5597	1.08482	0.542097	0.00253797	0.00995967			AT2G37660	25.2585	-2.54132	0.539969	1.56e-07	1.48e-06
								AT5G14060	130.733	-1.00014	0.209619	1.77e-07	1.67e-06
								AT5G58960	27.7438	-2.2801	0.487131	1.82e-07	1.71e-06
								AT3G13400	163.958	-1.0142	0.213387	1.92e-07	1.8e-06
								AT5G35630	19.3156	-5.38492	1.04629	1.94e-07	1.82e-06
								AT2G24280	43.5534	-1.85662	0.400212	2.13e-07	1.98e-06
								AT5G27330	34.9048	-1.91077	0.415935	2.61e-07	2.41e-06
								AT1G33590	32.7991	-1.90276	0.413997	2.69e-07	2.47e-06
								AT4G23850	89.4618	-1.28639	0.279261	2.94e-07	2.69e-06
								AT3G24240	36.1226	-1.84067	0.405642	3.43e-07	3.11e-06
								AT4G27730	62.8059	-1.44317	0.320254	4.34e-07	3.87e-06
								AT5G55370	87.5193	-1.11046	0.245353	5.15e-07	4.55e-06
								AT1G60090	15.3218	-5.8003	1.3424	6.04e-07	5.26e-06
								AT1G11580	9.6547	-6.98277	2.64838	6.12e-07	5.33e-06
								AT1G26770	15.5496	-3.51511	0.774071	6.19e-07	5.38e-06
								AT3G09650	166.624	-1.09164	0.243704	6.41e-07	5.56e-06
								AT1G05580	33.7744	-2.14445	0.488309	6.57e-07	5.69e-06
								AT2G41370	36.5208	-1.77735	0.405127	6.95e-07	5.99e-06
								AT3G06640	20.2154	-2.7425	0.625275	7.29e-07	6.26e-06
								AT3G01470	64.89	-1.3892	0.317153	8.2e-07	6.99e-06
								AT2G26330	92.9166	-1.05085	0.237804	9.09e-07	7.68e-06
								AT1G59960	41.5312	-1.62696	0.374953	9.09e-07	7.68e-06
								AT4G00630	73.201	-1.21242	0.276603	9.16e-07	7.73e-06
								AT5G56950	107.099	-1.0165	0.231127	1.04e-06	8.74e-06
								AT4G26140	86.5013	-1.10031	0.253736	1.25e-06	1.03e-05
								AT2G20300	52.5589	-1.57266	0.370494	1.33e-06	1.09e-05
								AT3G56360	98.377	-1.03009	0.238983	1.51e-06	1.23e-05
								AT1G25550	22.769	-2.44896	0.583034	1.62e-06	1.31e-05
								AT2G41905	67.6228	-1.19725	0.282444	1.76e-06	1.41e-05
								AT2G43010	24.7151	-2.26404	0.543628	1.86e-06	1.48e-05
								AT1G28350	94.6438	-1.00518	0.236219	1.98e-06	1.57e-05
								AT5G41600	37.3781	-1.8613	0.45294	2.3e-06	1.81e-05
								AT1G21980	29.392	-1.8321	0.445699	2.38e-06	1.87e-05
								AT5G11670	94.2175	-1.05134	0.250726	2.44e-06	1.91e-05
								AT2G16365	76.9302	-1.10989	0.266038	2.52e-06	1.97e-05
								AT5G60030	147.856	-1.00839	0.24051	2.55e-06	1.99e-05
								AT1G29240	65.0083	-1.19763	0.289416	2.69e-06	2.09e-05
								AT5G64860	59.2739	-1.26236	0.305972	2.74e-06	2.12e-05
								AT3G16460	7.83638	-6.56724	2.61815	2.74e-06	2.12e-05
								AT5G61040	76.4987	-1.07788	0.259576	2.86e-06	2.21e-05
								AT2G41650	90.5734	-1.03287	0.247993	2.87e-06	2.21e-05
								AT4G16141	36.626	-1.62284	0.399901	3.06e-06	2.35e-05
								AT2G40220	68.0418	-1.19806	0.292061	3.15e-06	2.41e-05
								AT1G09700	76.5298	-1.07032	0.260095	3.36e-06	2.56e-05
								AT3G05610	43.5736	-1.46168	0.361847	3.52e-06	2.67e-05
								AT2G27190	70.1736	-1.1596	0.284445	3.63e-06	2.75e-05
								AT3G30300	52.3685	-1.27371	0.315601	3.97e-06	2.98e-05
								AT1G29980	56.8437	-1.26473	0.313451	4.02e-06	3.02e-05
								AT2G37080	76.2762	-1.28687	0.320421	4.04e-06	3.03e-05
								AT5G66920	12.8423	-4.12907	0.993124	5.39e-06	3.96e-05
								AT4G28360	51.5606	-1.27651	0.327702	6.97e-06	5e-05
								AT1G56570	61.8946	-1.21042	0.311461	7.68e-06	5.46e-05
								AT3G63200	10.9182	-5.20884	1.38691	8.31e-06	5.87e-05
								AT2G35780	71.2785	-1.10616	0.285351	8.69e-06	6.1e-05
								AT4G14440	6.79546	-6.26128	2.61526	9.27e-06	6.47e-05
								AT2G37650	52.6891	-1.23331	0.324482	1.05e-05	7.3e-05
								AT5G11420	56.0864	-1.14379	0.299547	1.07e-05	7.36e-05
								AT1G78170	25.5151	-1.95723	0.524266	1.07e-05	7.39e-05
								AT5G04180	57.5001	-1.18843	0.312405	1.07e-05	7.4e-05
								AT1G50110	37.1848	-1.49981	0.399057	1.08e-05	7.42e-05
								AT1G26420	12.0552	-4.57884	1.10396	1.1e-05	7.56e-05
								AT3G52880	44.4513	-1.34427	0.357134	1.13e-05	7.76e-05
								AT5G03570	10.5406	-5.14394	1.4	1.17e-05	7.98e-05
								AT1G56310	72.1975	-1.11531	0.295641	1.28e-05	8.7e-05
								AT2G13550	59.0932	-1.14227	0.303102	1.29e-05	8.75e-05
								AT5G10840	49.1662	-1.23245	0.329568	1.34e-05	9.1e-05
								AT1G28290	6.69744	-6.20468	2.63491	1.44e-05	9.67e-05
								AT5G12960	36.5942	-1.49357	0.406337	1.46e-05	9.83e-05
								AT5G03630	37.3988	-1.53694	0.420472	1.49e-05	9.99e-05
								AT3G01230	24.0138	-1.82959	0.501468	1.5e-05	0.000100655
								AT3G61580	25.9905	-1.85647	0.512215	1.62e-05	0.000107929
								AT4G26260	25.8842	-1.91151	0.528577	1.66e-05	0.000110135
								AT2G33630	36.77	-1.40874	0.386179	1.73e-05	0.000114328
								AT3G46540	25.5741	-1.70289	0.475322	1.96e-05	0.000128179
								AT5G55230	50.8056	-1.24387	0.343811	2.11e-05	0.000136442
								AT3G26740	33.1855	-1.45281	0.408769	2.37e-05	0.000151593
								AT5G59590	68.48	-1.02301	0.281244	2.4e-05	0.000153119
								AT4G00380	42.3238	-1.34282	0.37743	2.43e-05	0.000155314
								AT5G08010	38.2828	-1.34488	0.377456	2.44e-05	0.000155508
								AT2G24270	23.0803	-1.8934	0.53922	2.49e-05	0.0001582
								AT1G32860	25.3804	-1.78139	0.510812	2.65e-05	0.000167408
								AT5G62720	54.9424	-1.13492	0.320404	3.06e-05	0.000191456
								AT4G26130	12.9164	-2.66741	0.777686	3.7e-05	0.00022769
								ATMG00110	46.1278	-1.2488	0.36156	3.85e-05	0.000235762
								AT5G36930	37.5263	-1.39175	0.40695	3.92e-05	0.000239926
								AT5G47190	54.2305	-1.12565	0.326438	4.27e-05	0.000259357
								AT5G26280	10.6519	-4.29679	1.1646	4.39e-05	0.000265943
								AT3G60390	28.0708	-1.54541	0.460675	4.59e-05	0.000277777
								AT4G15560	27.1536	-1.5342	0.459094	4.86e-05	0.000292659
								AT1G09660	61.8854	-1.0274	0.298597	5e-05	0.000299685
								AT2G02480	20.505	-2.01949	0.613741	5.19e-05	0.000309761
								AT1G29930	12.8328	-2.81481	0.85657	5.87e-05	0.000345913
								AT3G26932	37.2784	-1.29678	0.395261	6.71e-05	0.000390924
								AT5G65683	56.1742	-1.14284	0.346699	6.93e-05	0.000402865
								AT3G16400	9.55255	-4.14615	1.15787	7.13e-05	0.000413945
								AT5G47000	34.0038	-1.40617	0.435432	7.5e-05	0.00043333
								AT1G54000	9.44773	-4.1164	1.15875	7.63e-05	0.000439693
								AT5G65010	9.41763	-3.56097	1.05585	8.51e-05	0.000485828
								AT1G14690	33.0497	-1.39432	0.438054	8.89e-05	0.000506016
								AT4G03415	58.7093	-1.06422	0.327848	9.23e-05	0.00052418
								AT1G13710	4.91388	-5.52024	2.61703	9.31e-05	0.000528505
								AT2G35350	13.7194	-2.26738	0.72608	9.75e-05	0.000549993
								AT1G78460	49.947	-1.03582	0.320326	0.000101143	0.000568318
								AT4G26760	4.8977	-5.5034	2.62398	0.000101788	0.000571221
								AT1G74030	12.1821	-2.54843	0.822651	0.000111447	0.000620189
								AT3G28830	25.3048	-1.74226	0.572563	0.000117626	0.000650735
								AT2G26600	45.0405	-1.11299	0.353261	0.000120161	0.000663326
								AT3G48360	53.3062	-1.01577	0.31946	0.000123745	0.000681222
								AT1G55360	4.66523	-5.38316	2.62449	0.000135338	0.000739596
								AT5G51750	8.94144	-3.4107	1.07932	0.000147	0.000795736
								AT2G39930	30.0708	-1.37475	0.454885	0.000147031	0.000795736
								AT1G21050	12.238	-2.21311	0.739749	0.000153251	0.000827397
								AT3G22104	56.023	-1.13719	0.376999	0.000175178	0.000931199
								AT4G36180	10.1093	-2.66296	0.890658	0.000176923	0.000939873
								AT2G20670	10.2691	-2.87594	0.972533	0.00018099	0.00095921
								AT5G28680	11.5434	-2.42215	0.829164	0.000187288	0.000989122
								AT2G44490	4.42505	-5.24871	2.63717	0.000196003	0.00102999
								AT2G15790	47.854	-1.02021	0.337624	0.000203917	0.00106689
								AT2G27590	11.7616	-2.28971	0.796847	0.000217368	0.00112602
								AT3G09060	61.2699	-1.06851	0.360883	0.000225649	0.00116428
								AT4G21410	41.0661	-1.2985	0.448387	0.000225754	0.00116449
								AT3G15980	40.7192	-1.07822	0.36453	0.000233484	0.00120125
								AT1G68400	10.3108	-2.41782	0.855695	0.000258481	0.00131359
								AT3G54800	23.781	-1.45479	0.51516	0.000260244	0.00132111
								AT1G14890	8.49304	-2.90382	1.02373	0.00031614	0.0015715
								AT2G39400	13.3072	-1.91443	0.70164	0.000322514	0.00160052
								AT1G05087	30.9164	-1.19519	0.428224	0.000342403	0.00168847
								AT3G23370	24.2084	-1.56857	0.586081	0.000365104	0.00179302
								AT2G27505	12.836	-1.97151	0.736937	0.000371595	0.0018219
								AT1G15870	42.3005	-1.28504	0.478605	0.000415438	0.00201568
								AT2G36020	13.2583	-1.99051	0.762225	0.000420918	0.00203809
								AT3G62230	50.9025	-1.05253	0.383899	0.000439184	0.00212196
								AT3G24660	7.39811	-3.59653	1.24119	0.000451623	0.00217502
								AT1G02420	17.6077	-1.59922	0.613166	0.000452399	0.00217803
								AT3G44800	7.44358	-3.58994	1.25057	0.00046563	0.00223229
								AT2G24600	15.2469	-1.69846	0.654575	0.000466593	0.00223571
								AT2G38170	24.086	-1.42672	0.549074	0.000480882	0.00229671
								AT1G54220	37.7986	-1.03013	0.377271	0.000483654	0.0023082
								AT5G62710	9.71969	-2.28917	0.882242	0.000487978	0.0023276
								AT2G07040	19.8848	-1.53577	0.598582	0.000517467	0.00245649
								AT3G17840	5.7533	-3.88569	1.57795	0.00062293	0.00289806
								AT2G33360	37.4544	-1.02164	0.388865	0.000643701	0.00298154
								AT3G07350	7.06021	-3.49225	1.27354	0.000661165	0.00305455
								AT3G23240	18.9147	-1.55023	0.631104	0.000668415	0.00308645
								AT3G09530	15.1334	-1.66819	0.681969	0.000684966	0.00314425
								AT2G42290	27.5639	-1.2478	0.497894	0.000694921	0.00318668
								AT1G64310	5.79215	-3.82977	1.62065	0.000748832	0.00341209
								AT3G02810	23.7582	-1.26318	0.512928	0.000782017	0.00354527
								AT1G60160	17.5607	-1.42897	0.589156	0.000785691	0.00355744
								AT1G76790	5.4854	-3.7568	1.60355	0.000812603	0.00367002
								AT5G66570	11.4382	-1.83892	0.785053	0.000872528	0.00391306
								AT4G16570	14.4682	-1.75096	0.753695	0.000878061	0.00393492
								AT5G39580	7.82382	-2.68431	1.11333	0.000892851	0.00399821
								AT1G03310	31.0716	-1.0934	0.445595	0.000927692	0.00413358
								AT5G08600	23.9391	-1.24634	0.530507	0.00102999	0.00452308
								AT3G24420	22.6769	-1.37476	0.594575	0.00103333	0.0045344
								AT1G21120	6.50261	-3.32814	1.30308	0.001042	0.00456797
								AT1G12244	30.4131	-1.04829	0.432012	0.00104703	0.00458557
								AT5G05580	14.1067	-1.59276	0.730349	0.00129031	0.00551756
								AT3G63210	6.8531	-2.82229	1.22872	0.00132121	0.00563627
								AT5G19210	28.8465	-1.05754	0.45494	0.00133617	0.00569468
								AT2G39700	22.9049	-1.3119	0.599086	0.00140217	0.00594349
								AT2G03855	15.1794	-1.43646	0.665652	0.00144192	0.00609466
								AT4G37100	30.8836	-1.0213	0.44614	0.00149573	0.00628658
								AT1G03050	12.4092	-1.66388	0.792703	0.00149698	0.00629036
								AT1G61400	30.1009	-1.05819	0.468788	0.00155407	0.00650429
								AT2G28150	12.0848	-1.74682	0.84765	0.00159094	0.00663846
								AT2G15020	24.8122	-1.11516	0.508724	0.00167803	0.00696783
								AT3G56570	19.1286	-1.26872	0.601119	0.00175329	0.00723009
								AT5G25490	9.28377	-2.07428	1.03422	0.00176476	0.00727404
								AT1G68870	7.65676	-2.22362	1.09074	0.00178355	0.00733801
								AT1G07440	35.1723	-1.06696	0.489108	0.00179273	0.00737239
								AT5G61720	13.0293	-1.54127	0.757434	0.00180859	0.00743078
								AT5G49100	7.43671	-2.18569	1.07267	0.00183149	0.00751111
								AT3G62180	12.5271	-1.54555	0.767953	0.00185333	0.00759375
								AT3G25165	14.6402	-1.36236	0.663183	0.00188613	0.00770525
								AT3G14040	16.9412	-1.30877	0.636042	0.0019078	0.00778313
								AT5G60200	4.49848	-3.28522	1.70492	0.00203549	0.00821251
								AT3G25011	6.11465	-2.56999	1.24544	0.00213948	0.00856843
								AT4G36880	27.898	-1.10612	0.540262	0.00222927	0.00887254
								AT1G28580	20.9227	-1.40943	0.748023	0.0023397	0.00927294
								AT2G31500	24.262	-1.18101	0.60034	0.00239533	0.00946205
								AT3G63290	18.137	-1.20048	0.607817	0.00242139	0.00954396
								AT4G11450	18.842	-1.20321	0.611044	0.00243881	0.00960631
