# Supplementary material for: DNA Double Strand Break Repair Is Important for the Longevity of Primed Seeds
Source: Plant Cell Environ. 2025 Aug 21;48(12):8469–82. doi: 10.1111/pce.70142 (PMC12586901; doi:10.1111/pce.70142)
Supplement: Supplementary file 5 — Table S4. Differentially expressed genes identified by DeSeq2: wild type dry seeds vs wild type imbibed seeds. [file PCE-48-8469-s004.xlsx]

## Sheet: Table S4 DEG Dry vs imbibed
GENID	baseMean	log2FoldChange	lfcSE	pvalue	padj	3419		GENID	baseMean	log2FoldChange	lfcSE	pvalue	padj	3933		Dry versus imbibed
AT1G04770	1447.97	3.76076	0.0946137	0	0			AT1G01240	3803.48	-3.89986	0.0823807	0	0
AT1G09570	13216.1	2.461	0.0582844	0	0			AT1G01480	841.977	-4.51416	0.120229	0	0
AT1G16900	1989.66	3.92567	0.0878369	0	0			AT1G01720	26428.2	-4.42482	0.0595058	0	0
AT1G17840	1868.04	5.09064	0.114142	0	0			AT1G02700	13498.9	-3.28485	0.0695159	0	0
AT1G25310	2280.67	3.44329	0.0878817	0	0			AT1G03120	1239.52	-4.32772	0.102685	0	0
AT1G26770	2720.62	7.10806	0.163636	0	0			AT1G03470	4171.03	-3.69755	0.0655745	0	0
AT1G32870	3879.84	2.81501	0.0685877	0	0			AT1G03790	21495.8	-2.84719	0.0538777	0	0
AT1G37130	2014.15	4.61869	0.100189	0	0			AT1G03890	8480.35	-2.82029	0.0578031	0	0
AT1G55740	3873.07	8.38742	0.205491	0	0			AT1G04560	163828	-3.2475	0.0703664	0	0
AT1G58380	2682.91	2.62298	0.0693203	0	0			AT1G05340	2003.8	-3.68313	0.082796	0	0
AT1G68550	2443.99	3.17026	0.0747693	0	0			AT1G05510	83225.6	-5.13527	0.0679727	0	0
AT1G72150	2248.53	5.71208	0.120649	0	0			AT1G07645	12048.9	-3.66137	0.0795197	0	0
AT1G77760	12457.5	4.00525	0.0687597	0	0			AT1G07985	37999.8	-4.42681	0.0760155	0	0
AT5G02500	46098.5	2.13278	0.0550864	0	0			AT1G08170	10044.5	-5.65517	0.0805264	0	0
AT5G07200	1483.1	4.25043	0.104917	0	0			AT1G08570	11305.6	-2.93843	0.0723792	0	0
AT5G07440	3958.09	2.90312	0.0723469	0	0			AT1G11175	2190.33	-5.21323	0.111368	0	0
AT5G11740	2637.4	3.65436	0.0862893	0	0			AT1G12130	1831.62	-3.67755	0.0834941	0	0
AT5G12860	2635.25	2.9675	0.074765	0	0			AT1G13360	3297.18	-3.9668	0.0984726	0	0
AT5G15120	2106.4	4.0126	0.0893783	0	0			AT1G14200	6226.64	-2.86941	0.0700232	0	0
AT5G19550	2433.61	3.58671	0.087488	0	0			AT1G14530	1649.7	-3.5154	0.0810735	0	0
AT5G23530	1787.31	4.86901	0.109925	0	0			AT1G15330	6026.12	-4.98355	0.077122	0	0
AT5G25460	2895.24	4.45487	0.0856461	0	0			AT1G15740	3601.24	-3.85787	0.0702286	0	0
AT5G38200	2595.25	3.30802	0.0750504	0	0			AT1G16730	16664.5	-2.98925	0.0703078	0	0
AT5G42020	3343.06	3.52781	0.0741347	0	0			AT1G16770	4265.84	-5.10203	0.088221	0	0
AT5G49910	4195.92	2.8204	0.0695673	0	0			AT1G17010	11438	-3.20431	0.0654611	0	0
AT5G51440	2642.08	3.51525	0.083025	0	0			AT1G17810	12944.3	-4.44198	0.0642569	0	0
AT5G56010	20471.3	2.6145	0.0610084	0	0			AT1G19530	6136.86	-4.5292	0.0754867	0	0
AT5G56030	26111.7	2.29466	0.0564154	0	0			AT1G19540	9090.24	-2.83587	0.066398	0	0
AT5G56350	1902.77	5.22771	0.117975	0	0			AT1G19660	5373.16	-4.28718	0.0720055	0	0
AT5G60300	1925.99	3.64685	0.0871866	0	0			AT1G20620	51820.9	-2.04228	0.0520521	0	0
AT5G65070	4421.87	4.61843	0.079799	0	0			AT1G21680	4983.05	-3.75898	0.0666783	0	0
AT5G65080	2280.72	4.07815	0.0868709	0	0			AT1G22190	2869.15	-4.01223	0.0875711	0	0
AT5G65110	13240.4	2.07658	0.0544316	0	0			AT1G22370	1189.77	-4.05825	0.106215	0	0
AT5G65310	3354.21	4.14091	0.0792029	0	0			AT1G22600	2522.01	-3.62787	0.0895518	0	0
AT3G03450	2450.85	3.55013	0.0898925	0	0			AT1G23070	6274.79	-3.93462	0.079924	0	0
AT3G03640	4325.16	3.91156	0.0716371	0	0			AT1G27461	9055.24	-3.83699	0.0703543	0	0
AT3G06530	4985.96	2.49329	0.0661812	0	0			AT1G27990	15411.9	-4.38858	0.0754436	0	0
AT3G09440	29762.7	5.15233	0.0628143	0	0			AT1G28330	3671.18	-4.56471	0.0816015	0	0
AT3G13960	2193.15	3.2231	0.0829468	0	0			AT1G29680	7032.68	-3.77648	0.0790016	0	0
AT3G14415	3340.74	3.48017	0.0761749	0	0			AT1G30860	8300.73	-3.35011	0.0584559	0	0
AT3G17390	4828.19	3.46694	0.0913125	0	0			AT1G31750	1957.96	-4.73122	0.099716	0	0
AT3G27060	2252.4	5.605	0.11972	0	0			AT1G32560	71207.3	-3.72704	0.065278	0	0
AT3G28345	5646.12	3.45176	0.063964	0	0			AT1G36060	1228.41	-4.41221	0.108555	0	0
AT3G47520	5784.63	2.90793	0.0696388	0	0			AT1G44446	943.03	-3.79096	0.0992502	0	0
AT3G50310	1681.42	5.00655	0.117922	0	0			AT1G48130	80636.2	-3.21607	0.0662885	0	0
AT3G52930	3913.14	3.42159	0.0693969	0	0			AT1G48470	2927.89	-2.67126	0.0703715	0	0
AT3G57520	42189.1	2.29612	0.0527409	0	0			AT1G48840	4404.9	-2.85587	0.0650403	0	0
AT3G60750	9379.06	3.17249	0.0623571	0	0			AT1G52690	54008.8	-2.95049	0.0663362	0	0
AT2G15620	47663.9	3.73636	0.0659395	0	0			AT1G54130	4298.52	-3.56849	0.0689709	0	0
AT2G20180	4757.31	3.40893	0.0706769	0	0			AT1G54860	16688.6	-4.55001	0.0780058	0	0
AT2G26250	3197.42	4.42478	0.0838395	0	0			AT1G54870	256658	-2.86116	0.0652464	0	0
AT2G29090	4693.73	3.95495	0.07944	0	0			AT1G56600	11699.2	-4.92036	0.068537	0	0
AT2G30970	3473.21	3.40157	0.0802049	0	0			AT1G60680	4892.25	-2.37327	0.0585278	0	0
AT2G37050	3078.58	4.73739	0.0928978	0	0			AT1G61340	1422.25	-4.92521	0.108327	0	0
AT2G40220	1913.02	4.83169	0.107757	0	0			AT1G62420	2526.12	-3.0543	0.074405	0	0
AT2G47000	2151.79	4.12984	0.103532	0	0			AT1G64795	1865.66	-4.02752	0.1042	0	0
AT4G05390	12040.3	4.77498	0.0631524	0	0			AT1G66770	1087.55	-4.85807	0.125426	0	0
AT4G11140	4180.48	3.20282	0.0771593	0	0			AT1G67920	1891.07	-3.50407	0.0863793	0	0
AT4G24150	14197.3	2.31844	0.0551019	0	0			AT1G69800	4533.36	-4.21835	0.0786289	0	0
AT4G30190	5764.29	3.17633	0.0736616	0	0			AT1G70580	5178.69	-2.60572	0.0648757	0	0
AT4G36010	7806.55	2.9107	0.061836	0	0			AT1G72100	59035.6	-4.00016	0.0589955	0	0
AT4G36880	4285.49	7.29822	0.142349	0	0			AT1G75380	4723.62	-2.64052	0.0643868	0	0
AT4G37910	6990.2	3.00888	0.063035	0	0			AT1G75490	9055.55	-5.8283	0.0859806	0	0
AT4G38710	10587.3	2.88193	0.0583571	0	0			AT1G76590	7714.44	-3.89835	0.0682706	0	0
AT4G39090	1865.35	3.7112	0.0879843	0	0			AT1G77000	3148.22	-3.31283	0.0732208	0	0
AT1G22530	2884.01	2.5651	0.0688104	8.3548e-305	4.9996e-303			AT1G77450	3192.51	-3.63211	0.0822498	0	0
AT4G05320	130780	2.19394	0.0589204	3.5787e-304	2.1221e-302			AT1G78070	6503.54	-2.49638	0.0581357	0	0
AT5G35680	4055.44	2.66678	0.0722947	3.5869e-299	2.0828e-297			AT1G80090	3323.55	-3.93739	0.0715419	0	0
AT1G32920	1631.02	3.12067	0.0851512	4.7834e-295	2.7131e-293			AT1G80920	9737.11	-4.25811	0.0732717	0	0
AT2G36530	14954.4	2.2675	0.0621453	3.3801e-292	1.8952e-290			AT5G01300	35440.5	-3.58822	0.0756225	0	0
AT2G01570	1310.9	3.60491	0.0989665	4.0468e-291	2.2561e-289			AT5G01520	1541.17	-5.58923	0.119232	0	0
AT1G04810	6867.58	2.15853	0.059249	4.6373e-291	2.5779e-289			AT5G01530	1943.4	-5.03776	0.100759	0	0
AT5G60250	1661.21	3.22473	0.0888833	4.2766e-289	2.364e-287			AT5G01670	67476.4	-4.48998	0.0651302	0	0
AT2G17230	1075.75	4.77749	0.131735	3.1293e-288	1.7201e-286			AT5G01680	905.77	-4.73572	0.121603	0	0
AT5G13110	4100.8	2.31647	0.0640966	1.0781e-286	5.8765e-285			AT5G02020	2148.58	-4.89741	0.089235	0	0
AT3G10530	2393.65	2.72783	0.0758069	1.9235e-284	1.0341e-282			AT5G02750	2314.04	-5.27498	0.105	0	0
AT1G10270	2650.07	2.59114	0.0720085	3.6337e-284	1.948e-282			AT5G03180	4809.68	-3.62989	0.0711741	0	0
AT5G19820	4955.42	2.19519	0.0612512	4.8641e-282	2.5655e-280			AT5G04000	1968.11	-4.55375	0.0965079	0	0
AT5G22060	9367.77	2.14685	0.0599163	7.0767e-282	3.7225e-280			AT5G04010	938.199	-5.86635	0.155931	0	0
AT4G33070	2278.14	2.91459	0.0814691	4.9786e-281	2.6118e-279			AT5G04500	3550.21	-2.82492	0.064598	0	0
AT3G53230	21620.2	1.9585	0.054874	1.341e-279	6.979e-278			AT5G05220	5453.04	-4.5386	0.0835445	0	0
AT3G04770	1016.42	3.94688	0.111326	5.5938e-276	2.8881e-274			AT5G05320	5639.59	-3.33723	0.0653191	0	0
AT1G07930	9508.87	1.95878	0.0552856	1.381e-275	7.0928e-274			AT5G06750	2606.29	-5.62283	0.101388	0	0
AT1G31280	2970.77	2.46873	0.0698552	2.5571e-274	1.303e-272			AT5G06760	92620.6	-3.85026	0.0804332	0	0
AT2G27500	1053.41	3.77393	0.107772	1.6211e-269	8.134e-268			AT5G07330	29177.3	-4.56619	0.0746749	0	0
AT3G52500	1578.8	2.85553	0.0822365	4.4986e-265	2.2285e-263			AT5G07360	12805.6	-3.41739	0.0570593	0	0
AT1G56300	947.308	4.68971	0.135553	1.0975e-262	5.3558e-261			AT5G14120	5724.66	-2.73106	0.06522	0	0
AT5G49480	2300.77	2.90138	0.0846664	3.7986e-258	1.8263e-256			AT5G16460	1967.14	-4.50073	0.0933937	0	0
AT3G11710	3519.64	2.2125	0.064522	8.2265e-258	3.9359e-256			AT5G17850	3835.49	-2.85326	0.0649661	0	0
AT1G31660	2027.24	2.57265	0.0755586	7.8978e-255	3.715e-253			AT5G18130	4514.93	-3.32606	0.0705568	0	0
AT5G20490	1451.54	2.99938	0.0882697	6.556e-254	3.0691e-252			AT5G18670	1057.61	-4.2401	0.107356	0	0
AT1G60640	1663.28	2.83796	0.0835984	1.9048e-253	8.8956e-252			AT5G22460	1724.13	-3.3402	0.0814083	0	0
AT3G56360	1121.01	3.51899	0.103902	5.6007e-252	2.6032e-250			AT5G22470	73452.1	-5.13929	0.0691547	0	0
AT1G56110	7726.09	2.20829	0.0653905	1.0405e-250	4.8021e-249			AT5G22690	1128.53	-3.76576	0.0999264	0	0
AT5G19780	4494.38	2.03974	0.06063	8.7727e-249	3.9922e-247			AT5G23340	2453.71	-2.81199	0.0714002	0	0
AT4G27730	1007.27	3.91378	0.1166	1.4569e-247	6.5994e-246			AT5G24970	3351.62	-2.94152	0.0681423	0	0
AT2G31200	1823.25	2.74767	0.0820006	6.8156e-247	3.073e-245			AT5G25180	1926.41	-4.83966	0.102628	0	0
AT1G07790	1234.96	2.94654	0.0882714	4.1067e-245	1.8222e-243			AT5G39720	12123.7	-3.70283	0.0705266	0	0
AT5G14040	2445.68	2.3963	0.0719547	6.3938e-244	2.8242e-242			AT5G43770	5127.83	-3.85946	0.0662479	0	0
AT5G28540	3184.66	2.51548	0.0758492	2.2993e-242	1.0111e-240			AT5G44310	66359.7	-3.3852	0.0767339	0	0
AT2G40360	5532.02	2.04677	0.0617357	1.1749e-241	5.1202e-240			AT5G44670	1492.1	-4.41526	0.0959019	0	0
AT4G26970	3095.4	2.29909	0.0698878	3.8324e-238	1.6374e-236			AT5G45310	8786.8	-5.44152	0.0765606	0	0
AT3G27220	1658.02	2.93407	0.0892875	1.0671e-237	4.5494e-236			AT5G45690	80802.7	-4.67655	0.070051	0	0
AT1G74750	1362.71	2.76733	0.0842383	2.1315e-237	9.0674e-236			AT5G50170	17158.2	-3.70909	0.0576233	0	0
AT5G06110	4297.06	2.21815	0.0675847	5.7066e-237	2.417e-235			AT5G50240	8529.17	-3.90562	0.0806495	0	0
AT3G13930	1720.95	2.5559	0.0779457	1.6605e-236	6.997e-235			AT5G50360	3451.84	-4.23857	0.0827938	0	0
AT5G55200	1836.57	2.63569	0.0804267	2.5982e-236	1.091e-234			AT5G52300	25447.8	-4.22642	0.0663583	0	0
AT1G03230	5602.41	2.17396	0.0664993	4.2464e-235	1.7642e-233			AT5G52420	9264.68	-2.77498	0.0695324	0	0
AT2G05710	33709.7	1.85998	0.0569817	2.6559e-234	1.0941e-232			AT5G53220	1253.16	-4.27786	0.112077	0	0
AT2G17820	1236.75	3.75762	0.115132	4.1513e-234	1.7066e-232			AT5G53270	1100.76	-3.85345	0.102771	0	0
AT2G27510	12015.7	2.57337	0.0789052	4.306e-234	1.7664e-232			AT5G53895	5747.07	-4.61362	0.0805502	0	0
AT1G06760	2056.05	2.38118	0.073248	1.2935e-232	5.2622e-231			AT5G54070	8686.82	-5.93139	0.0764359	0	0
AT5G41670	3675.41	2.44065	0.0753982	1.2117e-230	4.8685e-229			AT5G54080	3723.93	-2.93135	0.0674885	0	0
AT5G43960	3216.61	2.22778	0.0692874	8.5442e-228	3.3708e-226			AT5G54740	512219	-2.92745	0.071548	0	0
AT3G10040	889.426	4.46354	0.138946	4.5062e-227	1.7706e-225			AT5G55135	5611.9	-5.55968	0.0816116	0	0
AT3G16810	2004.71	2.40054	0.0747551	4.588e-227	1.7992e-225			AT5G55750	5767.21	-3.62273	0.0722931	0	0
AT5G27120	5338.57	1.85401	0.0578066	2.7012e-226	1.0509e-224			AT5G56100	15475.6	-3.39284	0.0815985	0	0
AT5G61960	1715.62	2.62059	0.0823667	5.4151e-223	2.0535e-221			AT5G56550	1768.11	-3.60598	0.0840435	0	0
AT1G75280	4037.1	1.98186	0.0622808	7.2462e-223	2.7426e-221			AT5G57050	1691.76	-3.97027	0.0960149	0	0
AT3G16560	879.62	3.47333	0.110297	1.5324e-218	5.7553e-217			AT5G57550	85461	-5.60402	0.0745835	0	0
AT1G71140	5447.57	2.02853	0.06455	4.3331e-218	1.6243e-216			AT5G57790	4722.82	-3.22135	0.062387	0	0
AT1G30510	1572.82	2.90439	0.0923055	5.9593e-218	2.2297e-216			AT5G59570	2052.88	-3.19637	0.0767919	0	0
AT1G78290	847.799	5.53314	0.175867	2.4833e-217	9.2382e-216			AT5G60220	3715.37	-3.29697	0.0750312	0	0
AT5G26860	5001.9	2.05558	0.0656203	4.7059e-216	1.7441e-214			AT5G60760	20358.8	-3.96348	0.0575663	0	0
AT5G22100	2822.47	2.13893	0.0684801	7.8604e-215	2.8858e-213			AT5G62220	1205.31	-4.97663	0.112003	0	0
AT3G09570	1492.33	2.65302	0.085145	6.9396e-214	2.543e-212			AT5G63350	3352.6	-5.40964	0.0959558	0	0
AT1G79930	5390.69	1.84613	0.0593239	3.3113e-213	1.2044e-211			AT5G64260	8897.97	-3.81067	0.06616	0	0
AT5G16930	1432.41	2.62344	0.0843718	6.5421e-213	2.3707e-211			AT5G65165	8114.53	-3.36284	0.0609973	0	0
AT1G71010	4045.61	2.95424	0.095136	1.6653e-212	6.0123e-211			AT5G66110	1898.68	-4.33755	0.0969902	0	0
AT5G67470	1288.68	2.96548	0.0955145	1.8863e-212	6.7978e-211			AT5G66400	538928	-2.24501	0.0589855	0	0
AT5G11520	8834.93	1.89361	0.0610669	1.0469e-211	3.7518e-210			AT5G66430	3610.34	-5.40756	0.0962352	0	0
AT5G56860	1215.9	2.78145	0.0903455	9.2091e-209	3.2411e-207			AT5G66580	2363.45	-5.67439	0.121098	0	0
AT4G02400	3859.52	2.3404	0.0761257	2.6033e-208	9.1293e-207			AT5G66730	9113.86	-2.65884	0.0579724	0	0
AT2G33210	1354.63	2.59504	0.0845582	1.5499e-207	5.406e-206			AT5G67030	7856.81	-2.67282	0.0607623	0	0
AT1G80640	712.652	4.12599	0.13471	9.4827e-207	3.2842e-205			AT5G67480	19182.9	-2.5647	0.0579169	0	0
AT5G20000	4316.92	1.93543	0.063363	1.6898e-205	5.8422e-204			AT3G01990	1186.12	-5.38796	0.124914	0	0
AT3G60140	943.695	2.98643	0.0978705	2.6867e-205	9.2721e-204			AT3G03310	3384.31	-2.7129	0.0683691	0	0
AT3G05060	4168.47	2.02665	0.0665763	3.5264e-204	1.2085e-202			AT3G03341	9454.13	-3.26488	0.0699329	0	0
AT5G54910	1831.1	2.33382	0.0768361	2.441e-203	8.3214e-202			AT3G03620	2389.19	-2.91555	0.0757857	0	0
AT2G36400	1044.74	2.93504	0.0968802	2.0168e-202	6.8515e-201			AT3G03790	4925.69	-3.02086	0.0734202	0	0
AT2G30620	1459.53	2.42476	0.080673	3.8921e-199	1.3019e-197			AT3G05260	66574.5	-3.80891	0.0611797	0	0
AT5G44340	1332.54	2.66553	0.0887787	1.1175e-198	3.719e-197			AT3G10420	1843.57	-4.83519	0.0967317	0	0
AT5G14760	798.708	5.81937	0.195132	1.6769e-195	5.4688e-194			AT3G11930	12593.7	-2.96307	0.0697884	0	0
AT4G21670	1800.13	2.40787	0.081647	6.9911e-192	2.2426e-190			AT3G12920	1186.1	-4.94513	0.119833	0	0
AT3G02550	1402.76	2.51523	0.0858005	1.0926e-189	3.4764e-188			AT3G12955	2411.87	-3.32166	0.074261	0	0
AT4G17520	4150.58	2.04071	0.0696506	1.6276e-189	5.1702e-188			AT3G14050	4014.66	-3.81251	0.0680504	0	0
AT4G31700	3951.97	2.02207	0.0689925	2.0432e-189	6.4799e-188			AT3G14330	5317.49	-4.19732	0.0670962	0	0
AT4G05410	2145.56	2.17033	0.0741986	5.4737e-189	1.7304e-187			AT3G14590	2493.39	-3.74425	0.0785869	0	0
AT2G36300	1101.04	2.75381	0.0942391	1.2562e-188	3.9647e-187			AT3G15280	16490.7	-3.24229	0.0754697	0	0
AT4G35890	2013.28	2.10529	0.0720287	2.2559e-188	7.0855e-187			AT3G15450	2468.93	-3.43407	0.0766633	0	0
AT1G80460	776.661	3.43193	0.117695	8.8557e-188	2.777e-186			AT3G15670	256506	-2.96481	0.0635201	0	0
AT2G27840	1026.93	2.89126	0.0992276	2.1124e-187	6.6137e-186			AT3G17520	99704.1	-4.33222	0.0628473	0	0
AT3G22310	4504.89	2.25627	0.0775058	2.4607e-187	7.6917e-186			AT3G17810	4282.18	-2.5321	0.0609665	0	0
AT2G11890	1793.12	2.39942	0.0824143	3.5902e-187	1.1205e-185			AT3G19960	14455.8	-3.40582	0.0883975	0	0
AT5G56000	2029.13	2.31248	0.0800104	1.8541e-184	5.7136e-183			AT3G21370	108572	-4.2099	0.0771884	0	0
AT3G56990	2767.7	2.11055	0.0732622	1.5194e-183	4.6384e-182			AT3G21380	51048.7	-5.02514	0.0745264	0	0
AT1G27970	1036.08	2.974	0.10324	2.8387e-183	8.6389e-182			AT3G22490	31878.4	-4.6071	0.0767918	0	0
AT5G02490	611.457	4.52889	0.157302	1.0096e-182	3.063e-181			AT3G22500	87566.9	-3.86128	0.0706058	0	0
AT2G16060	656.617	4.07044	0.141703	3.8648e-182	1.1707e-180			AT3G22640	356235	-2.95442	0.050553	0	0
AT4G19160	2310.12	2.2568	0.078731	1.677e-181	5.0562e-180			AT3G22740	2384.58	-3.65284	0.0779127	0	0
AT4G35260	1692.74	2.20448	0.0770481	1.1653e-180	3.4973e-179			AT3G23920	17933.8	-2.87879	0.0565682	0	0
AT4G27640	1950.65	2.19053	0.0767016	3.7602e-180	1.1251e-178			AT3G26580	5244.35	-3.64841	0.0637532	0	0
AT2G42430	818.769	3.11458	0.109119	5.2716e-180	1.5749e-178			AT3G27660	71125.6	-2.58949	0.0689375	0	0
AT5G20910	2829.86	2.04246	0.0718621	7.9157e-179	2.3612e-177			AT3G30775	13786.6	-3.17383	0.0644429	0	0
AT1G07810	2093.06	2.25967	0.0795597	3.743e-178	1.1131e-176			AT3G44880	929.294	-3.82835	0.0998451	0	0
AT3G51790	1080.19	2.56027	0.090187	4.5606e-178	1.3542e-176			AT3G47080	2143	-2.84801	0.0741738	0	0
AT1G07670	3916.18	1.84717	0.0650279	4.5771e-178	1.357e-176			AT3G47340	13416.3	-3.55383	0.0568782	0	0
AT3G61070	2193.44	1.99849	0.0704945	2.1378e-177	6.3002e-176			AT3G50980	26506	-3.31057	0.0688177	0	0
AT3G08580	8717.91	1.71242	0.0605798	2.6916e-176	7.8963e-175			AT3G51810	54429	-3.43433	0.0674419	0	0
AT4G33950	807.573	6.24784	0.220601	2.7106e-176	7.9402e-175			AT3G51860	4552.17	-3.8333	0.0671077	0	0
AT3G59670	904.693	2.68509	0.0951838	9.0359e-176	2.6351e-174			AT3G53040	66027	-3.49407	0.0765472	0	0
AT5G16010	2560.65	2.09031	0.0743521	8.3398e-175	2.4141e-173			AT3G54940	60007.4	-2.4265	0.0524044	0	0
AT4G21990	1949.99	2.40818	0.0857733	3.2809e-174	9.4691e-173			AT3G56350	30561.8	-3.17333	0.069556	0	0
AT1G69530	967.194	6.84157	0.242945	3.7466e-174	1.0797e-172			AT3G56880	3514.31	-2.92771	0.0716978	0	0
AT2G18900	3903.99	2.12264	0.0757192	1.2873e-173	3.6882e-172			AT3G57020	13487.9	-3.87416	0.067597	0	0
AT2G05632	672.591	3.41115	0.121758	1.4701e-173	4.2056e-172			AT3G58450	46352.2	-2.867	0.0718446	0	0
AT3G03060	960.571	2.81457	0.10043	2.0717e-173	5.9181e-172			AT3G61040	3590.27	-5.52524	0.0962651	0	0
AT3G17611	1239.14	2.41564	0.086364	6.9745e-173	1.9866e-171			AT3G62260	899.286	-3.83068	0.101322	0	0
AT5G40850	4842.49	1.75511	0.0629384	1.1571e-171	3.2673e-170			AT2G02710	7826.98	-3.77566	0.0612607	0	0
AT1G22070	2086.38	1.99665	0.0716686	1.8177e-171	5.1253e-170			AT2G03520	10748.3	-3.2074	0.0612924	0	0
AT2G15490	583.331	4.89368	0.175475	2.2942e-171	6.4593e-170			AT2G04690	2057.41	-3.21984	0.0779887	0	0
AT5G43010	1513.37	2.21402	0.0797877	3.2478e-170	9.1049e-169			AT2G18340	9242.13	-4.09321	0.0666511	0	0
AT2G16660	768.133	2.86727	0.103345	3.4185e-170	9.5698e-169			AT2G18570	4581.36	-3.46442	0.0687334	0	0
AT1G65030	1892.4	2.03881	0.0738986	3.2864e-168	9.1348e-167			AT2G18700	7030.64	-3.03504	0.0635273	0	0
AT3G21560	4936.68	1.64902	0.0597609	3.7806e-168	1.0493e-166			AT2G19900	14883.7	-3.55614	0.0555833	0	0
AT3G48430	1684.59	2.52518	0.0917179	1.3881e-167	3.8365e-166			AT2G21490	89791.7	-3.68137	0.0569577	0	0
AT3G55340	1174.25	2.42279	0.0880068	1.5954e-167	4.4033e-166			AT2G21720	14637.6	-2.19606	0.0578313	0	0
AT3G03770	613.746	3.49374	0.126993	2.6655e-167	7.336e-166			AT2G21820	31659.5	-3.93372	0.0679241	0	0
AT2G16430	581.143	4.28023	0.155951	1.3172e-166	3.615e-165			AT2G22240	17955.8	-4.41132	0.0652076	0	0
AT1G69850	548.914	4.45865	0.162589	6.7019e-166	1.824e-164			AT2G23240	37016.6	-3.2552	0.067777	0	0
AT1G17170	735.649	3.02207	0.110527	2.4088e-165	6.5193e-164			AT2G23640	2202.56	-3.54947	0.0888895	0	0
AT1G15440	4147.64	1.65524	0.060633	1.2781e-164	3.4402e-163			AT2G25340	1153.69	-4.3671	0.108011	0	0
AT1G80440	1939.43	2.20656	0.0809053	2.1708e-164	5.8348e-163			AT2G25625	2395.86	-6.3458	0.121543	0	0
AT2G29380	2177.68	2.05996	0.075641	3.9663e-164	1.0646e-162			AT2G25900	1106.81	-5.80859	0.14314	0	0
AT4G03320	2632.36	1.78727	0.0655948	5.0431e-164	1.35e-162			AT2G27940	1069.26	-5.41485	0.135179	0	0
AT4G04940	1248.59	2.29107	0.0844937	1.6603e-162	4.4202e-161			AT2G28490	55305.6	-3.20697	0.0604945	0	0
AT1G56450	2439.2	1.92967	0.0712775	4.6863e-162	1.2442e-160			AT2G29300	10951.6	-3.21607	0.0746861	0	0
AT3G57150	8165.55	1.66742	0.0616307	1.0687e-161	2.8299e-160			AT2G33520	2077.06	-3.04898	0.0810118	0	0
AT2G34357	3024.2	1.93833	0.0716716	1.108e-161	2.9298e-160			AT2G34740	6328.81	-3.4182	0.0667686	0	0
AT5G57990	6287.43	1.64975	0.0609939	1.2432e-161	3.2831e-160			AT2G35300	73464.6	-2.56155	0.0636822	0	0
AT1G48920	29469.3	1.62159	0.0599912	1.7779e-161	4.6823e-160			AT2G36270	17296.9	-3.30355	0.0719148	0	0
AT5G20160	2322.26	2.00895	0.0744372	3.8607e-161	1.0113e-159			AT2G36770	1589.23	-3.35311	0.0822175	0	0
AT5G45110	1398.92	2.07523	0.0772221	1.0293e-159	2.6784e-158			AT2G37970	5803.31	-3.04474	0.0772836	0	0
AT4G03080	1827.92	2.14082	0.0797572	2.3713e-159	6.1623e-158			AT2G38465	2669.91	-3.27682	0.0797862	0	0
AT5G55920	2651.03	2.06196	0.0769547	3.378e-159	8.7668e-158			AT2G38820	6627.02	-4.64454	0.080244	0	0
AT3G05500	18386.4	1.75822	0.0655039	6.6282e-159	1.7156e-157			AT2G38905	1716.75	-4.33131	0.0934062	0	0
AT5G65210	12817.4	1.51662	0.0567819	1.2419e-157	3.1849e-156			AT2G39570	3426.45	-3.0574	0.0692564	0	0
AT3G08590	1765.46	2.0555	0.0771851	5.0941e-157	1.303e-155			AT2G40170	222500	-4.81234	0.0761096	0	0
AT5G59910	8648.91	1.93287	0.0726485	7.2379e-157	1.8466e-155			AT2G41070	1898.84	-3.67214	0.0878455	0	0
AT3G07810	798.574	2.65911	0.099944	1.0248e-156	2.6111e-155			AT2G41710	2255.58	-2.90495	0.0699844	0	0
AT4G19006	1404.27	2.19944	0.0828435	5.2529e-156	1.3332e-154			AT2G42000	16770.3	-3.26478	0.0680415	0	0
AT5G64420	6728.62	1.48369	0.0561259	1.3506e-154	3.4145e-153			AT2G42560	54392.3	-5.08162	0.0882987	0	0
AT4G15530	13978.8	1.50505	0.0569113	1.4034e-154	3.5434e-153			AT2G42750	2833.48	-3.61504	0.074713	0	0
AT4G25630	1824.29	2.03789	0.0771116	1.7172e-154	4.3245e-153			AT2G42950	2568.04	-3.88464	0.0810627	0	0
AT5G61770	1586.25	1.97665	0.074846	2.8016e-154	7.0284e-153			AT2G46270	1156.71	-3.929	0.101695	0	0
AT3G55410	1860.35	2.00049	0.075933	8.1903e-154	2.0468e-152			AT4G01120	1820	-3.3449	0.0759008	0	0
AT1G52160	1094.23	2.38221	0.090441	1.3567e-153	3.3777e-152			AT4G01410	1225.62	-3.47477	0.0923509	0	0
AT3G51550	4159.16	1.72473	0.0654569	1.6018e-153	3.9776e-152			AT4G02280	18166.6	-3.19623	0.0536574	0	0
AT4G01560	2124.61	1.85921	0.0705811	2.4629e-153	6.1083e-152			AT4G02690	2748.02	-2.85483	0.0731087	0	0
AT3G55510	1340.15	2.18581	0.0830784	3.0464e-153	7.5457e-152			AT4G03200	11450.2	-2.78468	0.0566626	0	0
AT1G78080	1313.36	2.22571	0.0846506	4.4442e-153	1.0994e-151			AT4G04870	2152.96	-3.32443	0.0814236	0	0
AT5G67360	17071.4	1.51665	0.0576414	4.9187e-153	1.2153e-151			AT4G06746	8031.74	-2.57191	0.0672336	0	0
AT2G21790	1966.29	2.03417	0.0774927	1.6042e-152	3.9486e-151			AT4G09610	4459.45	-5.04416	0.0896414	0	0
AT1G66070	1719.93	1.90628	0.0728481	1.629e-151	3.9845e-150			AT4G10020	3724.16	-2.97255	0.0641609	0	0
AT5G23300	1555.68	2.06669	0.0790622	2.4625e-151	6.0082e-150			AT4G11360	3746.65	-3.80681	0.080416	0	0
AT1G54270	4591.63	1.69113	0.0646574	2.5631e-151	6.246e-150			AT4G11570	6634.62	-3.81607	0.0646015	0	0
AT3G57940	1534.37	2.15389	0.0825104	6.8085e-151	1.653e-149			AT4G11910	16402.4	-5.86436	0.0809103	0	0
AT2G24790	478.519	4.27565	0.163729	7.5793e-151	1.8378e-149			AT4G12130	4487.32	-3.10691	0.0760893	0	0
AT5G58290	12578.1	1.5214	0.0582606	8.8818e-151	2.1483e-149			AT4G12290	9439.83	-3.82539	0.0594673	0	0
AT5G51300	2864.81	2.21077	0.0849676	5.4703e-150	1.3166e-148			AT4G12680	5536.01	-3.68951	0.0658074	0	0
AT3G13940	2647.36	1.93791	0.0744889	8.8924e-150	2.1377e-148			AT4G13250	8059.03	-4.58965	0.0642589	0	0
AT5G17810	525.181	3.39322	0.130823	4.4595e-149	1.0694e-147			AT4G16160	17056.3	-2.54709	0.067168	0	0
AT4G36990	1083.2	2.18873	0.0844196	7.2974e-149	1.7478e-147			AT4G16620	1864.58	-3.97377	0.0925672	0	0
AT5G53290	501.549	4.70279	0.181175	9.004e-149	2.1487e-147			AT4G17840	9474.05	-2.6024	0.0583321	0	0
AT5G26760	3484.38	1.80831	0.0697755	1.1413e-148	2.7203e-147			AT4G18680	2673.81	-4.2171	0.0816717	0	0
AT3G23280	1783.5	1.8499	0.0714506	2.2779e-148	5.416e-147			AT4G18920	2109.24	-4.23106	0.0959955	0	0
AT2G43120	548.178	3.36124	0.129937	2.6562e-148	6.2925e-147			AT4G19170	3480.51	-5.24816	0.090833	0	0
AT3G08943	2718.91	1.73869	0.0671718	6.1504e-148	1.4553e-146			AT4G19390	2862.88	-4.29891	0.0845488	0	0
AT5G64750	11560.2	1.42351	0.0551312	2.0536e-147	4.8358e-146			AT4G21020	59504.1	-3.88245	0.0562333	0	0
AT1G68490	1192.6	2.1238	0.0823397	2.2738e-147	5.3414e-146			AT4G21680	20825.4	-5.46091	0.0680947	0	0
AT2G38240	553.193	3.26388	0.12673	6.085e-147	1.4243e-145			AT4G22920	16759.8	-5.88599	0.0812159	0	0
AT1G29940	3483.49	1.71079	0.0665428	2.7174e-146	6.3304e-145			AT4G25580	26864.7	-4.14347	0.0625354	0	0
AT1G78340	500.984	4.03963	0.15741	3.6317e-146	8.43e-145			AT4G27410	1198.28	-4.74315	0.120742	0	0
AT3G10540	878.034	2.47973	0.0967697	1.8754e-145	4.3326e-144			AT4G27530	11004.3	-4.31058	0.0681969	0	0
AT2G18160	484.331	4.82703	0.188397	3.7482e-145	8.6492e-144			AT4G31270	1080.57	-3.96927	0.0992269	0	0
AT4G04910	932.953	2.46072	0.0963239	9.1854e-145	2.1121e-143			AT4G32290	1165.05	-5.11038	0.118151	0	0
AT5G02870	4973.97	1.58366	0.0622104	1.986e-143	4.5293e-142			AT4G32770	2342.42	-3.23172	0.0838428	0	0
AT3G57550	3149.02	1.56799	0.0619439	8.0343e-142	1.8112e-140			AT4G33980	1794.65	-3.19062	0.0760283	0	0
AT3G11340	818.511	2.68454	0.106381	2.0145e-141	4.5258e-140			AT4G36530	2597.56	-3.01517	0.0797643	0	0
AT1G64090	675.245	2.74774	0.108995	5.4048e-141	1.2115e-139			AT4G36600	54286.7	-3.9967	0.0600093	0	0
AT2G29080	3444.54	1.7226	0.0683173	8.833e-141	1.9754e-139			AT4G36620	1321.18	-3.85071	0.0969712	0	0
AT5G21280	7269.16	1.52843	0.060799	6.3011e-140	1.3948e-138			AT4G36700	8780.8	-3.85364	0.0666341	0	0
AT3G19130	2794.64	1.65993	0.0661781	2.2267e-139	4.9123e-138			AT4G36900	3000.94	-2.72918	0.0717971	0	0
AT4G25730	6184.14	1.88365	0.0751766	3.6856e-139	8.1217e-138			AT4G37370	1920.07	-3.2377	0.0781723	0	0
AT3G57090	1366.51	1.97149	0.078726	4.6762e-139	1.0293e-137			AT4G37420	1218.76	-5.77476	0.14439	0	0
AT3G13330	9931.31	1.67688	0.0669705	5.4232e-139	1.1924e-137			AT4G38810	7961.39	-3.23863	0.0644562	0	0
AT4G37120	6414.62	1.4554	0.058221	2.4514e-138	5.3658e-137			AT1G32710	2761.71	-3.19222	0.0854928	5.171e-308	3.1424e-306
AT1G35560	455.005	3.88463	0.155593	2.8783e-138	6.293e-137			AT1G48990	1808.07	-2.84223	0.075901	7.8463e-308	4.7535e-306
AT4G00750	2040.39	1.74953	0.0700868	4.3351e-138	9.4464e-137			AT5G39520	951.798	-6.12014	0.163733	2.6515e-306	1.6014e-304
AT3G04580	1315.11	2.13266	0.0857757	4.4891e-137	9.7065e-136			AT1G21410	1211.12	-3.53019	0.0945703	9.1387e-306	5.5023e-304
AT2G17250	1249.47	1.99736	0.0804453	1.0643e-136	2.2861e-135			AT4G11911	902.977	-5.18931	0.139201	6.401e-305	3.8422e-303
AT1G13160	1805.13	1.92248	0.0775353	2.8118e-136	6.0264e-135			AT2G36950	2911.43	-2.50097	0.0671432	1.9199e-304	1.1454e-302
AT3G04120	2881.77	1.89614	0.0765295	3.9745e-136	8.5092e-135			AT1G14950	73029.9	-3.02067	0.0811452	3.0658e-304	1.8235e-302
AT5G57490	606.765	2.99772	0.121135	8.458e-136	1.8049e-134			AT5G45860	814.589	-4.22365	0.113678	5.37e-303	3.1746e-301
AT5G39890	714.449	2.60004	0.105174	1.0227e-135	2.18e-134			AT3G03170	1007.83	-4.16368	0.112176	1.9037e-302	1.122e-300
AT1G32860	430.616	3.88508	0.157093	1.5081e-135	3.2076e-134			AT1G27730	962.717	-3.62569	0.0978824	4.2708e-301	2.5096e-299
AT3G10480	1495.25	1.86905	0.0757221	4.9816e-135	1.055e-133			AT2G20920	4119.02	-2.33595	0.0631051	1.1109e-300	6.5086e-299
AT2G40610	497.631	5.42014	0.219988	3.3257e-134	7.005e-133			AT4G27460	3235.64	-2.77808	0.0751234	3.9574e-300	2.3116e-298
AT3G61140	2114.04	1.79547	0.0731346	1.1208e-133	2.3456e-132			AT3G10740	1481.74	-2.92093	0.0790453	8.115e-300	4.726e-298
AT5G10980	4892.52	1.80147	0.0735141	3.6145e-133	7.5244e-132			AT5G66780	30460.1	-2.35022	0.0637918	6.5962e-298	3.8188e-296
AT1G60900	2668.01	1.6453	0.0671597	4.5587e-133	9.4798e-132			AT2G20990	3675.79	-2.50517	0.0680352	1.1252e-297	6.4951e-296
AT4G03400	815.979	2.3825	0.0974484	8.4361e-133	1.7524e-131			AT2G14520	3907.27	-2.35401	0.0640098	7.1945e-297	4.1406e-295
AT2G20140	1465.77	1.90714	0.0779725	1.0755e-132	2.2317e-131			AT1G13640	5656.91	-2.45565	0.0667907	9.7997e-297	5.6235e-295
AT3G05050	944.268	2.42845	0.0994211	1.7882e-132	3.7029e-131			AT2G02930	6698.1	-2.55708	0.0696981	1.7406e-295	9.959e-294
AT5G53460	15695.5	1.94347	0.0796295	1.8465e-132	3.8195e-131			AT2G19320	1563.47	-3.46424	0.0944504	2.6925e-295	1.536e-293
AT3G10500	934.976	2.22441	0.091079	2.0337e-132	4.2023e-131			AT2G27830	1176.41	-3.53967	0.0965479	3.5178e-295	2.001e-293
AT3G14400	2722.7	1.61697	0.0662493	4.4277e-132	9.1298e-131			AT5G40420	58381.8	-2.76557	0.0755393	1.7406e-294	9.844e-293
AT5G08180	1123.87	2.15525	0.0883513	4.7721e-132	9.8295e-131			AT4G36360	1321.22	-3.06294	0.0838019	2.1162e-293	1.1933e-291
AT5G61030	1323.26	1.96987	0.0809093	1.4728e-131	3.0274e-130			AT1G19000	4275.78	-2.81667	0.0771777	1.7645e-292	9.9217e-291
AT5G02480	3901.78	1.69303	0.0695547	2.064e-131	4.238e-130			AT3G26770	2855.41	-3.19264	0.0875953	9.4072e-292	5.2594e-290
AT5G22650	7177.78	1.39736	0.057471	5.2724e-131	1.0781e-129			AT1G76990	5431.74	-2.20972	0.0608542	2.0294e-289	1.125e-287
AT4G29510	2665.85	1.60203	0.0659408	7.7216e-131	1.5772e-129			AT4G32940	1602.08	-2.98377	0.0823363	1.9644e-288	1.0828e-286
AT3G18130	538.354	3.21554	0.132568	1.3057e-130	2.6615e-129			AT2G45290	12853.8	-2.032	0.0561227	9.9884e-288	5.4748e-286
AT5G67510	1072.21	2.30773	0.0952286	2.4241e-130	4.9258e-129			AT3G18570	2700.71	-2.7107	0.0748891	1.1321e-287	6.1877e-286
AT1G33110	1640.65	1.84423	0.0763737	2.3259e-129	4.7067e-128			AT1G03880	172221	-2.04608	0.0567318	2.1823e-285	1.1862e-283
AT5G19440	5333.83	1.47994	0.0613071	3.3174e-129	6.706e-128			AT5G07010	908.6	-3.85927	0.107097	4.8257e-285	2.6158e-283
AT1G77480	1081.25	2.12516	0.088166	5.1938e-129	1.0478e-127			AT4G31830	4343.86	-3.33572	0.0927089	1.536e-284	8.3028e-283
AT5G20600	2046.39	1.70452	0.070761	1.0391e-128	2.0919e-127			AT1G12330	1972.74	-2.57938	0.0716571	1.5451e-284	8.3288e-283
AT3G10050	3052.66	1.60333	0.0665677	1.1892e-128	2.3915e-127			AT5G42690	2382.12	-2.45616	0.0682893	4.1811e-284	2.2354e-282
AT1G63810	1658.82	1.98459	0.0825264	2.0907e-128	4.1959e-127			AT2G45820	2142.88	-2.49372	0.0693736	8.3274e-284	4.4401e-282
AT4G17390	2315.28	1.69759	0.0707555	1.0186e-127	2.036e-126			AT5G57900	6491.47	-2.80912	0.0782474	3.7183e-283	1.9772e-281
AT5G18650	791.226	2.37052	0.0990055	2.2659e-127	4.5198e-126			AT3G50650	1416.95	-2.84222	0.0791968	5.8442e-283	3.0991e-281
AT3G44750	1932.18	1.74215	0.0727537	2.8448e-127	5.6629e-126			AT5G55240	27322.1	-2.28168	0.06358	8.5931e-283	4.5446e-281
AT2G36850	3651.63	1.70006	0.0710113	3.2904e-127	6.5433e-126			AT5G58650	896.513	-4.22388	0.118209	3.0188e-280	1.5794e-278
AT3G09840	32375.9	1.32833	0.0556082	9.5362e-127	1.8925e-125			AT4G13830	1277.55	-3.04316	0.0853172	1.1189e-279	5.8383e-278
AT3G21540	1783.73	2.15178	0.0900965	9.8358e-127	1.95e-125			AT5G63190	3622.16	-2.31073	0.0648429	6.7281e-279	3.4922e-277
AT1G48630	1332.12	2.27484	0.0952708	1.3356e-126	2.6426e-125			AT5G52310	1516.86	-3.46782	0.0978146	4.1623e-276	2.1547e-274
AT1G52420	1039.65	2.05123	0.0859991	2.1313e-126	4.2126e-125			AT3G16910	1484.13	-3.00292	0.0847941	1.3539e-275	6.9716e-274
AT3G10370	3087.86	1.94444	0.0815435	2.3822e-126	4.7038e-125			AT4G03420	1140.94	-3.55334	0.100388	2.2922e-275	1.1742e-273
AT3G07050	5215.56	1.90213	0.079845	4.7249e-126	9.3203e-125			AT5G49690	1402.39	-2.93762	0.08312	2.0532e-274	1.049e-272
AT4G26600	1348.91	2.06861	0.0868636	5.8784e-126	1.1584e-124			AT3G53180	2890.43	-2.28793	0.0649477	1.2041e-272	6.1202e-271
AT2G43110	393.638	3.99181	0.167999	2.5601e-125	5.0197e-124			AT5G10730	1435.94	-2.89685	0.0824302	2.0923e-271	1.0607e-269
AT1G22020	1458.63	1.81998	0.0766382	3.1352e-125	6.1349e-124			AT5G54000	5472.41	-2.2101	0.062931	6.6929e-271	3.3841e-269
AT1G70000	403.066	4.54855	0.191915	9.0031e-125	1.76e-123			AT5G10740	1157.28	-3.10625	0.088671	9.4082e-270	4.7448e-268
AT2G20450	1016.76	2.06528	0.087151	9.2826e-125	1.8128e-123			AT3G52340	1111.55	-3.40748	0.0973406	1.436e-269	7.2235e-268
AT3G10650	7712.26	1.6224	0.0684095	9.9858e-125	1.9482e-123			AT1G71340	1779.96	-2.63505	0.0753135	5.1621e-269	2.5834e-267
AT2G17190	3315.25	1.52437	0.0642972	1.0136e-124	1.9755e-123			AT5G12840	2496.59	-2.4536	0.0703356	2.2487e-267	1.1225e-265
AT1G30330	1276.44	2.00792	0.0847723	1.1612e-124	2.2586e-123			AT5G62800	695.571	-4.46013	0.127932	8.0486e-267	4.0075e-265
AT1G36370	1671.5	1.78024	0.0752463	2.9711e-124	5.762e-123			AT1G65090	11187.8	-2.12133	0.0609847	8.3568e-266	4.1504e-264
AT1G42440	3118.21	1.58362	0.066958	4.0663e-124	7.8781e-123			AT2G47770	23534.2	-2.8029	0.0807766	1.0166e-264	5.0237e-263
AT4G23750	972.934	2.20088	0.0931132	4.278e-124	8.2801e-123			AT1G52920	1334.31	-3.06253	0.0883502	3.7525e-264	1.8496e-262
AT3G58510	2671.88	1.93152	0.0819441	1.74e-123	3.3513e-122			AT3G05640	860.618	-3.36456	0.0971253	9.8669e-264	4.8511e-262
AT3G55010	1170.66	2.01709	0.0856515	2.888e-123	5.5513e-122			AT2G30500	952.274	-3.36258	0.0972215	3.8677e-263	1.8968e-261
AT2G24640	553.105	3.0261	0.128762	5.0791e-123	9.7535e-122			AT3G02040	705.711	-4.14037	0.119702	7.3257e-263	3.5837e-261
AT2G38230	4403.94	1.52214	0.064679	6.6964e-123	1.2834e-121			AT2G28400	964.28	-3.84367	0.111323	4.2828e-262	2.0847e-260
AT3G25230	8673.7	1.54013	0.0658251	1.6787e-121	3.1768e-120			AT2G17450	743.437	-4.07991	0.118392	4.6948e-261	2.2796e-259
AT2G29490	441.07	3.33664	0.142865	2.0409e-121	3.8586e-120			AT1G06473	847.504	-5.5469	0.161199	4.4266e-260	2.1441e-258
AT2G23350	3952.61	1.48177	0.0633577	2.0654e-121	3.9012e-120			AT5G53260	879.998	-4.24826	0.123673	1.7348e-259	8.3821e-258
AT5G08300	1007.9	2.01656	0.0864086	4.2087e-121	7.9188e-120			AT1G04920	1463.04	-3.31361	0.0966967	3.0093e-258	1.4504e-256
AT3G49570	434.407	3.20662	0.137458	4.3199e-121	8.1202e-120			AT4G23990	1447.97	-2.68746	0.0784513	5.0612e-258	2.4274e-256
AT4G34710	6459.36	1.38148	0.0591853	7.0798e-121	1.3295e-119			AT1G62710	31914.6	-1.91756	0.0560389	2.8279e-257	1.3497e-255
AT1G04780	2205.56	1.85056	0.0796312	2.1942e-120	4.1047e-119			AT5G18630	1066.24	-3.16407	0.0926001	5.6365e-257	2.6836e-255
AT3G03960	2197.05	1.67132	0.0718251	2.9947e-120	5.5863e-119			AT2G30100	1508.54	-2.65959	0.0779579	5.2385e-256	2.4881e-254
AT2G02040	3240.83	1.48066	0.0636318	3.385e-120	6.3083e-119			AT3G53960	700.323	-5.25248	0.154075	1.7229e-255	8.1633e-254
AT1G78170	391.538	3.69853	0.159391	8.3159e-120	1.5468e-118			AT5G05410	10816.8	-2.00171	0.0587165	1.9056e-255	9.0069e-254
AT2G22100	619.745	2.56788	0.110887	2.7754e-119	5.1478e-118			AT2G45360	779.039	-4.03386	0.118402	2.0262e-255	9.554e-254
AT2G29980	420.772	3.53096	0.152565	3.5924e-119	6.6506e-118			AT1G68570	1577.2	-2.89111	0.0850901	6.2839e-254	2.9488e-252
AT3G20630	2632.37	1.535	0.0662855	4.15e-119	7.6755e-118			AT5G04340	1360.58	-3.12028	0.0920635	1.2752e-252	5.9413e-251
AT3G43590	1129.35	2.01581	0.0873013	1.3841e-118	2.5503e-117			AT1G02660	640.925	-4.22938	0.12512	4.3783e-251	2.0302e-249
AT2G28600	1355.84	2.00272	0.0869011	3.3143e-118	6.0839e-117			AT4G22100	1321.57	-2.84604	0.0842992	8.4174e-251	3.8939e-249
AT2G46830	391.01	3.83044	0.166251	3.5043e-118	6.4266e-117			AT4G15396	1923.44	-2.53901	0.0752069	1.0639e-250	4.8985e-249
AT1G01040	1975.22	2.11833	0.0920157	6.1816e-118	1.1326e-116			AT1G69295	5473.59	-2.01768	0.0597638	1.5778e-250	7.2475e-249
AT1G02520	379.008	4.85788	0.210708	6.5263e-118	1.1946e-116			AT2G33070	94966.3	-2.96033	0.08779	2.5215e-250	1.1555e-248
AT5G57870	6697.12	1.37214	0.0595444	6.689e-118	1.2233e-116			AT3G25870	2301.7	-2.90624	0.0862442	8.0418e-250	3.6767e-248
AT5G19770	3410.58	1.75532	0.0762712	9.5714e-118	1.7455e-116			AT5G46050	729.481	-3.99538	0.118704	2.0199e-249	9.2135e-248
AT4G28600	3007.08	1.46343	0.0635967	1.32e-117	2.4027e-116			AT2G33830	3747.56	-2.8791	0.0857803	6.61e-248	3.001e-246
AT2G45730	1722.6	1.74566	0.0760051	1.4814e-117	2.694e-116			AT3G14595	2568.63	-2.79437	0.0834157	6.5737e-247	2.9708e-245
AT5G09330	4370.18	1.38378	0.060264	4.4709e-117	8.0931e-116			AT1G63240	1473.29	-2.72368	0.0813726	1.7652e-246	7.9405e-245
AT2G40880	907.574	7.7781	0.337034	5.8414e-117	1.0564e-115			AT4G29820	734.713	-3.67886	0.109996	5.2019e-246	2.3347e-244
AT2G38280	2407.43	1.84789	0.0807353	9.3528e-117	1.6883e-115			AT4G39130	735.86	-3.96046	0.11843	7.0013e-246	3.135e-244
AT4G37740	471.697	2.88802	0.126255	1.3408e-116	2.4158e-115			AT5G36100	739.23	-4.05808	0.121474	1.0242e-245	4.5759e-244
AT4G02930	2763.22	1.4692	0.0641267	1.371e-116	2.4681e-115			AT5G65470	2753.54	-2.42805	0.0726819	1.7913e-245	7.9846e-244
AT3G12270	2394.24	1.66127	0.0726199	2.236e-116	4.0177e-115			AT3G16120	1922.63	-3.65812	0.109632	2.8602e-245	1.272e-243
AT3G15010	3041.28	1.50821	0.0658965	2.2948e-116	4.1197e-115			AT4G26050	12573.8	-2.07592	0.0622225	9.2647e-245	4.1016e-243
AT5G39990	486.194	2.76919	0.121202	3.0427e-116	5.4423e-115			AT1G47980	8209.75	-2.47375	0.0744323	4.6763e-243	2.0609e-241
AT4G36890	513.012	2.67118	0.116995	4.5686e-116	8.1568e-115			AT3G02570	1224.78	-3.34809	0.100966	3.8071e-242	1.6703e-240
AT5G20020	2147.28	1.63924	0.0717722	5.7689e-116	1.0281e-114			AT1G64900	2407.49	-2.37792	0.0717342	8.9312e-242	3.9098e-240
AT5G55610	830.213	2.14419	0.0939332	5.9665e-116	1.0624e-114			AT3G52230	3660.35	-2.4238	0.0730995	1.0401e-241	4.5432e-240
AT5G61790	1641.63	1.75072	0.0767932	1.1118e-115	1.976e-114			AT5G56210	833.485	-3.30963	0.0999204	1.4585e-241	6.342e-240
AT1G61730	2834.46	1.72903	0.0758495	1.5884e-115	2.8205e-114			AT5G22290	7587.04	-2.10362	0.063505	2.483e-241	1.0773e-239
AT3G05360	378.453	3.98625	0.17496	1.6068e-115	2.8507e-114			AT5G05880	704.781	-3.67668	0.111201	1.9883e-240	8.6079e-239
AT3G12580	88018.8	1.33233	0.0584392	1.989e-115	3.5255e-114			AT1G46554	1720.52	-2.92526	0.0886018	5.3469e-240	2.3097e-238
AT1G64190	972.667	2.31584	0.10173	2.5867e-115	4.5806e-114			AT1G73190	56947.8	-2.39493	0.0725703	1.1611e-239	5.0044e-238
AT4G13750	2034.84	1.91214	0.0840697	2.992e-115	5.2937e-114			AT3G19290	740.488	-3.79673	0.115119	1.7716e-239	7.6193e-238
AT5G12080	1791.61	1.8172	0.0800671	1.2927e-114	2.281e-113			AT1G21790	690.806	-3.95969	0.120105	2.3519e-239	1.0093e-237
AT5G60030	913.834	2.53567	0.111835	1.4715e-114	2.5941e-113			AT5G44120	532874	-1.78914	0.0542834	8.8955e-239	3.8089e-237
AT3G63130	831.617	2.09146	0.0922474	1.8899e-114	3.3287e-113			AT3G15260	12812.9	-2.31216	0.0703939	2.196e-237	9.3211e-236
AT3G18160	905.776	2.0741	0.0914865	1.8955e-114	3.3355e-113			AT3G27870	5520.34	-2.40183	0.0732129	7.2301e-237	3.0557e-235
AT1G30450	503.107	2.88161	0.127082	1.9731e-114	3.4689e-113			AT5G55470	1047.27	-3.03629	0.0926602	1.6627e-236	6.997e-235
AT3G57610	1328.44	1.87019	0.0827257	7.7905e-114	1.3684e-112			AT1G06110	5685.78	-1.92807	0.0588873	1.4179e-235	5.9412e-234
AT2G31410	3428.12	1.58754	0.0702526	1.4566e-113	2.5564e-112			AT5G16370	4866.63	-2.12471	0.0649328	1.4258e-235	5.9616e-234
AT1G80270	1017.8	1.95768	0.0866994	1.7681e-113	3.1002e-112			AT2G33590	14188.4	-1.99411	0.060953	2.0203e-235	8.4293e-234
AT1G18480	998.486	1.94483	0.0861349	1.8419e-113	3.2267e-112			AT2G14878	17564.5	-2.72116	0.0832706	4.1217e-235	1.716e-233
AT5G01030	2072.02	1.54048	0.0683679	6.8133e-113	1.1872e-111			AT4G25140	249562	-2.01409	0.0616636	1.1141e-234	4.6186e-233
AT1G08410	3328.33	1.41633	0.0628699	8.6122e-113	1.4993e-111			AT2G32150	613.977	-5.10366	0.15623	1.6346e-234	6.7622e-233
AT5G65720	10903	1.83436	0.0815079	9.8395e-113	1.7115e-111			AT2G15695	1588.39	-2.64282	0.0809576	1.6589e-234	6.8483e-233
AT5G61780	2474.12	1.55901	0.0692663	1.068e-112	1.856e-111			AT3G11050	13650	-2.19933	0.0674339	4.725e-234	1.9343e-232
AT2G01850	646.636	2.31196	0.10294	2.0438e-112	3.5423e-111			AT2G35680	3538.94	-2.1813	0.0669767	1.7349e-233	7.0872e-232
AT2G31070	484.075	2.94453	0.131075	2.3426e-112	4.0566e-111			AT4G35070	833.25	-3.06815	0.0943895	1.2544e-232	5.1137e-231
AT2G16950	1594.72	1.89534	0.0844741	3.7776e-112	6.5358e-111			AT1G46768	4432.29	-2.30049	0.0708745	7.1335e-232	2.896e-230
AT3G09810	410.328	3.26053	0.14539	5.0863e-112	8.7922e-111			AT3G05945	1229.59	-4.03374	0.124409	8.6545e-232	3.5062e-230
AT3G27380	736.893	2.21418	0.0988958	9.4216e-112	1.6243e-110			AT1G64065	697.713	-5.40405	0.166707	2.4564e-231	9.9314e-230
AT4G08510	1576.73	1.83547	0.0820021	1.5057e-111	2.5913e-110			AT4G26700	3941.38	-2.15226	0.0664068	3.7732e-231	1.5224e-229
AT3G11270	861.213	2.21512	0.0990177	1.8339e-111	3.1534e-110			AT4G39800	1631.4	-2.68265	0.0828165	4.4298e-231	1.7836e-229
AT2G26650	892.801	2.26038	0.101232	4.0393e-111	6.9273e-110			AT1G64710	2003.46	-2.59095	0.0800705	1.286e-230	5.1568e-229
AT4G10480	3541.52	1.44725	0.0648074	6.9069e-111	1.1794e-109			AT2G45600	875.661	-3.44574	0.106638	5.2791e-230	2.1125e-228
AT4G39500	343.349	3.90939	0.175555	1.5913e-110	2.7123e-109			AT1G67365	1137.33	-3.31648	0.102727	1.6744e-229	6.6865e-228
AT5G47910	2626.91	1.45121	0.0652746	6.3302e-110	1.0762e-108			AT4G35770	741.975	-3.53557	0.109622	3.5148e-229	1.4008e-227
AT1G30240	805.82	2.13461	0.096538	5.544e-109	9.3927e-108			AT5G45870	551.199	-4.44337	0.137724	4.4393e-229	1.7656e-227
AT1G04410	5578.53	1.41707	0.0640671	8.6123e-109	1.4541e-107			AT1G80380	2756.95	-2.16826	0.0672632	9.6264e-229	3.8209e-227
AT1G26270	3524.6	1.41136	0.0638396	1.0142e-108	1.7108e-107			AT1G03106	9882.45	-2.47943	0.0769964	2.6026e-228	1.0309e-226
AT2G38310	609.375	6.92733	0.312025	1.0979e-108	1.8505e-107			AT5G51970	8747.82	-2.19206	0.0681021	4.9445e-228	1.9546e-226
AT5G11240	1608.78	1.69367	0.0766674	1.1075e-108	1.8651e-107			AT2G34315	688.546	-3.97572	0.123636	9.8685e-228	3.8855e-226
AT1G77030	2166.57	1.90764	0.0864469	1.5547e-108	2.6135e-107			AT1G80160	960.901	-3.21905	0.100251	4.8344e-227	1.892e-225
AT3G51800	3733.99	1.42049	0.0644994	6.5067e-108	1.091e-106			AT5G47810	9409.71	-1.79616	0.0559551	1.1033e-226	4.3091e-225
AT3G08530	9687.05	1.59213	0.0723381	7.7467e-108	1.2978e-106			AT1G64660	2855.93	-2.36152	0.0736577	2.3114e-226	9.0098e-225
AT4G31210	962.26	2.32893	0.106022	1.2566e-107	2.0946e-106			AT1G13740	802.644	-3.18535	0.09942	3.1659e-226	1.2292e-224
AT5G02460	368.08	3.30124	0.150586	3.7898e-107	6.2954e-106			AT2G23110	17210.6	-2.35448	0.0734665	3.7902e-226	1.4686e-224
AT5G48850	439.501	2.80697	0.128109	4.247e-107	7.0488e-106			AT5G01880	1320.16	-2.72099	0.0851903	1.1413e-224	4.4138e-223
AT1G48410	5085.42	1.2694	0.0579779	1.3379e-106	2.2094e-105			AT5G05230	2023.75	-2.41242	0.0755419	1.2422e-224	4.7944e-223
AT1G78050	825.918	2.11157	0.096577	1.5636e-106	2.5798e-105			AT1G73210	621.371	-3.80308	0.119123	1.6005e-224	6.1652e-223
AT5G61020	7249.5	1.36908	0.0625778	1.7574e-106	2.8946e-105			AT5G65890	1444.54	-2.48198	0.077776	2.9246e-224	1.1244e-222
AT2G47730	557.861	2.39808	0.109818	2.1906e-106	3.6052e-105			AT4G05070	2670.31	-3.07993	0.0966049	5.1586e-224	1.9793e-222
AT5G26710	1950.28	1.56853	0.0717825	2.379e-106	3.9088e-105			AT2G26740	4777.64	-1.86586	0.0584893	6.132e-224	2.3482e-222
AT5G09840	815.054	2.18634	0.10026	4.9846e-106	8.1657e-105			AT1G03600	1376.08	-2.69119	0.084464	1.1428e-223	4.3675e-222
AT4G24610	814.336	2.09867	0.0962545	4.9867e-106	8.1657e-105			AT3G08720	2817.6	-2.03865	0.0640017	2.3801e-223	9.0786e-222
AT2G24590	970.093	1.92052	0.0881201	6.5145e-106	1.065e-104			AT5G44260	593.377	-3.91372	0.122966	3.1951e-223	1.2164e-221
AT1G12780	2755.93	1.48429	0.0680867	8.0902e-106	1.3206e-104			AT3G07255	843.5	-6.98112	0.2188	3.5347e-223	1.343e-221
AT3G08730	1981.12	1.5656	0.0719076	1.3364e-105	2.1774e-104			AT3G50060	5350.68	-2.2413	0.0706387	1.1354e-221	4.289e-220
AT3G11964	4717.6	1.87729	0.0862831	1.4784e-105	2.4047e-104			AT5G51210	1126.59	-2.67538	0.0847121	8.9604e-220	3.3784e-218
AT1G43690	1465.47	1.74297	0.0801474	1.8867e-105	3.0612e-104			AT1G21780	1310.51	-2.6504	0.0841327	1.12e-218	4.2145e-217
AT1G15780	2573.97	1.61683	0.0743592	2.502e-105	4.0563e-104			AT3G22840	641.278	-4.07245	0.129563	1.0769e-217	4.0214e-216
AT1G04945	1350.16	1.94218	0.0893723	2.9131e-105	4.715e-104			AT5G10650	3686.49	-1.93869	0.0616759	1.4933e-217	5.5659e-216
AT4G11160	2157.83	1.7352	0.0798888	3.9267e-105	6.3503e-104			AT1G21000	20348.9	-2.04916	0.0654319	2.7173e-216	1.009e-214
AT5G15860	356.636	3.6318	0.167199	4.074e-105	6.5775e-104			AT1G07150	1560.81	-2.35473	0.0752686	1.2249e-215	4.531e-214
AT3G47348	370.751	3.17866	0.146463	4.4664e-105	7.1932e-104			AT5G62490	13535.9	-2.18808	0.0699739	2.1481e-215	7.9311e-214
AT3G13570	1235.17	1.82541	0.0841416	5.4074e-105	8.6944e-104			AT4G28520	533355	-1.68356	0.0538187	2.3078e-215	8.5047e-214
AT2G17420	1022.18	2.01222	0.0931058	3.2517e-104	5.1985e-103			AT2G26355	4653.57	-2.68666	0.0860492	6.8667e-215	2.5257e-213
AT1G63430	488.322	2.95993	0.13698	3.7473e-104	5.986e-103			AT2G18540	9245.95	-5.27741	0.169554	7.3288e-214	2.6806e-212
AT4G20440	2501.4	1.44111	0.0668747	2.1678e-103	3.446e-102			AT2G46660	554.037	-5.58714	0.179242	1.21e-213	4.4173e-212
AT5G03780	396.412	3.00438	0.139714	2.9146e-103	4.6217e-102			AT1G26800	2852.64	-2.65729	0.0853487	1.2654e-213	4.6109e-212
AT5G18400	4643.95	1.52419	0.0709061	4.1196e-103	6.5221e-102			AT5G42900	646.04	-3.55089	0.11423	5.9665e-213	2.1661e-211
AT5G15400	3709.48	1.3176	0.0613402	1.0194e-102	1.61e-101			AT5G57260	5222.22	-2.05333	0.0661134	1.1831e-212	4.2793e-211
AT1G79150	1734.5	1.7038	0.0794481	1.4959e-102	2.3588e-101			AT1G07040	1113.48	-3.19102	0.102914	3.5458e-212	1.2755e-210
AT1G80750	1832.75	1.66676	0.077897	4.3074e-102	6.7647e-101			AT3G50740	3377.21	-2.50844	0.080887	5.3645e-212	1.9261e-210
AT3G13470	2076.69	1.86384	0.0872014	5.831e-102	9.1427e-101			AT3G05510	2321.32	-2.19955	0.0709768	1.5722e-211	5.6244e-210
AT4G03260	4165.45	1.30684	0.0611396	9.7113e-102	1.5178e-100			AT2G47780	2149.78	-2.44718	0.0791467	1.0125e-210	3.6154e-209
AT5G14250	1891.28	1.50446	0.0704848	1.495e-101	2.3347e-100			AT4G18530	989.98	-2.96531	0.0959477	1.2102e-210	4.3135e-209
AT5G20250	318.517	4.53998	0.213196	3.1644e-101	4.9301e-100			AT5G65207	1463.8	-2.90761	0.0940682	1.4199e-210	5.0518e-209
AT3G08550	671.958	2.10003	0.0988184	8.1401e-101	1.2622e-99			AT3G48660	2390.46	-2.55002	0.0826457	6.9094e-210	2.4538e-208
AT3G03050	361.251	3.19867	0.150732	1.0937e-100	1.6945e-99			AT2G36540	710.507	-3.21544	0.104296	1.0306e-209	3.6535e-208
AT5G14580	1937.38	1.60478	0.0756716	2.6488e-100	4.0942e-99			AT5G48160	5100.5	-1.95415	0.0633871	2.3246e-209	8.2258e-208
AT1G36280	458.833	2.53902	0.11995	3.6661e-100	5.6531e-99			AT1G15180	4176.73	-2.02597	0.0657165	2.3802e-209	8.4073e-208
AT1G17690	1640.19	1.60248	0.0757094	6.4246e-100	9.8756e-99			AT1G68020	3228.83	-2.10912	0.068446	3.5379e-209	1.2474e-207
AT4G12650	2217.07	1.47327	0.0695911	6.8051e-100	1.04522e-98			AT2G18915	1617.73	-2.28752	0.0743938	2.2465e-208	7.8922e-207
AT5G01810	483.818	2.56196	0.121303	8.1785e-100	1.25519e-98			AT3G20250	7249.32	-1.99734	0.0650196	6.5264e-208	2.2846e-206
AT4G15000	5825.07	1.4459	0.0683395	9.2772e-100	1.4227e-98			AT3G48270	2976.82	-2.02253	0.065884	1.0105e-207	3.5311e-206
AT1G72560	1362.22	1.71735	0.0813193	1.232e-99	1.88789e-98			AT1G15060	1110.96	-2.59147	0.084484	1.7211e-207	5.9926e-206
AT3G23990	4336.24	1.29094	0.0611232	2.4403e-99	3.7248e-98			AT5G17540	639.905	-3.50779	0.114431	3.48e-207	1.2095e-205
AT1G79550	6046.2	1.44518	0.0684569	2.4985e-99	3.80771e-98			AT4G13530	2226.79	-2.04092	0.0665797	4.7068e-207	1.633e-205
AT5G48240	1634.27	1.57149	0.074527	3.2453e-99	4.94201e-98			AT5G59790	1490.89	-2.45792	0.0805988	4.3119e-205	1.4855e-203
AT1G33390	1759.08	1.57302	0.0746059	4.4761e-99	6.81096e-98			AT1G75800	1855.98	-2.14259	0.0702991	9.3728e-205	3.2233e-203
AT3G28210	2075.58	1.66298	0.0789049	4.5864e-99	6.97325e-98			AT3G10985	934.134	-2.96167	0.0972466	1.5089e-204	5.1801e-203
AT1G71850	882.734	2.08189	0.0988665	5.3701e-99	8.15849e-98			AT5G63790	2052.11	-2.15646	0.0708903	6.3484e-204	2.1718e-202
AT3G16840	2219.6	1.60831	0.0764436	9.0216e-99	1.36637e-97			AT5G65550	839.777	-3.08945	0.101734	2.2865e-203	7.8085e-202
AT4G11990	430.487	3.00251	0.142878	9.0581e-99	1.37084e-97			AT1G02380	612.679	-3.49452	0.11534	1.1192e-202	3.8089e-201
AT1G63660	798.608	2.06707	0.0983432	1.05348e-98	1.59309e-97			AT1G16850	6885.02	-2.25695	0.074548	4.0631e-202	1.3779e-200
AT1G20200	3386.49	1.36908	0.0651481	1.84985e-98	2.79305e-97			AT1G30500	1127.54	-2.62545	0.0867567	5.0796e-202	1.7197e-200
AT5G06550	825.385	1.97826	0.0943323	2.8386e-98	4.26619e-97			AT3G49530	1697.98	-2.34587	0.0776386	2.4883e-201	8.4096e-200
AT5G65480	4000.42	1.48173	0.0706117	3.24131e-98	4.86768e-97			AT3G03320	1067.27	-3.22524	0.106929	8.3209e-201	2.8073e-199
AT1G03940	468.542	2.48214	0.118584	5.78297e-98	8.65147e-97			AT1G03270	573.666	-3.94636	0.131052	2.5787e-200	8.6852e-199
AT3G58060	571.906	2.44174	0.116833	1.15572e-97	1.72502e-96			AT3G15290	1197.73	-2.52521	0.0839048	8.591e-200	2.8885e-198
AT1G78300	450.704	3.00519	0.143832	1.48642e-97	2.21693e-96			AT2G27680	2225.67	-2.05434	0.0682862	1.4761e-199	4.9543e-198
AT1G01490	493.252	2.3995	0.114892	1.52496e-97	2.27269e-96			AT3G07360	494.998	-5.01124	0.166414	1.7168e-199	5.7524e-198
AT2G26980	4423.99	1.2998	0.0621692	2.00383e-97	2.98182e-96			AT1G62290	1777.23	-2.12542	0.0707466	5.5629e-199	1.8576e-197
AT3G18610	1011.69	1.95712	0.0937698	2.02031e-97	3.00406e-96			AT2G28120	1295.17	-2.78437	0.0927734	8.4094e-199	2.8033e-197
AT1G14560	659.657	2.07322	0.0993137	2.11922e-97	3.14636e-96			AT4G28260	4975.99	-1.9946	0.0664749	1.8852e-198	6.2631e-197
AT5G05780	1408.63	1.56553	0.0749617	2.53326e-97	3.75822e-96			AT4G15620	760.407	-3.36611	0.112257	2.604e-198	8.6365e-197
AT1G31970	3908.19	1.38502	0.0663091	2.79843e-97	4.14846e-96			AT3G47950	1433.73	-2.37703	0.07931	4.0471e-198	1.34e-196
AT1G61640	314.8	3.57163	0.171313	2.95255e-97	4.37361e-96			AT2G20770	2789.59	-2.13149	0.0711313	5.0758e-198	1.6777e-196
AT2G39890	379.806	5.85039	0.279467	3.29243e-97	4.87339e-96			AT3G14067	1028.07	-2.69277	0.0900926	4.3341e-197	1.4302e-195
AT2G04040	6732.91	1.19779	0.0573539	3.65799e-97	5.40632e-96			AT3G29670	577.385	-4.11021	0.137601	6.7733e-197	2.2313e-195
AT3G58660	4700.65	1.64236	0.0788742	7.43138e-97	1.09666e-95			AT4G11310	76464.2	-1.90946	0.0639659	1.3153e-196	4.3257e-195
AT1G60850	1324.02	1.77057	0.085141	1.39783e-96	2.05814e-95			AT3G50970	19032.6	-1.92468	0.064479	2.0245e-196	6.6467e-195
AT3G59140	1086.58	1.73562	0.083567	2.64124e-96	3.87435e-95			AT1G07530	7314.75	-1.68862	0.0565618	2.211e-196	7.2472e-195
AT4G29040	11458	1.13642	0.0546945	3.46639e-96	5.07712e-95			AT4G02410	631.764	-3.0972	0.103996	8.9281e-196	2.9215e-194
AT4G36580	1130.88	1.78381	0.085992	4.28118e-96	6.26583e-95			AT4G26740	14324.6	-1.93856	0.0650855	1.4929e-195	4.877e-194
AT1G29880	2348.03	1.38472	0.0667774	7.38544e-96	1.07849e-94			AT1G29760	2608.22	-2.0718	0.0696511	3.7571e-195	1.2233e-193
AT1G47500	2637.3	1.6305	0.0787045	7.81658e-96	1.1406e-94			AT1G07430	1573.3	-2.1846	0.0736258	2.9981e-194	9.7453e-193
AT1G49475	2020.54	1.61377	0.0779563	1.17606e-95	1.71484e-94			AT2G33570	448.173	-4.42371	0.14904	3.0955e-194	1.0045e-192
AT5G48120	1622.06	1.53643	0.074324	2.08553e-95	3.02742e-94			AT3G26395	868.755	-3.02439	0.102021	4.7909e-194	1.5521e-192
AT3G57490	870.866	1.91279	0.0925829	2.09348e-95	3.03672e-94			AT4G31590	768.993	-3.03958	0.102606	1.4886e-193	4.8146e-192
AT1G18850	1628.27	1.69363	0.0820722	3.94327e-95	5.71147e-94			AT5G43780	446.72	-4.446	0.15034	5.4938e-193	1.774e-191
AT5G02050	3850.39	1.49855	0.0725912	4.27458e-95	6.18676e-94			AT1G26400	1704	-2.46733	0.083582	2.4851e-192	8.0113e-191
AT1G64563	412.95	2.73612	0.132898	5.35171e-95	7.74e-94			AT2G13360	2561.46	-2.09609	0.0710047	2.8577e-192	9.1973e-191
AT1G24280	370.48	2.84573	0.138353	1.00523e-94	1.45168e-93			AT1G11360	1448.03	-2.27446	0.0771171	6.4508e-192	2.0727e-190
AT1G12270	1836.55	1.61191	0.0783082	1.14004e-94	1.64516e-93			AT1G03610	1196.21	-2.48052	0.0841971	1.3498e-191	4.323e-190
AT5G65440	429.7	2.57007	0.124965	1.22039e-94	1.7598e-93			AT3G01490	714.8	-2.94128	0.0998615	1.6321e-191	5.2183e-190
AT4G05400	681.319	2.08268	0.101276	1.38424e-94	1.99461e-93			AT3G24180	4565.53	-1.88042	0.0638542	3.1632e-191	1.0098e-189
AT2G46520	3734.07	1.30102	0.0631923	1.74342e-94	2.51032e-93			AT5G19140	2085.81	-2.30014	0.0783746	4.2779e-190	1.3634e-188
AT5G50200	670.106	2.17551	0.10594	2.11341e-94	3.04083e-93			AT5G24130	2155.54	-2.36624	0.0808787	5.392e-189	1.7073e-187
AT5G40580	857.861	1.95628	0.0953864	3.80763e-94	5.47046e-93			AT4G38740	17978.2	-2.22666	0.0762027	1.6712e-188	5.266e-187
AT1G57680	1195.02	1.77865	0.0866691	3.8129e-94	5.47401e-93			AT1G52870	1386.26	-2.57966	0.0883291	1.7279e-188	5.4358e-187
AT5G04040	4939.64	1.23463	0.0601051	4.39932e-94	6.31128e-93			AT1G17100	2832.52	-1.87059	0.0642431	4.9566e-187	1.5444e-185
AT5G37600	6196.01	1.35061	0.0657835	4.61482e-94	6.61075e-93			AT1G70840	34882.1	-2.36013	0.0811138	4.9836e-187	1.5504e-185
AT3G18640	2110.35	1.58225	0.0771898	7.78814e-94	1.11321e-92			AT5G06980	589.652	-3.19695	0.109961	1.0146e-186	3.1513e-185
AT1G53240	2141.48	1.40968	0.0687797	9.67052e-94	1.38126e-92			AT2G23120	3732.66	-2.07142	0.0712808	2.3972e-186	7.434e-185
AT2G44510	441.31	2.74062	0.133921	9.89291e-94	1.412e-92			AT1G47540	21012.5	-2.06007	0.0710568	1.6878e-185	5.2259e-184
AT5G20200	1640.82	1.52854	0.0746828	1.44084e-93	2.05199e-92			AT5G21940	3512.67	-2.35893	0.0814189	2.6636e-185	8.2342e-184
AT1G10050	483.977	2.50698	0.12269	1.70595e-93	2.42778e-92			AT1G47056	1765.64	-2.37129	0.0819387	7.2296e-185	2.2314e-183
AT5G24570	422.397	2.68995	0.131893	2.80126e-93	3.98075e-92			AT1G15430	2617.27	-2.20603	0.0763344	2.324e-184	7.1504e-183
AT1G20220	1637.93	1.94028	0.0951727	4.56292e-93	6.47478e-92			AT1G74710	459.133	-4.66428	0.161466	2.4941e-184	7.6617e-183
AT3G19680	279.288	4.27122	0.20971	9.44767e-93	1.33771e-91			AT4G22755	504.941	-3.44096	0.119208	4.8028e-184	1.4731e-182
AT5G61170	1107.73	1.75193	0.0860894	1.16095e-92	1.64144e-91			AT5G25280	3443.9	-2.06504	0.0715614	8.5581e-184	2.6207e-182
AT3G01800	689.426	1.97809	0.0972383	1.33448e-92	1.88407e-91			AT5G55970	1989.45	-2.07089	0.0717752	1.0243e-183	3.1319e-182
AT3G27570	1101.82	1.68909	0.0829963	1.3418e-92	1.89303e-91			AT2G45040	571.186	-4.19058	0.145381	1.5438e-183	4.7056e-182
AT2G46170	332.261	3.1166	0.153412	2.10862e-92	2.97059e-91			AT3G12960	8178.18	-2.24572	0.0779656	3.4089e-183	1.0358e-181
AT1G28060	2580.66	2.05277	0.101061	2.32591e-92	3.26964e-91			AT5G12030	120437	-1.99342	0.0695063	5.6864e-182	1.7198e-180
AT1G77440	827.019	1.83501	0.0903151	2.51942e-92	3.53913e-91			AT3G45780	3535.57	-1.78627	0.0622808	1.6708e-181	5.0455e-180
AT5G61390	2065.84	1.50225	0.0739633	3.52214e-92	4.94414e-91			AT1G68250	256546	-1.94012	0.0678651	2.3141e-181	6.9666e-180
AT1G32500	1202.03	1.62341	0.0799832	4.9513e-92	6.93536e-91			AT2G01450	14559.5	-1.57297	0.0549574	1.1121e-180	3.3428e-179
AT1G22882	639.886	2.35526	0.116382	9.88638e-92	1.38381e-90			AT5G52570	1435.14	-2.32118	0.0812039	1.8088e-180	5.4202e-179
AT2G02780	619.832	2.07043	0.102306	1.05118e-91	1.46925e-90			AT1G13960	3244.61	-1.88516	0.0663632	3.6924e-178	1.0997e-176
AT1G07380	693.082	2.02468	0.100154	1.74814e-91	2.43818e-90			AT5G23050	1123.47	-2.40701	0.084872	1.0841e-177	3.2095e-176
AT4G17950	1798.31	1.41705	0.0700239	1.78154e-91	2.48123e-90			AT3G01570	54683.6	-1.97842	0.0697576	1.3272e-177	3.9231e-176
AT5G67540	535.033	2.18229	0.107977	1.85027e-91	2.57512e-90			AT5G10000	477.084	-5.34313	0.188552	1.6987e-177	5.0136e-176
AT1G26620	381.307	2.80845	0.138942	1.85864e-91	2.58492e-90			AT3G51895	567.68	-3.18536	0.112592	5.1394e-177	1.5123e-175
AT4G09760	954.737	1.73951	0.0860133	1.87127e-91	2.60065e-90			AT4G09600	15745.8	-2.26559	0.0801608	1.6677e-176	4.9e-175
AT4G30200	641.241	2.0086	0.0994979	3.14868e-91	4.36974e-90			AT4G27160	249097	-1.64358	0.0582876	3.5619e-176	1.0418e-174
AT2G19640	908.039	1.83076	0.0907368	4.48193e-91	6.21563e-90			AT1G01520	436.157	-5.28499	0.186959	4.0927e-176	1.1953e-174
AT5G60960	1766.7	1.70933	0.0847892	4.57239e-91	6.33658e-90			AT5G58720	2581.68	-2.1717	0.077013	1.2551e-175	3.6549e-174
AT3G25545	556.76	2.16974	0.107649	5.72616e-91	7.92991e-90			AT2G36490	1976.44	-2.68081	0.0951276	1.3586e-175	3.9503e-174
AT5G65280	2289.99	1.53338	0.0760478	7.17578e-91	9.93039e-90			AT2G15010	15340.6	-1.90143	0.0674491	2.6653e-175	7.7381e-174
AT1G50400	398.145	2.65474	0.13186	7.77716e-91	1.0755e-89			AT1G20870	414.629	-5.09003	0.180671	4.3937e-175	1.2737e-173
AT1G72320	2028.78	1.45238	0.0721246	1.33868e-90	1.84864e-89			AT3G16990	2115.48	-2.24371	0.0798011	1.1338e-174	3.2771e-173
AT3G11850	889.764	1.8139	0.0901624	1.59499e-90	2.20104e-89			AT1G21400	408.929	-4.97592	0.177164	5.0128e-174	1.4425e-172
AT1G22500	1535.5	1.70466	0.0848624	2.28586e-90	3.14777e-89			AT1G30200	1503.78	-2.07183	0.0738619	7.3484e-174	2.1115e-172
AT4G30150	4179.95	1.37321	0.0682937	2.59395e-90	3.567e-89			AT5G24160	2043.75	-2.25221	0.0803218	8.8275e-174	2.5328e-172
AT1G47750	567.675	2.1883	0.109039	2.83343e-90	3.89358e-89			AT3G06420	984.865	-2.51854	0.0900002	4.8572e-173	1.3855e-171
AT2G24050	4657.69	1.24071	0.0617188	3.25867e-90	4.47165e-89			AT1G20630	3182.02	-1.86592	0.0667298	1.0444e-172	2.9704e-171
AT2G34970	2365.81	1.42731	0.0712467	1.08946e-89	1.49185e-88			AT1G63120	1690.15	-2.0761	0.0742679	1.1919e-172	3.3849e-171
AT2G18960	18355.6	1.18107	0.0589305	1.22238e-89	1.67153e-88			AT1G23710	1604.05	-2.47706	0.0886797	1.7678e-172	5.0133e-171
AT2G25490	5082.98	1.22683	0.0612518	1.42422e-89	1.94481e-88			AT3G20660	1253.59	-2.23212	0.0799999	4.2792e-172	1.2118e-170
AT1G17460	502.483	2.2398	0.112061	1.49684e-89	2.04254e-88			AT2G29340	2470.39	-2.55194	0.0915065	5.2212e-172	1.4764e-170
AT3G51250	622.233	2.1389	0.107017	1.82626e-89	2.49034e-88			AT3G51370	3100.78	-1.77965	0.0639011	2.7475e-171	7.7246e-170
AT4G13350	1821.63	1.50848	0.0754654	2.21748e-89	3.02171e-88			AT1G24735	2075.89	-2.11159	0.07595	8.2216e-171	2.3082e-169
AT1G53645	1230.32	1.69014	0.0845726	2.37019e-89	3.22755e-88			AT1G06570	2383.96	-1.8761	0.0677845	2.9926e-169	8.3655e-168
AT2G33540	653.821	2.03759	0.10205	2.87085e-89	3.90387e-88			AT5G64210	1014.43	-2.33921	0.0845583	3.1702e-169	8.8494e-168
AT3G13150	816.109	1.83565	0.0919955	4.03746e-89	5.47885e-88			AT1G67340	1434.86	-2.17865	0.0789007	1.5818e-168	4.4092e-167
AT4G04610	1000.69	1.92496	0.0966416	6.86393e-89	9.30792e-88			AT4G13010	6223.36	-1.71737	0.0621965	2.187e-168	6.0876e-167
AT5G65270	1198.06	1.63238	0.0819834	1.03146e-88	1.39679e-87			AT5G27730	846.385	-2.61001	0.0947083	4.9148e-168	1.3622e-166
AT5G25100	1033.6	1.66225	0.0834855	1.04834e-88	1.41866e-87			AT5G60100	1585.18	-2.3775	0.086364	1.3462e-167	3.7259e-166
AT2G22360	980.413	1.7067	0.0857941	1.36712e-88	1.84623e-87			AT1G13820	789.023	-2.68255	0.0974735	1.7118e-167	4.7178e-166
AT1G56190	638.338	2.00067	0.100788	2.76477e-88	3.72854e-87			AT4G35920	815.49	-2.8761	0.104658	2.8612e-167	7.8635e-166
AT1G26340	359.811	2.79467	0.14095	2.95064e-88	3.97098e-87			AT1G16840	1911.03	-1.91422	0.0698134	3.5415e-166	9.706e-165
AT2G40340	1555.32	1.6058	0.0808589	3.02241e-88	4.06478e-87			AT5G18450	3501.65	-1.86589	0.0680558	4.0704e-166	1.114e-164
AT1G55900	816.176	1.87428	0.0944614	3.73431e-88	5.01531e-87			AT2G45510	11220.5	-1.52747	0.0556976	4.6067e-166	1.259e-164
AT2G32240	1487.41	2.14785	0.108348	3.98671e-88	5.34695e-87			AT2G44410	4183.08	-1.79303	0.0654101	5.1696e-166	1.4109e-164
AT1G65020	1557.3	1.49277	0.0752416	5.05409e-88	6.76922e-87			AT5G54770	17795.9	-1.77867	0.0649399	6.5303e-166	1.7797e-164
AT1G17720	1944.26	1.43276	0.0722666	6.53488e-88	8.74655e-87			AT5G24490	1192.46	-2.34822	0.0858356	1.4927e-165	4.0568e-164
AT3G12860	1314.07	1.57612	0.0795754	8.26099e-88	1.10493e-86			AT2G18050	1607.85	-2.18192	0.0797472	1.6929e-165	4.5945e-164
AT2G18220	1986.64	1.73335	0.0875882	1.0396e-87	1.3886e-86			AT5G47040	3819.68	-1.66178	0.0607247	2.0548e-165	5.569e-164
AT1G04860	2398.97	1.37877	0.069615	1.04723e-87	1.39783e-86			AT2G42975	607.723	-3.03771	0.11121	3.9469e-165	1.0668e-163
AT1G75270	357.919	2.84375	0.143852	1.05381e-87	1.40565e-86			AT1G71720	1228.13	-2.3651	0.0866122	5.3143e-165	1.4343e-163
AT1G76520	1666.19	1.46706	0.0740995	1.18132e-87	1.57467e-86			AT5G03210	438.409	-5.66765	0.207395	1.1336e-164	3.0554e-163
AT2G29200	3432.38	1.52633	0.0772097	2.01035e-87	2.6761e-86			AT1G15190	411.104	-3.89449	0.142964	3.9771e-164	1.0661e-162
AT1G52855	313.003	3.48557	0.176737	2.97867e-87	3.95701e-86			AT1G14170	838.161	-2.65134	0.0974347	6.2868e-164	1.6806e-162
AT1G75200	2014.9	1.40082	0.0710517	6.27965e-87	8.32521e-86			AT2G04350	3847.87	-1.61698	0.0594449	1.8777e-163	5.0128e-162
AT4G15880	1074.92	1.64392	0.0835592	1.15321e-86	1.52473e-85			AT3G44798	732.76	-3.23073	0.119202	9.2657e-163	2.4702e-161
AT5G40200	2334.68	1.3038	0.0662105	1.60799e-86	2.12315e-85			AT1G43160	381.402	-5.03343	0.185682	3.2668e-162	8.6854e-161
AT2G40730	932.218	1.74436	0.0888263	2.06992e-86	2.72756e-85			AT2G42890	1214.88	-2.24984	0.0831724	6.1426e-162	1.6287e-160
AT1G56070	36015	1.11157	0.0565743	4.15466e-86	5.45993e-85			AT3G16720	457.209	-3.81871	0.141326	1.637e-161	4.317e-160
AT2G41770	308.387	3.04342	0.155476	4.80044e-86	6.30436e-85			AT4G33940	929.436	-2.72347	0.100878	1.9436e-161	5.1118e-160
AT2G46450	355.825	2.94661	0.150491	5.53425e-86	7.26271e-85			AT3G60970	386.643	-4.37313	0.162028	3.1683e-161	8.3218e-160
AT3G13230	1705.54	1.48041	0.0757609	1.35407e-85	1.76878e-84			AT1G03090	729.28	-2.6161	0.0969694	3.5352e-161	9.2732e-160
AT5G03380	4497.84	1.17121	0.0598719	1.6216e-85	2.11544e-84			AT3G61260	2716.56	-1.83086	0.0678191	3.9895e-161	1.0437e-159
AT1G18540	5227.8	1.16677	0.0596538	1.77375e-85	2.31084e-84			AT3G48530	2259.63	-1.8005	0.0668078	1.4984e-160	3.9147e-159
AT5G24660	257.561	3.93025	0.201354	2.33285e-85	3.03316e-84			AT1G30360	1779.76	-1.92325	0.0714188	2.3709e-160	6.1859e-159
AT2G24500	6841.52	1.31728	0.06743	2.35997e-85	3.0664e-84			AT2G32120	12414.7	-1.54652	0.0573863	4.3022e-160	1.121e-158
AT3G62940	1718.53	1.39905	0.0716395	2.39342e-85	3.10779e-84			AT4G36730	638.393	-2.71315	0.101252	5.1713e-159	1.3403e-157
AT5G27470	2386.54	1.302	0.0666361	2.86947e-85	3.72345e-84			AT4G21320	2036.26	-2.05616	0.0767719	1.0383e-158	2.684e-157
AT5G62350	622.36	1.95525	0.100286	3.07269e-85	3.98452e-84			AT3G61680	356.939	-4.38061	0.163553	1.0862e-158	2.804e-157
AT5G08260	1041.12	1.70334	0.0873897	4.30236e-85	5.5754e-84			AT4G27800	682.396	-2.64739	0.0990171	2.52e-158	6.4969e-157
AT4G36130	3556.07	1.29969	0.066713	7.10295e-85	9.19857e-84			AT1G56280	10258.5	-1.94281	0.0726425	3.141e-158	8.0873e-157
AT5G65510	842.748	1.79252	0.0921584	7.39266e-85	9.56744e-84			AT5G66590	1528.18	-2.27578	0.0851585	4.0611e-158	1.0443e-156
AT5G10120	2490.77	1.57811	0.0811007	7.43513e-85	9.61604e-84			AT1G17090	691.734	-3.0516	0.114331	7.3285e-158	1.882e-156
AT3G54280	2890.16	1.52572	0.0783917	7.81405e-85	1.00994e-83			AT5G08430	732.6	-2.74593	0.102974	1.6366e-157	4.1918e-156
AT3G22750	1822.89	1.40833	0.072339	8.13777e-85	1.05109e-83			AT1G10070	725.937	-2.82124	0.106008	6.0413e-157	1.5433e-155
AT1G72440	3041.84	1.79208	0.0921532	8.48825e-85	1.09563e-83			AT5G67520	1960.91	-2.15162	0.0808617	1.04e-156	2.6465e-155
AT5G25757	997.608	1.62986	0.0838477	1.19533e-84	1.53882e-83			AT5G38780	372.811	-4.29529	0.161555	1.4336e-156	3.6431e-155
AT4G03550	2806.8	1.56334	0.0804982	1.78757e-84	2.29974e-83			AT5G13800	12866.8	-1.55968	0.058876	7.2615e-155	1.8406e-153
AT3G55320	768.492	1.84392	0.0951054	2.57646e-84	3.30815e-83			AT1G11720	656.465	-3.01765	0.114239	1.2929e-154	3.273e-153
AT1G56560	1283.59	1.52946	0.079029	6.58006e-84	8.42111e-83			AT2G32800	924.36	-2.37091	0.089761	1.5544e-154	3.9196e-153
AT3G07800	334.001	2.85561	0.148072	1.4544e-83	1.85647e-82			AT2G36350	2365.95	-2.14481	0.0812482	2.5959e-154	6.5292e-153
AT3G21690	4967.98	1.1448	0.0592221	1.45887e-83	1.86096e-82			AT5G61510	3844.47	-1.86331	0.0705561	2.6272e-154	6.5994e-153
AT3G09630	7429.92	1.13742	0.0588624	1.67855e-83	2.1398e-82			AT1G80570	812.23	-2.93643	0.111408	5.2903e-154	1.3255e-152
AT5G45280	585.301	2.06756	0.107243	1.7886e-83	2.27712e-82			AT2G05075	1513.78	-2.94304	0.11175	7.9268e-154	1.9835e-152
AT2G47990	1596.1	1.48855	0.0771685	1.86394e-83	2.3715e-82			AT3G24190	798.123	-2.43731	0.092497	9.8218e-154	2.4514e-152
AT4G32400	1044.77	1.57722	0.081747	2.04228e-83	2.59671e-82			AT4G15630	1129.84	-2.36414	0.089765	1.1806e-153	2.9428e-152
AT4G04955	253.617	4.07541	0.211732	3.48105e-83	4.41459e-82			AT2G38860	775.351	-2.47436	0.093947	1.4099e-153	3.5056e-152
AT3G16780	1388.7	1.52948	0.0794277	3.87328e-83	4.90883e-82			AT1G71000	568.831	-2.89168	0.110179	1.1387e-152	2.8098e-151
AT1G59890	1732.11	1.41445	0.0734806	5.81026e-83	7.35415e-82			AT4G27780	2764.56	-1.79525	0.0683698	1.415e-152	3.4872e-151
AT3G26090	526.656	2.18021	0.113616	1.13382e-82	1.43232e-81			AT5G16550	1987.41	-2.41981	0.0923511	3.5195e-152	8.6519e-151
AT1G18150	842.891	1.68985	0.0881002	1.55933e-82	1.96857e-81			AT5G53970	1431.97	-2.16577	0.0826418	4.189e-152	1.0285e-150
AT4G35630	1503.14	1.43329	0.0747854	2.84117e-82	3.57991e-81			AT5G62480	712.572	-2.84051	0.108441	4.3155e-152	1.0582e-150
AT5G65900	1100.82	1.72423	0.0900862	3.51586e-82	4.42433e-81			AT1G01470	15399.7	-2.0234	0.0772585	5.4265e-152	1.329e-150
AT4G30890	2613.44	1.24841	0.0651634	4.14189e-82	5.20543e-81			AT3G02480	7510.62	-1.67735	0.0641253	2.3999e-151	5.8629e-150
AT1G07920	6524.13	1.14088	0.0595817	4.71611e-82	5.91948e-81			AT5G44110	340.786	-4.68647	0.179315	3.2527e-151	7.9165e-150
AT2G16500	2441.85	1.30523	0.0681893	5.01781e-82	6.29414e-81			AT5G55400	477.998	-3.00537	0.11518	6.3963e-151	1.5548e-149
AT4G18050	294.788	3.04968	0.159752	7.436e-82	9.31547e-81			AT4G33467	1560.17	-6.03715	0.231854	7.6361e-151	1.8493e-149
AT5G18590	265.652	3.43995	0.180243	9.66978e-82	1.20984e-80			AT1G15030	656.921	-2.71543	0.10429	2.3477e-150	5.6716e-149
AT5G15210	1321.68	1.49358	0.078229	1.00472e-81	1.25626e-80			AT3G20910	1297.77	-1.96274	0.0753354	2.7487e-150	6.6321e-149
AT3G24650	7024.35	1.55052	0.0815171	1.27477e-81	1.59188e-80			AT4G33700	3922.16	-1.64262	0.0630371	2.8631e-150	6.8996e-149
AT3G10490	2601.04	1.35267	0.0709293	1.82793e-81	2.27973e-80			AT1G01650	1137.01	-2.0507	0.0789696	2.3032e-149	5.5298e-148
AT1G71100	456.754	2.4925	0.130995	1.85116e-81	2.30576e-80			AT2G30860	1641.73	-2.08247	0.0803388	7.6214e-149	1.8232e-147
AT4G25610	502.847	2.1513	0.113024	2.36396e-81	2.94262e-80			AT4G29020	1844.07	-2.43187	0.0938525	7.6717e-149	1.833e-147
AT3G61240	1884.88	1.34418	0.0705674	2.80631e-81	3.49103e-80			AT5G07340	1963.01	-2.05395	0.0793607	2.0709e-148	4.93e-147
AT3G57660	4745.93	1.64499	0.0864279	3.07083e-81	3.81766e-80			AT1G77120	16105.5	-1.62449	0.0626819	2.3147e-148	5.4968e-147
AT5G38830	2463.01	1.25762	0.0659278	3.37472e-81	4.18748e-80			AT2G42980	336.047	-4.11792	0.159159	2.4943e-148	5.9163e-147
AT3G03660	617.773	7.75684	0.404509	4.06498e-81	5.03121e-80			AT4G14270	1383.39	-2.25991	0.087467	6.6015e-148	1.5601e-146
AT5G66200	382.336	2.73815	0.144273	5.36156e-81	6.62761e-80			AT2G44990	908.305	-2.21286	0.0856476	6.7987e-148	1.6048e-146
AT5G53160	456.923	2.35891	0.124485	8.19276e-81	1.01209e-79			AT5G24910	1199.78	-2.48855	0.0965091	1.6924e-147	3.9899e-146
AT5G17020	3509.29	1.2054	0.0635024	1.17983e-80	1.45384e-79			AT1G69260	518.821	-3.50165	0.135789	2.2294e-147	5.2434e-146
AT4G16120	678.743	1.92447	0.10158	1.21687e-80	1.49854e-79			AT1G77090	502.883	-3.27426	0.127113	3.655e-147	8.5756e-146
AT5G65860	628.728	2.04631	0.108222	2.59523e-80	3.18992e-79			AT5G17490	1385.23	-1.98783	0.077078	3.8498e-147	9.0219e-146
AT1G77840	2822.49	1.28379	0.0678356	2.64508e-80	3.24711e-79			AT5G58330	4358.28	-1.59373	0.0619552	1.9392e-146	4.5335e-145
AT4G21140	650.445	1.9812	0.104799	2.64459e-80	3.24711e-79			AT3G14360	1202.73	-2.31386	0.0900645	2.5271e-146	5.9009e-145
AT1G77670	821.445	1.84717	0.0977206	2.80326e-80	3.43914e-79			AT1G76070	530.188	-2.89652	0.112788	2.7106e-146	6.322e-145
AT2G24280	380.417	2.83239	0.150062	3.91352e-80	4.78923e-79			AT1G60790	463.802	-3.09279	0.120484	2.833e-146	6.5918e-145
AT3G48870	4110.1	1.503	0.0795402	4.42054e-80	5.40295e-79			AT1G05150	2657.99	-1.78162	0.0693207	2.9566e-146	6.871e-145
AT1G11820	737.843	1.75893	0.0931463	4.71837e-80	5.75618e-79			AT4G01970	509.251	-3.02821	0.118039	4.6044e-146	1.0675e-144
AT5G03290	3239.3	1.29671	0.0686091	4.84842e-80	5.91115e-79			AT1G67810	2043.69	-2.22551	0.0867651	7.7936e-146	1.8048e-144
AT1G51660	534.464	2.01908	0.107039	5.75869e-80	7.00783e-79			AT1G15100	2053.69	-2.07192	0.0807726	8.0645e-146	1.8653e-144
AT5G03320	741.207	1.82334	0.0966446	6.05732e-80	7.36667e-79			AT2G17787	1204.51	-2.06091	0.0805374	4.023e-145	9.2722e-144
AT3G52880	337.942	2.74123	0.145579	8.45834e-80	1.02675e-78			AT3G54680	723.621	-2.48303	0.0971838	8.8364e-145	2.0343e-143
AT3G04710	1256.71	1.46193	0.0776179	1.44467e-79	1.75151e-78			AT1G51090	1105.17	-2.13306	0.0835139	1.3113e-144	3.0117e-143
AT4G10450	535.783	2.0534	0.10917	1.62573e-79	1.9698e-78			AT1G19570	2549.6	-1.91225	0.0748748	1.6508e-144	3.7869e-143
AT2G06510	1020.32	1.54755	0.0822504	1.97892e-79	2.39625e-78			AT1G74370	1940.04	-2.26792	0.0889057	2.5566e-144	5.8581e-143
AT1G69070	3214.54	1.7127	0.0911119	2.29599e-79	2.77675e-78			AT1G32700	448.661	-3.19436	0.125303	3.0994e-144	7.0934e-143
AT1G04210	2940.5	1.21831	0.0647402	2.50477e-79	3.02738e-78			AT4G20820	517.657	-3.35543	0.131669	3.1566e-144	7.2159e-143
AT5G60990	1379.61	1.54603	0.0823622	4.35842e-79	5.23867e-78			AT3G04720	1475.42	-2.29005	0.0898911	5.974e-144	1.364e-142
AT2G41060	959.887	1.76631	0.0941873	5.8486e-79	7.01688e-78			AT3G04360	1845.02	-1.84607	0.0725941	2.8599e-143	6.5147e-142
AT2G36970	1054.92	1.66399	0.0887225	6.08351e-79	7.29425e-78			AT5G45830	655.867	-2.8708	0.11314	5.418e-143	1.2328e-141
AT4G36648	2739.07	1.35737	0.0723521	6.44122e-79	7.71841e-78			AT5G60850	364.313	-4.2815	0.168407	5.6627e-143	1.287e-141
AT3G45310	656.829	1.9105	0.101968	7.14633e-79	8.5581e-78			AT1G08230	699.729	-2.55739	0.100787	6.9537e-143	1.5785e-141
AT2G21660	4258.6	1.20157	0.0640346	7.2184e-79	8.63912e-78			AT2G45210	514.075	-3.27293	0.129155	1.0988e-142	2.4915e-141
AT4G09000	4313.84	1.66596	0.0890462	1.36854e-78	1.63291e-77			AT1G73020	380.202	-3.87623	0.152858	1.1859e-142	2.6859e-141
AT3G59100	739.609	8.2602	0.437397	1.67116e-78	1.99155e-77			AT2G02120	20247.3	-1.82981	0.0721069	2.9203e-142	6.6063e-141
AT4G28450	1734.97	1.33957	0.0716145	1.82775e-78	2.17683e-77			AT4G21350	876.28	-2.52436	0.0997551	4.192e-142	9.4721e-141
AT3G09720	1148.7	1.51844	0.0812338	2.03405e-78	2.42106e-77			AT5G24930	875.022	-2.62518	0.103768	5.6887e-142	1.2839e-140
AT1G68990	1367.52	1.71248	0.091696	2.44974e-78	2.9123e-77			AT5G51760	14838.7	-1.66384	0.0657475	8.1992e-142	1.8463e-140
AT5G13680	2780.21	1.47602	0.0790134	2.49485e-78	2.96368e-77			AT4G27150	19212.5	-1.48548	0.0587342	1.7771e-141	3.997e-140
AT3G11170	557.092	1.9946	0.106877	2.49599e-78	2.96368e-77			AT3G18830	1643.37	-1.83797	0.0728326	3.8834e-141	8.7146e-140
AT2G02870	656.874	1.85072	0.0991535	2.73949e-78	3.25084e-77			AT1G28360	2421.29	-1.73281	0.0687393	8.7581e-141	1.9609e-139
AT4G03430	9520.87	1.3449	0.0720086	3.19936e-78	3.79195e-77			AT2G41280	75318.8	-1.8556	0.0736101	1.1206e-140	2.5033e-139
AT3G23620	2112.92	1.50504	0.0807815	6.85007e-78	8.08945e-77			AT4G27140	29801.8	-1.55037	0.0615144	1.2157e-140	2.7126e-139
AT4G23540	1325.08	1.88429	0.101443	1.14948e-77	1.35256e-76			AT4G25170	13685.6	-1.59345	0.0632296	1.3005e-140	2.8985e-139
AT5G55500	620.734	1.9121	0.103308	4.12925e-77	4.83261e-76			AT4G14880	3919.63	-1.75098	0.0695171	1.462e-140	3.2547e-139
AT5G20620	6683.19	1.19743	0.064578	4.60189e-77	5.38253e-76			AT2G41210	717.201	-2.66213	0.105839	1.8337e-140	4.0776e-139
AT3G58760	735.364	1.69627	0.0918305	1.10394e-76	1.28736e-75			AT3G56750	620.915	-2.71789	0.108117	2.7207e-140	6.043e-139
AT3G05560	2220.66	1.28186	0.069364	1.37375e-76	1.60104e-75			AT1G51140	884.949	-2.51695	0.100136	3.0628e-140	6.7952e-139
AT2G17510	1262.34	1.53198	0.083038	1.77573e-76	2.06585e-75			AT2G02180	2758.11	-1.8057	0.0718545	5.7552e-140	1.2754e-138
AT2G28320	337.865	2.73794	0.148656	2.22369e-76	2.58086e-75			AT4G39350	687.709	-2.41512	0.0962963	1.4194e-139	3.1383e-138
AT2G18790	2884.83	1.26042	0.0683114	2.37297e-76	2.75247e-75			AT5G24165	787.695	-3.0883	0.123253	2.1513e-139	4.7513e-138
AT5G26830	2065.56	1.23831	0.0671426	2.73143e-76	3.16639e-75			AT5G07290	5277.4	-1.73758	0.0694011	6.2911e-139	1.3816e-137
AT2G42650	844.798	1.88269	0.102267	2.81858e-76	3.26355e-75			AT1G26665	2464.58	-1.74161	0.0695709	7.166e-139	1.572e-137
AT3G63460	2920.2	1.40467	0.0762642	3.71918e-76	4.30378e-75			AT3G60300	2856.45	-1.56259	0.0624204	8.3613e-139	1.8322e-137
AT4G14420	316.696	2.63736	0.143655	4.9939e-76	5.77545e-75			AT5G07380	400.324	-3.35117	0.134376	3.0063e-138	6.5656e-137
AT3G53940	1472.16	1.48958	0.0810723	8.05611e-76	9.31139e-75			AT1G02310	325.01	-4.04407	0.1621	3.881e-138	8.4665e-137
AT4G02890	46418.1	1.28905	0.0701458	9.15441e-76	1.05746e-74			AT1G62510	1371.05	-2.36226	0.0946915	4.5878e-138	9.9859e-137
AT4G01660	1094.62	1.60669	0.0875318	9.53605e-76	1.10089e-74			AT3G03150	893.719	-2.45559	0.098468	4.6558e-138	1.0123e-136
AT1G57660	1405.01	1.45645	0.079437	1.20179e-75	1.38578e-74			AT2G31350	2129.34	-1.8522	0.0742478	5.5192e-138	1.1987e-136
AT3G01160	2318.71	1.56125	0.0851172	1.26848e-75	1.46182e-74			AT1G80180	2741.97	-2.13232	0.0855229	6.0686e-138	1.3165e-136
AT1G06070	1725.47	1.32181	0.0720547	1.5568e-75	1.79302e-74			AT4G38580	1235.14	-2.12182	0.0851432	7.8643e-138	1.7042e-136
AT5G04895	1474.28	1.4675	0.080068	1.80816e-75	2.07763e-74			AT5G58160	6643.91	-2.13721	0.085764	8.4015e-138	1.8186e-136
AT5G13420	8869.81	1.06002	0.0578211	2.52098e-75	2.89498e-74			AT2G28780	342.116	-4.64248	0.187004	6.0688e-137	1.3108e-135
AT2G42010	1254.61	1.70959	0.093565	3.58037e-75	4.10431e-74			AT2G20890	1004.64	-2.17063	0.0874217	8.0166e-137	1.7295e-135
AT2G16570	3969.25	1.33036	0.0727015	3.61932e-75	4.14654e-74			AT1G19770	992.876	-2.30469	0.0928314	8.2405e-137	1.7759e-135
AT5G45510	600.746	1.9942	0.109155	3.73769e-75	4.27964e-74			AT5G30500	435.5	-3.66478	0.147742	8.5474e-137	1.84e-135
AT4G27010	1574.39	1.54644	0.0847572	6.07721e-75	6.95025e-74			AT5G55120	793.885	-2.5898	0.104397	1.0083e-136	2.1683e-135
AT3G04840	2643.22	1.27413	0.0697796	8.04528e-75	9.18495e-74			AT1G67310	1001.83	-2.28869	0.0922587	1.2901e-136	2.7681e-135
AT4G35460	425.542	2.36044	0.129556	8.17708e-75	9.32454e-74			AT2G31985	708.291	-2.47947	0.100157	3.9866e-136	8.5258e-135
AT3G51260	1240.63	1.46322	0.0802312	9.27444e-75	1.05636e-73			AT3G07700	2630.56	-1.55884	0.0629518	7.2965e-136	1.5587e-134
AT1G04070	783.504	1.69863	0.0931765	9.54739e-75	1.08681e-73			AT1G70730	1147.87	-2.142	0.086632	1.1177e-135	2.3799e-134
AT4G38890	1590.05	1.30229	0.0714934	1.69571e-74	1.9258e-73			AT4G35160	1664.26	-1.75065	0.0708232	1.6293e-135	3.4618e-134
AT1G76680	832.202	1.74654	0.0959903	1.73857e-74	1.97334e-73			AT3G45650	452.485	-3.0475	0.123397	1.6325e-135	3.4648e-134
AT4G15770	2543.74	1.37445	0.0754691	1.76381e-74	2.00082e-73			AT4G28240	1076.65	-2.22518	0.0901711	3.3107e-135	7.0189e-134
AT1G21980	287.297	3.01503	0.166159	2.78796e-74	3.15711e-73			AT1G01580	364.742	-3.48141	0.141254	5.2284e-135	1.106e-133
AT4G19670	521.316	2.09578	0.115467	2.87456e-74	3.25329e-73			AT5G03795	1370.96	-2.12551	0.086214	5.4038e-135	1.1419e-133
AT2G25970	4183.64	1.21647	0.0669051	3.42933e-74	3.87667e-73			AT1G14930	21930.3	-1.80198	0.073116	9.9969e-135	2.1103e-133
AT2G34660	1368.54	1.51026	0.0831928	4.28068e-74	4.83628e-73			AT1G09500	617.404	-2.81696	0.114446	1.3039e-134	2.7495e-133
AT1G30970	908.162	1.62641	0.0897339	6.09492e-74	6.86222e-73			AT1G07310	2362.41	-1.59469	0.0648164	3.4953e-134	7.3544e-133
AT4G28200	3782.17	1.09667	0.0604061	6.23379e-74	7.01454e-73			AT5G19540	1875.68	-2.09103	0.085107	4.7713e-134	1.0028e-132
AT1G13730	696.354	1.72622	0.0952494	6.32666e-74	7.11495e-73			AT2G41290	418.994	-3.46111	0.141119	6.9784e-134	1.4652e-132
AT4G12780	1130.85	1.65913	0.0915582	6.58726e-74	7.40376e-73			AT2G03730	1243.22	-1.97128	0.0803034	9.5184e-134	1.9963e-132
AT3G03810	494.906	2.1221	0.117272	6.99531e-74	7.85788e-73			AT2G30600	691.299	-2.70463	0.110272	1.0725e-133	2.247e-132
AT1G07360	3079.54	1.35133	0.0746079	1.03966e-73	1.16518e-72			AT5G43600	1445.9	-1.92796	0.0786233	1.7785e-133	3.7141e-132
AT2G17150	449.755	2.17355	0.120373	1.5524e-73	1.73684e-72			AT2G17840	7166.46	-1.60421	0.0653899	1.7773e-133	3.7141e-132
AT1G63940	999.631	1.60306	0.0887113	1.61429e-73	1.80506e-72			AT3G51750	430.716	-3.63678	0.148557	1.9076e-133	3.9796e-132
AT2G35230	568.451	1.96069	0.10866	2.42267e-73	2.70587e-72			AT1G25422	651.997	-2.47276	0.100923	2.4848e-133	5.1782e-132
AT5G57685	222.9	3.68348	0.204203	2.53475e-73	2.82782e-72			AT3G07310	2248.59	-1.93133	0.0790267	1.7131e-132	3.551e-131
AT4G00620	1321.76	1.36439	0.0756086	3.60242e-73	4.01207e-72			AT2G27310	541.795	-2.58027	0.105763	3.0955e-132	6.3895e-131
AT1G25380	1402.06	1.581	0.087912	6.92076e-73	7.6859e-72			AT2G36640	19108.6	-1.76881	0.0726208	1.2431e-131	2.5578e-130
AT5G63770	310.388	2.58468	0.143874	8.09067e-73	8.98005e-72			AT2G44730	1623.7	-1.73096	0.0711307	2.2935e-131	4.7042e-130
AT5G58230	1856.54	1.34565	0.0747627	8.63066e-73	9.57396e-72			AT3G54050	394.606	-3.24571	0.133562	3.2967e-131	6.755e-130
AT3G07770	4704.66	1.13452	0.0630245	9.88281e-73	1.09568e-71			AT3G62700	14189.6	-1.59409	0.0655139	3.6748e-131	7.5219e-130
AT5G14520	5109.43	1.04404	0.05801	1.08304e-72	1.20005e-71			AT3G03520	1046.96	-2.03634	0.0839443	1.0605e-130	2.1639e-129
AT4G36870	347.17	2.50541	0.13965	1.2458e-72	1.37961e-71			AT5G21020	31942.7	-1.91356	0.0789029	1.6052e-130	3.2685e-129
AT3G52115	224.549	4.01456	0.22356	1.46944e-72	1.62452e-71			AT1G50020	804.222	-2.47885	0.102294	1.8911e-130	3.8467e-129
AT3G07470	392.479	6.89519	0.381529	1.81158e-72	2.0005e-71			AT4G35750	2494.52	-1.81854	0.0750744	3.1627e-130	6.4199e-129
AT1G69250	2544.32	1.18247	0.0658555	2.1941e-72	2.41883e-71			AT5G11580	2340.95	-1.55486	0.0642715	8.7913e-130	1.7827e-128
AT4G13940	9844.03	1.02469	0.0570515	2.28932e-72	2.52238e-71			AT2G36500	297.071	-4.62576	0.1914	1.2934e-129	2.6201e-128
AT1G45160	1352.29	1.55471	0.0868154	3.26889e-72	3.59761e-71			AT5G10860	5584.39	-1.84927	0.0766813	3.4578e-129	6.9828e-128
AT1G06780	396.916	2.23172	0.124844	3.60289e-72	3.96297e-71			AT2G41410	3968.95	-2.0514	0.08522	9.9823e-129	2.0117e-127
AT5G14950	1966.12	1.47065	0.0822972	7.9167e-72	8.69326e-71			AT3G57530	1715.85	-1.79009	0.0744159	1.8479e-128	3.7124e-127
AT1G52930	1036.35	1.54912	0.0867266	8.05607e-72	8.84135e-71			AT3G11420	679.848	-2.368	0.098564	2.2405e-128	4.492e-127
AT3G22660	3831.42	1.30714	0.0731395	8.47934e-72	9.30066e-71			AT1G14940	23778.8	-1.79791	0.074792	2.9871e-128	5.9827e-127
AT5G54800	2466.21	1.22313	0.068464	1.04818e-71	1.14842e-70			AT4G31115	434.046	-2.90826	0.121202	3.651e-128	7.3051e-127
AT2G29580	505.353	1.99144	0.111771	1.30578e-71	1.42826e-70			AT2G29310	294.261	-4.29961	0.179739	2.2581e-127	4.5089e-126
AT4G26230	1262.07	1.48609	0.0833377	1.60838e-71	1.75826e-70			AT5G63030	9249.96	-1.59442	0.0665644	2.588e-127	5.157e-126
AT5G25780	2008.48	1.32023	0.0740306	1.71717e-71	1.87614e-70			AT2G46550	2014.72	-1.73817	0.0726838	5.6207e-127	1.1166e-125
AT3G20330	649.131	1.76387	0.0990313	1.76558e-71	1.92795e-70			AT3G09030	717.436	-2.279	0.0955097	1.2329e-126	2.4419e-125
AT2G21470	2064.84	1.18865	0.0666433	1.80524e-71	1.97016e-70			AT5G59170	23832	-1.76234	0.0740104	7.1514e-126	1.4078e-124
AT5G62440	1358.17	1.32754	0.0744781	1.96188e-71	2.13872e-70			AT1G77360	557.557	-2.59089	0.108914	7.5333e-126	1.4815e-124
AT2G24330	1113.04	1.45242	0.0815289	2.00652e-71	2.18617e-70			AT3G14880	904.983	-2.27867	0.0958429	9.9128e-126	1.9475e-124
AT5G67440	865.181	1.64271	0.0922994	2.35874e-71	2.56564e-70			AT3G23175	639.085	-2.46032	0.103615	2.0725e-125	4.0676e-124
AT1G10490	1090.18	1.5202	0.0854682	2.95805e-71	3.2086e-70			AT5G56140	3319.05	-1.42606	0.0600096	2.9168e-125	5.7133e-124
AT4G30340	580.542	1.88778	0.106265	3.47543e-71	3.76354e-70			AT5G09990	731.398	-2.51659	0.106285	1.13e-124	2.2002e-123
AT3G06720	3987.12	1.09551	0.061527	3.53383e-71	3.82467e-70			AT3G63170	806.285	-2.16236	0.0913706	1.6101e-124	3.1287e-123
AT3G59020	3683.94	1.065	0.0598506	4.32725e-71	4.67821e-70			AT1G72710	2956.16	-1.57535	0.0665142	1.6371e-124	3.1781e-123
AT4G34910	2334.43	1.16215	0.0653543	5.17666e-71	5.58725e-70			AT2G47180	15258.8	-1.53553	0.0649628	5.4285e-124	1.0496e-122
AT1G36310	1258.85	1.39862	0.0787858	6.42388e-71	6.91814e-70			AT3G51510	1923.44	-1.86367	0.078956	8.6965e-124	1.6799e-122
AT4G16380	353.106	2.42993	0.137186	6.80622e-71	7.32183e-70			AT1G69540	717.254	-2.16714	0.0919104	1.2671e-123	2.4452e-122
AT2G44798	227.061	5.03903	0.283613	8.34441e-71	8.97162e-70			AT1G68010	445.964	-2.82103	0.119722	1.6623e-123	3.2048e-122
AT2G01650	983.965	1.50817	0.0850523	8.51156e-71	9.1463e-70			AT1G11700	285.242	-5.22547	0.221394	1.8513e-123	3.5622e-122
AT5G58420	2840.79	1.14625	0.0645724	9.16582e-71	9.83855e-70			AT3G63520	2167.37	-1.6038	0.068169	6.3716e-123	1.2223e-121
AT1G06720	2986.64	1.74151	0.0983751	1.11349e-70	1.19456e-69			AT1G69830	439.592	-2.86889	0.122169	9.3454e-123	1.7893e-121
AT4G36020	2259.3	1.37295	0.0775278	1.4944e-70	1.60145e-69			AT5G48412	7671.34	-1.72383	0.0733483	1.0101e-122	1.932e-121
AT4G33930	895.533	1.51595	0.0856768	1.67928e-70	1.79563e-69			AT2G39000	588.91	-2.38155	0.10143	1.1178e-122	2.1361e-121
AT2G41900	486.398	7.52729	0.421724	1.96438e-70	2.09705e-69			AT5G54290	775.651	-2.3483	0.100021	1.1607e-122	2.2159e-121
AT1G14650	3840.62	1.70559	0.0965159	2.01654e-70	2.15156e-69			AT5G18640	970.618	-1.91913	0.0817737	2.0105e-122	3.8344e-121
AT1G27290	2841.95	1.29955	0.0735294	2.85227e-70	3.03828e-69			AT1G76130	421.633	-2.94096	0.125524	3.0734e-122	5.8559e-121
AT1G51500	534.834	1.93023	0.109426	2.89406e-70	3.08111e-69			AT1G15125	472.634	-2.58705	0.110438	3.8111e-122	7.2545e-121
AT1G59660	429.35	2.49368	0.141615	3.67445e-70	3.89922e-69			AT3G57010	452.363	-2.99728	0.128088	5.1996e-122	9.8878e-121
AT3G53430	3534.5	1.42422	0.0808334	3.85284e-70	4.08631e-69			AT5G16650	1141.96	-2.16241	0.0923758	6.8155e-122	1.2948e-120
AT3G04090	911.584	1.56699	0.0889516	6.6765e-70	7.0734e-69			AT2G21330	1262.39	-2.00144	0.0855072	6.9648e-122	1.3219e-120
AT4G01810	2333.75	1.15958	0.0657539	6.81843e-70	7.21986e-69			AT5G20960	49547.9	-1.41171	0.0602885	7.8832e-122	1.4948e-120
AT5G38840	1698.99	1.50199	0.0853221	8.55484e-70	9.04871e-69			AT2G47600	758.143	-2.1645	0.0925966	1.4672e-121	2.7792e-120
AT4G13340	408.45	2.41481	0.137761	1.36522e-69	1.44247e-68			AT3G29575	300.538	-5.41028	0.231188	2.307e-121	4.3532e-120
AT4G24200	2778.45	1.36515	0.0776475	1.40515e-69	1.48386e-68			AT1G68140	3395.9	-1.70572	0.072992	2.4875e-121	4.6893e-120
AT5G23540	5903.4	1.01256	0.0575484	1.57866e-69	1.66619e-68			AT1G70985	293.813	-3.6826	0.157927	3.2026e-121	6.0316e-120
AT2G37250	916.487	1.53631	0.0875219	1.93626e-69	2.04032e-68			AT4G03560	1023.54	-2.1736	0.0932588	7.1437e-121	1.3402e-119
AT3G62530	1435.32	1.47462	0.0841181	3.20595e-69	3.36556e-68			AT4G25450	1207.44	-1.80289	0.077368	1.0105e-120	1.894e-119
AT1G62790	353.055	2.53266	0.144939	3.77215e-69	3.95146e-68			AT5G57110	1644.47	-1.73596	0.0745244	1.418e-120	2.6553e-119
AT4G25320	706.079	1.73695	0.0992639	3.883e-69	4.06542e-68			AT1G04360	270.356	-4.14964	0.178442	2.6324e-120	4.9199e-119
AT5G11900	945.203	1.62029	0.0925672	3.89138e-69	4.072e-68			AT1G21670	528.528	-2.58456	0.111183	2.938e-120	5.4858e-119
AT1G73880	3918.37	1.04063	0.0593259	3.99928e-69	4.18267e-68			AT4G19860	3422.46	-1.54161	0.0662817	3.6859e-120	6.8626e-119
AT4G25990	793.035	1.58927	0.0909795	8.61852e-69	8.98973e-68			AT4G33670	1451.42	-1.8692	0.0806552	1.9201e-119	3.5681e-118
AT1G26370	1300.8	1.33776	0.0765178	8.73207e-69	9.10331e-68			AT5G47800	275.614	-3.90125	0.168513	2.4092e-119	4.4728e-118
AT2G20330	3713.15	1.36173	0.07806	9.58164e-69	9.97306e-68			AT4G21323	369.26	-3.17443	0.137324	3.21e-119	5.9482e-118
AT1G77610	1176.07	1.41823	0.0812812	1.29202e-68	1.34266e-67			AT3G09600	697.58	-2.28258	0.0987047	4.4915e-119	8.2994e-118
AT1G22950	551.764	1.82082	0.104454	1.34053e-68	1.39233e-67			AT4G28270	445.804	-2.73741	0.118527	7.9038e-119	1.4591e-117
AT4G20270	202.5	4.45054	0.2551	1.41821e-68	1.47223e-67			AT2G45960	6707.58	-1.54905	0.0670462	1.3796e-118	2.5443e-117
AT4G26780	1598	1.41852	0.0813895	1.85036e-68	1.9188e-67			AT1G07080	5347.38	-1.43925	0.0623115	1.7471e-118	3.2161e-117
AT1G18580	354.252	2.29538	0.131998	2.13453e-68	2.20997e-67			AT4G34480	821.898	-2.0821	0.0902527	2.0964e-118	3.8556e-117
AT1G72750	992.429	1.71273	0.0984762	2.93193e-68	3.03075e-67			AT3G46600	4219.72	-1.41834	0.0614674	3.0595e-118	5.6215e-117
AT2G31400	5126.95	1.16716	0.067027	3.40803e-68	3.51546e-67			AT1G13990	2088.55	-1.65685	0.0719559	7.4738e-118	1.3655e-116
AT5G59850	1948.03	1.30533	0.0750029	3.49799e-68	3.60635e-67			AT3G62690	322.205	-3.34855	0.145641	7.9927e-118	1.459e-116
AT4G19960	4991.45	1.09163	0.0626907	3.50542e-68	3.61212e-67			AT1G15670	797.164	-2.04403	0.0889257	1.2668e-117	2.3082e-116
AT3G15000	6672.94	1.01609	0.0584872	7.70909e-68	7.92287e-67			AT5G02840	497.568	-2.4828	0.108124	1.7596e-117	3.197e-116
AT2G40700	2024.18	1.24636	0.071833	9.53227e-68	9.77608e-67			AT2G34360	435.439	-2.62161	0.114251	2.5252e-117	4.5838e-116
AT2G21440	2861.17	1.57161	0.0908197	1.28718e-67	1.31941e-66			AT1G64810	2435.75	-1.75739	0.0765037	2.7934e-117	5.066e-116
AT5G57630	1061.25	1.4508	0.0839059	1.98475e-67	2.03019e-66			AT1G01170	2614.25	-1.88239	0.0820262	3.952e-117	7.1605e-116
AT1G09830	462.329	2.03783	0.118048	2.40398e-67	2.45774e-66			AT4G16520	1654.43	-1.78395	0.0778062	6.0655e-117	1.0959e-115
AT1G02090	1940.47	1.2043	0.069671	2.95153e-67	3.01124e-66			AT3G27110	827.115	-2.0554	0.0897493	9.9839e-117	1.8006e-115
AT1G66580	8388.65	1.10208	0.0638187	4.37592e-67	4.45979e-66			AT4G32040	1495.89	-1.64805	0.0720215	2.0101e-116	3.6153e-115
AT4G18070	435.036	2.15527	0.125252	4.53795e-67	4.62252e-66			AT2G42170	631.608	-2.26856	0.0992748	2.356e-116	4.2257e-115
AT5G38720	813.528	1.65474	0.0960191	4.84187e-67	4.92953e-66			AT2G01275	270.604	-5.04257	0.22049	2.4837e-116	4.4507e-115
AT3G54460	711.114	1.65482	0.0961117	6.43527e-67	6.54838e-66			AT5G20790	689.945	-2.5994	0.11382	2.669e-116	4.7783e-115
AT1G33055	270.331	2.742	0.159458	6.9189e-67	7.03686e-66			AT5G07020	304.741	-3.64958	0.159968	4.3196e-116	7.7193e-115
AT1G01060	251.79	2.87082	0.167241	1.16543e-66	1.18345e-65			AT3G63040	885.144	-2.42511	0.106315	5.2693e-116	9.3992e-115
AT4G36090	1400.95	1.3883	0.0807358	1.20682e-66	1.22485e-65			AT1G17430	265.542	-5.01557	0.219663	6.2805e-116	1.1172e-114
AT2G45460	1072.69	1.40664	0.0818586	1.37963e-66	1.39952e-65			AT5G61610	272.908	-3.65944	0.161184	6.3597e-115	1.1242e-113
AT3G27550	792.35	1.82768	0.106458	1.39218e-66	1.41152e-65			AT1G49660	307.202	-4.1045	0.180833	8.9008e-115	1.5719e-113
AT3G13920	13257	1.12862	0.0656211	1.42394e-66	1.44297e-65			AT3G02875	2454.9	-1.60136	0.0709108	1.9021e-113	3.3291e-112
AT1G42990	1537.94	1.44341	0.0840834	1.47825e-66	1.49722e-65			AT5G54730	975.294	-2.0456	0.0907272	3.1019e-113	5.4243e-112
AT1G20900	831.567	1.62463	0.0946873	1.61482e-66	1.6347e-65			AT1G20650	766.414	-2.23023	0.0989457	3.5896e-113	6.2715e-112
AT4G20980	4744.75	1.10873	0.0645117	1.83405e-66	1.85471e-65			AT1G07480	946.01	-1.90316	0.0844138	3.644e-113	6.3609e-112
AT3G44850	205.187	3.43269	0.200568	2.58573e-66	2.61351e-65			AT5G62790	636.033	-2.20709	0.0980026	5.0438e-113	8.7966e-112
AT4G00630	374.297	2.12676	0.124306	2.95433e-66	2.98299e-65			AT5G20070	1073.43	-1.94158	0.0864133	1.7738e-112	3.0798e-111
AT1G27050	468.1	1.92125	0.112286	3.54669e-66	3.57276e-65			AT5G54960	9544.31	-1.45447	0.0646377	1.8692e-112	3.2427e-111
AT5G17510	1242.94	1.33052	0.077733	4.90363e-66	4.92831e-65			AT3G26280	312.367	-3.62759	0.162031	7.172e-112	1.2387e-110
AT2G46340	3357.86	1.37784	0.0806006	5.10823e-66	5.1313e-65			AT3G48000	9169.35	-1.30548	0.0582227	9.319e-112	1.6081e-110
AT5G05600	556.784	1.89773	0.111112	5.42015e-66	5.44184e-65			AT5G26000	1542.21	-1.78587	0.0797726	1.4365e-111	2.4744e-110
AT1G67680	2478.43	1.12724	0.065858	6.21469e-66	6.23316e-65			AT1G75810	1476.07	-1.99934	0.0893896	1.9096e-111	3.2806e-110
AT1G63250	556.612	1.76851	0.103674	9.18292e-66	9.2055e-65			AT3G01400	1028.73	-1.93542	0.0865371	1.9674e-111	3.377e-110
AT1G48635	2137.56	1.12307	0.0658302	1.56597e-65	1.56741e-64			AT5G44360	408.761	-3.40316	0.152757	4.2838e-111	7.3403e-110
AT5G35160	3156.84	1.14833	0.0673408	1.71398e-65	1.71468e-64			AT4G36195	3705.51	-1.66015	0.0743245	4.5497e-111	7.789e-110
AT3G15430	1015.27	1.41325	0.082962	1.79542e-65	1.79432e-64			AT3G19900	728.823	-2.04409	0.0915907	5.3702e-111	9.1858e-110
AT5G42150	863.772	1.53874	0.0903556	1.8146e-65	1.81256e-64			AT5G11840	732.534	-2.07121	0.0928619	6.4621e-111	1.1044e-109
AT3G11130	4200.7	1.09765	0.0644258	2.34506e-65	2.33885e-64			AT5G45630	332.98	-6.08194	0.272286	9.2697e-111	1.5814e-109
AT4G33400	575.082	1.75241	0.103086	2.45376e-65	2.44476e-64			AT1G17110	1272.28	-1.99841	0.0897824	1.963e-110	3.3431e-109
AT4G18040	1376.34	1.43158	0.08418	2.75055e-65	2.73768e-64			AT3G57030	1017.69	-2.0644	0.0927497	1.9831e-110	3.3744e-109
AT5G24650	2054.85	1.3098	0.0769941	2.817e-65	2.80097e-64			AT4G16155	388.619	-2.72255	0.122738	8.4003e-110	1.4269e-108
AT5G66950	858.916	1.74954	0.102969	2.97493e-65	2.955e-64			AT1G18500	3374.21	-1.43714	0.0647493	1.3981e-109	2.3729e-108
AT5G09420	685.274	1.63221	0.0960876	3.07351e-65	3.05136e-64			AT5G12310	2879.36	-1.78182	0.0803765	1.7719e-109	3.0045e-108
AT3G16760	642.525	1.77708	0.104779	4.91478e-65	4.86949e-64			AT1G29330	381.977	-3.08017	0.139516	6.414e-109	1.0857e-107
AT2G02560	2505.89	1.19682	0.0704702	5.29979e-65	5.2483e-64			AT5G04760	1059.7	-1.82267	0.082456	7.696e-109	1.3016e-107
AT1G10740	217.63	3.22062	0.190463	6.40384e-65	6.3288e-64			AT4G35480	643.149	-2.12582	0.0962323	8.2935e-109	1.4014e-107
AT1G30690	288.661	2.57047	0.152166	8.54648e-65	8.43781e-64			AT4G37260	2051.8	-1.61301	0.0730508	1.4549e-108	2.448e-107
AT3G19360	219.425	3.14278	0.185959	8.71753e-65	8.60236e-64			AT1G06645	806.119	-2.03829	0.0924506	2.4628e-108	4.1366e-107
AT2G42520	1001.94	1.52039	0.0897682	8.92745e-65	8.80506e-64			AT2G03530	390.097	-3.09689	0.140777	4.1827e-108	7.0194e-107
AT5G50870	893.568	1.52904	0.090287	9.27944e-65	9.14761e-64			AT4G32920	1764.24	-1.83096	0.0832583	9.0137e-108	1.5088e-106
AT2G39970	1042.85	1.38378	0.081685	9.69649e-65	9.54911e-64			AT2G30140	2802.77	-1.39132	0.0632166	9.0346e-108	1.511e-106
AT5G65390	362.408	2.25529	0.133467	1.15301e-64	1.13492e-63			AT1G26218	333.75	-2.93129	0.133412	9.5331e-108	1.593e-106
AT2G17670	662.067	1.75642	0.103857	1.19754e-64	1.17756e-63			AT2G38870	8775.26	-1.65885	0.075439	9.9254e-108	1.6572e-106
AT3G28910	656.289	1.77164	0.104873	1.41363e-64	1.38795e-63			AT4G37480	361.313	-2.76296	0.125855	1.2281e-107	2.0487e-106
AT4G36760	1405.59	1.26014	0.0746061	2.42817e-64	2.37691e-63			AT5G04885	1626.35	-1.59786	0.0727364	1.8018e-107	3.0007e-106
AT3G18210	325.32	2.39693	0.142332	2.47025e-64	2.41689e-63			AT1G04310	277.096	-3.4583	0.157715	2.1856e-107	3.6367e-106
AT1G79940	2285	1.25346	0.0743226	3.06727e-64	2.99503e-63			AT5G63860	2597.96	-1.4028	0.063868	2.3374e-107	3.886e-106
AT1G57610	281.893	2.5443	0.151269	3.49344e-64	3.40606e-63			AT5G53280	1491.49	-2.07788	0.0948879	5.3739e-107	8.9115e-106
AT5G56680	2809.62	1.11565	0.0661138	3.72317e-64	3.62643e-63			AT5G15780	4827.01	-1.49337	0.0681494	6.7892e-107	1.1249e-105
AT3G24050	525.812	1.79764	0.106766	3.78649e-64	3.68627e-63			AT2G25880	322.748	-2.98462	0.136475	7.2031e-107	1.1925e-105
AT4G21410	290.427	2.60221	0.154717	4.31848e-64	4.20209e-63			AT1G75830	572296	-1.49617	0.0683722	8.3935e-107	1.3884e-105
AT2G47390	687.412	1.66456	0.0988972	4.33547e-64	4.21653e-63			AT3G51880	10421.1	-1.27083	0.058006	9.4886e-107	1.5682e-105
AT3G56860	4546.07	1.02726	0.0609054	4.53133e-64	4.40482e-63			AT2G30350	1665.47	-1.70755	0.0781003	1.6259e-106	2.6803e-105
AT3G13062	463.954	1.96182	0.116673	4.87396e-64	4.73553e-63			AT4G27170	118380	-1.66555	0.0761878	2.2471e-106	3.695e-105
AT5G16300	1634.4	1.48144	0.0880233	5.67866e-64	5.51191e-63			AT3G05120	2951.67	-1.5885	0.0727351	3.1347e-106	5.146e-105
AT5G05470	903.114	1.4164	0.0842291	7.13194e-64	6.91223e-63			AT5G46230	1199.9	-1.90985	0.0875614	4.1311e-106	6.7759e-105
AT1G15290	269.497	2.98563	0.177892	8.17851e-64	7.9187e-63			AT1G03130	288.466	-3.22194	0.147973	5.8212e-106	9.5242e-105
AT1G23280	2131.9	1.11564	0.0663089	8.45237e-64	8.17982e-63			AT1G15230	5865.22	-1.53445	0.0703991	8.0915e-106	1.3206e-104
AT1G14810	1081.3	1.43838	0.0855867	8.48745e-64	8.20971e-63			AT1G16240	1931.84	-1.48037	0.0679202	8.6814e-106	1.4157e-104
AT3G06700	2150.22	1.13459	0.067451	1.02997e-63	9.95282e-63			AT5G44410	407.303	-2.61045	0.120102	1.4072e-105	2.2909e-104
AT5G38640	1178.22	1.44855	0.0863704	1.58727e-63	1.52553e-62			AT4G16500	1567.96	-1.89353	0.0870566	1.6641e-105	2.7045e-104
AT4G10620	840.369	1.584	0.0945102	1.58821e-63	1.52568e-62			AT3G48390	636.38	-2.17893	0.100239	1.7367e-105	2.8203e-104
AT4G32070	1409.33	1.53807	0.0918228	2.00109e-63	1.92041e-62			AT3G21600	942.308	-2.05747	0.09474	2.7144e-105	4.397e-104
AT1G49600	2229.02	1.16032	0.0692026	2.20668e-63	2.11668e-62			AT5G05870	408.891	-2.55805	0.117901	3.9906e-105	6.4482e-104
AT5G39840	756.768	1.73009	0.103438	2.42423e-63	2.32309e-62			AT2G17780	228.444	-4.12696	0.19017	4.2051e-105	6.7836e-104
AT2G08765	284.682	2.78041	0.166819	2.97684e-63	2.84984e-62			AT3G04350	2001.44	-1.60956	0.0741186	4.3782e-105	7.057e-104
AT1G15750	7115.94	1.286	0.0769239	3.14496e-63	3.00638e-62			AT5G39730	876.989	-2.04828	0.0944404	5.3815e-105	8.66e-104
AT1G77550	715.711	1.571	0.0939591	3.41289e-63	3.25932e-62			AT3G23030	621.989	-2.05804	0.0949224	6.3641e-105	1.0224e-103
AT1G14640	283.261	2.75392	0.165131	3.5693e-63	3.40703e-62			AT4G16780	486.279	-2.34712	0.108356	9.0692e-105	1.4558e-103
AT5G61190	189.306	3.72445	0.2231	4.29001e-63	4.09298e-62			AT3G09000	417.041	-2.52343	0.116538	1.0511e-104	1.6859e-103
AT5G14050	2944.83	1.14977	0.0687548	4.58508e-63	4.37236e-62			AT5G04860	1091.72	-1.69277	0.0781369	1.2266e-104	1.9657e-103
AT1G03360	593.915	1.69172	0.101402	5.0205e-63	4.78292e-62			AT3G16190	2031.87	-1.79469	0.0828951	1.5298e-104	2.4496e-103
AT1G03000	927.125	1.5657	0.0939089	6.42773e-63	6.12058e-62			AT3G46230	14165.5	-1.45957	0.0674065	2.0216e-104	3.2345e-103
AT1G49760	3218.8	1.05158	0.062945	6.72139e-63	6.39709e-62			AT5G39530	264.836	-5.70618	0.263994	6.2136e-104	9.9175e-103
AT5G07940	1326.34	1.40071	0.0839592	6.86353e-63	6.52919e-62			AT2G41550	1282.33	-1.73469	0.0803828	7.3573e-104	1.1733e-102
AT3G20120	1012.9	1.40685	0.084381	8.02192e-63	7.62374e-62			AT1G55530	2302.37	-1.66944	0.0773885	9.3928e-104	1.4967e-102
AT4G31877	380.785	2.11023	0.126904	1.02502e-62	9.73195e-62			AT2G01490	3500.9	-1.47719	0.0685089	1.4479e-103	2.3053e-102
AT4G27585	1371.54	1.29089	0.0775634	1.4679e-62	1.39031e-61			AT1G78600	1982.59	-1.43348	0.0665119	1.8041e-103	2.8701e-102
AT2G17580	778.827	1.67652	0.100911	1.67135e-62	1.58148e-61			AT3G59580	1547.04	-1.58211	0.0734793	2.4125e-103	3.8317e-102
AT5G55040	1291.43	1.5008	0.0903285	1.68394e-62	1.59262e-61			AT4G03205	372.75	-2.70507	0.125804	2.517e-103	3.9945e-102
AT1G03530	2250.4	1.41981	0.0854624	2.17275e-62	2.0508e-61			AT1G64110	14082.7	-1.42529	0.0661871	3.213e-103	5.0909e-102
AT3G05545	1761.67	1.15658	0.0695533	2.17363e-62	2.0508e-61			AT5G49990	4531.86	-1.26211	0.0587015	6.6562e-103	1.0529e-101
AT4G31160	7072.47	1.28346	0.0773124	2.17232e-62	2.0508e-61			AT4G11600	11747	-1.3893	0.0646528	7.2507e-103	1.1461e-101
AT3G49990	2483.59	1.39365	0.0838848	2.33098e-62	2.19713e-61			AT1G22930	6162.1	-1.44667	0.0674182	1.3709e-102	2.1633e-101
AT5G51410	1772.72	1.28672	0.0774926	2.80387e-62	2.63907e-61			AT1G77950	3452.17	-1.30055	0.0606195	1.7368e-102	2.7364e-101
AT1G10230	370.148	2.33106	0.140823	2.87757e-62	2.70713e-61			AT1G52520	779.799	-2.04711	0.0955951	2.1485e-102	3.3823e-101
AT2G28720	2842.68	1.10481	0.0665161	3.16995e-62	2.98076e-61			AT5G61590	2071.87	-1.6768	0.0782783	2.4226e-102	3.8108e-101
AT3G03270	1633.94	1.72702	0.104447	5.67027e-62	5.3089e-61			AT1G54050	3458.31	-1.38582	0.0646663	2.7776e-102	4.3657e-101
AT1G04870	1199.42	1.32985	0.0803596	6.93219e-62	6.48418e-61			AT5G13570	1441.37	-1.59143	0.0744127	5.3983e-102	8.471e-101
AT4G32050	947.187	1.52254	0.0921854	9.72818e-62	9.07777e-61			AT4G08290	777.136	-2.10274	0.0985339	8.4678e-102	1.3266e-100
AT2G19385	757.298	1.47995	0.0896434	1.13603e-61	1.05907e-60			AT3G48510	365.365	-6.90768	0.321889	8.4766e-102	1.327e-100
AT5G11710	565.482	1.72232	0.104649	2.0842e-61	1.94023e-60			AT2G45570	1084.22	-1.79577	0.084109	9.5539e-102	1.4944e-100
AT1G59710	222.298	2.84467	0.173221	2.90031e-61	2.69483e-60			AT4G16830	8661.26	-1.31269	0.0614759	1.5196e-101	2.3712e-100
AT5G43980	363.086	2.3399	0.14265	3.41745e-61	3.17233e-60			AT5G60680	545.817	-2.36256	0.110964	2.5268e-101	3.9398e-100
AT3G29173	206.972	3.09797	0.188779	3.42899e-61	3.18153e-60			AT5G59960	469.894	-2.42051	0.113833	4.5406e-101	7.0684e-100
AT4G14440	186.095	4.25452	0.258768	3.64742e-61	3.38099e-60			AT3G63160	1114.47	-1.77556	0.0834507	4.9882e-101	7.7591e-100
AT3G62460	223.738	2.85523	0.174031	3.75951e-61	3.48324e-60			AT2G46690	291.535	-3.10745	0.146198	5.0451e-101	7.8414e-100
AT2G39340	1743.46	1.30748	0.0795519	4.2986e-61	3.97706e-60			AT1G11530	301.245	-3.12275	0.147033	6.0183e-101	9.3465e-100
AT1G07705	366.377	2.10097	0.128105	4.59968e-61	4.25161e-60			AT5G27410	674.818	-2.43839	0.114828	7.2269e-101	1.1215e-99
AT5G09850	515.868	1.89324	0.115641	7.07923e-61	6.52811e-60			AT1G69890	1451.66	-1.68827	0.079514	1.3132e-100	2.0329e-99
AT2G20110	218.622	3.17443	0.193968	8.14469e-61	7.50708e-60			AT1G14740	4772.87	-1.24894	0.0587917	1.5983e-100	2.4723e-99
AT3G13300	7489.53	1.20025	0.0731579	8.40811e-61	7.74258e-60			AT5G53990	258.299	-3.52835	0.166786	2.7617e-100	4.2652e-99
AT3G10520	271.558	6.35109	0.384883	9.23268e-61	8.49788e-60			AT5G09640	369.523	-2.67598	0.126473	3.1226e-100	4.8188e-99
AT1G30270	989.104	1.54074	0.0941479	1.09651e-60	1.0083e-59			AT3G10550	1882.85	-1.47962	0.0698451	4.5418e-100	6.998e-99
AT3G13320	762.071	1.80224	0.110356	1.50905e-60	1.38504e-59			AT3G12350	1397.45	-1.93835	0.0915933	4.6605e-100	7.1753e-99
AT2G40290	1198.28	1.29758	0.0793166	1.58156e-60	1.45091e-59			AT1G31480	597.626	-2.22706	0.105275	5.2253e-100	8.0384e-99
AT2G43330	794.724	1.45925	0.0892267	1.59885e-60	1.46609e-59			AT5G67370	258.301	-3.58067	0.169773	1.2624e-99	1.93296e-98
AT5G65300	642.116	1.86826	0.114485	1.78849e-60	1.63768e-59			AT3G29260	251.855	-5.83926	0.275784	1.4454e-99	2.21139e-98
AT3G07230	1033.89	1.44241	0.0883145	2.2525e-60	2.06063e-59			AT2G38900	314.598	-3.075	0.145855	1.5609e-99	2.38622e-98
AT2G40430	2659.04	1.12795	0.0689858	2.28826e-60	2.09236e-59			AT1G72680	8982.64	-1.34526	0.0636886	1.8272e-99	2.79108e-98
AT5G14600	349.973	2.22021	0.136724	5.29146e-60	4.82269e-59			AT5G13460	489.852	-2.43683	0.115593	2.4499e-99	3.73651e-98
AT4G15080	865.398	1.50057	0.0922203	5.50806e-60	5.01777e-59			AT2G21500	402.729	-2.47686	0.117744	5.4794e-99	8.3182e-98
AT4G34250	180.721	4.1441	0.254541	5.60891e-60	5.10727e-59			AT5G56750	625.178	-2.05594	0.0977555	7.0605e-99	1.07101e-97
AT4G36690	5590.82	1.27596	0.0783944	6.38638e-60	5.80979e-59			AT4G31510	1321.5	-2.08159	0.0990288	8.8987e-99	1.34879e-97
AT3G56070	1735.51	1.28568	0.0790465	7.61004e-60	6.91334e-59			AT4G36210	7302.38	-1.26915	0.0603123	1.53155e-98	2.31424e-97
AT2G41980	1387.12	1.23229	0.0757589	8.09808e-60	7.34646e-59			AT1G56220	2161.57	-1.45855	0.0694366	1.89729e-98	2.86247e-97
AT4G28480	2165.85	1.11689	0.0686569	9.68358e-60	8.77261e-59			AT1G70420	334.027	-2.94479	0.140478	2.07938e-98	3.13476e-97
AT4G12120	725.133	1.49707	0.092257	1.13991e-59	1.03219e-58			AT3G53160	418.605	-2.55203	0.121677	2.15554e-98	3.24708e-97
AT1G12800	596.13	1.61917	0.099801	1.14784e-59	1.03889e-58			AT4G13180	1369.74	-1.63897	0.0780816	2.30972e-98	3.47667e-97
AT2G01250	2880.33	1.09863	0.0675916	1.19926e-59	1.08493e-58			AT2G22821	344.334	-2.85117	0.136102	2.72695e-98	4.10154e-97
AT1G62020	1203.91	1.41845	0.0873953	1.27193e-59	1.15014e-58			AT1G04120	2702.95	-1.6362	0.0780118	3.35157e-98	5.02941e-97
AT5G65410	2513.44	1.05411	0.0649076	1.46455e-59	1.3231e-58			AT5G47220	507.962	-2.26242	0.107994	3.47034e-98	5.20365e-97
AT3G01540	6127.88	1.10956	0.0684038	1.93274e-59	1.74526e-58			AT2G04240	526.105	-2.2695	0.108439	4.88366e-98	7.31726e-97
AT3G51160	667.301	1.55326	0.0959915	2.32195e-59	2.09575e-58			AT2G36895	596.533	-2.15321	0.102856	5.57201e-98	8.34225e-97
AT4G36680	1086.16	1.48034	0.0915099	2.82797e-59	2.54778e-58			AT4G33150	371.546	-2.62927	0.125872	9.338e-98	1.39592e-96
AT1G72390	2728.2	1.34747	0.0833173	3.26929e-59	2.9386e-58			AT1G22410	630.539	-2.06617	0.098817	9.37949e-98	1.40105e-96
AT2G37570	1338.61	1.25857	0.0778168	3.63122e-59	3.26243e-58			AT4G05120	480.735	-2.65036	0.127109	1.83246e-97	2.72888e-96
AT3G16870	539.415	1.71814	0.106431	3.67035e-59	3.29607e-58			AT1G72200	267.265	-5.72328	0.273552	2.10478e-97	3.12728e-96
AT3G08947	855.888	1.37719	0.0852076	3.80819e-59	3.41829e-58			AT2G41260	56920.8	-1.45504	0.0697151	3.44676e-97	5.09797e-96
AT1G71210	1015.98	1.35818	0.0840906	4.5328e-59	4.06498e-58			AT5G24950	224.52	-4.07128	0.195469	5.17403e-97	7.64116e-96
AT1G55350	874.229	1.86035	0.115403	4.87227e-59	4.36142e-58			AT3G52150	1024.96	-1.77591	0.0853363	9.51312e-97	1.40281e-95
AT2G41680	708.252	1.63461	0.101419	5.92151e-59	5.2958e-58			AT3G63000	1364.77	-1.57943	0.0758875	1.06058e-96	1.56276e-95
AT2G43375	179.301	4.68286	0.290284	6.77605e-59	6.05728e-58			AT2G35820	1062.67	-1.82374	0.0877644	1.64056e-96	2.41371e-95
AT3G09700	470.722	1.82831	0.113701	9.11721e-59	8.13523e-58			AT1G63800	715.672	-2.09566	0.100947	2.02207e-96	2.97279e-95
AT2G25850	739.263	1.62277	0.100871	1.01332e-58	9.03352e-58			AT3G10020	39987.6	-1.32185	0.0636075	2.62168e-96	3.85144e-95
AT2G22400	2743.82	1.17779	0.0730987	1.06024e-58	9.44325e-58			AT3G02750	2231.3	-1.55954	0.0750947	2.63332e-96	3.86563e-95
AT4G09160	604.438	1.63284	0.101527	1.10563e-58	9.83858e-58			AT1G68830	1037.69	-1.7046	0.0821239	2.80607e-96	4.11304e-95
AT1G16010	2151.33	1.12856	0.07005	1.11936e-58	9.95616e-58			AT4G10030	335.307	-2.85474	0.137922	6.54556e-96	9.57276e-95
AT1G72050	1604.68	1.17391	0.0729205	1.30253e-58	1.15644e-57			AT2G41880	480.251	-2.44474	0.118145	6.91398e-96	1.0104e-94
AT2G01630	267.256	2.40645	0.149915	1.33812e-58	1.1875e-57			AT5G65530	1604.13	-1.46518	0.0707866	1.19924e-95	1.74733e-94
AT3G47730	1694.82	1.18506	0.0736627	1.47026e-58	1.30417e-57			AT4G28390	3279.21	-1.51854	0.0733683	1.21524e-95	1.76934e-94
AT1G43850	1611.28	1.74953	0.108961	1.48341e-58	1.31524e-57			AT5G54165	549.8	-2.17485	0.105197	1.34202e-95	1.95246e-94
AT1G33240	197.403	5.33234	0.33068	1.61893e-58	1.43409e-57			AT1G71130	973.714	-1.90335	0.0920532	1.3815e-95	2.00841e-94
AT1G70770	2338.23	1.04632	0.0650212	1.64604e-58	1.45746e-57			AT1G61740	800.982	-2.03906	0.0987172	1.78905e-95	2.59897e-94
AT5G02860	526.664	1.68513	0.105005	1.69657e-58	1.50152e-57			AT1G11930	1685.4	-1.64837	0.0798495	3.19539e-95	4.63165e-94
AT1G26460	1384.06	1.25703	0.0782063	1.87496e-58	1.6579e-57			AT1G13450	1243.19	-1.55649	0.0755242	7.18284e-95	1.03806e-93
AT3G24440	292.225	2.42149	0.151176	2.34664e-58	2.07309e-57			AT5G65710	528.954	-2.32106	0.113196	3.4369e-94	4.94146e-93
AT1G77850	483.91	1.87001	0.116784	2.43027e-58	2.14504e-57			AT5G63620	971.505	-1.77031	0.0863103	4.43797e-94	6.36207e-93
AT1G07940	4363.37	1.13976	0.0709676	2.544e-58	2.24441e-57			AT5G45440	230.599	-4.2348	0.206793	4.84844e-94	6.94033e-93
AT1G08910	3165.15	1.28163	0.0798861	2.80255e-58	2.46917e-57			AT1G08165	200.335	-4.38876	0.214175	6.36262e-94	9.10115e-93
AT5G26751	970.065	1.44391	0.0900959	3.04726e-58	2.68357e-57			AT1G79460	256.488	-3.20361	0.156866	1.37822e-93	1.96568e-92
AT3G59820	2228.86	1.191	0.0743591	4.61183e-58	4.05046e-57			AT1G22985	893.434	-2.1983	0.107529	1.42951e-93	2.03735e-92
AT5G44750	1100.5	1.32261	0.082613	4.65014e-58	4.08228e-57			AT4G18660	744.353	-2.11619	0.103608	2.11898e-93	3.01339e-92
AT2G32730	4325.56	1.09184	0.0681531	5.44091e-58	4.77434e-57			AT3G62100	199.402	-4.33786	0.212602	3.5144e-93	4.99055e-92
AT5G28640	3372.95	1.00297	0.0626794	7.39751e-58	6.48251e-57			AT2G28940	313.989	-2.79861	0.137392	5.59426e-93	7.9325e-92
AT5G17630	456.928	1.9257	0.120839	8.5915e-58	7.52208e-57			AT5G57480	374.692	-2.68703	0.132004	5.90306e-93	8.3643e-92
AT1G15420	2071.05	1.10332	0.0690148	9.25092e-58	8.08856e-57			AT3G01100	1925.38	-1.41984	0.069688	9.51092e-93	1.3457e-91
AT2G42330	922.891	1.65307	0.103692	9.5868e-58	8.3785e-57			AT2G37810	265.162	-3.27969	0.161312	1.18993e-92	1.6812e-91
AT5G22320	1198.12	1.24015	0.077677	9.6954e-58	8.46963e-57			AT2G28420	17464.9	-1.2193	0.059893	1.80004e-92	2.53769e-91
AT5G54100	222.123	2.71843	0.170736	9.70854e-58	8.47732e-57			AT1G01300	1558.53	-1.70742	0.0840092	2.1421e-92	3.01558e-91
AT2G01290	343.597	2.24191	0.140815	1.13395e-57	9.88821e-57			AT4G23100	8008.06	-1.27178	0.0624941	2.19359e-92	3.08585e-91
AT4G32440	438.957	1.80713	0.11372	2.03284e-57	1.76637e-56			AT1G04830	1283.73	-1.77752	0.0875449	3.75479e-92	5.26694e-91
AT3G61690	1702.31	1.37846	0.0866191	2.08276e-57	1.80894e-56			AT2G28790	415.921	-2.39488	0.118134	4.33944e-92	6.08267e-91
AT1G47570	1043.09	1.3577	0.0853271	2.08634e-57	1.81125e-56			AT3G53720	382.233	-2.47436	0.122352	1.02464e-91	1.43318e-90
AT4G15550	1515.66	1.25115	0.0786279	2.26048e-57	1.96068e-56			AT5G35670	238.561	-3.40149	0.168342	1.61488e-91	2.25554e-90
AT4G24620	424.194	1.88655	0.118936	3.46898e-57	3.00359e-56			AT5G58660	267.251	-3.49592	0.173195	1.61677e-91	2.25656e-90
AT4G38100	979.817	1.37961	0.0869081	3.53634e-57	3.06055e-56			AT5G46250	2260.24	-1.36619	0.0675219	1.75518e-91	2.44625e-90
AT3G10610	420.478	1.87211	0.118123	3.75469e-57	3.24522e-56			AT5G57890	444.964	-2.3102	0.114488	2.5516e-91	3.54363e-90
AT3G13530	731.441	1.48551	0.0936097	3.92397e-57	3.38555e-56			AT4G03230	1078.58	-1.87373	0.093141	1.29258e-90	1.78625e-89
AT5G50840	494.366	1.82569	0.115202	4.11787e-57	3.54972e-56			AT1G79440	508.265	-2.13353	0.106251	2.08879e-90	2.88044e-89
AT4G09980	1472.98	1.76552	0.111508	4.34533e-57	3.74414e-56			AT1G19490	3522.29	-1.2968	0.0644585	2.10366e-90	2.8989e-89
AT2G16510	724.057	1.56983	0.0990077	4.54136e-57	3.91133e-56			AT3G22440	5728.75	-1.3806	0.0686497	2.2964e-90	3.16006e-89
AT3G47620	536.449	1.62658	0.102617	4.64005e-57	3.99457e-56			AT5G16200	288.768	-2.7759	0.138418	3.16829e-90	4.35067e-89
AT2G37270	1779.03	1.20378	0.0759327	6.52319e-57	5.60834e-56			AT5G15260	927.565	-1.80775	0.0902303	7.16934e-90	9.83108e-89
AT4G08390	728.575	1.50838	0.0952986	6.84182e-57	5.87969e-56			AT3G17668	361.372	-2.59873	0.129876	7.26479e-90	9.955e-89
AT1G55325	1474.01	1.34196	0.0847534	6.97801e-57	5.9941e-56			AT1G14960	655.438	-2.01287	0.100651	1.1602e-89	1.5876e-88
AT5G10630	1641.74	1.12897	0.0712229	7.2737e-57	6.24536e-56			AT4G16760	8007.76	-1.16833	0.0583186	1.32099e-89	1.80511e-88
AT1G16270	3922.47	1.22694	0.0774931	8.78421e-57	7.5357e-56			AT3G26330	779.382	-2.16391	0.108428	2.47537e-89	3.36843e-88
AT4G02710	755.763	1.91174	0.121141	9.54342e-57	8.18342e-56			AT1G45976	1431.62	-1.53526	0.0768656	3.14221e-89	4.26991e-88
AT1G64220	163.24	3.94002	0.249458	9.80995e-57	8.40828e-56			AT1G67280	3946.59	-1.24512	0.062312	3.52335e-89	4.78452e-88
AT2G43650	3870.81	1.47013	0.0930073	1.02191e-56	8.75516e-56			AT5G05250	1843.02	-1.66814	0.0837961	1.02635e-88	1.39084e-87
AT3G21220	1348.21	1.27525	0.0806773	1.29955e-56	1.11095e-55			AT1G28640	502.876	-2.23521	0.11245	1.10195e-88	1.49019e-87
AT1G79030	590.765	1.56165	0.0990077	1.59581e-56	1.36184e-55			AT2G29450	3648.18	-1.43787	0.0722286	1.28403e-88	1.73522e-87
AT5G23390	783.143	1.41155	0.0894417	1.63911e-56	1.39818e-55			AT2G01930	1005.54	-1.7799	0.0896114	2.30806e-88	3.11477e-87
AT4G00660	1257.6	1.22524	0.077574	1.67993e-56	1.43237e-55			AT1G75220	4183.79	-1.38936	0.0699264	2.8441e-88	3.8317e-87
AT3G26780	740.236	1.44276	0.0914397	1.68274e-56	1.43414e-55			AT3G19990	4432.28	-1.45557	0.0732602	2.84519e-88	3.8317e-87
AT1G75410	185.094	3.21337	0.204111	1.81742e-56	1.54825e-55			AT5G66420	2944.64	-1.23113	0.0619573	3.26563e-88	4.38886e-87
AT1G12820	500.687	1.66744	0.105774	1.82768e-56	1.55631e-55			AT1G11840	6278.9	-1.53935	0.0775647	3.89219e-88	5.22375e-87
AT2G20810	606.105	1.59911	0.10157	2.55262e-56	2.16702e-55			AT4G39890	1127.95	-1.55765	0.0785155	4.47601e-88	5.99908e-87
AT4G02390	233.431	6.13224	0.386754	2.72559e-56	2.31285e-55			AT1G53320	2189.79	-1.35638	0.0684781	1.02516e-87	1.37025e-86
AT1G61980	493.388	1.8282	0.116314	3.33244e-56	2.82291e-55			AT5G63200	1397	-1.53365	0.0775588	1.45854e-87	1.94286e-86
AT3G06620	619.674	1.68972	0.107551	3.44566e-56	2.91756e-55			AT1G15340	5647.42	-1.51704	0.0767637	2.08867e-87	2.77845e-86
AT2G37760	641.188	1.53517	0.0976491	3.6444e-56	3.0845e-55			AT2G38530	2828.59	-1.36408	0.0689998	2.15869e-87	2.86965e-86
AT1G07350	1691.39	1.08909	0.0691835	4.25539e-56	3.60007e-55			AT1G07180	785.329	-1.89952	0.0963286	3.23037e-87	4.28847e-86
AT1G70600	6031	1.0741	0.0682567	4.78238e-56	4.0424e-55			AT4G32300	3503.66	-1.31305	0.0665507	4.80583e-87	6.37562e-86
AT3G04780	492.515	1.7725	0.113052	5.47169e-56	4.62306e-55			AT1G24600	276.544	-2.9869	0.15199	9.13099e-87	1.20972e-85
AT1G31817	927.416	1.42171	0.0906518	6.90589e-56	5.83231e-55			AT2G19810	212.104	-3.40324	0.173216	1.09043e-86	1.44368e-85
AT1G02330	1736.72	1.10522	0.0703613	7.12753e-56	6.01689e-55			AT3G32930	697.082	-1.84346	0.0937444	1.15166e-86	1.52371e-85
AT3G44430	489.173	1.75225	0.112008	1.08525e-55	9.14567e-55			AT3G27360	284.858	-3.06085	0.156003	1.58071e-86	2.08854e-85
AT2G37690	1211.21	1.20032	0.0766789	1.56972e-55	1.32227e-54			AT4G38350	1093.83	-1.67456	0.0852255	1.67124e-86	2.20519e-85
AT4G22320	182.078	3.24783	0.208036	1.58621e-55	1.33501e-54			AT2G36900	956.733	-1.794	0.0913339	1.842e-86	2.42886e-85
AT4G01590	678.271	1.53241	0.0980692	1.70401e-55	1.43354e-54			AT5G02950	335.55	-2.63732	0.134674	2.80079e-86	3.68814e-85
AT2G01970	1926.71	1.09249	0.0698246	2.00429e-55	1.68471e-54			AT4G20170	2153.78	-1.42325	0.0725366	3.76952e-86	4.96045e-85
AT2G02150	295.467	2.13994	0.137369	2.44355e-55	2.0504e-54			AT5G16630	2926.96	-1.29785	0.0661275	3.90344e-86	5.13323e-85
AT2G24120	2126.33	1.46254	0.0937193	2.64057e-55	2.21383e-54			AT5G19150	2129.34	-1.31017	0.0668183	5.53759e-86	7.26271e-85
AT2G31751	207.864	2.82817	0.181688	2.80237e-55	2.34847e-54			AT2G23590	321.27	-2.7646	0.141482	7.98393e-86	1.04641e-84
AT1G60940	8554.22	1.01777	0.0651373	2.86757e-55	2.40208e-54			AT2G05580	160026	-1.59641	0.081547	8.07218e-86	1.05727e-84
AT5G46190	1700.17	1.16448	0.0745735	2.87677e-55	2.40875e-54			AT1G53000	660.621	-1.95659	0.100061	9.62401e-86	1.25968e-84
AT3G14920	1848.06	1.11318	0.0713791	4.24533e-55	3.55012e-54			AT4G33510	6285.77	-1.0879	0.0555739	1.30046e-85	1.70103e-84
AT1G27470	2726.34	1.12228	0.0720813	6.21468e-55	5.18146e-54			AT3G46620	732.397	-1.91472	0.0980042	1.3295e-85	1.73785e-84
AT1G67730	695.263	1.43402	0.0923131	7.846e-55	6.53878e-54			AT4G27470	463.083	-2.27582	0.116623	1.53501e-85	2.0038e-84
AT1G10290	880.551	1.40178	0.0902489	8.06052e-55	6.71184e-54			AT4G02500	1245.62	-1.55002	0.0793429	1.73745e-85	2.26506e-84
AT5G63010	471.504	1.73989	0.112161	8.35815e-55	6.95671e-54			AT3G14990	5924.66	-1.22529	0.062677	1.90693e-85	2.48269e-84
AT2G24040	241.488	2.58378	0.167086	1.11654e-54	9.28138e-54			AT2G25964	700.367	-1.8852	0.0965804	1.91506e-85	2.49162e-84
AT4G04670	639.236	1.56225	0.10078	1.15511e-54	9.59794e-54			AT1G55280	392.367	-2.34155	0.120608	1.01445e-84	1.30855e-83
AT1G71800	832.336	1.50672	0.0972294	1.44139e-54	1.19564e-53			AT1G22430	187.801	-3.79396	0.195418	1.11516e-84	1.43751e-83
AT4G37640	536.779	1.80018	0.116379	1.72847e-54	1.43256e-53			AT2G46800	3941.05	-1.14016	0.0585891	1.1871e-84	1.52924e-83
AT1G05910	1130.32	1.21047	0.0781194	1.79015e-54	1.4818e-53			AT1G07250	866.88	-1.80911	0.0933085	2.34026e-84	3.00881e-83
AT3G26410	989.016	1.29958	0.084039	2.74939e-54	2.27388e-53			AT5G47720	2954.98	-1.34263	0.0691755	2.56842e-84	3.29999e-83
AT2G31660	2107.37	1.16794	0.0755618	3.4904e-54	2.88308e-53			AT2G18710	924.933	-1.71541	0.0884907	2.88644e-84	3.70373e-83
AT3G48070	1752.27	1.13318	0.073319	3.60614e-54	2.97742e-53			AT1G17870	986.871	-1.74439	0.0900669	3.59696e-84	4.61241e-83
AT3G12340	557.853	1.58662	0.102908	3.73045e-54	3.07747e-53			AT2G47400	2560.75	-1.74907	0.0903728	5.11284e-84	6.55193e-83
AT1G09900	929.42	1.34781	0.0874291	5.72833e-54	4.71569e-53			AT4G27940	630.182	-1.79389	0.0927128	5.54416e-84	7.10001e-83
AT1G09960	465.694	1.66403	0.108258	8.36857e-54	6.88051e-53			AT2G22080	2311.43	-1.69161	0.0874573	6.66959e-84	8.5301e-83
AT1G04480	931.584	1.34048	0.0871428	9.14153e-54	7.51287e-53			AT1G70590	1983.17	-1.40284	0.0725348	9.40188e-84	1.20167e-82
AT5G57020	1330.12	1.15783	0.0752181	9.58256e-54	7.87202e-53			AT5G66250	760.132	-1.75477	0.0908575	1.11973e-83	1.43021e-82
AT5G17920	2381.61	1.03319	0.0671242	1.09389e-53	8.97496e-53			AT3G53830	295.74	-2.73476	0.141962	1.76211e-83	2.24485e-82
AT5G15950	274.917	2.18492	0.142579	1.21314e-53	9.94915e-53			AT3G62290	3756.25	-1.26272	0.0654111	2.13118e-83	2.70798e-82
AT4G39160	1085.06	1.50613	0.098125	1.29134e-53	1.05861e-52			AT5G40382	507.725	-2.40503	0.125056	2.91787e-83	3.70518e-82
AT3G24530	290.077	2.17302	0.141809	1.3179e-53	1.07993e-52			AT1G75540	1917.44	-1.33353	0.0691736	3.4217e-83	4.34215e-82
AT5G24810	1155.31	1.24473	0.0810458	1.45764e-53	1.19344e-52			AT5G47550	1477.48	-1.52174	0.0790264	4.06518e-83	5.1487e-82
AT1G80650	256.134	2.33235	0.152364	1.6322e-53	1.3358e-52			AT1G51700	211.339	-3.82615	0.199265	6.77936e-83	8.57521e-82
AT4G37090	1101.29	1.27317	0.0830074	1.88636e-53	1.54315e-52			AT1G73080	1775.18	-1.44502	0.0751687	8.01521e-83	1.01319e-81
AT1G09810	2143.93	1.17709	0.076726	2.06935e-53	1.69215e-52			AT4G16490	1291.02	-1.4684	0.0765313	1.66667e-82	2.10273e-81
AT1G20140	1575.13	1.21327	0.0791532	2.33242e-53	1.90647e-52			AT2G32090	1115.8	-1.725	0.0900133	2.19598e-82	2.76874e-81
AT3G05280	578.7	1.52804	0.0998115	2.38956e-53	1.95235e-52			AT3G61830	831.381	-1.75638	0.091792	3.18672e-82	4.01272e-81
AT5G61230	2057.92	1.06591	0.0695179	2.84702e-53	2.32417e-52			AT5G58640	523.491	-1.99505	0.104367	4.08676e-82	5.13944e-81
AT1G56700	209.546	2.61787	0.171632	3.14911e-53	2.56864e-52			AT4G36710	231.519	-3.11795	0.163285	4.20035e-82	5.27551e-81
AT5G35430	1934.39	1.09531	0.0715256	3.25459e-53	2.65358e-52			AT4G29190	575.743	-5.19377	0.272272	5.32816e-82	6.67915e-81
AT1G06380	506.245	1.59659	0.104498	3.58397e-53	2.92091e-52			AT2G06010	1780.84	-1.3304	0.0695973	7.57438e-82	9.48276e-81
AT5G40930	1304.16	1.20501	0.0787782	3.75617e-53	3.05998e-52			AT1G53670	408.868	-2.40234	0.126169	1.24076e-81	1.5504e-80
AT5G60670	562.129	1.72436	0.112959	4.15542e-53	3.38241e-52			AT1G69252	1049.63	-1.87396	0.0983817	1.62432e-81	2.02709e-80
AT1G12110	667.242	1.63248	0.107047	4.83676e-53	3.93537e-52			AT1G07420	312.041	-2.44731	0.128631	1.82947e-81	2.2802e-80
AT1G53580	182.901	3.02379	0.198788	5.28063e-53	4.29473e-52			AT5G52070	1229	-1.48671	0.0781072	3.25853e-81	4.04844e-80
AT4G16390	765.477	1.48528	0.0973087	5.37351e-53	4.36846e-52			AT1G79040	603.497	-2.16581	0.11399	3.30173e-81	4.09951e-80
AT4G16790	266.839	2.44692	0.160751	5.52336e-53	4.48841e-52			AT2G29460	3491.42	-1.25518	0.0659191	3.39097e-81	4.20498e-80
AT3G13860	1285.02	1.27058	0.0833157	6.60864e-53	5.36144e-52			AT2G21410	1262.15	-1.49139	0.0783744	3.45433e-81	4.28084e-80
AT2G37190	2484.4	1.27865	0.0837986	6.63991e-53	5.38457e-52			AT5G20280	2299.67	-1.39502	0.0733085	3.57423e-81	4.42661e-80
AT1G67360	549.963	1.55165	0.101877	7.94468e-53	6.43466e-52			AT1G35516	3245.07	-1.42691	0.0750334	4.56414e-81	5.64545e-80
AT2G17480	313.129	2.14694	0.141375	1.11932e-52	9.04706e-52			AT1G77370	3043.8	-1.4171	0.0746575	8.96948e-81	1.10735e-79
AT3G17205	1565.09	1.08789	0.0715236	1.67919e-52	1.35331e-51			AT1G07473	179.777	-4.5263	0.239017	1.03891e-80	1.28181e-79
AT5G55790	190.924	2.82409	0.186792	2.35733e-52	1.89672e-51			AT1G47310	732.253	-1.67987	0.0885948	1.04735e-80	1.29141e-79
AT5G22780	690.757	1.52542	0.100718	2.83872e-52	2.28217e-51			AT1G67530	356.93	-2.28762	0.121036	2.06208e-80	2.53778e-79
AT3G24550	1055.49	1.4267	0.0941877	3.01996e-52	2.42688e-51			AT5G23460	439.79	-2.28101	0.120678	2.11818e-80	2.60519e-79
AT1G17360	158.027	3.49131	0.231091	3.81812e-52	3.06452e-51			AT1G75960	338.563	-2.5278	0.133884	3.08091e-80	3.7774e-79
AT3G18600	2259.53	1.09767	0.0725264	4.41657e-52	3.5434e-51			AT1G22380	197.835	-3.45617	0.18315	3.3085e-80	4.0539e-79
AT3G21480	526.538	1.80847	0.119848	5.53311e-52	4.43192e-51			AT4G16130	2253.65	-1.27948	0.0676549	3.82886e-80	4.68856e-79
AT5G57280	609.556	1.4923	0.0989883	8.19232e-52	6.5485e-51			AT1G68500	192.924	-3.73774	0.198257	3.94684e-80	4.82698e-79
AT1G08580	326.565	2.10047	0.139628	8.64048e-52	6.90392e-51			AT3G17860	1416.9	-1.40977	0.0746012	4.48129e-80	5.47378e-79
AT2G27100	3967.02	1.03019	0.0682226	9.23017e-52	7.36607e-51			AT1G54100	8815.41	-1.0561	0.0558331	4.52168e-80	5.51967e-79
AT1G55820	1509.34	1.36973	0.0908987	1.02542e-51	8.17332e-51			AT1G02816	1690.78	-1.52754	0.080894	5.20286e-80	6.33932e-79
AT5G53480	5378.26	1.22407	0.0812221	1.18658e-51	9.45013e-51			AT1G15170	868.953	-1.61942	0.0858	5.35952e-80	6.52614e-79
AT2G05840	1786.44	1.0691	0.070891	1.26875e-51	1.01005e-50			AT5G59800	175.529	-4.68738	0.248524	6.10142e-80	7.41569e-79
AT3G05090	1717.73	1.05448	0.0699385	1.31523e-51	1.0462e-50			AT4G15390	4403.78	-1.45376	0.0770181	6.28305e-80	7.6317e-79
AT1G71980	1530.1	1.16574	0.0773241	1.35741e-51	1.07843e-50			AT2G43210	1506.6	-1.42375	0.0755565	1.25641e-79	1.52421e-78
AT4G17720	193.031	2.70124	0.180274	1.9079e-51	1.51517e-50			AT4G27657	183.133	-3.69407	0.196702	2.20451e-79	2.66777e-78
AT5G40530	381.586	1.83505	0.122297	2.07164e-51	1.64387e-50			AT5G64240	837.695	-1.70451	0.0907316	2.56777e-79	3.10162e-78
AT3G04790	303.733	2.23709	0.149327	2.18566e-51	1.73294e-50			AT2G47890	2511.33	-1.19405	0.0634614	2.64269e-79	3.19014e-78
AT5G18220	185.852	2.78279	0.185792	2.19704e-51	1.74126e-50			AT3G24503	1619.22	-1.53143	0.081503	3.0161e-79	3.63866e-78
AT5G52820	3122.01	1.00735	0.0669411	2.29344e-51	1.81692e-50			AT4G13200	2005.29	-1.45928	0.0776649	3.19113e-79	3.84745e-78
AT4G15420	1183.42	1.20996	0.0805344	2.3474e-51	1.85892e-50			AT4G29890	247.626	-3.02272	0.161399	3.44782e-79	4.15437e-78
AT4G31790	791.723	1.35894	0.0905186	2.5044e-51	1.98245e-50			AT4G34881	1801.28	-1.60556	0.0855087	3.58632e-79	4.31859e-78
AT4G05440	673.306	1.44864	0.096568	2.87128e-51	2.27103e-50			AT5G17400	1071.6	-1.74044	0.0927451	4.04527e-79	4.86825e-78
AT4G39740	303.114	2.10823	0.141111	4.08247e-51	3.22641e-50			AT4G31860	4919.34	-1.09237	0.0581165	4.30277e-79	5.17496e-78
AT4G14960	240.42	2.43658	0.163281	5.72509e-51	4.51728e-50			AT2G41720	1517.82	-1.31968	0.0702856	4.95288e-79	5.94953e-78
AT3G55560	3212.1	1.04506	0.0697681	5.85069e-51	4.61266e-50			AT5G57930	574.53	-1.87603	0.100133	5.76463e-79	6.92038e-78
AT3G27430	876.2	1.33359	0.0892921	8.18555e-51	6.44566e-50			AT5G37260	1573.52	-1.43195	0.076389	7.81662e-79	9.34937e-78
AT1G23020	242.132	2.29912	0.154658	1.16204e-50	9.12109e-50			AT4G17500	1582.81	-1.63724	0.0874801	1.10511e-78	1.321e-77
AT1G73660	317.372	2.03237	0.136803	1.53127e-50	1.19952e-49			AT3G01770	3772.03	-1.22886	0.065586	1.11131e-78	1.32761e-77
AT1G73130	560.85	1.54928	0.10416	1.77059e-50	1.38588e-49			AT3G48670	412.4	-2.27772	0.121968	1.32237e-78	1.57878e-77
AT2G19870	1404.92	1.2194	0.0818924	1.83212e-50	1.43347e-49			AT4G01026	270.921	-2.64597	0.141733	1.55581e-78	1.85522e-77
AT2G37640	297.896	2.01261	0.135623	1.99947e-50	1.56377e-49			AT2G46900	1987.22	-1.32337	0.0708131	2.44873e-78	2.9123e-77
AT1G08930	149.916	4.3644	0.293617	2.06927e-50	1.61772e-49			AT1G33560	356.168	-2.52246	0.135294	2.79924e-78	3.31972e-77
AT1G19520	993.961	1.32595	0.0893169	3.23874e-50	2.52896e-49			AT1G74310	22401.1	-1.41903	0.0760642	3.2843e-78	3.89027e-77
AT3G49080	670.832	1.53099	0.103375	4.27171e-50	3.33289e-49			AT3G17000	859.956	-1.55151	0.0832416	4.92283e-78	5.82758e-77
AT1G64570	728.58	1.59803	0.10798	5.21744e-50	4.06753e-49			AT3G12780	883.442	-1.58543	0.0850986	5.79627e-78	6.85741e-77
AT1G04660	1874.9	1.35929	0.0918163	5.28028e-50	4.11488e-49			AT1G21590	509.33	-1.95302	0.104965	6.32022e-78	7.47276e-77
AT5G24990	680.053	1.46207	0.0988335	5.7338e-50	4.46474e-49			AT1G56090	768.432	-1.74296	0.0936367	6.58889e-78	7.78571e-77
AT5G40520	703.25	1.3986	0.0944788	5.81794e-50	4.52846e-49			AT1G79230	2068.25	-1.27365	0.0683739	8.25872e-78	9.74708e-77
AT5G17790	465.946	1.59467	0.107842	5.86023e-50	4.55775e-49			AT1G77170	857.754	-1.925	0.103564	9.18473e-78	1.08334e-76
AT5G15980	1195.44	1.41466	0.0956029	6.3233e-50	4.91399e-49			AT3G44100	749.464	-1.82432	0.0981255	9.41805e-78	1.1102e-76
AT5G03160	322.542	1.91897	0.129986	6.60382e-50	5.12995e-49			AT4G13290	411.952	-2.21036	0.118969	9.48676e-78	1.11762e-76
AT1G61870	1185.47	1.33885	0.0905294	7.4156e-50	5.75142e-49			AT5G50770	235.028	-3.033	0.163441	1.11998e-77	1.31864e-76
AT2G23460	741.612	1.56294	0.10582	8.67252e-50	6.71829e-49			AT4G00355	2025.63	-1.43206	0.0770322	1.3581e-77	1.59707e-76
AT5G39080	307.173	2.01209	0.136436	9.05707e-50	7.01063e-49			AT5G38895	444.634	-2.3048	0.124349	1.82604e-77	2.14606e-76
AT5G21160	1553.99	1.16839	0.0790589	1.0263e-49	7.9347e-49			AT2G32415	1061.96	-1.61823	0.0871636	1.91528e-77	2.24959e-76
AT1G32340	1138.13	1.24126	0.0840741	1.07072e-49	8.27159e-49			AT5G10770	177.958	-3.75522	0.202694	1.97391e-77	2.31706e-76
AT4G14800	383.056	1.76857	0.120165	1.36419e-49	1.05262e-48			AT2G22910	1624.06	-1.32294	0.0712231	2.10703e-77	2.47184e-76
AT5G55070	3318.48	1.00222	0.0678777	1.51473e-49	1.16786e-48			AT3G51500	1245.36	-1.49304	0.0804269	2.15717e-77	2.52915e-76
AT5G58620	244.322	2.24262	0.152677	1.61601e-49	1.24496e-48			ATMG00160	368.26	-2.19728	0.118534	2.22826e-77	2.61093e-76
AT4G32730	379.033	1.78891	0.121603	1.68555e-49	1.29803e-48			AT1G08200	1624.18	-1.31496	0.0708802	3.23657e-77	3.79014e-76
AT5G64300	2621.56	1.00388	0.0680528	1.77307e-49	1.36435e-48			AT4G29380	2396.1	-1.50209	0.0811422	5.55274e-77	6.4908e-76
AT3G46740	4167.22	1.01507	0.068791	1.78858e-49	1.37574e-48			AT4G31800	2386.04	-1.20974	0.065335	6.87057e-77	8.02647e-76
AT5G15810	2289.23	1.04327	0.0707335	1.79008e-49	1.37636e-48			AT1G70800	2209.63	-1.62775	0.0881028	9.2334e-77	1.07804e-75
AT5G20680	616.763	1.64818	0.112035	1.88548e-49	1.44914e-48			AT2G01200	168.108	-4.98852	0.27005	9.87591e-77	1.15237e-75
AT5G05520	2115.86	1.01745	0.0689823	2.40832e-49	1.84808e-48			AT1G77380	175.626	-5.39456	0.29188	1.54071e-76	1.79456e-75
AT3G24080	4021.15	2.80851	0.192181	2.701e-49	2.07186e-48			AT5G27320	640.715	-1.81067	0.0981995	1.71854e-76	2.0005e-75
AT2G31320	268.302	2.09596	0.143172	3.74054e-49	2.86589e-48			AT4G36220	303.806	-2.56938	0.139669	1.82625e-76	2.12336e-75
AT5G01290	851.413	1.25029	0.0851568	3.99702e-49	3.0612e-48			AT1G67820	2002.42	-1.43881	0.0779801	1.88732e-76	2.19305e-75
AT5G24840	598.013	1.56411	0.106702	4.18485e-49	3.2038e-48			AT4G37760	1268.88	-1.39708	0.075727	2.03083e-76	2.35841e-75
AT1G25260	1590.38	1.05701	0.0720067	4.84685e-49	3.70771e-48			AT1G01500	825.198	-1.765	0.0958386	2.75722e-76	3.1944e-75
AT2G11000	453.57	1.66131	0.113458	4.88135e-49	3.73264e-48			AT1G67300	1767.29	-1.2918	0.0703595	1.13877e-75	1.31388e-74
AT4G39280	717.204	1.34952	0.0921131	5.67855e-49	4.33885e-48			AT2G38470	648.143	-1.82358	0.0995991	1.66592e-75	1.91757e-74
AT4G02820	516.334	1.5961	0.109076	6.09052e-49	4.65181e-48			AT4G25130	3587.39	-1.10124	0.0600092	1.68967e-75	1.94377e-74
AT2G18860	420.094	1.68317	0.11543	1.06712e-48	8.12187e-48			AT5G05110	1636.26	-1.55131	0.084649	1.6931e-75	1.94657e-74
AT4G30100	3517.25	1.16664	0.0800469	1.39756e-48	1.06204e-47			AT3G02140	214.644	-3.09871	0.169819	2.75923e-75	3.16673e-74
AT3G46290	780.613	1.3125	0.0899353	1.40996e-48	1.07104e-47			AT5G05750	1068.22	-1.60362	0.0876494	2.89635e-75	3.32214e-74
AT1G68720	1332.13	1.30137	0.0892884	1.51946e-48	1.15378e-47			AT1G64820	217.189	-3.13384	0.172197	6.07459e-75	6.95025e-74
AT4G14950	1096.75	1.27908	0.0877818	1.81404e-48	1.3748e-47			AT5G16840	3038.84	-1.35207	0.0740469	6.66539e-75	7.61848e-74
AT1G09020	723.382	1.33573	0.0916928	2.01011e-48	1.52279e-47			AT2G14260	1114.48	-1.56484	0.0857759	7.45512e-75	8.51615e-74
AT2G31370	411.905	1.71623	0.118002	2.04745e-48	1.55048e-47			AT5G59220	161.028	-5.04698	0.276455	8.11027e-75	9.25375e-74
AT2G28890	428.81	1.62571	0.111781	2.11019e-48	1.59738e-47			AT2G06025	642.803	-1.83913	0.10095	9.18432e-75	1.0467e-73
AT4G34040	705.943	1.42029	0.0976612	2.33915e-48	1.76933e-47			AT1G27130	452.012	-2.08629	0.114604	1.03313e-74	1.17536e-73
AT1G21740	319.07	1.8895	0.130118	2.4315e-48	1.83847e-47			AT4G18160	1233.89	-1.37272	0.0752869	1.05823e-74	1.20322e-73
AT2G45190	139.922	3.64076	0.250954	2.63844e-48	1.9934e-47			AT4G14040	263.413	-2.60007	0.143084	1.34664e-74	1.53026e-73
AT2G36880	351.687	1.83105	0.126219	2.8461e-48	2.14946e-47			AT3G12490	14045.4	-1.44973	0.0796651	1.94528e-74	2.2054e-73
AT4G16630	3869.08	1.22721	0.0844115	3.23132e-48	2.43475e-47			AT3G48115	1269.4	-1.75782	0.09671	2.20973e-74	2.50377e-73
AT1G29418	245.736	2.22396	0.153628	3.45579e-48	2.60289e-47			AT1G18330	742.961	-1.61805	0.0890829	3.19373e-74	3.61242e-73
AT1G20300	539.339	1.56384	0.10775	3.64756e-48	2.74521e-47			AT1G30110	220.805	-3.01453	0.166488	4.29967e-74	4.85493e-73
AT2G20190	415.377	1.71469	0.118275	3.96651e-48	2.98411e-47			AT3G51940	597.114	-1.91139	0.105469	4.95825e-74	5.59533e-73
AT3G26400	1945.98	1.14363	0.0787154	3.9694e-48	2.98514e-47			AT4G27130	4363.57	-1.26195	0.0695308	5.64926e-74	6.37145e-73
AT4G26100	463.355	1.60184	0.11057	4.83122e-48	3.6249e-47			AT1G54740	180.158	-3.79815	0.210204	5.7392e-74	6.46916e-73
AT1G14610	2678.15	1.01412	0.0698542	5.41821e-48	4.06221e-47			AT4G37250	420.679	-2.19836	0.121478	6.08106e-74	6.85056e-73
AT5G47060	908.367	1.34825	0.0931874	8.1796e-48	6.12781e-47			AT1G63820	218.893	-3.00716	0.166408	7.71118e-74	8.65705e-73
AT2G28380	656.749	1.37413	0.0950501	1.00659e-47	7.53515e-47			AT3G62750	258.406	-2.81413	0.155634	8.78935e-74	9.86181e-73
AT4G15415	948.513	1.23196	0.0852598	1.16834e-47	8.736e-47			AT3G46590	1052.78	-1.48279	0.0819103	1.0263e-73	1.15086e-72
AT2G31390	1824.13	1.17115	0.0810321	1.22544e-47	9.15946e-47			AT3G45640	1287.34	-1.45932	0.0806775	1.42883e-73	1.60042e-72
AT2G36070	1277.81	1.42869	0.0990917	1.49792e-47	1.11875e-46			AT1G64080	331.483	-2.21777	0.122853	1.52341e-73	1.70538e-72
AT1G63780	1138.02	1.16185	0.0804959	1.61516e-47	1.20585e-46			AT4G34450	5648.68	-1.09794	0.0606881	1.93408e-73	2.1614e-72
AT5G63110	715.739	1.38109	0.0958049	1.64173e-47	1.22522e-46			AT4G02520	504.575	-1.96474	0.108934	2.4734e-73	2.76095e-72
AT1G51060	1935.56	1.3324	0.0924018	1.65885e-47	1.23753e-46			AT4G29900	1477.12	-1.38569	0.0767573	2.841e-73	3.16767e-72
AT2G02230	3387.78	1.07962	0.0747992	1.72771e-47	1.28841e-46			AT5G49940	2338.31	-1.39922	0.0775244	3.06326e-73	3.41354e-72
AT3G04810	303.432	2.05059	0.143003	2.58039e-47	1.92062e-46			AT3G28700	814.664	-1.57204	0.0871874	3.62947e-73	4.0399e-72
AT5G15550	1469.71	1.10332	0.0766228	2.79632e-47	2.07976e-46			AT4G38932	2113.37	-1.71909	0.0954412	4.12355e-73	4.58725e-72
AT5G44700	430.295	1.71494	0.119552	3.54641e-47	2.63263e-46			AT3G52360	393.014	-2.23634	0.124287	4.495e-73	4.99762e-72
AT5G46580	957.899	1.34926	0.0941199	5.42763e-47	4.01694e-46			AT5G02580	653.102	-1.6882	0.0938186	6.4897e-73	7.21127e-72
AT3G60070	863.098	1.21601	0.0847892	5.82932e-47	4.31096e-46			AT1G69790	398.586	-2.12498	0.118491	1.41884e-72	1.57035e-71
AT1G35670	384.316	1.70649	0.119294	5.83998e-47	4.31722e-46			AT2G43710	567.886	-1.77887	0.0991352	1.4403e-72	1.59321e-71
AT3G21090	324.236	1.88373	0.132007	8.31853e-47	6.13096e-46			AT5G45660	369.011	-2.33221	0.130209	1.63177e-72	1.80297e-71
AT5G06811	354.936	1.73992	0.121875	9.50246e-47	6.99301e-46			AT2G01008	554.71	-1.88984	0.105451	1.90038e-72	2.09738e-71
AT1G35160	1899.88	1.06498	0.0744265	1.03745e-46	7.63189e-46			AT3G16770	20407.3	-1.09416	0.0610475	2.13812e-72	2.35844e-71
AT3G62200	593.106	1.39603	0.0977484	1.11569e-46	8.19819e-46			AT2G03280	720.066	-1.6062	0.0896119	2.41232e-72	2.6564e-71
AT1G30470	1438.47	1.04217	0.0728703	1.22504e-46	8.99159e-46			AT3G47070	266.424	-2.83221	0.158846	5.58322e-72	6.13778e-71
AT2G27400	182.6	2.78672	0.196152	1.27613e-46	9.36309e-46			AT1G07980	842.31	-1.63526	0.091532	6.61953e-72	7.27293e-71
AT4G12750	1747.03	1.14673	0.0802892	1.42265e-46	1.04303e-45			AT1G69410	3006.65	-1.18689	0.0664248	9.92021e-72	1.0875e-70
AT5G53120	1312.59	1.11728	0.0782647	1.59437e-46	1.16805e-45			AT2G14910	3647.07	-1.16726	0.0653512	1.1399e-71	1.24821e-70
AT5G64490	176.983	2.74109	0.193114	1.83673e-46	1.3446e-45			AT3G16850	453.34	-2.00531	0.112544	1.19051e-71	1.3029e-70
AT2G47110	3125.01	1.04525	0.0732231	1.83887e-46	1.34566e-45			AT1G47530	4639.64	-1.0618	0.0595223	1.87466e-71	2.04478e-70
AT5G16910	774.292	1.25403	0.0880414	2.3193e-46	1.69534e-45			AT5G10720	165.331	-4.39914	0.24746	2.03188e-71	2.21257e-70
AT2G39950	948.823	1.30009	0.0913251	2.47944e-46	1.81171e-45			AT5G16150	1102.97	-1.42851	0.0801863	2.06566e-71	2.2481e-70
AT4G08960	841.053	1.37201	0.0964562	2.80088e-46	2.04277e-45			AT1G11860	2263.09	-1.23967	0.0695827	2.3878e-71	2.5958e-70
AT3G04670	1007.54	1.15454	0.0811173	3.58217e-46	2.60774e-45			AT5G07190	379.175	-2.09249	0.117716	2.41992e-71	2.62926e-70
AT3G55400	683.975	1.32858	0.0935585	4.01332e-46	2.91834e-45			AT4G25707	195.677	-3.11854	0.17574	2.6699e-71	2.89926e-70
AT1G15130	4818.35	1.04607	0.0736903	5.63338e-46	4.08728e-45			AT2G34560	303.429	-2.30975	0.130106	3.11343e-71	3.37527e-70
AT5G19010	1765.88	1.01661	0.0716058	5.69776e-46	4.13246e-45			AT3G45970	541.879	-1.94157	0.109314	3.14601e-71	3.4087e-70
AT5G59710	685.342	1.37133	0.0967722	5.7222e-46	4.14864e-45			AT1G43245	721.082	-1.60571	0.0903625	3.81686e-71	4.12871e-70
AT4G37130	523.306	1.53876	0.108691	5.84782e-46	4.23815e-45			AT4G24990	1237.2	-1.66931	0.0940172	4.41519e-71	4.77065e-70
AT5G38890	492.264	1.54436	0.109118	6.22171e-46	4.50746e-45			AT4G03020	1955.19	-1.20507	0.067783	4.70109e-71	5.07676e-70
AT1G74720	1352.54	1.08081	0.0762792	7.77749e-46	5.62417e-45			AT4G11280	179.788	-3.26773	0.184501	5.84441e-71	6.30449e-70
AT3G47780	231.002	2.27597	0.161549	1.02962e-45	7.43178e-45			AT1G14520	1435.98	-1.46409	0.0824968	5.9891e-71	6.457e-70
AT5G35620	2192.11	1.01921	0.0720723	1.12886e-45	8.14508e-45			AT4G27020	1232.14	-1.39355	0.0784969	6.32932e-71	6.82005e-70
AT4G10730	617.1	1.52342	0.108161	1.60811e-45	1.15817e-44			AT3G56770	492.422	-2.13501	0.120545	6.63036e-71	7.13657e-70
AT2G20515	145.228	3.08703	0.219703	1.67096e-45	1.20299e-44			AT1G53780	6135.55	-1.48222	0.0835158	8.65758e-71	9.29811e-70
AT3G18480	658.944	1.30159	0.0923213	1.70438e-45	1.2266e-44			AT4G27070	5833.06	-1.15527	0.0652028	1.49096e-70	1.59863e-69
AT2G36910	863.789	1.40538	0.0997422	1.81792e-45	1.30591e-44			AT3G09390	52992.9	-1.32757	0.0749219	1.52371e-70	1.63197e-69
AT2G39650	259.868	2.02365	0.144038	1.9221e-45	1.38025e-44			AT3G60340	1068.19	-1.39911	0.0790397	1.56e-70	1.66992e-69
AT3G18040	385.562	1.63595	0.116338	2.20912e-45	1.58519e-44			AT5G01750	1641.34	-1.3968	0.0789287	1.56459e-70	1.67392e-69
AT2G08760	145.896	3.22795	0.230392	2.38982e-45	1.71422e-44			AT3G08940	247.341	-2.78487	0.1578	1.87431e-70	2.00308e-69
AT5G45400	285.993	1.89469	0.134973	2.50504e-45	1.79555e-44			AT2G03340	3477.86	-1.06071	0.0598963	1.95295e-70	2.08599e-69
AT4G09580	507.418	1.66972	0.118932	2.7222e-45	1.94978e-44			AT5G17050	1611.46	-1.2366	0.069884	2.03788e-70	2.17315e-69
AT1G20370	827.62	1.24461	0.0884738	2.88362e-45	2.06389e-44			AT4G36670	1230.82	-1.41952	0.0802762	2.07056e-70	2.20679e-69
AT3G15770	217.979	6.59791	0.463784	2.91611e-45	2.08638e-44			AT5G11460	214.822	-3.37713	0.191727	2.91773e-70	3.10463e-69
AT1G59640	745.178	1.36287	0.0970165	3.08563e-45	2.20686e-44			AT3G25910	7307.63	-1.11697	0.0631635	2.97224e-70	3.16092e-69
AT4G24060	145.785	3.18741	0.227538	3.14991e-45	2.252e-44			AT5G44080	870.521	-1.54061	0.087242	2.992e-70	3.18019e-69
AT4G10320	3052.69	1.11838	0.0794992	3.26856e-45	2.33598e-44			AT3G01850	1082.33	-1.4626	0.0828448	3.27356e-70	3.47758e-69
AT5G65660	1951.86	1.05436	0.0749485	3.43057e-45	2.45087e-44			AT5G06220	772.609	-1.6806	0.0952755	3.27808e-70	3.48049e-69
AT5G39360	263.137	2.03735	0.145565	3.93545e-45	2.80849e-44			AT1G09910	964.62	-1.4063	0.079809	6.52622e-70	6.91794e-69
AT3G13690	203.191	2.313	0.165355	4.17734e-45	2.97894e-44			AT5G62610	331.797	-2.56975	0.146429	8.13686e-70	8.61125e-69
AT1G17440	1494.13	1.16017	0.0826183	4.28921e-45	3.0576e-44			AT5G26600	3933.36	-1.14449	0.0650242	1.21285e-69	1.28217e-68
AT1G05180	795.281	1.27701	0.0911289	5.58711e-45	3.97558e-44			AT3G14130	1971.25	-1.34146	0.0763713	1.77293e-69	1.87022e-68
AT3G17609	361.845	1.82299	0.130336	5.69802e-45	4.05303e-44			AT3G50080	1356.99	-1.41578	0.080626	1.87673e-69	1.97866e-68
AT4G33650	1379.08	1.14487	0.0816489	5.83269e-45	4.14731e-44			AT5G01700	174.983	-3.40742	0.194534	2.11652e-69	2.22906e-68
AT4G01990	480.408	1.58369	0.113234	6.29228e-45	4.47248e-44			AT4G33905	158.211	-4.16363	0.237598	2.14648e-69	2.25941e-68
AT1G16610	1860.29	1.04791	0.0747414	6.37535e-45	4.52988e-44			AT4G17730	2452.99	-1.21268	0.0690487	2.21179e-69	2.3269e-68
AT1G09590	901.344	1.18744	0.0847556	6.69643e-45	4.75284e-44			AT5G13700	486.602	-1.96097	0.11201	2.89277e-69	3.04168e-68
AT4G37100	192.008	2.47497	0.177573	6.79571e-45	4.82156e-44			AT3G61050	1609.65	-1.33794	0.07629	3.05252e-69	3.20793e-68
AT2G45740	465.317	1.52118	0.108766	7.24093e-45	5.13371e-44			AT1G76020	205.892	-2.87932	0.164766	3.09173e-69	3.24739e-68
AT5G05210	2667.39	1.01246	0.0722523	7.42741e-45	5.26402e-44			AT3G10200	211.753	-2.78628	0.159441	3.32577e-69	3.48948e-68
AT1G01340	210.026	2.3765	0.170374	7.85918e-45	5.56801e-44			AT1G27770	775.389	-1.65015	0.0942416	3.7031e-69	3.88329e-68
AT1G69940	424.518	1.56564	0.112135	8.80883e-45	6.23404e-44			AT5G19430	961.534	-1.66014	0.0947981	3.74237e-69	3.92237e-68
AT1G52905	176.092	2.63036	0.188909	9.06002e-45	6.40949e-44			AT3G58200	372.843	-2.22192	0.127288	5.74114e-69	6.00121e-68
AT3G06480	1580.38	1.3576	0.0971803	1.00344e-44	7.08603e-44			AT5G04750	526.588	-1.85275	0.106015	5.75711e-69	6.01469e-68
AT4G16660	446.807	1.63452	0.117243	1.04859e-44	7.39948e-44			AT1G58470	721.16	-1.65032	0.0944536	7.22234e-69	7.54145e-68
AT3G62250	4735.19	1.16631	0.0834763	1.17001e-44	8.25337e-44			AT1G35190	1870.13	-1.18561	0.0677636	7.33954e-69	7.65974e-68
AT2G42280	1158.59	1.13392	0.081184	1.22746e-44	8.65234e-44			AT5G35200	1984.33	-1.21024	0.0692269	8.8969e-69	9.27021e-68
AT3G13080	8432.2	1.02076	0.0731398	1.27053e-44	8.95273e-44			AT1G58200	896.382	-1.50574	0.0862001	8.96099e-69	9.33202e-68
AT2G26040	229.973	2.24698	0.161612	1.33619e-44	9.41202e-44			AT3G21070	1090.51	-1.41574	0.0810874	1.09025e-68	1.13419e-67
AT1G08320	314.395	1.88049	0.13532	1.68519e-44	1.1849e-43			AT4G21860	743.875	-1.62079	0.0929234	1.26971e-68	1.32018e-67
AT2G24990	1533.18	1.10715	0.0793986	1.76832e-44	1.24291e-43			AT3G62980	1807.87	-1.22104	0.0699764	1.55754e-68	1.61601e-67
AT5G47010	3687.71	1.26347	0.0908915	1.77e-44	1.24364e-43			AT1G68240	1221.85	-1.41025	0.080908	1.86621e-68	1.93422e-67
AT1G25350	1461	1.06932	0.0767164	2.07345e-44	1.4558e-43			AT3G05200	2473.18	-1.4775	0.084796	1.87872e-68	1.94615e-67
AT5G06350	738.828	1.30208	0.0937506	2.66346e-44	1.86872e-43			AT4G09590	156.386	-3.90886	0.224742	2.32746e-68	2.40845e-67
AT5G59160	820.217	1.22962	0.088448	2.8493e-44	1.99553e-43			AT2G43540	917.958	-1.58927	0.0913158	2.60199e-68	2.6911e-67
AT3G58570	900.83	1.37988	0.099326	2.86133e-44	2.00324e-43			AT2G46260	1881.67	-1.1586	0.0665202	2.95453e-68	3.05249e-67
AT1G14060	2113.05	1.20413	0.0866597	3.1511e-44	2.20453e-43			AT2G26530	247.916	-2.57462	0.148316	3.08211e-68	3.18262e-67
AT1G13940	503.235	1.61652	0.116585	3.32565e-44	2.32581e-43			AT4G27990	974.597	-1.44926	0.0833134	3.26057e-68	3.36513e-67
AT5G05920	444.961	1.52521	0.110038	3.96881e-44	2.77363e-43			AT5G58800	367.282	-2.22841	0.128528	5.19071e-68	5.34588e-67
AT3G55280	958.686	1.34561	0.0970619	4.64889e-44	3.24543e-43			AT1G79380	1062.04	-1.43666	0.0828047	6.82294e-68	7.02321e-67
AT4G30990	3115.1	1.16008	0.0837515	4.84107e-44	3.37839e-43			AT5G17310	1635.4	-1.38422	0.079762	7.0465e-68	7.24952e-67
AT5G49530	1114.61	1.12958	0.0814369	5.07261e-44	3.53871e-43			AT4G29070	732.384	-1.53744	0.0886544	7.29489e-68	7.50113e-67
AT2G03430	812.704	1.18	0.0851691	5.93706e-44	4.13881e-43			AT1G44770	1321.03	-1.36372	0.0786097	7.82083e-68	8.03349e-67
AT3G58560	1680.67	1.02217	0.0737571	6.40005e-44	4.45998e-43			AT3G47160	1607.79	-1.5044	0.0867741	8.14607e-68	8.36318e-67
AT4G18440	641.051	1.3473	0.0973525	6.47137e-44	4.50807e-43			AT4G32320	527.386	-1.98356	0.114631	8.80535e-68	9.03529e-67
AT4G12600	684.314	1.37622	0.0995902	7.93977e-44	5.52705e-43			AT3G06380	2409.97	-1.12367	0.0648234	1.32635e-67	1.35885e-66
AT1G54380	745.561	1.29339	0.0934576	8.37996e-44	5.8314e-43			AT1G43650	218.996	-2.73165	0.158455	1.94072e-67	1.98723e-66
AT1G12805	397.595	8.20224	0.583836	9.13995e-44	6.35574e-43			AT2G21970	183.139	-3.34803	0.194078	1.94405e-67	1.9896e-66
AT2G41040	420.307	1.56171	0.113284	1.06155e-43	7.37394e-43			AT3G03870	427.005	-2.06522	0.119742	2.46765e-67	2.52151e-66
AT4G20010	1339.33	1.0708	0.077502	1.1103e-43	7.70983e-43			AT1G78830	745.653	-1.74715	0.101235	2.50305e-67	2.55636e-66
AT1G30630	881.817	1.1618	0.0841089	1.13776e-43	7.89775e-43			AT3G23090	231.943	-2.64793	0.153693	2.80429e-67	2.86251e-66
AT5G19300	538.65	1.44036	0.104493	1.17445e-43	8.1495e-43			AT5G40840	1785.44	-1.21269	0.0702606	4.36699e-67	4.45301e-66
AT5G48720	844.461	1.29835	0.0941028	1.19017e-43	8.25564e-43			AT5G51380	466.602	-1.89039	0.109962	7.47397e-67	7.59744e-66
AT2G35900	1343.98	1.0921	0.0791294	1.30437e-43	9.0414e-43			AT1G16860	430.541	-2.04608	0.119271	1.10936e-66	1.12711e-65
AT5G51830	8464.53	1.08315	0.0784571	1.31544e-43	9.11494e-43			AT3G22960	1420.04	-1.24269	0.0723646	1.73821e-66	1.7587e-65
AT5G20635	206.656	2.27918	0.165949	1.38168e-43	9.56712e-43			AT5G16110	1362.43	-1.34734	0.0785755	2.6198e-66	2.64658e-65
AT2G14460	266.836	2.27123	0.165523	1.79842e-43	1.2444e-42			AT5G21920	238.51	-2.47517	0.144871	3.31659e-66	3.34704e-65
AT5G26030	1263.5	1.13648	0.0825129	1.9294e-43	1.33455e-42			AT1G77680	5508.18	-1.05778	0.0616766	3.35702e-66	3.38609e-65
AT5G60570	481.278	1.52849	0.11134	2.36779e-43	1.63605e-42			AT1G32400	3491.27	-1.13612	0.0662642	3.47484e-66	3.50313e-65
AT3G43720	125.04	4.51441	0.32856	2.49216e-43	1.72016e-42			AT3G26150	143.898	-4.08312	0.239101	3.54756e-66	3.57276e-65
AT1G50055	134.013	3.27677	0.239409	2.59412e-43	1.7899e-42			AT1G03970	852.583	-1.47368	0.0861055	4.07901e-66	4.10587e-65
AT4G35985	152.997	5.601	0.4061	2.79937e-43	1.92949e-42			AT5G54870	1477.26	-1.24501	0.0726853	4.24608e-66	4.27184e-65
AT4G26690	203.04	2.24674	0.164323	3.36035e-43	2.31126e-42			AT1G30190	176.745	-6.11133	0.355941	4.28746e-66	4.31125e-65
AT2G09990	1631.04	1.26876	0.0923727	3.3863e-43	2.32829e-42			AT3G25260	493.551	-1.98864	0.116594	5.9706e-66	5.99142e-65
AT1G31810	2093.05	1.00173	0.0729912	3.92672e-43	2.69796e-42			AT1G23460	340.609	-2.33121	0.13702	1.43016e-65	1.43294e-64
AT3G59630	691.148	1.31882	0.0962403	4.07913e-43	2.8017e-42			AT5G16960	301.79	-2.37882	0.139939	1.44488e-65	1.44695e-64
AT5G65010	134.146	3.3353	0.244593	5.52698e-43	3.79081e-42			AT5G59550	414.734	-1.99035	0.117096	1.74212e-65	1.74194e-64
AT1G73590	234.421	2.07317	0.151955	5.8219e-43	3.99029e-42			AT4G01310	542.685	-1.82765	0.10744	1.95482e-65	1.95163e-64
AT5G67070	152.97	2.84664	0.209399	9.7231e-43	6.64786e-42			AT4G26850	6738.21	-1.02659	0.0602541	2.34014e-65	2.33513e-64
AT5G64230	2428.01	1.00452	0.0735124	9.83313e-43	6.72074e-42			AT3G26240	339.507	-2.28808	0.134804	2.41622e-65	2.40859e-64
AT3G04175	123.426	3.92834	0.288915	1.19739e-42	8.17536e-42			AT1G20890	207.755	-3.08244	0.181893	2.58787e-65	2.57707e-64
AT5G62820	125.963	4.59631	0.336839	1.22665e-42	8.36925e-42			AT4G25180	582.875	-1.62628	0.0957038	2.80017e-65	2.78565e-64
AT1G22840	820.315	1.23777	0.0908603	1.39922e-42	9.53674e-42			AT1G41830	289.309	-2.20664	0.130074	2.8891e-65	2.8712e-64
AT1G08130	787.525	1.23494	0.0906681	1.44022e-42	9.81279e-42			AT2G21300	1947.95	-1.49687	0.0881574	3.97156e-65	3.94095e-64
AT1G48970	1298.74	1.03638	0.0760469	1.56799e-42	1.06796e-41			AT1G55675	831.578	-1.56319	0.0920861	4.16321e-65	4.12903e-64
AT3G07330	203.062	2.25996	0.166822	1.88259e-42	1.28134e-41			AT2G26190	746.342	-1.47824	0.0871675	5.6824e-65	5.62434e-64
AT1G49410	267.886	1.96505	0.145035	2.12812e-42	1.44644e-41			AT1G18100	343.454	-2.17139	0.128303	6.08337e-65	6.01817e-64
AT1G69620	484.3	1.47567	0.108737	2.26568e-42	1.53941e-41			AT2G02100	247.914	-2.43791	0.144115	6.38363e-65	6.31202e-64
AT5G14440	1674.36	1.02775	0.0756261	2.38666e-42	1.62048e-41			AT1G23120	216.092	-3.10901	0.184072	6.8269e-65	6.7435e-64
AT2G26680	183.638	2.38008	0.176004	2.48765e-42	1.68788e-41			AT3G09910	138.759	-4.7837	0.282484	9.65652e-65	9.51454e-64
AT5G47140	139.565	3.00075	0.22213	3.04456e-42	2.06288e-41			AT3G63350	248.144	-2.58883	0.153451	1.15933e-64	1.14056e-63
AT1G06740	252.834	2.00514	0.148378	3.29161e-42	2.22873e-41			AT1G34370	10360.4	-1.02704	0.0606822	1.38738e-64	1.36355e-63
AT5G15750	802.861	1.25117	0.0923094	3.56929e-42	2.41424e-41			AT1G10610	336.943	-2.09027	0.12387	1.39203e-64	1.36743e-63
AT2G26860	317.489	1.75847	0.130074	3.73425e-42	2.52494e-41			AT4G23493	301.681	-2.29845	0.13632	1.49229e-64	1.46445e-63
AT1G75670	848.787	1.2392	0.0915102	4.03355e-42	2.72543e-41			AT2G29550	555.401	-1.79124	0.106124	1.61183e-64	1.58097e-63
AT2G03670	472.266	1.4542	0.107549	4.59251e-42	3.10204e-41			AT5G05550	475.072	-1.77287	0.105011	1.73489e-64	1.70082e-63
AT1G31180	808.043	1.20775	0.0892506	4.80102e-42	3.24065e-41			AT3G28750	154.753	-5.57471	0.329679	1.94579e-64	1.90662e-63
AT3G47120	1335	1.19177	0.0882373	6.39777e-42	4.31398e-41			AT4G18910	1080.71	-1.40844	0.0834446	2.32781e-64	2.27981e-63
AT5G41790	398.785	1.97433	0.146694	6.58365e-42	4.43778e-41			AT3G51000	329.117	-2.07691	0.123296	2.49655e-64	2.44141e-63
AT5G14450	1111.62	1.16636	0.0863572	7.58169e-42	5.10701e-41			AT1G71695	641.692	-1.7894	0.106211	2.60618e-64	2.54734e-63
AT5G20850	121.849	4.60078	0.341361	8.92953e-42	6.01077e-41			AT4G14990	2421.66	-1.07826	0.0638528	3.00345e-64	2.93417e-63
AT5G39580	129.892	3.62304	0.269839	9.81016e-42	6.59674e-41			AT1G07470	918.489	-1.41692	0.0840429	3.26481e-64	3.18633e-63
AT1G02750	733.96	1.21533	0.0901549	9.94376e-42	6.68199e-41			AT3G54850	1269.12	-1.2447	0.0737842	3.37074e-64	3.28807e-63
AT3G50410	840.472	1.14112	0.0846091	9.97532e-42	6.70089e-41			AT2G17020	724.682	-1.55741	0.0924519	3.59496e-64	3.5033e-63
AT1G34220	1660.15	1.00542	0.074527	1.08254e-41	7.26696e-41			AT3G02290	359.009	-2.09717	0.124836	5.53323e-64	5.37341e-63
AT3G49180	505.357	1.42375	0.105872	1.21564e-41	8.1437e-41			AT5G55410	5906.72	-1.3081	0.0777376	6.34936e-64	6.15985e-63
AT2G18040	840.773	1.33411	0.099163	1.26198e-41	8.4512e-41			AT3G41762	1724.62	-1.4243	0.0846722	6.38057e-64	6.18707e-63
AT3G15080	430.689	1.54265	0.114836	1.31378e-41	8.79209e-41			AT1G16750	165.761	-3.19826	0.190812	7.66436e-64	7.42456e-63
AT1G47490	1713.46	1.11125	0.08256	1.44471e-41	9.65507e-41			AT3G15850	1619.1	-1.22307	0.0727583	9.08219e-64	8.78064e-63
AT1G09533	174.2	2.4738	0.184729	1.49411e-41	9.98184e-41			AT5G23940	379.824	-1.97822	0.118035	1.03779e-63	1.00235e-62
AT5G63930	620.201	1.32263	0.0984083	1.51763e-41	1.01355e-40			AT3G50790	177.024	-2.92727	0.17487	1.07843e-63	1.04108e-62
AT4G10390	117.553	4.36113	0.324659	1.62772e-41	1.08633e-40			AT3G10410	1623.99	-1.22553	0.07295	1.10123e-63	1.06257e-62
AT2G21190	607.682	1.32981	0.0989866	1.64078e-41	1.09467e-40			AT1G76570	357.333	-2.09054	0.124744	1.1265e-63	1.08642e-62
AT1G49900	124.899	4.8572	0.361102	1.82524e-41	1.21733e-40			AT1G21920	522.385	-1.81851	0.108529	1.27211e-63	1.22563e-62
AT5G25790	176.892	2.54424	0.190184	1.85816e-41	1.23844e-40			AT1G64180	574.312	-1.6985	0.101331	1.30121e-63	1.25305e-62
AT3G57560	212.019	2.12538	0.1588	1.88444e-41	1.25552e-40			AT3G26950	1149.7	-1.30372	0.0776752	1.30921e-63	1.26014e-62
AT1G79470	986.489	1.33835	0.0997584	1.88743e-41	1.25709e-40			AT1G15960	171.428	-3.04224	0.182056	1.47432e-63	1.41836e-62
AT5G57120	2162.55	1.15301	0.0858692	2.01018e-41	1.33748e-40			AT1G03440	397.278	-1.99299	0.119061	1.53693e-63	1.47787e-62
AT5G65030	129.738	5.08308	0.377398	2.14464e-41	1.42645e-40			AT1G17530	2562.1	-1.25924	0.0750865	1.7921e-63	1.7207e-62
AT2G34340	780.386	1.36321	0.10171	2.51873e-41	1.6747e-40			AT1G33102	170.402	-3.81778	0.228942	2.42019e-63	2.32035e-62
AT1G16280	956.581	1.17248	0.0874571	2.62292e-41	1.7428e-40			AT2G38330	250.824	-2.33006	0.139552	2.70063e-63	2.58669e-62
AT3G18770	690.725	1.27419	0.0951178	2.81089e-41	1.86579e-40			AT1G32520	384.301	-2.0721	0.124072	3.01075e-63	2.88089e-62
AT3G27740	1028.77	1.05665	0.0788867	3.65709e-41	2.42091e-40			AT4G02440	915.263	-1.45928	0.0872079	3.02378e-63	2.89196e-62
AT4G06634	573.923	1.31652	0.0985156	4.1829e-41	2.7671e-40			AT3G02720	500.376	-1.94381	0.116404	3.16135e-63	3.02057e-62
AT5G55510	176.525	2.40484	0.180579	4.25278e-41	2.81238e-40			AT1G32550	155.443	-3.4428	0.206879	4.8695e-63	4.64132e-62
AT5G27620	235.104	2.04748	0.153721	4.32116e-41	2.85639e-40			AT1G53830	171.989	-3.22127	0.194001	7.45059e-63	7.08421e-62
AT5G43320	1413.19	1.02825	0.0768371	4.32225e-41	2.85639e-40			AT5G49665	4579.7	-1.0689	0.0640435	8.23963e-63	7.82685e-62
AT5G35700	513.005	1.41292	0.105819	4.53259e-41	2.99439e-40			AT2G47130	1329.4	-1.77139	0.106518	1.06935e-62	1.01479e-61
AT5G66140	732.277	1.29549	0.0969492	4.68066e-41	3.09116e-40			AT4G29010	5731.75	-1.01531	0.0609179	1.2315e-62	1.16811e-61
AT4G39960	715.572	1.26028	0.0943587	4.92231e-41	3.24637e-40			AT1G78590	318.128	-2.18826	0.131755	1.25744e-62	1.19213e-61
AT3G62120	748.042	1.23108	0.0921526	5.06342e-41	3.33606e-40			AT4G21580	4629.09	-1.05086	0.0630826	1.43151e-62	1.35651e-61
AT3G15030	375.519	1.61744	0.12138	5.09614e-41	3.35649e-40			AT1G15110	1178.38	-1.29584	0.0778727	1.5152e-62	1.43442e-61
AT5G57015	137.821	2.93473	0.220759	5.37649e-41	3.53995e-40			AT5G39410	2157.66	-1.17273	0.070506	1.91583e-62	1.81106e-61
AT1G60960	243.082	1.98096	0.148856	5.43811e-41	3.57931e-40			AT5G61380	2148.85	-1.20901	0.072712	2.05997e-62	1.94638e-61
AT2G15790	227.653	2.03857	0.153184	5.6471e-41	3.71561e-40			AT4G40070	161.554	-5.97921	0.358857	2.27067e-62	2.14132e-61
AT3G07460	132.357	5.28886	0.395455	7.90733e-41	5.1923e-40			AT3G52110	141.026	-4.26543	0.257647	2.55373e-62	2.40594e-61
AT3G14270	1717.55	1.35669	0.101936	8.60003e-41	5.64527e-40			AT3G26220	187.667	-2.80999	0.169794	2.59437e-62	2.44305e-61
AT3G47910	4413.76	1.27973	0.096117	8.83898e-41	5.80017e-40			AT2G30040	183.931	-3.04635	0.184142	3.1786e-62	2.98745e-61
AT4G16141	213.264	2.19583	0.165713	1.10995e-40	7.26891e-40			AT4G16330	831.284	-1.46436	0.0883065	3.26945e-62	3.07136e-61
AT2G25620	399.88	1.59152	0.119894	1.12324e-40	7.34855e-40			AT4G34620	690.468	-1.64859	0.0995588	4.11841e-62	3.86704e-61
AT1G51540	248.212	2.06377	0.156005	1.26701e-40	8.28359e-40			AT5G25350	4821.46	-1.37345	0.0828817	4.54012e-62	4.26096e-61
AT4G25960	725.791	1.21849	0.0917464	1.38065e-40	9.02358e-40			AT1G60190	148.284	-3.71971	0.225221	4.80832e-62	4.51051e-61
AT3G14200	546.699	1.31577	0.0991146	1.38582e-40	9.05435e-40			AT1G65980	7792.86	-1.10342	0.0665628	5.09102e-62	4.77341e-61
AT5G48030	1013.06	1.05679	0.0795021	1.43584e-40	9.378e-40			AT3G06780	172.556	-3.06811	0.185919	5.28599e-62	4.95385e-61
AT5G20110	117.767	3.99041	0.301414	1.48408e-40	9.68867e-40			AT1G72690	364.854	-1.96873	0.119133	5.61416e-62	5.25888e-61
AT1G14920	1107.1	1.30393	0.0982905	1.67689e-40	1.09378e-39			AT5G05965	132.211	-4.74883	0.287356	6.63569e-62	6.20982e-61
AT1G59860	247.086	1.9779	0.149614	1.71215e-40	1.11641e-39			AT3G57050	1466.15	-1.2184	0.0736123	7.45214e-62	6.9672e-61
AT1G34260	1388.25	1.1265	0.0848547	1.72335e-40	1.12333e-39			AT1G52342	471.483	-1.76517	0.10695	9.37056e-62	8.75241e-61
AT5G35910	2248.34	1.07768	0.0811723	1.75662e-40	1.14464e-39			AT4G13280	138.245	-3.67419	0.222847	9.41737e-62	8.79194e-61
AT2G44820	592.952	1.39997	0.105712	1.85815e-40	1.20919e-39			AT4G39100	373.613	-1.89954	0.115198	1.10295e-61	1.02872e-60
AT2G36580	1352.41	1.00162	0.0755096	2.17581e-40	1.41449e-39			AT3G26300	456.225	-1.76504	0.107185	1.63957e-61	1.52777e-60
AT5G44930	238.167	2.12117	0.160954	2.34796e-40	1.52489e-39			AT5G23890	813.011	-1.67618	0.101815	1.89985e-61	1.76946e-60
AT5G02310	3754.32	1.01181	0.0763381	2.4984e-40	1.62151e-39			AT3G12400	1911.18	-1.12759	0.0684399	2.69917e-61	2.51033e-60
AT5G13280	407.874	1.50768	0.114067	2.6191e-40	1.69873e-39			AT2G19930	3463.85	-1.06476	0.0646095	2.78885e-61	2.5925e-60
AT5G14640	459.189	1.51206	0.114417	2.68472e-40	1.74071e-39			AT1G17080	1130.61	-1.3248	0.0805374	3.36057e-61	3.12101e-60
AT4G28790	170.035	6.2406	0.467682	2.80303e-40	1.81621e-39			AT5G53500	482.613	-1.67792	0.102136	3.6208e-61	3.35791e-60
AT1G10900	778.2	1.17611	0.0889797	3.45822e-40	2.23704e-39			AT3G54950	1086.25	-1.28673	0.0782452	3.9414e-61	3.65004e-60
AT3G61130	943.617	1.13697	0.0859915	3.49828e-40	2.2622e-39			AT5G11550	379.738	-2.01017	0.122522	3.9969e-61	3.69968e-60
AT2G03800	279.857	1.80574	0.137103	3.53123e-40	2.28276e-39			AT1G33290	765.718	-1.52951	0.0931425	4.36752e-61	4.03892e-60
AT4G32010	712.642	1.23481	0.0935256	3.87628e-40	2.50086e-39			AT2G40830	1214.7	-1.23835	0.0753725	5.14104e-61	4.74752e-60
AT5G50020	742.225	1.16612	0.0883007	4.15136e-40	2.67657e-39			AT2G36290	594.972	-1.73309	0.105695	5.52452e-61	5.09924e-60
AT4G00060	892.152	1.4752	0.111972	4.47433e-40	2.8829e-39			AT3G18270	823.304	-1.44038	0.0877964	6.42212e-61	5.92495e-60
AT5G17930	889.006	1.09177	0.0826807	4.53896e-40	2.92358e-39			AT1G21660	1100.25	-1.29076	0.0787096	8.19957e-61	7.5541e-60
AT5G63760	510.433	1.38919	0.10538	4.63378e-40	2.98367e-39			AT1G73060	556.426	-1.59547	0.0974469	9.5423e-61	8.77874e-60
AT4G35930	168.455	2.53174	0.192799	4.94572e-40	3.18348e-39			AT1G06130	683.17	-1.54162	0.0942496	1.32277e-60	1.21521e-59
AT1G28760	599.18	1.53328	0.116458	5.32726e-40	3.42795e-39			AT3G15580	1010.18	-1.48538	0.0907923	1.34836e-60	1.23814e-59
AT1G77600	483.168	1.5424	0.117289	5.92362e-40	3.80668e-39			AT3G12970	130.299	-5.04548	0.308625	1.70438e-60	1.56213e-59
AT4G19610	1311	1.1561	0.0877525	6.06696e-40	3.89623e-39			AT1G62422	863.159	-1.54685	0.0946708	1.72552e-60	1.58075e-59
AT5G59500	817.249	1.32255	0.100614	7.5936e-40	4.87185e-39			AT3G61420	161.079	-3.65341	0.224338	2.18221e-60	1.99726e-59
AT1G07187	1006.58	1.20004	0.0912739	8.02194e-40	5.14498e-39			AT1G54920	1157.65	-1.28895	0.0789221	2.38995e-60	2.18433e-59
AT2G04955	121.041	3.2317	0.246669	8.11998e-40	5.20615e-39			AT1G01820	1778.54	-1.27974	0.0783876	2.71147e-60	2.47704e-59
AT1G55040	650.186	1.39888	0.106504	8.12788e-40	5.20951e-39			AT3G62660	372.998	-1.94553	0.119579	3.5187e-60	3.21297e-59
AT1G29310	147.568	2.68632	0.2054	8.29566e-40	5.31531e-39			AT3G02690	816.692	-1.45004	0.0889741	3.71042e-60	3.38645e-59
AT5G10010	1706.22	1.08342	0.0823716	8.89355e-40	5.69281e-39			AT3G01390	1025.74	-1.32394	0.0813482	6.0664e-60	5.52127e-59
AT2G31060	1451.84	1.02792	0.0781459	9.15018e-40	5.85516e-39			AT5G01350	968.328	-1.42125	0.0873695	6.42317e-60	5.84054e-59
AT5G03850	1206.64	1.10318	0.0839194	9.98628e-40	6.38809e-39			ATMG00640	464.671	-1.92326	0.118487	7.43164e-60	6.7544e-59
AT3G53730	1051.22	1.1302	0.0860484	1.03748e-39	6.63445e-39			AT5G64090	535.625	-1.62282	0.0999323	8.02548e-60	7.28736e-59
AT3G15460	761.602	1.25222	0.0954134	1.16259e-39	7.42478e-39			AT4G13990	257.865	-2.45984	0.151898	8.03382e-60	7.29155e-59
AT1G64561	128.412	3.07891	0.235729	1.21189e-39	7.7346e-39			AT1G71960	173.457	-3.11016	0.192069	8.40375e-60	7.62023e-59
AT1G56440	681.136	1.21028	0.0922585	1.25784e-39	8.02265e-39			AT1G55510	310.156	-2.05097	0.126501	9.44831e-60	8.56343e-59
AT3G03940	1458.17	1.08984	0.0830671	1.39806e-39	8.91407e-39			AT1G20030	162.169	-3.06213	0.189435	1.39824e-59	1.26378e-58
AT4G30240	607.476	1.32142	0.10092	1.65452e-39	1.0539e-38			AT1G05690	255.075	-2.31141	0.143211	2.34334e-59	2.11408e-58
AT3G50340	158.739	2.66278	0.20428	1.72852e-39	1.0996e-38			AT1G19230	370.176	-1.94305	0.120325	2.68453e-59	2.42078e-58
AT5G61910	339.163	1.67602	0.12831	1.80112e-39	1.14541e-38			AT3G61080	558.023	-1.55258	0.0960191	2.73671e-59	2.46669e-58
AT1G52310	461.858	1.51268	0.115769	1.90885e-39	1.21327e-38			AT4G18810	340.718	-2.15763	0.133647	2.94364e-59	2.65077e-58
AT1G74453	143.414	2.71422	0.208517	1.95195e-39	1.24012e-38			AT2G25350	536.176	-1.62668	0.100657	2.99848e-59	2.69891e-58
AT3G24350	566.146	1.28683	0.0984179	2.00695e-39	1.27424e-38			AT4G33690	889.032	-1.33407	0.0824664	3.00145e-59	2.70034e-58
AT4G39050	244.952	1.88936	0.144876	2.00948e-39	1.27543e-38			AT5G57610	1574.38	-1.39227	0.0860978	3.13208e-59	2.81657e-58
AT1G60080	680.835	1.31788	0.10083	2.09968e-39	1.33225e-38			AT2G34390	143.682	-3.39739	0.211164	4.09524e-59	3.67426e-58
AT2G41560	547.154	1.34608	0.103053	2.34307e-39	1.48427e-38			AT2G25080	903.547	-1.45549	0.0901807	4.62455e-59	4.14536e-58
AT3G16080	316.923	1.76441	0.135378	2.37785e-39	1.50582e-38			AT3G15180	1808.7	-1.17226	0.0725586	4.86487e-59	4.35678e-58
AT4G24830	709.127	1.2131	0.0929196	2.92468e-39	1.85031e-38			AT2G21195	870.086	-1.62659	0.100996	6.78262e-59	6.06038e-58
AT2G34780	1477.07	1.00611	0.0769946	3.06775e-39	1.93957e-38			AT1G72660	682.843	-1.42642	0.0885141	7.41048e-59	6.61836e-58
AT2G37230	1237.71	1.05573	0.08085	3.21869e-39	2.03435e-38			AT1G72770	1648.05	-1.21807	0.0755608	8.32536e-59	7.43205e-58
AT1G32740	425.835	1.64617	0.126534	3.30895e-39	2.09072e-38			AT5G23330	446.1	-1.75978	0.109439	9.62601e-59	8.58531e-58
AT5G46740	221.529	2.108	0.162148	3.34821e-39	2.11484e-38			AT4G25230	1977.26	-1.11654	0.0692972	1.02079e-58	9.09597e-58
AT5G22840	992.367	1.12726	0.0864895	4.00246e-39	2.52483e-38			AT2G44980	1146.36	-1.30239	0.0808958	1.07768e-58	9.59422e-58
AT5G64390	776.541	1.35488	0.104119	4.39238e-39	2.76812e-38			AT3G09545	128.144	-3.67506	0.229146	1.16262e-58	1.03363e-57
AT2G36170	575.257	1.49907	0.115326	4.41448e-39	2.78115e-38			AT3G15790	931.341	-1.46815	0.0912793	1.1682e-58	1.03812e-57
AT2G16460	197.423	2.19752	0.169495	4.46613e-39	2.81279e-38			AT2G18250	501.892	-1.68412	0.104809	1.28495e-58	1.14135e-57
AT1G51350	891.006	1.15671	0.0888223	4.51786e-39	2.84445e-38			AT4G15475	1679.33	-1.0977	0.0682255	1.58406e-58	1.40384e-57
AT5G60590	613.486	1.27569	0.098064	4.69743e-39	2.95655e-38			AT1G13190	2129.95	-1.07595	0.0669028	1.77905e-58	1.5738e-57
AT3G03305	655.513	1.24988	0.0960299	4.87119e-39	3.06493e-38			AT5G49450	690.865	-1.59785	0.099644	2.33923e-58	2.06748e-57
AT5G18255	212.387	2.15852	0.166803	5.64062e-39	3.54563e-38			AT5G01020	1135.97	-1.31074	0.0817111	2.70687e-58	2.38702e-57
AT5G46920	804.189	1.14789	0.0882852	6.32455e-39	3.96917e-38			AT5G23350	145.803	-5.90844	0.366905	2.71797e-58	2.39573e-57
AT1G67650	224.19	1.98141	0.153035	6.37019e-39	3.99654e-38			AT4G21326	462.441	-1.73829	0.108689	3.85359e-58	3.39213e-57
AT5G11560	1733	1.04749	0.0805711	6.91444e-39	4.33381e-38			AT3G12950	543.447	-1.61547	0.101014	4.35421e-58	3.83108e-57
AT3G12620	613.271	1.22998	0.0948449	8.78493e-39	5.49916e-38			AT4G32330	446.509	-1.73767	0.108704	4.35638e-58	3.83127e-57
AT2G13100	457.475	1.49517	0.115525	9.67487e-39	6.05236e-38			AT3G07500	833.658	-1.51165	0.094481	4.4776e-58	3.9361e-57
AT5G40480	1088.58	1.28797	0.0994986	1.08341e-38	6.77105e-38			AT1G20490	148.353	-3.26672	0.204783	4.53425e-58	3.98412e-57
AT5G27030	1028.82	1.21523	0.0938872	1.25093e-38	7.80552e-38			AT2G24570	266.04	-2.17953	0.136719	7.26059e-58	6.36537e-57
AT3G22230	4149.63	1.04026	0.0803329	1.39716e-38	8.70969e-38			AT4G14145	611.231	-1.57997	0.0990158	8.5043e-58	7.44907e-57
AT2G40780	278.827	1.81559	0.141009	1.62841e-38	1.01383e-37			AT4G38430	207.531	-2.61384	0.164282	8.6332e-58	7.55521e-57
AT2G31240	1468.26	1.08788	0.0841269	1.66219e-38	1.03453e-37			AT3G03240	421.866	-2.05107	0.128826	8.85113e-58	7.74246e-57
AT2G39870	387.718	1.78911	0.139045	1.68435e-38	1.04799e-37			AT5G48780	373.473	-1.91457	0.120243	1.0131e-57	8.84223e-57
AT1G80070	29573.3	1.08374	0.0838613	1.69259e-38	1.05278e-37			AT1G73885	2659.37	-1.23407	0.0773126	1.0642e-57	9.28411e-57
AT3G46930	1068.75	1.04032	0.0805195	2.01421e-38	1.25164e-37			AT1G06690	284.436	-2.24079	0.140957	1.15326e-57	1.00521e-56
AT2G16920	993.597	1.51226	0.117521	2.5131e-38	1.56016e-37			AT5G01500	1704.12	-1.15088	0.0721224	1.23222e-57	1.07356e-56
AT2G48110	1110.21	1.08508	0.0841759	2.76082e-38	1.71286e-37			AT1G29970	624.602	-1.68295	0.105704	1.373e-57	1.19568e-56
AT4G23620	322.422	1.72494	0.134398	3.17829e-38	1.97e-37			AT1G68220	2176.48	-1.09783	0.0688243	1.43538e-57	1.24944e-56
AT4G12610	2137.2	1.00914	0.0783156	3.22082e-38	1.99573e-37			AT5G05800	1069.96	-1.36648	0.0857765	1.50516e-57	1.30961e-56
AT1G70490	454.989	1.42803	0.111209	3.65189e-38	2.25854e-37			AT4G17490	167.407	-3.1566	0.199085	1.67795e-57	1.45929e-56
AT2G43490	137.97	2.86317	0.224252	4.26913e-38	2.63777e-37			AT4G35780	332.124	-1.96398	0.123599	1.74573e-57	1.51757e-56
AT1G80710	478.32	1.34079	0.104427	4.30767e-38	2.65991e-37			AT4G21540	542.476	-1.74369	0.109772	2.1918e-57	1.90196e-56
AT2G42710	526.996	1.32137	0.10296	4.50075e-38	2.77738e-37			AT3G52020	119.352	-4.82196	0.303253	2.90863e-57	2.52064e-56
AT5G67240	1752.38	1.29256	0.100679	4.53583e-38	2.79814e-37			AT5G55460	123.77	-3.76071	0.237297	2.96775e-57	2.57073e-56
AT3G54470	1080.44	1.1104	0.0864417	4.99502e-38	3.07851e-37			AT2G34300	504.677	-1.90263	0.120092	3.73981e-57	3.23521e-56
AT3G54110	1028.86	1.10373	0.0860472	5.45429e-38	3.3605e-37			AT3G13400	158.439	-3.77979	0.239123	3.74585e-57	3.23901e-56
AT3G02880	430.452	1.69741	0.132682	6.10498e-38	3.75786e-37			AT1G44350	398.125	-1.98378	0.125294	3.77418e-57	3.26063e-56
AT3G06680	187.747	2.14284	0.167907	6.56782e-38	4.04148e-37			AT4G30750	1649.65	-1.16098	0.0730845	3.80332e-57	3.28435e-56
AT1G24310	485.598	1.38435	0.108151	6.69264e-38	4.1157e-37			AT3G54363	266.57	-2.1966	0.138776	3.98501e-57	3.4367e-56
AT3G54790	242.75	1.92918	0.151073	6.93902e-38	4.26454e-37			AT2G32710	895.83	-1.33302	0.0840323	4.75538e-57	4.09205e-56
AT4G03390	781.37	1.18333	0.0924107	7.3695e-38	4.52625e-37			AT2G21240	1637.82	-1.3086	0.0827589	1.04913e-56	8.98445e-56
AT3G02710	955.85	1.08907	0.0850121	7.85938e-38	4.82259e-37			AT3G10210	720.352	-1.59844	0.101256	1.08688e-56	9.30361e-56
AT1G08880	1618.35	1.10598	0.0863366	7.91328e-38	4.85414e-37			AT5G57040	336.817	-2.08668	0.132459	1.21185e-56	1.03688e-55
AT5G22440	894.005	1.24372	0.0972135	8.58476e-38	5.26274e-37			AT1G73380	950.338	-1.4992	0.0949377	1.25456e-56	1.07295e-55
AT1G28420	3262.3	1.35111	0.105716	8.73279e-38	5.35181e-37			AT5G45130	1642.16	-1.10288	0.0697522	1.35147e-56	1.15483e-55
AT2G44200	1859.44	1.00625	0.0786249	9.78515e-38	5.99111e-37			AT2G46790	593.278	-1.48235	0.0939185	1.44587e-56	1.23495e-55
AT3G26810	810.016	1.11521	0.087201	1.0164e-37	6.21724e-37			AT4G38570	618.121	-1.71767	0.108994	1.51189e-56	1.29078e-55
AT1G15860	850.343	1.12544	0.0880341	1.08362e-37	6.6222e-37			AT5G46040	127.337	-3.97776	0.252852	1.85909e-56	1.58237e-55
AT3G15680	148.741	2.57824	0.202951	1.09525e-37	6.69119e-37			AT3G63490	2530.98	-1.15981	0.0734726	1.92949e-56	1.64086e-55
AT3G04800	174.743	2.22279	0.174749	1.10934e-37	6.77513e-37			AT1G16090	188.367	-2.59289	0.165105	2.42556e-56	2.06183e-55
AT3G45240	793.336	1.10436	0.0864544	1.23576e-37	7.54015e-37			AT4G11300	206.702	-2.695	0.171619	2.46001e-56	2.09021e-55
AT3G57750	398.232	1.55693	0.122216	1.26861e-37	7.73818e-37			AT1G43700	2624.11	-1.03705	0.0657351	2.52201e-56	2.14196e-55
AT1G50370	466.871	1.38905	0.109039	1.46804e-37	8.94629e-37			AT5G06330	1213.28	-1.21475	0.0770957	2.78315e-56	2.36067e-55
AT1G61970	263.728	1.82957	0.144051	1.49347e-37	9.09844e-37			AT5G66930	598.54	-1.54144	0.0979823	3.02401e-56	2.56386e-55
AT1G31240	111.055	4.75971	0.373184	1.72107e-37	1.04785e-36			AT1G19680	983.384	-1.29387	0.0821923	3.26905e-56	2.77041e-55
AT1G79630	338.981	1.63458	0.128713	2.01816e-37	1.22759e-36			AT5G07470	1307.28	-1.20657	0.0767123	4.38241e-56	3.70592e-55
AT3G52800	662.156	1.21656	0.0956039	2.03965e-37	1.24027e-36			AT5G03200	466.219	-1.63164	0.104233	9.4348e-56	7.9612e-55
AT5G51120	833.903	1.19956	0.0943209	2.15191e-37	1.30813e-36			AT1G14720	365.131	-1.85833	0.118809	1.00577e-55	8.48314e-55
AT2G03060	349.294	1.54549	0.12185	2.67881e-37	1.62691e-36			AT5G17860	753.958	-1.39704	0.0892249	1.08173e-55	9.11989e-55
AT3G06250	1195.32	1.02605	0.0807119	2.91698e-37	1.77045e-36			AT3G10130	1108.77	-1.27655	0.0816011	1.57214e-55	1.32374e-54
AT1G31835	130.349	3.36614	0.266954	3.15898e-37	1.91674e-36			AT3G02340	428.05	-1.74468	0.111815	1.90678e-55	1.60343e-54
AT2G01260	143.329	2.83834	0.224763	3.38609e-37	2.0539e-36			AT4G13030	1687.58	-1.1066	0.0707662	2.05578e-55	1.72724e-54
AT2G42270	3204.93	1.22394	0.0964795	3.65157e-37	2.21425e-36			AT1G22770	932.878	-1.28426	0.082209	2.22509e-55	1.86869e-54
AT5G63370	2632.36	1.23613	0.0975923	4.24931e-37	2.57352e-36			AT2G42040	271.732	-2.08289	0.133696	2.30656e-55	1.93629e-54
AT3G20890	466.322	1.38409	0.109504	4.89756e-37	2.96154e-36			AT4G24770	5885.22	-1.04191	0.0666732	2.63145e-55	2.20713e-54
AT4G13930	636.969	1.19374	0.0942955	4.93159e-37	2.9812e-36			AT3G05140	962.589	-1.39834	0.0897774	3.83198e-55	3.20582e-54
AT4G30400	169.347	2.349	0.186579	5.85214e-37	3.53441e-36			AT3G22510	115.476	-4.76576	0.30625	4.3937e-55	3.67261e-54
AT5G22030	555.688	1.29518	0.102585	6.9663e-37	4.19823e-36			AT4G01280	859.049	-1.31628	0.0845188	4.43135e-55	3.7025e-54
AT1G32940	313.058	1.69355	0.134429	7.34046e-37	4.4197e-36			AT5G66040	1960.76	-1.1454	0.07352	4.91719e-55	4.10668e-54
AT3G54980	678.275	1.24591	0.098692	7.34057e-37	4.4197e-36			AT5G62670	226.412	-2.3343	0.150505	5.26347e-55	4.39401e-54
AT1G51380	278.922	1.70383	0.135404	8.14732e-37	4.90242e-36			AT1G07910	665.551	-1.42356	0.0915094	5.34726e-55	4.46205e-54
AT4G00860	514.16	1.32979	0.10546	8.22749e-37	4.94914e-36			AT1G12775	176.325	-2.65638	0.171284	5.65166e-55	4.71405e-54
AT1G48040	342.053	1.63836	0.130226	8.35747e-37	5.02578e-36			AT1G11950	637.523	-1.43846	0.0926324	8.04104e-55	6.69847e-54
AT4G09320	1924.74	1.02084	0.0808218	8.50558e-37	5.11328e-36			AT5G64380	137.645	-3.14386	0.2033	9.184e-55	7.64084e-54
AT1G63670	275.902	1.72874	0.137541	9.13031e-37	5.48716e-36			AT5G41800	727.159	-1.36739	0.0881256	1.05727e-54	8.79245e-54
AT1G73240	567.097	1.37328	0.109005	9.13818e-37	5.49021e-36			AT1G28140	824.922	-1.48523	0.0958419	1.21032e-54	1.00525e-53
AT2G35742	105.178	3.60054	0.286573	1.01437e-36	6.08682e-36			AT1G60140	1184.83	-1.21641	0.0784157	1.31917e-54	1.09519e-53
AT2G19740	442.549	1.45359	0.115612	1.21757e-36	7.29496e-36			AT4G09589	129.812	-3.6768	0.237897	1.32429e-54	1.09897e-53
AT3G44590	605.989	1.22005	0.0969347	1.23673e-36	7.40752e-36			AT3G54440	591.191	-1.45554	0.0939885	1.57898e-54	1.30922e-53
AT5G20980	414.231	1.43561	0.114262	1.24515e-36	7.45569e-36			AT5G35525	136.661	-3.49327	0.226553	1.74252e-54	1.44298e-53
AT4G21160	1076.36	1.03953	0.0825248	1.27768e-36	7.64809e-36			AT1G05894	218.759	-2.51127	0.163101	2.51539e-54	2.08123e-53
AT1G62110	154.495	2.64493	0.211554	1.42496e-36	8.52189e-36			AT2G44310	5237.07	-1.37429	0.0890464	3.72487e-54	3.07416e-53
AT3G19440	269.577	1.76068	0.140537	1.45514e-36	8.69973e-36			AT3G52240	900.824	-1.3633	0.0883242	3.85684e-54	3.18039e-53
AT1G27400	773.652	1.17259	0.0933457	1.78057e-36	1.06389e-35			AT5G11600	1256.6	-1.1682	0.075654	4.17962e-54	3.44511e-53
AT3G52190	466.349	1.34469	0.107226	1.84295e-36	1.10015e-35			AT4G12460	301.524	-1.99291	0.129454	4.5198e-54	3.72394e-53
AT5G24010	451.814	1.44052	0.115011	2.00665e-36	1.19656e-35			AT1G17640	1489.87	-1.13469	0.0735132	4.76314e-54	3.92278e-53
AT4G20070	885.841	1.08134	0.0861251	2.00691e-36	1.19656e-35			AT3G06095	187.21	-2.57616	0.168007	6.88388e-54	5.6622e-53
AT4G17080	540.252	1.29406	0.103228	2.03749e-36	1.21442e-35			AT5G19860	979.1	-1.31302	0.0853924	9.88501e-54	8.11707e-53
AT5G66540	3192.41	1.26113	0.100624	2.24829e-36	1.33925e-35			AT1G49650	1313.34	-1.18622	0.0771117	1.01879e-53	8.36231e-53
AT2G39795	1115.3	1.18548	0.0946064	2.57867e-36	1.53372e-35			AT1G11350	282.478	-2.57901	0.168723	1.43279e-53	1.17358e-52
AT4G38150	962.844	1.05136	0.0838672	2.6821e-36	1.59427e-35			AT1G12970	886.823	-1.35437	0.0884585	2.5037e-53	2.04476e-52
AT5G56710	1697.97	1.01861	0.0813353	3.24762e-36	1.92807e-35			AT3G14150	223.477	-2.22792	0.1465	5.72844e-53	4.65314e-52
AT3G14720	1249.27	1.00154	0.0799978	3.3594e-36	1.99262e-35			AT5G22540	184.89	-2.62516	0.17271	5.73321e-53	4.65508e-52
AT2G28360	222.403	1.91349	0.153648	3.52812e-36	2.09144e-35			AT1G25390	243.448	-2.20964	0.145261	5.74209e-53	4.66036e-52
AT4G34630	156.872	2.60959	0.209946	3.88867e-36	2.30377e-35			AT1G15175	109.598	-4.31194	0.283222	6.90026e-53	5.59338e-52
AT1G36390	133.983	2.62016	0.210883	4.01203e-36	2.37541e-35			AT5G48220	1081.71	-1.23655	0.0811277	7.83893e-53	6.35164e-52
AT1G45180	206.507	1.95262	0.156942	4.02629e-36	2.38314e-35			AT3G55070	658.41	-1.39464	0.0915499	8.2549e-53	6.68316e-52
AT5G35570	958.984	1.03539	0.0828068	4.12804e-36	2.44115e-35			AT4G27350	655.002	-1.57662	0.103595	8.521e-53	6.89574e-52
AT5G42400	573.359	1.22995	0.0985653	4.55431e-36	2.6916e-35			AT3G21360	304.429	-2.09321	0.137932	9.78378e-53	7.91439e-52
AT3G66652	767.875	1.1719	0.0939528	5.49781e-36	3.24528e-35			AT3G11100	1076.56	-1.25252	0.0822368	1.054e-52	8.52259e-52
AT2G20960	145.077	2.5161	0.203204	6.22126e-36	3.66679e-35			AT5G50280	412.657	-1.75862	0.115772	1.17219e-52	9.47042e-52
AT1G30490	327.931	1.56838	0.126174	6.26948e-36	3.6941e-35			AT1G74780	456.461	-1.5895	0.104626	1.22249e-52	9.87275e-52
AT3G05840	1201.29	1.03997	0.0834725	6.55172e-36	3.85808e-35			AT2G06005	928.471	-1.42362	0.0937059	1.40838e-52	1.13693e-51
AT3G53890	624.622	1.2778	0.102676	6.81364e-36	4.01111e-35			AT5G16760	2873.72	-1.08224	0.0711266	1.46655e-52	1.1834e-51
AT2G19490	1012.01	1.20573	0.0968886	7.25786e-36	4.26877e-35			AT5G03285	622.222	-1.45076	0.0953962	1.53549e-52	1.23852e-51
AT4G03090	643.348	1.36343	0.109722	7.35208e-36	4.32158e-35			AT1G55000	317.946	-1.98984	0.131291	1.63435e-52	1.31772e-51
AT1G03860	1307.21	1.01001	0.0810656	7.76608e-36	4.56219e-35			AT3G02170	271.907	-2.20476	0.145588	1.68742e-52	1.35938e-51
AT4G31490	608.271	1.18855	0.0956799	9.83757e-36	5.77216e-35			AT1G24530	237.954	-2.35418	0.155523	1.73653e-52	1.39837e-51
AT5G44180	2856.8	1.15218	0.0927387	1.02346e-35	6.00331e-35			AT4G38940	776.347	-1.38273	0.0911227	2.04413e-52	1.64539e-51
AT1G10960	266.186	1.7108	0.138247	1.12673e-35	6.60312e-35			AT1G27030	268.583	-2.17853	0.144026	2.44376e-52	1.96545e-51
AT4G14790	682.253	1.21787	0.0982709	1.38945e-35	8.13304e-35			AT4G16146	535.092	-1.79247	0.118606	3.53743e-52	2.84156e-51
AT1G28240	180.916	2.16073	0.175346	1.53696e-35	8.98571e-35			AT1G55590	978.586	-1.27665	0.0842979	3.60423e-52	2.89403e-51
AT5G64710	174.842	2.16172	0.175493	1.72342e-35	1.00728e-34			AT1G33480	149.936	-2.8654	0.190167	4.59133e-52	3.6821e-51
AT3G18790	956.024	1.16775	0.0943559	1.73107e-35	1.01146e-34			AT5G07030	115.83	-3.73304	0.247508	4.59322e-52	3.68211e-51
AT2G27300	2780.02	12.522	0.973393	2.48015e-35	1.44741e-34			AT1G78630	1559.36	-1.10877	0.0732757	5.15298e-52	4.12913e-51
AT1G73930	492.492	1.35581	0.109949	2.48376e-35	1.44908e-34			AT2G42620	410.866	-1.75789	0.116604	6.12754e-52	4.90605e-51
AT1G49340	471.866	1.37204	0.111273	2.51123e-35	1.46467e-34			AT3G61870	184.819	-2.50079	0.166232	6.27978e-52	5.02588e-51
AT3G54650	314.151	1.56436	0.127026	2.57368e-35	1.50065e-34			AT3G51430	442.641	-1.70324	0.113009	6.65919e-52	5.32735e-51
AT1G68560	374.547	1.47248	0.11954	2.75257e-35	1.60448e-34			AT3G21790	1136.47	-1.37578	0.0912358	8.14908e-52	6.5166e-51
AT5G15537	338.64	1.56828	0.127457	2.75385e-35	1.60475e-34			AT3G27925	476.275	-1.73981	0.115567	9.08455e-52	7.25577e-51
AT2G39170	929.086	1.0811	0.0876009	3.07651e-35	1.7901e-34			AT5G16830	552.684	-1.54955	0.10286	9.1622e-52	7.31481e-51
AT1G32240	241.924	1.91732	0.15636	3.51444e-35	2.0437e-34			AT1G68190	230.608	-2.15076	0.143086	9.87296e-52	7.87583e-51
AT1G66150	107.308	3.5759	0.292094	3.72725e-35	2.16616e-34			AT3G17510	559.718	-1.56022	0.103619	1.02438e-51	8.16836e-51
AT5G53590	160.662	2.37523	0.194059	4.21445e-35	2.4464e-34			AT4G14360	1020.59	-1.38364	0.0919137	1.27993e-51	1.01853e-50
AT2G04660	399.019	1.46717	0.119493	4.23321e-35	2.45657e-34			AT3G54366	1514.63	-1.29982	0.0863266	1.32859e-51	1.0564e-50
AT1G07890	126.992	2.67567	0.218551	4.2915e-35	2.48965e-34			AT3G27330	1727.96	-1.31462	0.087344	1.3461e-51	1.06988e-50
AT3G53700	580.562	1.29913	0.105626	4.3279e-35	2.51003e-34			AT5G63530	372.774	-1.85225	0.123594	2.05462e-51	1.63103e-50
AT3G24170	1141.75	1.15419	0.0939409	4.93844e-35	2.86242e-34			AT3G47940	339.74	-1.89308	0.126476	2.76425e-51	2.18726e-50
AT2G34260	490.046	1.28064	0.104294	5.5184e-35	3.19574e-34			AT3G10030	1604.5	-1.10941	0.0739082	3.24639e-51	2.56668e-50
AT1G06410	2991.67	1.09284	0.0888053	6.46686e-35	3.74167e-34			AT1G22400	818.052	-1.33093	0.088945	5.32797e-51	4.20903e-50
AT3G26680	258.199	1.70718	0.139681	7.66793e-35	4.42875e-34			AT1G62810	798.327	-1.312	0.0877032	5.40022e-51	4.26439e-50
AT1G21880	123.024	2.74998	0.225547	7.72556e-35	4.46072e-34			AT4G28550	737.909	-1.34024	0.0895805	5.53361e-51	4.36796e-50
AT1G03495	188.219	2.03789	0.167166	8.61666e-35	4.96791e-34			AT3G46640	1140.06	-1.17179	0.0782798	5.7482e-51	4.53369e-50
AT5G15490	830.54	1.14059	0.0932371	1.04561e-34	6.0178e-34			AT2G38460	319.786	-2.07414	0.139081	6.32859e-51	4.98743e-50
AT2G35720	813.233	1.13541	0.0929059	1.1944e-34	6.86401e-34			AT3G19860	1221.67	-1.19847	0.0802233	8.57684e-51	6.75107e-50
AT3G42950	248.777	1.73317	0.142285	1.26231e-34	7.25215e-34			AT4G37070	159.205	-2.65819	0.178906	1.01016e-50	7.94169e-50
AT2G36080	177.731	2.16007	0.177657	1.29821e-34	7.45187e-34			AT4G15910	627.438	-1.49492	0.100331	1.03425e-50	8.12778e-50
AT5G63150	287.875	1.65776	0.136115	1.31839e-34	7.56548e-34			AT3G07565	2297.6	-1.024	0.0685911	1.13682e-50	8.92665e-50
AT4G22720	971.802	1.13726	0.0931858	1.46381e-34	8.38517e-34			AT1G50010	547.335	-1.53547	0.103099	1.26447e-50	9.92103e-50
AT2G41140	867.283	1.05213	0.0861599	1.53559e-34	8.79125e-34			AT5G51740	1589.42	-1.19234	0.0799873	1.35875e-50	1.06565e-49
AT1G32330	405.102	1.44272	0.118509	1.56524e-34	8.95835e-34			AT3G03160	345.347	-1.84852	0.124456	1.59813e-50	1.25139e-49
AT5G56730	547.124	1.21951	0.10005	1.6702e-34	9.55627e-34			AT2G47850	778.563	-1.27414	0.0857108	2.41954e-50	1.89004e-49
AT5G07095	105.19	3.18728	0.262979	1.84306e-34	1.05361e-33			AT4G36840	518.985	-1.56198	0.105439	3.72826e-50	2.91003e-49
AT3G55200	598.794	1.39504	0.114675	1.87298e-34	1.0704e-33			AT5G01390	1141.62	-1.15387	0.0778088	4.69782e-50	3.66389e-49
AT5G12220	679.472	1.24283	0.102098	1.87873e-34	1.07337e-33			AT4G38900	273.734	-1.97469	0.133778	5.64099e-50	4.39423e-49
AT2G43720	432.632	1.36342	0.112111	1.97859e-34	1.12977e-33			AT2G01735	977.644	-1.20837	0.0815926	5.82604e-50	4.53296e-49
AT5G54380	118.701	5.5743	0.45463	2.10243e-34	1.20012e-33			AT1G65410	1018.95	-1.15268	0.0778207	5.9624e-50	4.63537e-49
AT5G19290	396.537	1.52488	0.125585	2.1661e-34	1.23575e-33			AT4G31750	704.939	-1.33161	0.0900294	6.7931e-50	5.2749e-49
AT3G04080	256.142	1.73121	0.142773	2.23735e-34	1.27599e-33			AT3G60690	359.093	-1.73569	0.117585	7.13418e-50	5.53755e-49
AT4G05450	161.568	2.19501	0.181293	2.27629e-34	1.29748e-33			AT1G08460	526.127	-1.603	0.108578	7.33713e-50	5.69282e-49
AT3G18535	458.266	1.39719	0.115097	2.47314e-34	1.40845e-33			AT5G11260	229.9	-2.1537	0.146147	7.74725e-50	6.00627e-49
AT1G70060	1627.29	1.25747	0.10348	2.58393e-34	1.47069e-33			AT1G76850	1581.69	-1.1652	0.0788153	8.55063e-50	6.62648e-49
AT2G45160	236.874	1.76297	0.145546	2.622e-34	1.49193e-33			AT4G28080	2130.6	-1.45896	0.0988165	8.82194e-50	6.83133e-49
AT5G22760	1641.18	1.17398	0.0965689	2.67269e-34	1.52033e-33			AT1G56460	1506.29	-1.16012	0.0785089	9.99256e-50	7.73169e-49
AT2G41370	195.201	2.00751	0.165867	2.71651e-34	1.5439e-33			AT5G43400	509.059	-1.45329	0.0984863	1.03377e-49	7.98926e-49
AT1G55750	330.146	1.48733	0.12283	3.50852e-34	1.9899e-33			AT1G03905	479.247	-1.53587	0.10418	1.08914e-49	8.41055e-49
AT1G06270	542.762	1.2365	0.101998	3.63577e-34	2.06097e-33			AT3G49800	1393.08	-1.11905	0.0758401	1.46446e-49	1.12954e-48
AT5G53180	961.839	1.09671	0.0903778	3.74682e-34	2.1233e-33			AT2G31980	269.697	-2.20276	0.150028	1.60143e-49	1.23422e-48
AT3G23390	663.829	1.16478	0.0960269	3.78165e-34	2.1418e-33			AT3G14680	973.681	-1.27296	0.0864138	1.6984e-49	1.30741e-48
AT5G59820	375.819	1.45882	0.120789	5.2394e-34	2.95715e-33			AT4G31840	199.876	-2.36137	0.16111	2.12961e-49	1.63549e-48
AT3G18100	1176.89	1.07226	0.0886299	5.90587e-34	3.33236e-33			AT3G01310	1974.78	-1.08428	0.0737533	3.39755e-49	2.60514e-48
AT3G44380	109.828	3.10068	0.258199	7.02996e-34	3.96204e-33			AT5G53660	109.434	-5.32748	0.362327	3.56505e-49	2.73251e-48
AT5G37130	1208.23	1.01272	0.0837875	7.23669e-34	4.07738e-33			AT2G23610	275.456	-1.91804	0.131125	4.56047e-49	3.49e-48
AT1G28280	225.22	1.83484	0.152536	7.3013e-34	4.1126e-33			AT4G10330	1142.2	-1.23458	0.0842234	5.41352e-49	4.13796e-48
AT3G25600	229.855	1.8007	0.149814	8.28567e-34	4.66438e-33			AT1G20823	113.791	-3.43055	0.235138	6.55653e-49	5.00578e-48
AT4G17640	895.281	1.01457	0.0840133	8.35739e-34	4.70206e-33			AT3G19970	552.526	-1.39773	0.0955519	7.02354e-49	5.36024e-48
AT2G15292	827.376	1.14494	0.0949818	9.43203e-34	5.29905e-33			AT3G46980	812.372	-1.23311	0.0842324	7.17624e-49	5.47251e-48
AT2G15860	343.338	1.54785	0.128845	1.04391e-33	5.86313e-33			AT4G04340	1983.12	-1.0033	0.0684656	7.175e-49	5.47251e-48
AT1G76120	350.055	1.46411	0.121838	1.06001e-33	5.95186e-33			AT2G17695	590.76	-1.50096	0.102665	7.35045e-49	5.60318e-48
AT1G71900	201.064	1.88878	0.157473	1.06369e-33	5.96911e-33			AT2G32900	2137.66	-1.06887	0.0730059	8.25874e-49	6.29311e-48
AT1G53050	956.934	1.0566	0.0877898	1.15751e-33	6.49376e-33			AT4G22290	272.563	-1.8961	0.130017	8.67045e-49	6.60426e-48
AT1G14340	283.452	1.61394	0.134613	1.42246e-33	7.96645e-33			AT1G08630	147.798	-2.70209	0.185849	1.1367e-48	8.64812e-48
AT4G02010	430.427	1.44605	0.120573	1.49081e-33	8.34683e-33			AT5G04380	99.8557	-4.59096	0.315307	1.31486e-48	9.99971e-48
AT4G16370	202.966	1.94581	0.162655	1.56091e-33	8.73381e-33			AT2G31130	877.688	-1.19107	0.0816395	1.56873e-48	1.19072e-47
AT4G12770	670.378	1.21514	0.101211	1.56577e-33	8.75653e-33			AT1G01180	309.1	-2.08284	0.143435	1.70491e-48	1.29309e-47
AT3G61770	162.864	2.15762	0.180581	1.58501e-33	8.86159e-33			AT4G35470	552.934	-1.47548	0.101336	1.81121e-48	1.37318e-47
AT5G11700	2514.54	1.06663	0.0887904	1.65659e-33	9.25647e-33			AT5G26010	165.602	-2.70294	0.186594	2.3303e-48	1.76332e-47
AT1G06670	1884.86	1.14778	0.0956577	1.87491e-33	1.04674e-32			AT1G73680	173.672	-2.46531	0.170217	2.91904e-48	2.2037e-47
AT1G14230	484.811	1.25569	0.104847	2.22033e-33	1.23711e-32			AT5G39660	1752.68	-1.06048	0.0728602	2.95907e-48	2.23306e-47
AT1G44100	772.186	1.21293	0.101315	2.43534e-33	1.35537e-32			AT4G25650	488.736	-1.52781	0.105232	2.98593e-48	2.25245e-47
AT1G79710	149.501	2.38672	0.200761	2.51259e-33	1.39796e-32			AT4G37560	170.538	-2.5656	0.177315	3.0844e-48	2.32584e-47
AT5G59050	758.037	1.09341	0.0913315	2.60371e-33	1.44784e-32			AT2G43580	1026.66	-1.71461	0.118388	4.00775e-48	3.01282e-47
AT4G28811	382.915	1.54708	0.129694	2.62168e-33	1.45741e-32			AT1G68945	1107.29	-1.31366	0.0904904	4.07989e-48	3.06587e-47
AT5G49060	611.095	1.18771	0.0993311	2.89898e-33	1.6102e-32			AT5G18680	996.958	-1.22327	0.0842767	4.48243e-48	3.36707e-47
AT1G30960	385.619	1.45904	0.122373	3.37209e-33	1.87033e-32			AT1G06680	186.187	-2.28143	0.15787	4.57445e-48	3.43487e-47
AT3G24340	208.833	1.90622	0.160201	3.38415e-33	1.87648e-32			AT2G31990	173.09	-2.56083	0.177416	4.82365e-48	3.62061e-47
AT3G59210	1028.94	1.00007	0.0836106	3.40675e-33	1.88795e-32			AT3G26790	200.304	-2.57434	0.178475	5.13139e-48	3.84864e-47
AT5G16520	398.135	1.41727	0.11894	3.81958e-33	2.11553e-32			AT1G04000	630.094	-1.34644	0.093151	9.41302e-48	7.04914e-47
AT4G36930	141.066	2.32552	0.196005	3.9528e-33	2.18869e-32			AT3G21800	154.112	-2.73827	0.190386	1.06549e-47	7.97308e-47
AT2G40460	118.412	2.68319	0.2263	4.33552e-33	2.39925e-32			AT2G43930	190.592	-2.34963	0.16323	1.10965e-47	8.30034e-47
AT3G14240	169.986	2.08436	0.175812	4.73865e-33	2.62086e-32			AT5G17460	356.284	-1.67031	0.115907	1.28988e-47	9.63738e-47
AT5G47455	169.85	2.05086	0.173041	5.24423e-33	2.89803e-32			AT5G22545	108.443	-3.50314	0.244075	1.73465e-47	1.29309e-46
AT3G07590	505.939	1.27893	0.107493	5.77572e-33	3.18993e-32			AT1G63420	221.011	-2.24079	0.156311	2.32476e-47	1.73232e-46
AT5G39760	101.908	3.20238	0.270716	6.00309e-33	3.31364e-32			AT1G10690	102.277	-4.53841	0.315751	2.39628e-47	1.78494e-46
AT4G20140	156.274	2.28199	0.193139	7.11911e-33	3.92414e-32			AT2G26150	845.14	-1.29745	0.0901542	2.55521e-47	1.9026e-46
AT1G63880	124.834	2.59633	0.219973	7.54931e-33	4.15658e-32			AT5G21170	696.267	-1.28975	0.0896665	2.73021e-47	2.03136e-46
AT2G25580	463.544	1.33107	0.112231	7.89761e-33	4.34347e-32			AT5G24318	278.703	-2.01596	0.140787	3.26714e-47	2.42716e-46
AT1G07610	547.487	1.21386	0.102282	8.55012e-33	4.69969e-32			AT5G27460	725.707	-1.35759	0.0945084	3.54869e-47	2.63332e-46
AT2G47510	432.209	1.29331	0.109153	9.46859e-33	5.20161e-32			AT5G62560	269.144	-1.97209	0.137698	3.81206e-47	2.82769e-46
AT4G10130	291.499	1.56	0.131887	1.02625e-32	5.6346e-32			AT4G22940	105.432	-3.70307	0.259346	4.6147e-47	3.42047e-46
AT4G29520	111.44	2.84944	0.24185	1.10239e-32	6.04921e-32			AT2G19920	124.723	-2.96833	0.207968	5.06889e-47	3.7557e-46
AT1G13020	865.271	1.03036	0.086926	1.21622e-32	6.67011e-32			AT5G26820	875.049	-1.17861	0.0821296	5.09058e-47	3.77034e-46
AT4G22380	356.678	1.51754	0.128617	1.36374e-32	7.47288e-32			AT5G41350	2125.61	-1.01786	0.0709935	5.29742e-47	3.92206e-46
AT1G71860	365.796	1.43952	0.121914	1.46776e-32	8.03387e-32			AT5G06570	249.431	-1.97647	0.138258	5.59451e-47	4.13888e-46
AT1G27390	1200.23	1.0144	0.0857188	1.53484e-32	8.39401e-32			AT4G09900	465.117	-1.5872	0.11095	6.06699e-47	4.48334e-46
AT3G03570	204.181	1.93095	0.164317	1.78984e-32	9.78315e-32			AT1G78780	1154.78	-1.28337	0.089613	6.74057e-47	4.97922e-46
AT3G13380	1047.1	1.04207	0.0882352	1.9066e-32	1.04155e-31			AT4G26620	839.811	-1.22248	0.0853624	7.1817e-47	5.30108e-46
AT5G25820	166.324	2.16061	0.184243	1.93987e-32	1.05943e-31			AT1G67100	1160.82	-1.08871	0.0759953	7.83157e-47	5.77859e-46
AT3G49000	436.793	1.30845	0.111101	2.18138e-32	1.19066e-31			AT5G13770	115.085	-3.22527	0.226459	8.50443e-47	6.26561e-46
AT1G49400	397.113	1.39138	0.118306	2.644e-32	1.44076e-31			AT5G16710	336.793	-1.69928	0.119042	9.42243e-47	6.93673e-46
AT5G24240	170.673	2.27557	0.194712	3.75035e-32	2.03966e-31			AT2G45380	1260.97	-1.0951	0.0765456	1.04109e-46	7.65579e-46
AT5G57800	193.061	1.9684	0.168778	4.83548e-32	2.62689e-31			AT1G06200	1724.24	-1.0999	0.0769118	1.12665e-46	8.27564e-46
AT1G09467	126.426	2.50305	0.21498	5.32096e-32	2.88983e-31			AT3G03440	1665.9	-1.09527	0.0766524	1.33542e-46	9.79444e-46
AT1G50910	251.357	1.70248	0.145871	5.32833e-32	2.89303e-31			AT1G18940	250.227	-2.01706	0.141854	1.45254e-46	1.06454e-45
AT2G44520	828.743	1.0058	0.0858326	6.10033e-32	3.30852e-31			AT5G63160	95.059	-4.57126	0.321155	1.75184e-46	1.28293e-45
AT3G47370	723.891	1.12893	0.0964681	6.45817e-32	3.49968e-31			AT4G25970	1002.33	-1.17605	0.0825254	2.14775e-46	1.57111e-45
AT4G20340	467.088	1.26454	0.108174	6.7347e-32	3.6465e-31			AT4G02970	751.404	-1.47102	0.103382	2.17091e-46	1.58746e-45
AT3G47600	88.2529	3.80365	0.326759	7.85176e-32	4.24781e-31			AT4G22890	361.374	-1.63265	0.114896	2.52836e-46	1.84677e-45
AT5G35735	94.4844	3.64992	0.313895	7.9853e-32	4.31767e-31			AT3G02620	315.821	-1.85265	0.130573	2.5508e-46	1.86177e-45
AT3G06650	301.319	1.50967	0.129573	8.5852e-32	4.63819e-31			AT3G28150	165.004	-2.71626	0.192038	2.61361e-46	1.90691e-45
AT1G16800	540.877	1.45728	0.125137	9.08066e-32	4.90451e-31			AT3G24500	1110.55	-1.27913	0.0899339	2.91872e-46	2.12793e-45
AT5G27395	527.056	1.21372	0.10403	9.17312e-32	4.95171e-31			AT3G53990	923.428	-1.44313	0.101585	3.07252e-46	2.23922e-45
AT5G52380	383.878	1.3977	0.120089	9.97872e-32	5.37768e-31			AT3G23490	1791.57	-1.14055	0.0801786	3.31408e-46	2.41437e-45
AT3G10980	470.146	1.2752	0.109473	1.07175e-31	5.77106e-31			AT5G27280	256.238	-2.06731	0.145971	3.72824e-46	2.71306e-45
AT1G72430	873.84	1.35247	0.116198	1.0739e-31	5.78106e-31			AT2G45590	402.649	-1.62723	0.114736	3.75239e-46	2.72962e-45
AT1G64600	706.317	1.06811	0.0916489	1.18611e-31	6.37981e-31			AT4G31990	675.93	-1.33104	0.0938103	4.25318e-46	3.09161e-45
AT1G54610	1190.45	1.00942	0.0865429	1.20326e-31	6.46676e-31			AT4G00752	557.22	-1.49893	0.105798	5.08395e-46	3.69412e-45
AT5G16360	666.839	1.18823	0.102272	1.61827e-31	8.66383e-31			AT3G48580	1137.79	-1.37539	0.0970496	5.11662e-46	3.71648e-45
AT1G79430	111.289	2.72034	0.235533	1.64417e-31	8.80008e-31			AT3G06430	659.544	-1.29602	0.091393	5.29732e-46	3.84488e-45
AT5G02180	143.171	6.48827	0.551485	1.75555e-31	9.39111e-31			AT5G40470	440.349	-1.6539	0.116952	6.29663e-46	4.56005e-45
AT3G26850	330.389	1.40436	0.121137	1.7938e-31	9.59045e-31			AT5G09760	255.241	-1.98825	0.14076	6.3403e-46	4.58998e-45
AT2G19750	345.841	1.46391	0.126376	2.00765e-31	1.07162e-30			AT5G01220	346.165	-1.79147	0.12689	7.17308e-46	5.19094e-45
AT5G45420	546.525	1.14059	0.0983382	2.12889e-31	1.1351e-30			AT3G51440	317.883	-1.75206	0.1242	9.52587e-46	6.87831e-45
AT5G27330	194.864	2.05209	0.177859	2.13595e-31	1.13855e-30			AT3G29090	1948.51	-1.06882	0.0756715	1.43985e-45	1.03814e-44
AT2G26910	131.606	2.37561	0.206455	2.8303e-31	1.50498e-30			AT1G77060	214.175	-2.17396	0.154674	1.45719e-45	1.05025e-44
AT5G64560	474.392	1.20374	0.104066	3.01687e-31	1.60375e-30			AT1G64355	344.773	-1.79841	0.127929	1.8033e-45	1.29636e-44
AT2G47680	96.7996	3.09015	0.268859	3.39136e-31	1.80087e-30			AT4G35420	91.6596	-4.03225	0.287326	2.10728e-45	1.51267e-44
AT5G46510	235.657	1.69022	0.146812	3.62057e-31	1.92102e-30			AT4G36910	1743.94	-1.00641	0.0714261	2.45621e-45	1.7612e-44
AT3G13110	897.142	1.03019	0.0892278	4.236e-31	2.24573e-30			AT3G24070	2154.99	-1.33712	0.0950691	2.52688e-45	1.81054e-44
AT3G02320	649.13	1.20694	0.104657	4.63526e-31	2.45607e-30			AT5G03190	160.968	-2.50485	0.178944	2.7652e-45	1.97986e-44
AT3G52950	400.281	1.36959	0.118958	4.90552e-31	2.59716e-30			AT5G67300	2086.79	-1.14256	0.0813265	3.90276e-45	2.78618e-44
AT1G05830	561.944	1.30181	0.113181	5.57048e-31	2.94842e-30			AT5G62200	700.016	-1.31171	0.0934799	4.08385e-45	2.91334e-44
AT2G40095	123.493	2.46678	0.216034	7.75687e-31	4.09459e-30			AT1G69600	175.181	-2.34421	0.167898	4.63748e-45	3.30467e-44
AT2G47520	86.6376	3.83322	0.335697	1.07089e-30	5.64219e-30			AT3G09470	457.027	-1.53276	0.109472	4.82992e-45	3.44055e-44
AT1G08620	1085.09	1.08164	0.0943577	1.13228e-30	5.96242e-30			AT5G11970	147.133	-2.74839	0.197041	5.08736e-45	3.62262e-44
AT4G29100	351.205	1.34243	0.117356	1.14244e-30	6.01431e-30			AT5G42650	155.746	-2.4913	0.178588	5.1121e-45	3.63891e-44
AT3G05940	401.012	1.39607	0.122276	1.29089e-30	6.78851e-30			AT1G79270	1616.84	-1.01917	0.072687	6.50777e-45	4.62061e-44
AT3G60980	259.881	1.59262	0.139697	1.40162e-30	7.36493e-30			AT3G01210	545.028	-1.63063	0.116755	7.02939e-45	4.98555e-44
AT4G04720	399.914	1.32043	0.115681	1.5028e-30	7.89443e-30			AT5G18140	137.748	-2.7513	0.197556	8.05122e-45	5.702e-44
AT1G61280	171.387	2.00268	0.176488	1.79212e-30	9.40418e-30			AT1G21460	1386.56	-1.15597	0.0826069	8.45032e-45	5.98248e-44
AT4G18820	951.205	1.03684	0.0909192	2.32729e-30	1.21864e-29			AT1G68670	492.203	-1.40106	0.100283	9.18562e-45	6.496e-44
AT1G31220	550.248	1.14102	0.100509	3.70026e-30	1.92982e-29			AT1G01360	391.671	-1.68125	0.120559	9.56621e-45	6.7627e-44
AT3G11220	465.501	1.25749	0.110862	3.88391e-30	2.02397e-29			AT3G12560	546.446	-1.44944	0.103832	9.8338e-45	6.94721e-44
AT4G18140	97.4469	2.96403	0.263021	3.89243e-30	2.02788e-29			AT2G36390	359.332	-1.63338	0.117104	9.83431e-45	6.94721e-44
AT4G02430	327.539	1.39664	0.123307	3.94106e-30	2.05267e-29			AT3G04880	813.242	-1.28316	0.0918562	1.0391e-44	7.3352e-44
AT2G27210	1643.22	1.07045	0.0942918	3.98746e-30	2.07628e-29			AT4G14290	281.677	-1.80842	0.129875	1.1912e-44	8.39979e-44
AT3G55160	924.327	1.2193	0.107579	4.32169e-30	2.24972e-29			AT1G04950	712.804	-1.22766	0.0879627	1.34613e-44	9.47859e-44
AT5G49470	184.225	1.96557	0.174169	4.33995e-30	2.25862e-29			AT1G02610	119.446	-2.92882	0.211124	1.48884e-44	1.04798e-43
AT5G61240	194.446	1.82462	0.161698	4.48261e-30	2.33225e-29			AT5G66600	151.554	-2.59478	0.18705	1.55196e-44	1.09201e-43
AT1G02860	437.794	1.21809	0.107539	4.55952e-30	2.37037e-29			AT3G62330	1352.32	-1.18559	0.0850329	1.65563e-44	1.16453e-43
AT3G63120	111.715	2.62152	0.2331	4.58389e-30	2.38241e-29			AT3G18750	471.532	-1.55482	0.111783	1.82571e-44	1.28232e-43
AT3G46830	333.773	1.48795	0.131677	4.79767e-30	2.49219e-29			AT4G34180	2646.41	-1.22202	0.0877844	2.144e-44	1.5048e-43
AT5G05460	391.176	1.28364	0.113395	4.87252e-30	2.5304e-29			AT1G50520	377.765	-1.75528	0.126547	2.67433e-44	1.87567e-43
AT5G64290	561.884	1.12763	0.0995474	5.15136e-30	2.67166e-29			AT4G38220	578.736	-1.38812	0.0999459	2.7918e-44	1.95736e-43
AT3G42660	510.795	1.39761	0.123676	5.50409e-30	2.85309e-29			AT2G36840	358.929	-1.61513	0.116437	2.83091e-44	1.98407e-43
AT3G05130	177.262	1.94149	0.172502	5.87133e-30	3.04264e-29			AT1G03030	1893.87	-1.05075	0.0755151	2.84854e-44	1.99553e-43
AT1G77630	188.306	1.81831	0.161544	6.01798e-30	3.11781e-29			AT5G10940	1494.89	-1.00929	0.0725634	3.13689e-44	2.19538e-43
AT1G28120	566.106	1.17499	0.10394	6.09026e-30	3.15443e-29			AT1G23960	981.253	-1.22213	0.0880458	3.78425e-44	2.64559e-43
AT2G28880	321.865	1.39614	0.123737	6.51835e-30	3.37437e-29			AT3G62090	123.034	-3.12204	0.226236	4.13148e-44	2.88628e-43
AT4G37680	287.127	1.52337	0.135299	7.36696e-30	3.81064e-29			AT3G45770	1413.63	-1.05393	0.076023	5.85357e-44	4.08206e-43
AT5G49810	596.798	1.06353	0.0941313	7.56133e-30	3.90912e-29			AT1G72970	450.985	-1.45407	0.105219	6.94544e-44	4.8366e-43
AT2G24150	149.534	2.17819	0.194166	7.78692e-30	4.02468e-29			AT5G24460	942.83	-1.26293	0.0914265	9.16773e-44	6.37279e-43
AT2G23740	940.869	1.18388	0.104801	8.07937e-30	4.17473e-29			AT5G24450	519.554	-1.3767	0.0998602	1.20334e-43	8.34405e-43
AT4G00450	3388.57	1.18009	0.104629	8.23403e-30	4.25353e-29			AT5G06930	200.437	-2.11003	0.15365	1.35483e-43	9.38452e-43
AT2G40570	311.071	1.53623	0.136517	8.35413e-30	4.31329e-29			AT1G21080	792.593	-1.28031	0.0929336	1.50492e-43	1.04168e-42
AT5G46620	501.536	1.16617	0.103441	8.46275e-30	4.36821e-29			AT5G25590	559.367	-1.45265	0.105778	2.31215e-43	1.59873e-42
AT1G78620	300.913	1.43377	0.127597	1.04301e-29	5.37096e-29			AT4G13520	1829.32	-1.12362	0.0816717	2.33698e-43	1.61533e-42
AT4G30470	410.687	1.42667	0.127054	1.08467e-29	5.58108e-29			AT2G46600	87.0619	-4.19809	0.306372	2.40218e-43	1.65923e-42
AT5G03330	124.375	2.41913	0.216312	1.08883e-29	5.601e-29			AT3G02250	206.169	-2.11377	0.154461	2.45369e-43	1.69421e-42
AT4G19660	202.962	1.77371	0.158356	1.22574e-29	6.29699e-29			AT3G06210	370.242	-1.55277	0.113223	2.64121e-43	1.82111e-42
AT1G61580	441.285	1.33283	0.118671	1.23257e-29	6.33044e-29			AT1G29770	118.258	-2.9732	0.21769	2.82673e-43	1.94766e-42
AT4G30370	609.103	1.14429	0.101792	1.31061e-29	6.72948e-29			AT1G67090	480.077	-1.38301	0.100764	2.84093e-43	1.95675e-42
AT1G29030	820.671	1.06239	0.0945197	1.44036e-29	7.39179e-29			AT3G20340	86.5123	-4.23581	0.309371	3.05601e-43	2.10341e-42
AT2G39681	154.341	2.18867	0.19592	1.45452e-29	7.46252e-29			AT5G65220	653.419	-1.3853	0.101029	3.33918e-43	2.29751e-42
AT2G29420	275.339	1.55025	0.138531	1.48985e-29	7.64177e-29			AT1G65730	838.161	-1.16289	0.0847215	3.40691e-43	2.34164e-42
AT5G65360	293.632	1.54208	0.137673	1.50877e-29	7.73682e-29			AT3G06960	781.312	-1.15994	0.084639	4.69439e-43	3.22315e-42
AT5G26160	340.371	1.43909	0.128495	1.51799e-29	7.78203e-29			AT2G37670	629.663	-1.42524	0.104215	5.19551e-43	3.56597e-42
AT5G65240	881.751	1.03001	0.0917063	1.66056e-29	8.50403e-29			AT1G07230	633.255	-1.33619	0.0976701	5.38313e-43	3.69345e-42
AT5G41060	85.878	3.3603	0.301236	1.68102e-29	8.6043e-29			AT2G22450	1102.03	-1.03511	0.0755598	5.74256e-43	3.9373e-42
AT1G24150	126.507	2.35083	0.211083	1.72167e-29	8.81004e-29			AT1G15530	596.709	-1.2835	0.0939299	6.88409e-43	4.71501e-42
AT4G22150	605.27	1.06386	0.0948349	1.8206e-29	9.31145e-29			AT4G33565	643.251	-1.60622	0.11785	7.52509e-43	5.15224e-42
AT1G06547	104.99	2.78032	0.249973	2.31481e-29	1.18174e-28			AT3G06510	685.315	-1.25359	0.091758	7.81727e-43	5.34854e-42
AT2G20050	499.871	1.23911	0.110888	2.59414e-29	1.32331e-28			AT5G22220	618.497	-1.37343	0.100652	8.36699e-43	5.72266e-42
AT2G39840	790.732	1.11069	0.099453	2.95939e-29	1.50806e-28			AT3G30460	332.929	-6.14547	0.453553	1.0602e-42	7.24375e-42
AT5G42620	470.992	1.41394	0.126807	3.00442e-29	1.5306e-28			AT1G54290	736.648	-1.2361	0.0906219	1.06972e-42	7.30622e-42
AT5G10470	293.376	1.51579	0.136174	3.13251e-29	1.59503e-28			AT5G05660	1421.73	-1.02234	0.0749254	1.22084e-42	8.33257e-42
AT2G31680	471.329	1.18045	0.105761	3.17194e-29	1.61469e-28			AT1G74410	669.785	-1.21771	0.0893664	1.29277e-42	8.81426e-42
AT3G10070	374.085	1.35786	0.121915	3.32908e-29	1.6916e-28			AT5G08139	982.549	-1.18568	0.0871757	1.89215e-42	1.2874e-41
AT5G65450	82.6077	3.70253	0.333368	3.55556e-29	1.80527e-28			AT4G30310	895.749	-1.15441	0.0848928	1.98686e-42	1.35137e-41
AT4G39990	141.418	2.13957	0.193119	3.98515e-29	2.02025e-28			AT1G74470	223.547	-2.00906	0.14836	2.0246e-42	1.37656e-41
AT3G05937	516.361	1.2913	0.116158	4.63563e-29	2.34696e-28			AT4G15563	504.753	-1.43613	0.105842	2.27166e-42	1.54293e-41
AT5G49950	105.246	2.646	0.239541	4.70674e-29	2.38173e-28			AT5G58540	518.09	-1.38551	0.102146	2.58083e-42	1.75049e-41
AT1G66750	459.649	1.19294	0.10728	5.00296e-29	2.53031e-28			AT1G78560	483.046	-1.49586	0.110393	2.83729e-42	1.9231e-41
AT5G63490	107.823	2.632	0.238676	5.36097e-29	2.70928e-28			AT3G62590	618.261	-1.25484	0.0925394	3.04771e-42	2.0643e-41
AT5G24300	293.026	1.50094	0.135584	5.9519e-29	3.00405e-28			AT2G26540	319.559	-1.61428	0.119369	3.4932e-42	2.36441e-41
AT1G34360	366.029	1.33386	0.120583	7.78257e-29	3.92296e-28			AT4G08170	1166.22	-1.01368	0.0747147	3.56275e-42	2.41064e-41
AT1G01090	473.937	1.1666	0.105273	8.01834e-29	4.04076e-28			AT5G40780	1751.06	-1.08467	0.0800181	3.73941e-42	2.52756e-41
AT4G34120	100.612	2.74742	0.250066	8.42406e-29	4.24194e-28			ATMG01090	184.782	-2.49117	0.185029	4.70921e-42	3.17977e-41
AT5G39900	205.898	1.71735	0.155786	8.63339e-29	4.34623e-28			AT4G21960	342.028	-1.64458	0.121822	4.99736e-42	3.37201e-41
AT3G03110	574.026	1.11976	0.101077	8.7591e-29	4.40838e-28			AT2G38070	286.526	-1.84309	0.136785	5.52582e-42	3.72731e-41
AT1G77310	234.867	1.60547	0.145614	9.75247e-29	4.9033e-28			AT4G01960	313.466	-1.63641	0.121466	7.09153e-42	4.77848e-41
AT3G55750	313.619	1.46199	0.132508	1.02419e-28	5.14542e-28			AT3G07760	1089.03	-1.20376	0.0892268	8.16228e-42	5.4962e-41
AT1G60090	122.999	2.32663	0.21208	1.21373e-28	6.08511e-28			AT4G24715	272.824	-1.92261	0.143209	9.39232e-42	6.32011e-41
AT3G21060	313.956	1.42051	0.128957	1.24418e-28	6.2362e-28			AT3G49650	261.603	-1.87874	0.139963	9.82754e-42	6.60616e-41
AT3G03420	440.11	1.25267	0.113839	1.76979e-28	8.84803e-28			AT1G18840	320.663	-1.67486	0.124669	1.08613e-41	7.28857e-41
AT4G32200	221.289	1.65041	0.150479	1.89941e-28	9.4888e-28			AT1G09010	1186.4	-1.00901	0.0748259	1.08859e-41	7.30254e-41
AT3G60380	246.79	1.5364	0.140146	2.14542e-28	1.07096e-27			AT1G48550	730.161	-1.21966	0.0905647	1.09243e-41	7.32582e-41
AT5G61760	852.779	1.0059	0.0916023	2.83692e-28	1.4129e-27			AT3G48890	1983.3	-1.00129	0.0742678	1.14746e-41	7.69221e-41
AT4G01210	605.979	1.07967	0.0986	3.58761e-28	1.78541e-27			AT4G30920	833.987	-1.2068	0.0896779	1.30402e-41	8.72974e-41
AT1G76920	130.834	2.28334	0.209924	3.60645e-28	1.79433e-27			AT4G13395	96.8883	-3.44761	0.257594	1.33139e-41	8.90689e-41
AT3G58600	732.906	1.0052	0.0917679	3.70273e-28	1.84177e-27			AT1G53190	628.63	-1.22509	0.0910704	1.36088e-41	9.10105e-41
AT2G17220	794.19	1.00612	0.0920315	4.51111e-28	2.24101e-27			AT1G04555	191.846	-2.21513	0.165481	1.40118e-41	9.3674e-41
AT2G25210	660.367	1.06895	0.0978715	5.05797e-28	2.51013e-27			AT5G36170	631.179	-1.25119	0.0930968	1.58363e-41	1.05727e-40
AT2G35605	244.337	1.52817	0.140455	5.28255e-28	2.62025e-27			AT5G14620	484.033	-1.39232	0.103788	1.84283e-41	1.22864e-40
AT5G67280	111.46	6.11525	0.555298	6.82464e-28	3.37745e-27			AT5G47390	484.263	-1.38242	0.103056	1.98498e-41	1.32161e-40
AT5G20270	100.202	5.76913	0.525436	8.12838e-28	4.01353e-27			AT2G41150	130.886	-2.5601	0.192116	2.64602e-41	1.75754e-40
AT2G37160	184.494	1.84827	0.171125	9.33662e-28	4.60663e-27			AT3G22910	130.074	-2.8321	0.212712	2.6723e-41	1.7744e-40
AT3G55960	261.673	1.52996	0.141421	9.4932e-28	4.68271e-27			AT3G57120	648.312	-1.32832	0.0992715	3.07384e-41	2.03895e-40
AT5G22500	78.8683	4.6124	0.424459	9.96107e-28	4.91225e-27			AT3G63320	102.619	-3.33722	0.250943	3.2028e-41	2.12377e-40
AT5G64830	520.364	1.07683	0.0991695	1.0051e-27	4.95534e-27			AT5G64660	261.602	-1.83209	0.137346	3.45186e-41	2.28737e-40
AT3G61520	404.374	1.25701	0.115923	1.0084e-27	4.97036e-27			AT1G25275	404.645	-1.61257	0.120784	3.54498e-41	2.34828e-40
AT1G62150	134.01	2.16322	0.200711	1.0872e-27	5.35606e-27			AT4G37483	101.852	-3.17723	0.238994	3.58855e-41	2.37634e-40
AT1G63440	1395.86	1.05813	0.0976093	1.26442e-27	6.2213e-27			AT1G06400	1846.37	-1.2123	0.090751	4.8602e-41	3.20649e-40
AT1G04973	77.5426	3.64837	0.339829	1.64557e-27	8.08245e-27			AT5G26040	702.732	-1.22669	0.0918335	4.97493e-41	3.27997e-40
AT1G09867	78.8734	3.87278	0.360031	1.70636e-27	8.37894e-27			AT5G42850	1928.18	-1.12708	0.0844165	5.91173e-41	3.88712e-40
AT3G16150	108.203	6.07154	0.555877	1.79522e-27	8.81304e-27			AT5G16340	125.172	-2.6672	0.201119	6.03947e-41	3.96978e-40
AT1G62300	735.88	1.0608	0.0981967	1.81668e-27	8.91616e-27			AT1G66130	88.5948	-3.55141	0.26773	7.16099e-41	4.70538e-40
AT1G15870	188.271	1.77888	0.165618	1.99788e-27	9.80056e-27			AT5G13760	203.022	-2.02814	0.153015	8.94667e-41	5.86887e-40
AT5G65290	383.422	1.24261	0.115256	2.03088e-27	9.95998e-27			AT2G15880	1259.84	-1.572	0.11841	9.86312e-41	6.46788e-40
AT2G26600	184.636	1.73388	0.161504	2.04755e-27	1.00392e-26			AT3G10250	1069.52	-1.05033	0.0789071	1.08363e-40	7.1037e-40
AT5G42330	196.41	1.67785	0.156173	2.0586e-27	1.00909e-26			AT3G55630	188.667	-2.09664	0.158339	1.08543e-40	7.11312e-40
AT1G70080	97.3285	2.76454	0.257995	2.08986e-27	1.02415e-26			AT1G70610	473.16	-1.35537	0.102018	1.10796e-40	7.25831e-40
AT3G07940	540.216	1.06127	0.0983895	2.19486e-27	1.0748e-26			AT3G63060	81.985	-4.7547	0.358546	1.48439e-40	9.68867e-40
AT4G08940	184.536	1.83818	0.171449	2.20297e-27	1.0785e-26			AT1G31170	913.013	-1.18393	0.0891824	1.52944e-40	9.97937e-40
AT5G49980	656.039	1.00081	0.0928328	2.54684e-27	1.24498e-26			AT3G61410	97.3069	-3.18926	0.242049	1.76454e-40	1.14942e-39
AT3G55740	327.098	1.37334	0.127907	2.68735e-27	1.31334e-26			AT2G44700	182.112	-2.33808	0.17723	1.80463e-40	1.17514e-39
AT5G48600	276.257	1.7492	0.163473	2.90036e-27	1.41603e-26			AT4G11980	192.852	-2.08827	0.158125	1.81569e-40	1.18195e-39
AT5G27240	115.352	2.34733	0.219851	3.00599e-27	1.46613e-26			AT1G32450	109.092	-3.01404	0.228616	1.90099e-40	1.23666e-39
AT4G14620	170.867	1.8461	0.172724	3.42496e-27	1.6684e-26			AT1G73010	86.8789	-3.66915	0.278385	2.11711e-40	1.37679e-39
AT2G39675	74.6235	3.85153	0.360391	3.63622e-27	1.77043e-26			AT4G10490	105.483	-2.98304	0.226732	2.22785e-40	1.44784e-39
AT4G30160	1036.24	1.04264	0.0971186	3.94656e-27	1.91914e-26			AT3G03330	440.687	-1.38487	0.104653	2.26353e-40	1.47054e-39
AT5G63980	345.728	1.33362	0.124535	4.10423e-27	1.99433e-26			AT1G12940	490.796	-1.44315	0.109164	2.36866e-40	1.53782e-39
AT2G04620	440.422	1.20502	0.112427	4.12636e-27	2.00458e-26			AT3G04890	183.123	-2.42843	0.184425	2.52191e-40	1.63623e-39
AT3G20240	312.33	1.44847	0.13555	4.44046e-27	2.15503e-26			AT1G71330	187.874	-2.10467	0.159868	3.02625e-40	1.9602e-39
AT5G63410	296.594	1.40054	0.131092	4.68833e-27	2.2742e-26			AT2G43520	347.07	-1.7371	0.131759	3.11846e-40	2.01926e-39
AT1G17345	74.8464	4.42738	0.414038	5.35005e-27	2.59262e-26			AT1G17520	1019.47	-1.03236	0.0780479	3.3612e-40	2.17572e-39
AT3G24860	259.888	1.46163	0.137086	6.01017e-27	2.90962e-26			AT2G03390	1107.32	-1.03063	0.0779149	3.45562e-40	2.2361e-39
AT4G37540	106.405	2.41062	0.227259	6.12709e-27	2.96549e-26			AT5G38660	453.928	-1.42458	0.107969	3.63965e-40	2.35207e-39
AT1G04340	213.544	1.70696	0.160644	6.45972e-27	3.12185e-26			AT4G38230	461.4	-1.47038	0.111516	3.70675e-40	2.39464e-39
AT3G14390	558.935	1.0478	0.0981099	7.26244e-27	3.50546e-26			AT1G09250	441.314	-1.51872	0.115184	3.74195e-40	2.41579e-39
AT3G15890	203.658	1.67579	0.157707	7.71578e-27	3.72336e-26			AT2G44080	403.197	-1.44942	0.109971	4.18248e-40	2.69575e-39
AT4G19440	349.671	1.64764	0.155261	8.64999e-27	4.17212e-26			AT1G28540	686.628	-1.29633	0.0984296	5.68791e-40	3.65761e-39
AT1G75166	95.5127	2.66534	0.252216	8.83515e-27	4.25933e-26			AT5G16660	997.665	-1.26909	0.0963935	5.91716e-40	3.80378e-39
AT5G15700	1251.41	1.1778	0.110574	9.43597e-27	4.54227e-26			AT1G01800	828.67	-1.18423	0.0900144	7.41031e-40	4.75582e-39
AT3G57230	103.713	2.54721	0.241373	1.01294e-26	4.87484e-26			AT1G05060	852.656	-1.17443	0.0893284	8.7901e-40	5.62843e-39
AT1G73460	937.073	1.0252	0.0962746	1.02015e-26	4.90836e-26			AT5G67190	1346.85	-1.09758	0.0835639	1.07074e-39	6.84492e-39
AT2G14850	334.17	1.40251	0.132112	1.02763e-26	4.94315e-26			AT5G24120	124.303	-2.69042	0.206417	1.15083e-39	7.3545e-39
AT5G43420	89.7266	2.89706	0.274578	1.11526e-26	5.36201e-26			AT4G10250	1430.17	-1.02417	0.0779711	1.15434e-39	7.37454e-39
AT4G36550	96.9974	2.60408	0.247141	1.13463e-26	5.45383e-26			AT1G68070	1965.82	-1.03281	0.0786412	1.19106e-39	7.6041e-39
AT3G05165	155.016	1.9108	0.180966	1.28159e-26	6.15417e-26			AT3G48790	88.3967	-3.56732	0.273747	1.25361e-39	7.99828e-39
AT1G13030	325.17	1.33897	0.126405	1.40365e-26	6.73366e-26			AT3G02555	379.691	-1.64024	0.125447	1.45836e-39	9.29551e-39
AT2G33435	1275.52	1.15593	0.109248	1.67681e-26	8.03621e-26			AT2G01280	107.757	-2.82526	0.217002	1.67562e-39	1.06699e-38
AT2G28520	500.732	1.15648	0.109205	1.74399e-26	8.35409e-26			AT1G72480	414.294	-1.41864	0.108472	1.68275e-39	1.07118e-38
AT4G20860	690.697	1.18035	0.111765	2.13906e-26	1.02091e-25			AT3G15480	271.675	-1.79798	0.137936	1.90907e-39	1.21327e-38
AT2G36310	132.144	2.11884	0.201919	2.24257e-26	1.06952e-25			AT3G06050	1263.66	-1.07269	0.0819493	1.9842e-39	1.2602e-38
AT3G06110	141.484	1.97885	0.188642	2.40652e-26	1.1466e-25			AT3G59490	276.868	-1.66531	0.127727	2.11914e-39	1.34416e-38
AT3G09230	142.621	1.97966	0.188782	2.48746e-26	1.18487e-25			AT4G11660	603.961	-1.25744	0.0962476	2.28077e-39	1.44574e-38
AT4G03120	403.797	1.20724	0.114508	2.66103e-26	1.26632e-25			AT2G18735	209.948	-2.23149	0.171751	2.55069e-39	1.61423e-38
AT3G17430	154.965	1.83786	0.17558	3.50475e-26	1.66499e-25			AT2G14530	690.391	-1.15882	0.0887799	2.9657e-39	1.87566e-38
AT1G01210	533.685	1.11577	0.106043	3.6499e-26	1.73352e-25			AT4G20880	1216.51	-1.01208	0.0775191	3.37357e-39	2.13017e-38
AT1G07640	91.0118	5.62435	0.530757	3.99303e-26	1.89374e-25			AT3G12300	679.562	-1.33307	0.102339	3.51794e-39	2.22062e-38
AT4G04350	391.555	1.17162	0.11154	4.12383e-26	1.95482e-25			AT3G53000	559.931	-1.32194	0.101551	4.08682e-39	2.57721e-38
AT5G13610	126.084	2.14012	0.20531	4.36705e-26	2.06861e-25			AT4G15110	907.95	-1.07672	0.0826305	4.11181e-39	2.59214e-38
AT5G42010	161.229	1.85167	0.177503	4.91105e-26	2.32461e-25			AT1G71790	268.899	-1.86623	0.143908	4.88695e-39	3.07386e-38
AT5G60040	393.875	1.24087	0.118394	4.95655e-26	2.34501e-25			AT5G42810	368.585	-1.63525	0.126131	5.65383e-39	3.5528e-38
AT5G40650	283.969	1.36908	0.130817	5.24656e-26	2.48102e-25			AT3G55980	812.262	-1.16249	0.0893907	5.73387e-39	3.60194e-38
AT5G19490	223.927	1.61874	0.154993	5.38427e-26	2.54553e-25			AT3G60290	102.901	-3.05541	0.236768	6.23497e-39	3.91421e-38
AT5G23430	537.43	1.02733	0.0980018	5.9067e-26	2.78847e-25			AT4G31870	193.007	-2.0487	0.158453	6.71561e-39	4.21054e-38
AT4G27050	593.088	1.03073	0.0985603	7.79173e-26	3.66864e-25			AT3G04040	86.2666	-4.1352	0.320189	7.06318e-39	4.42562e-38
AT2G41950	126.519	2.21116	0.213736	9.48089e-26	4.45431e-25			AT3G52740	419.162	-1.7785	0.137511	7.68131e-39	4.81139e-38
AT3G55420	96.5223	2.47476	0.239336	1.0188e-25	4.78078e-25			AT2G36960	698.895	-1.18766	0.0914778	7.94366e-39	4.97413e-38
AT3G22590	557.148	1.04895	0.100593	1.06122e-25	4.97866e-25			AT4G27390	325.673	-1.58971	0.122883	8.83324e-39	5.52763e-38
AT5G22800	543.126	1.05233	0.101044	1.19487e-25	5.59492e-25			AT2G45500	1088.2	-1.12927	0.0871186	9.9549e-39	6.22555e-38
AT1G48230	156.028	1.89424	0.182985	1.22189e-25	5.72006e-25			AT1G26670	984.905	-1.22795	0.0948304	1.06152e-38	6.63635e-38
AT1G20410	85.6051	2.74771	0.266364	1.23677e-25	5.78838e-25			AT5G45880	79.6738	-4.25601	0.329861	1.22377e-38	7.64096e-38
AT2G17650	471.676	1.27076	0.122327	1.35358e-25	6.33202e-25			AT3G06170	1236.49	-1.00242	0.0773853	1.26722e-38	7.90466e-38
AT5G08010	168.45	1.77384	0.171575	1.41227e-25	6.60185e-25			AT5G26200	130.428	-2.48233	0.193107	1.28564e-38	8.01703e-38
AT5G59010	320.718	1.27502	0.122878	1.4869e-25	6.94741e-25			AT1G11440	116.776	-2.77789	0.216114	1.46815e-38	9.14927e-38
AT5G65000	282.838	1.35823	0.131077	1.53901e-25	7.1857e-25			AT5G60460	1442.91	-1.0598	0.0819078	1.48506e-38	9.2517e-38
AT3G07980	424.521	1.2177	0.117425	1.57425e-25	7.34677e-25			AT4G25620	629.294	-1.2357	0.0957475	1.80124e-38	1.11965e-37
AT4G36420	642.826	1.10201	0.106138	1.6333e-25	7.61505e-25			AT5G23380	277.172	-1.71505	0.133408	2.34006e-38	1.4532e-37
AT4G02005	124.321	2.1167	0.205865	1.98975e-25	9.2637e-25			AT4G30550	334.438	-1.61413	0.125653	2.70636e-38	1.67961e-37
AT2G27690	69.7933	4.31719	0.417657	2.0176e-25	9.38668e-25			AT5G67570	1229.63	-1.14463	0.0888594	2.8305e-38	1.75554e-37
AT1G73430	339.327	1.22925	0.118796	2.02761e-25	9.43102e-25			AT4G31850	263.9	-1.71177	0.133329	2.83229e-38	1.75609e-37
AT1G80720	109.016	2.27146	0.221047	2.22737e-25	1.03552e-24			AT3G26070	631.931	-1.17529	0.0913346	3.30687e-38	2.04775e-37
AT3G49060	172.614	1.85891	0.181241	2.78194e-25	1.29059e-24			AT5G06970	345.646	-1.50614	0.117292	3.35395e-38	2.07624e-37
AT4G19010	424.171	1.11576	0.108092	2.96703e-25	1.37548e-24			AT3G47470	125.407	-2.55024	0.199559	3.69765e-38	2.28612e-37
AT1G17730	218.895	1.56264	0.151979	2.97062e-25	1.37682e-24			AT3G05520	575.172	-1.2948	0.100862	4.28658e-38	2.64772e-37
AT1G11660	442.393	1.12068	0.10874	3.40548e-25	1.5765e-24			AT5G44270	78.2883	-4.48922	0.351232	4.91572e-38	3.03058e-37
AT3G48250	412.005	1.21598	0.11806	3.51271e-25	1.62498e-24			AT3G49540	93.2312	-5.83058	0.452537	5.85507e-38	3.60516e-37
AT5G48620	638.311	1.14408	0.111075	3.68619e-25	1.70483e-24			AT4G28025	708.417	-1.22602	0.0957326	6.65873e-38	4.09614e-37
AT4G16950	132.598	2.18391	0.214283	4.14976e-25	1.91425e-24			AT1G70810	1715.57	-1.08204	0.084416	6.91132e-38	4.24884e-37
AT1G29250	599.864	1.03037	0.100046	4.15491e-25	1.91618e-24			AT3G03230	160.64	-2.38471	0.187448	7.18233e-38	4.41268e-37
AT3G44190	466.37	1.11246	0.108253	4.62331e-25	2.13019e-24			AT2G44060	185.99	-2.13062	0.167359	8.32615e-38	5.1058e-37
AT3G26030	358.718	1.23838	0.120656	5.10259e-25	2.34991e-24			AT5G27420	136.392	-2.35427	0.185257	9.88115e-38	6.04799e-37
AT1G73350	561.738	1.03392	0.100686	5.52383e-25	2.54151e-24			AT3G18350	296.195	-1.60772	0.126101	1.00773e-37	6.16614e-37
AT2G28060	139.726	2.10009	0.206249	5.75728e-25	2.64705e-24			AT3G60200	221.315	-1.78779	0.14039	1.02202e-37	6.24964e-37
AT2G40380	410.398	1.13241	0.110509	6.36102e-25	2.92326e-24			AT1G32760	287.183	-1.58871	0.124741	1.17955e-37	7.20167e-37
AT2G41420	84.8028	2.7687	0.272596	6.79148e-25	3.11962e-24			AT1G02400	79.9391	-5.1814	0.405459	1.2027e-37	7.34078e-37
AT5G41150	392.429	1.13935	0.111313	7.2067e-25	3.30724e-24			AT5G41270	412.185	-1.37125	0.107579	1.31958e-37	8.04657e-37
AT4G16845	326.156	1.30258	0.127467	7.30168e-25	3.35004e-24			AT4G32260	813.357	-1.11269	0.0872724	1.61156e-37	9.8148e-37
AT1G22960	397.634	1.22493	0.119904	7.74818e-25	3.55323e-24			AT3G05160	201.095	-1.95475	0.154511	2.67763e-37	1.6267e-36
AT3G07910	424.22	1.23237	0.120683	8.40147e-25	3.84922e-24			AT5G54980	253.041	-1.79769	0.142336	3.69954e-37	2.24265e-36
AT4G01880	484.878	1.05491	0.103156	8.70278e-25	3.98633e-24			AT2G35310	132.191	-2.54071	0.201641	3.94408e-37	2.3894e-36
AT5G06000	90.1427	2.8071	0.277196	8.82568e-25	4.03979e-24			AT2G42400	1094.16	-1.02755	0.0810729	4.69492e-37	2.84252e-36
AT2G04965	250.009	1.42036	0.139718	1.09325e-24	4.99598e-24			AT5G01600	650.885	-1.39205	0.110139	4.74103e-37	2.86955e-36
AT3G56640	167.56	1.74859	0.172519	1.12437e-24	5.1358e-24			AT1G77530	76.1619	-3.86422	0.306817	4.75921e-37	2.87877e-36
AT5G42320	114.171	2.15215	0.213048	1.23687e-24	5.64436e-24			AT3G04050	78.4609	-3.87181	0.307873	6.22635e-37	3.75809e-36
AT4G17570	305.073	1.29727	0.12775	1.40643e-24	6.40771e-24			AT5G39030	80.1216	-3.72043	0.295887	6.64864e-37	4.00927e-36
AT1G11280	280.395	1.35556	0.133675	1.56568e-24	7.12989e-24			AT3G10360	590.603	-1.20773	0.0958325	9.34482e-37	5.61263e-36
AT4G08850	545.387	1.06692	0.105015	1.62556e-24	7.39916e-24			AT5G57815	407.974	-1.40389	0.111542	9.88566e-37	5.93382e-36
AT1G70440	68.0871	4.4883	0.442544	1.7434e-24	7.92265e-24			AT3G15400	208.929	-2.16028	0.17237	1.0604e-36	6.36108e-36
AT1G64300	299.436	1.29987	0.128413	1.89965e-24	8.61666e-24			AT5G42190	1118.75	-1.02404	0.0812196	1.08285e-36	6.4938e-36
AT4G23920	542.93	1.04193	0.102795	2.1904e-24	9.9194e-24			AT1G03070	73.5567	-4.28709	0.341595	1.09097e-36	6.54049e-36
AT2G32920	420.318	1.10939	0.109609	2.36007e-24	1.06828e-23			AT1G14390	84.5955	-3.28136	0.262277	1.14926e-36	6.88781e-36
AT3G60110	220.298	1.54426	0.153285	2.50575e-24	1.1337e-23			AT3G62830	673.149	-1.13024	0.089838	1.34533e-36	8.04812e-36
AT2G28810	68.5655	4.60606	0.456682	2.83697e-24	1.28208e-23			AT5G17780	109.22	-2.96762	0.23824	1.78916e-36	1.06869e-35
AT3G02832	66.6619	4.34435	0.431227	2.87868e-24	1.30062e-23			AT5G50230	1213.04	-1.05302	0.0838091	1.84699e-36	1.10222e-35
AT4G39366	157.584	1.82589	0.181854	2.98362e-24	1.34742e-23			AT5G07500	78.226	-4.32414	0.346024	1.92302e-36	1.14725e-35
AT3G54220	480.982	1.05311	0.104294	3.22001e-24	1.45249e-23			AT2G32080	473.258	-1.35699	0.108411	2.27412e-36	1.35423e-35
AT5G52890	514.711	1.04048	0.103119	3.54954e-24	1.59929e-23			AT1G16930	362.117	-1.55959	0.124795	2.40011e-36	1.42822e-35
AT5G08495	67.2654	3.42834	0.342731	3.7643e-24	1.69489e-23			AT1G17190	124.019	-2.44201	0.196305	3.0575e-36	1.81686e-35
AT5G13490	423.431	1.17471	0.116651	3.90165e-24	1.75633e-23			AT3G19810	827.729	-1.05884	0.0845674	3.09426e-36	1.83815e-35
AT4G10360	201.695	1.57542	0.157157	4.13235e-24	1.85889e-23			AT5G10190	198.578	-2.00659	0.16119	3.16215e-36	1.87791e-35
AT4G01090	401.797	1.19887	0.119302	4.73052e-24	2.12455e-23			AT5G16210	1353.61	-1.03202	0.0824333	3.25617e-36	1.93257e-35
AT3G10110	81.8014	2.70519	0.271722	5.03216e-24	2.25899e-23			AT5G13220	119.292	-2.47918	0.199641	3.82362e-36	2.26592e-35
AT2G25190	147.223	1.89931	0.190709	5.59712e-24	2.508e-23			AT5G37680	729.054	-1.18435	0.0949534	4.99734e-36	2.95253e-35
AT1G35530	99.8142	2.5184	0.253056	5.78224e-24	2.59036e-23			AT3G24090	228.763	-1.81606	0.146262	5.11882e-36	3.0234e-35
AT2G22475	230.148	1.43997	0.144319	7.35817e-24	3.28894e-23			AT3G27420	371.558	-1.55251	0.124885	5.83239e-36	3.44071e-35
AT3G03600	605.071	1.00016	0.0999873	8.7029e-24	3.88277e-23			AT1G07400	1193.87	-1.10955	0.0890429	6.42008e-36	3.7817e-35
AT4G34260	119.724	2.03208	0.205047	9.18145e-24	4.09068e-23			AT4G33910	503.389	-1.33018	0.106982	6.84664e-36	4.02932e-35
AT2G46320	320.577	1.22216	0.122506	9.20761e-24	4.1014e-23			AT2G39190	219.718	-1.73544	0.139906	6.90775e-36	4.06407e-35
AT2G25870	286.961	1.4474	0.145527	9.51367e-24	4.2358e-23			AT4G14540	72.2895	-4.63753	0.373662	9.33649e-36	5.48144e-35
AT1G09660	228.389	1.5752	0.158606	1.12219e-23	4.98843e-23			AT5G18360	114.384	-2.52946	0.205172	1.08461e-35	6.36009e-35
AT5G23250	501.464	1.12687	0.113058	1.13889e-23	5.06149e-23			AT3G60150	112.7	-2.65729	0.215547	1.10594e-35	6.48325e-35
AT5G18280	313.888	1.28692	0.129523	1.23978e-23	5.50365e-23			AT5G45800	301.85	-1.56553	0.126516	1.14241e-35	6.693e-35
AT3G03030	265.04	1.31192	0.132034	1.2851e-23	5.69966e-23			AT5G19850	166.031	-2.05803	0.166951	1.4009e-35	8.19762e-35
AT1G06710	326.621	1.44878	0.146091	1.31616e-23	5.83609e-23			AT3G20130	270.506	-1.69111	0.136926	1.40333e-35	8.2094e-35
AT2G27470	399.089	1.15664	0.116302	1.31809e-23	5.84333e-23			AT5G05850	127.042	-2.40361	0.195157	1.42128e-35	8.31189e-35
AT1G25520	102.71	2.24448	0.227458	1.36671e-23	6.0561e-23			AT4G32295	155.341	-2.25431	0.183497	2.00451e-35	1.17018e-34
AT5G08110	208.461	1.61347	0.163496	1.78703e-23	7.90252e-23			AT1G08550	714.756	-1.10287	0.0893716	2.91011e-35	1.69479e-34
AT3G55370	90.7313	2.47264	0.251478	1.81024e-23	8.00334e-23			AT2G19350	306.147	-1.58533	0.129083	3.46944e-35	2.01813e-34
AT4G31770	317.408	1.24338	0.125546	1.86299e-23	8.22911e-23			AT1G11340	73.7115	-3.84332	0.314452	3.84116e-35	2.2317e-34
AT1G05730	223.147	1.51015	0.152886	1.86349e-23	8.22945e-23			AT4G16710	317.273	-1.45225	0.118255	4.0719e-35	2.36436e-34
AT1G70410	126.49	1.93554	0.196539	1.89635e-23	8.37083e-23			AT1G69910	178.615	-2.28468	0.18704	4.92958e-35	2.85814e-34
AT3G14450	185.231	1.68703	0.171216	1.94023e-23	8.5587e-23			AT2G46910	233.536	-1.69428	0.138391	5.07374e-35	2.93997e-34
AT2G37240	77.4706	2.90488	0.295706	2.01405e-23	8.87635e-23			AT4G24230	227.12	-1.7391	0.142324	6.89791e-35	3.98872e-34
AT1G67250	229.13	1.43726	0.145629	2.29693e-23	1.01026e-22			AT3G62220	423.946	-1.34164	0.109555	6.97547e-35	4.03119e-34
AT2G45780	67.5847	3.31809	0.338359	2.40688e-23	1.05838e-22			AT5G55210	681.446	-1.43168	0.117193	8.97426e-35	5.17103e-34
AT5G16890	176.77	1.61087	0.163624	2.47909e-23	1.08964e-22			AT2G33740	458.011	-1.32375	0.108273	9.25121e-35	5.32904e-34
AT5G51050	222.965	1.46524	0.148782	2.59337e-23	1.13936e-22			AT5G15330	662.234	-1.15996	0.0948508	1.06386e-34	6.12102e-34
AT3G49390	153.086	1.72112	0.175132	2.61698e-23	1.14947e-22			AT4G17550	2070.88	-1.1136	0.0910604	1.11819e-34	6.42985e-34
AT5G62270	491.865	1.02028	0.103136	2.67102e-23	1.17295e-22			AT1G80400	797.197	-1.24097	0.101601	1.16377e-34	6.68994e-34
AT1G49520	362.89	1.29411	0.131292	2.75835e-23	1.21021e-22			AT4G18690	197.322	-2.06032	0.169679	1.28083e-34	7.35643e-34
AT4G27950	326.06	1.20786	0.122387	2.7871e-23	1.22255e-22			AT3G10570	115.339	-2.81963	0.232714	1.29129e-34	7.41428e-34
AT3G47450	325.316	1.18663	0.120333	3.03442e-23	1.32984e-22			AT4G25770	451.536	-1.26047	0.103303	1.37364e-34	7.88021e-34
AT1G59650	118.022	2.01001	0.205275	3.13512e-23	1.37336e-22			AT2G34470	530.669	-1.23208	0.100963	1.37606e-34	7.89176e-34
AT2G20850	65.6333	4.67656	0.474015	3.36963e-23	1.47477e-22			AT2G16280	879.025	-1.09025	0.0893116	1.46047e-34	8.36851e-34
AT1G74940	135.237	7.16949	0.710689	3.39855e-23	1.48676e-22			AT5G67290	1055.45	-1.11342	0.0912448	1.50285e-34	8.60631e-34
AT5G37020	333.574	1.25309	0.127435	3.68465e-23	1.61048e-22			AT1G02050	420.44	-1.30057	0.106781	1.68599e-34	9.64383e-34
AT1G75080	118.361	1.985	0.20321	4.10516e-23	1.79227e-22			AT1G73040	70.6855	-3.82828	0.316512	2.1403e-34	1.22139e-33
AT4G04210	383.032	1.11709	0.113598	4.22222e-23	1.84256e-22			AT4G18350	68.3954	-4.11968	0.340164	2.29053e-34	1.30522e-33
AT5G02590	346.938	1.15984	0.117979	4.24732e-23	1.8531e-22			AT5G38850	433.085	-1.32874	0.109418	2.45098e-34	1.39624e-33
AT4G38760	1068.7	1.02487	0.104198	4.25404e-23	1.85562e-22			AT1G72210	317.725	-1.43364	0.118156	2.47477e-34	1.40897e-33
AT3G56110	369.447	1.13535	0.115639	4.9544e-23	2.15871e-22			AT1G12360	743.21	-1.06814	0.087843	2.71539e-34	1.54372e-33
AT1G09190	272.718	1.34149	0.1369	5.04207e-23	2.19593e-22			AT1G53680	115.553	-2.57515	0.213767	2.92615e-34	1.66257e-33
AT1G26910	115.406	2.13081	0.219052	5.91921e-23	2.57394e-22			AT3G56090	240.565	-1.65607	0.136815	3.01254e-34	1.71116e-33
AT3G13040	205.606	1.53641	0.157619	6.51391e-23	2.82877e-22			AT3G12345	332.662	-1.48739	0.122778	3.09291e-34	1.7563e-33
AT1G35510	88.2777	2.53038	0.261171	7.04625e-23	3.05723e-22			AT3G05250	245.197	-1.62077	0.133983	3.36755e-34	1.9117e-33
AT4G24190	389.662	1.11998	0.114486	7.23146e-23	3.1355e-22			AT2G21770	75.5708	-3.76713	0.312545	3.44471e-34	1.95493e-33
AT2G34710	369.897	1.15814	0.118532	8.14731e-23	3.5287e-22			AT2G26570	897.056	-1.10132	0.0907619	3.48705e-34	1.97839e-33
AT5G59180	319.61	1.29999	0.133373	8.45069e-23	3.65847e-22			AT4G38490	275.773	-1.67026	0.138214	3.76106e-34	2.13076e-33
AT1G09863	79.4572	2.75162	0.285063	9.30863e-23	4.02544e-22			AT1G48420	364.843	-1.5206	0.125763	3.99329e-34	2.26036e-33
AT1G25360	143.973	1.77392	0.183036	9.92278e-23	4.28818e-22			AT3G53420	115.135	-2.48255	0.206601	4.66299e-34	2.63563e-33
AT5G25190	184.877	1.61787	0.16679	1.04732e-22	4.52406e-22			AT4G14500	495.661	-1.25196	0.103522	4.83988e-34	2.73324e-33
AT5G10020	140.749	1.8492	0.191292	1.1239e-22	4.85164e-22			AT3G20670	823.088	-1.15723	0.0957516	5.9699e-34	3.36751e-33
AT5G63750	151.385	1.85003	0.191637	1.18365e-22	5.10619e-22			AT4G04810	160.502	-1.97737	0.164426	6.13053e-34	3.45712e-33
AT1G06870	202.151	1.59824	0.165294	1.26063e-22	5.42632e-22			AT1G72120	662.617	-1.17547	0.0974386	7.64217e-34	4.30336e-33
AT3G27080	407.751	1.14742	0.118213	1.42019e-22	6.10372e-22			AT1G18270	449.071	-1.40348	0.11663	8.62119e-34	4.84908e-33
AT3G15120	1295.68	1.08272	0.112006	1.54976e-22	6.65623e-22			AT1G30135	134.135	-2.24432	0.187333	8.70256e-34	4.89344e-33
AT2G24592	348.329	1.18764	0.122616	1.71442e-22	7.35857e-22			AT1G32150	196.902	-1.82954	0.152483	9.05338e-34	5.08924e-33
AT5G60550	346.259	1.16748	0.120549	1.7891e-22	7.67577e-22			AT4G09840	235.44	-1.64722	0.137135	9.23939e-34	5.19232e-33
AT4G01290	2270.88	1.0419	0.107527	1.87784e-22	8.05469e-22			AT5G62580	651.016	-1.24026	0.103063	1.06089e-33	5.95511e-33
AT1G06283	70.8169	2.91801	0.304457	2.15429e-22	9.22837e-22			AT4G37050	147.933	-2.1771	0.182049	1.23195e-33	6.90938e-33
AT5G67420	187.61	8.03331	0.805899	2.56003e-22	1.09497e-21			AT2G47260	152.167	-2.11084	0.176525	1.30478e-33	7.31155e-33
AT2G43800	170.362	1.6627	0.173212	2.59097e-22	1.10796e-21			AT1G76560	459.937	-1.29115	0.107626	1.56127e-33	8.73381e-33
AT1G49360	310.423	1.1936	0.123846	2.7358e-22	1.16836e-21			AT3G61060	216.078	-1.93289	0.161749	1.59829e-33	8.93326e-33
AT5G64440	257.815	1.37266	0.142684	2.74969e-22	1.17403e-21			AT4G38460	346.9	-1.38453	0.115554	1.69165e-33	9.4497e-33
AT5G38690	284.299	1.25832	0.130712	2.83398e-22	1.20976e-21			AT1G66240	1198.53	-1.07244	0.0893624	1.87928e-33	1.04888e-32
AT5G06810	152.227	1.71343	0.178886	3.08761e-22	1.31659e-21			AT3G20820	298.693	-1.60815	0.134544	1.89145e-33	1.05537e-32
AT5G46100	147.977	1.73332	0.181199	3.26315e-22	1.38993e-21			AT1G72760	80.0526	-3.27524	0.275056	1.92114e-33	1.07163e-32
AT3G44800	76.5195	2.77388	0.290899	3.40337e-22	1.44934e-21			AT1G75230	642.996	-1.10097	0.0918032	2.02287e-33	1.12774e-32
AT2G01750	358.807	1.4471	0.151015	3.70583e-22	1.57711e-21			AT1G78580	1258.72	-1.0349	0.0863168	2.24704e-33	1.25164e-32
AT1G10720	276.557	1.311	0.136635	3.7368e-22	1.58995e-21			AT5G01990	355.006	-1.45475	0.121797	2.57527e-33	1.43243e-32
AT2G41830	176.145	1.58859	0.166134	4.11932e-22	1.7508e-21			AT4G22105	83.9816	-2.97824	0.25084	2.76768e-33	1.5377e-32
AT1G16470	453.943	1.15799	0.12072	4.23222e-22	1.79801e-21			AT4G33280	146.876	-2.17557	0.183188	3.10097e-33	1.72141e-32
AT1G04550	451.621	1.04073	0.108415	4.57593e-22	1.9415e-21			AT5G15910	312.878	-1.46567	0.122895	3.23191e-33	1.79359e-32
AT1G61215	79.4238	2.55332	0.26921	4.965e-22	2.10429e-21			AT1G74840	335.662	-1.38879	0.116446	3.28482e-33	1.82244e-32
AT1G03850	68.8781	2.95129	0.311465	5.59491e-22	2.36767e-21			AT1G45230	912.171	-1.06433	0.0890336	3.39648e-33	1.88279e-32
AT5G35730	265.16	1.25192	0.131061	5.97437e-22	2.52334e-21			AT2G43240	233.265	-1.68182	0.141297	3.48054e-33	1.92829e-32
AT4G02195	441.722	1.03415	0.108098	6.22652e-22	2.62927e-21			AT5G37670	1019.86	-1.0829	0.0908067	4.64538e-33	2.57e-32
AT5G02820	111.025	2.06227	0.217331	6.26255e-22	2.64392e-21			AT1G68585	67.7519	-4.58882	0.388215	6.74925e-33	3.72341e-32
AT5G11000	170.693	1.6875	0.177578	6.49407e-22	2.74048e-21			AT1G73980	723.198	-1.08003	0.0908494	7.06901e-33	3.89761e-32
AT1G71070	426.625	1.07474	0.112581	7.48321e-22	3.1511e-21			AT3G23180	382.792	-1.30724	0.110161	7.48466e-33	4.12214e-32
AT1G72360	311.86	1.20924	0.126917	7.80214e-22	3.28257e-21			AT5G65840	243.111	-1.78278	0.150721	7.7916e-33	4.28878e-32
AT2G35744	91.5298	2.30637	0.244334	8.27915e-22	3.48027e-21			AT1G63300	414.095	-1.65449	0.140162	1.09955e-32	6.03532e-32
AT2G15690	437.392	1.11385	0.116828	8.36998e-22	3.51694e-21			AT1G27500	540.519	-1.29556	0.109606	1.23933e-32	6.79494e-32
AT4G39170	313.006	1.16871	0.122701	8.46172e-22	3.5532e-21			AT5G06755	83.1442	-6.062	0.509041	1.41309e-32	7.74115e-32
AT5G41870	130.528	1.92906	0.203869	8.67844e-22	3.64342e-21			AT2G39050	268.884	-1.54805	0.13132	1.43719e-32	7.87096e-32
AT4G33040	60.1304	4.54498	0.477754	1.0176e-21	4.26755e-21			AT5G01490	83.4921	-3.18997	0.272455	1.47019e-32	8.04491e-32
AT3G51180	65.6073	3.16814	0.336151	1.02535e-21	4.29913e-21			AT1G01710	550.36	-1.18301	0.100087	1.49181e-32	8.16093e-32
AT3G61190	92.0025	2.3083	0.245773	1.21523e-21	5.08437e-21			AT2G43780	439.291	-1.39464	0.118242	1.65331e-32	9.03939e-32
AT2G41960	1415.21	1.00512	0.105841	1.27043e-21	5.31192e-21			AT4G12070	360.355	-1.42319	0.120813	1.79512e-32	9.80923e-32
AT5G06280	289.451	1.2778	0.134984	1.29772e-21	5.42487e-21			AT4G38800	792.458	-1.03584	0.087717	2.06437e-32	1.12711e-31
AT1G30475	126.792	1.95508	0.208145	1.38234e-21	5.77492e-21			AT5G43850	362.008	-1.54254	0.131209	2.23216e-32	1.21804e-31
AT3G55360	356.122	1.18539	0.125223	1.39348e-21	5.82018e-21			AT3G59320	78.4244	-3.26427	0.279211	2.31825e-32	1.26466e-31
AT4G29680	230.78	1.39804	0.148002	1.40242e-21	5.85627e-21			AT5G03880	457.26	-1.21381	0.103092	2.46202e-32	1.34235e-31
AT1G03370	385.7	1.08708	0.11481	1.5267e-21	6.36421e-21			AT2G37200	777.272	-1.07221	0.0910149	2.62313e-32	1.42979e-31
AT3G61850	105.221	2.10568	0.224331	1.52698e-21	6.36421e-21			AT3G20230	702.079	-1.25317	0.106548	2.66815e-32	1.45352e-31
AT1G75990	420.537	1.13089	0.119508	1.57846e-21	6.57737e-21			AT3G60910	177.472	-1.98782	0.169805	2.74139e-32	1.493e-31
AT1G57700	105.831	2.11036	0.225089	1.60714e-21	6.69546e-21			AT5G62930	382.269	-1.28754	0.109681	3.41677e-32	1.86031e-31
AT3G55690	227.349	1.455	0.154963	2.45231e-21	1.01883e-20			AT1G33340	74.4382	-3.29785	0.282891	3.42344e-32	1.86342e-31
AT5G55550	273.553	1.29402	0.137863	2.72028e-21	1.12848e-20			AT2G45920	344.748	-1.49213	0.127378	3.59428e-32	1.95587e-31
AT5G23860	92.9108	2.19647	0.235751	2.88721e-21	1.19671e-20			AT5G07070	200.151	-5.23669	0.451913	3.66224e-32	1.99229e-31
AT4G09630	429.811	1.27163	0.135536	2.9215e-21	1.21067e-20			AT1G63720	413.815	-1.31539	0.112169	3.82761e-32	2.0811e-31
AT3G12600	407.792	1.0255	0.109026	2.97498e-21	1.23257e-20			AT1G77770	451.209	-1.26751	0.108061	3.83833e-32	2.08634e-31
AT3G01040	493.317	1.00118	0.106449	3.00165e-21	1.24309e-20			AT2G36220	257.171	-1.55122	0.132626	4.30463e-32	2.33915e-31
AT3G45400	174.256	1.588	0.169983	3.19476e-21	1.32195e-20			AT5G46760	850.939	-1.05025	0.0896089	5.48639e-32	2.97802e-31
AT5G20400	81.9624	2.42683	0.261935	4.05377e-21	1.67421e-20			AT4G18520	673.318	-1.1828	0.101086	6.10902e-32	3.31231e-31
AT4G03110	59.5442	3.23226	0.348301	4.09685e-21	1.69129e-20			AT4G36720	251.01	-1.88083	0.161682	6.43863e-32	3.49006e-31
AT2G03590	66.2381	2.88501	0.311565	4.30331e-21	1.77465e-20			AT1G49032	3183.41	-1.00138	0.0855353	6.66494e-32	3.61073e-31
AT1G08340	249.164	1.26807	0.135703	4.31641e-21	1.77968e-20			AT5G17290	523.569	-1.20541	0.103114	6.69958e-32	3.62849e-31
AT1G09160	106.145	2.03231	0.219083	4.66291e-21	1.91971e-20			AT3G55250	585.655	-1.13757	0.0974117	8.29516e-32	4.48397e-31
AT3G16620	726.124	1.08813	0.116549	5.54943e-21	2.27989e-20			AT1G78140	527.022	-1.23917	0.106348	9.82919e-32	5.30148e-31
AT3G11780	183.522	1.50207	0.161692	5.7506e-21	2.36155e-20			AT3G18170	65.6967	-4.00235	0.345248	9.88419e-32	5.32821e-31
AT1G56340	330.321	1.1792	0.126533	5.84486e-21	2.39975e-20			AT1G78890	756.668	-1.06876	0.0916386	1.02318e-31	5.51258e-31
AT1G66510	378.979	1.08975	0.116958	6.2738e-21	2.57371e-20			AT2G31160	259.037	-1.58805	0.136668	1.06966e-31	5.76138e-31
AT4G38340	154.877	1.6506	0.178229	6.3233e-21	2.59347e-20			AT4G12700	138.221	-2.06181	0.178039	1.13993e-31	6.13478e-31
AT1G20090	239.875	1.42692	0.15398	7.14401e-21	2.92517e-20			AT1G12900	81.5116	-3.17806	0.274804	1.19891e-31	6.44511e-31
AT2G30250	178.878	1.54775	0.167255	7.23102e-21	2.96018e-20			AT2G20740	538.916	-1.11859	0.0960815	1.29721e-31	6.96401e-31
AT2G46310	199.033	1.41542	0.152639	7.24933e-21	2.96643e-20			AT2G21510	110.817	-2.36763	0.205065	1.33637e-31	7.17225e-31
AT1G08300	302.827	1.21804	0.131221	7.55851e-21	3.09166e-20			AT4G11550	66.4018	-3.77436	0.326654	1.34148e-31	7.19771e-31
AT1G78810	180.41	1.50382	0.162426	7.72509e-21	3.15781e-20			AT1G55440	67.8607	-5.34323	0.458852	1.38519e-31	7.43023e-31
AT3G14650	290.649	1.34186	0.144869	8.16122e-21	3.33331e-20			AT5G16310	253.933	-1.62304	0.140019	1.4679e-31	7.86957e-31
AT4G35000	349.246	1.10559	0.11921	9.60568e-21	3.91755e-20			AT5G23790	170.669	-2.07259	0.179454	1.51917e-31	8.13998e-31
AT3G51320	270.585	1.22081	0.131861	9.98568e-21	4.06998e-20			AT5G03490	217.611	-1.70098	0.147094	1.73149e-31	9.2649e-31
AT3G21805	56.3663	3.54855	0.386066	1.01959e-20	4.15479e-20			AT3G52160	66.1582	-3.81349	0.330806	1.77876e-31	9.51265e-31
AT1G26762	97.3364	2.06237	0.224528	1.02548e-20	4.17706e-20			AT5G10520	293.029	-1.47408	0.127291	1.83491e-31	9.8076e-31
AT3G47290	156.617	1.6044	0.174038	1.02536e-20	4.17706e-20			AT2G26030	305.63	-1.56424	0.135258	1.84744e-31	9.87183e-31
AT3G06640	118.006	1.9563	0.212964	1.02942e-20	4.19222e-20			AT4G09750	469.429	-1.28213	0.110549	1.86283e-31	9.95138e-31
AT5G35995	331.357	1.12825	0.12178	1.05951e-20	4.31208e-20			AT1G45145	885.44	-1.26419	0.109095	2.06863e-31	1.10357e-30
AT3G19220	210.731	1.39931	0.15159	1.08148e-20	4.40058e-20			AT2G38490	124.808	-2.16852	0.188211	2.11449e-31	1.12773e-30
AT5G45290	120.092	2.05488	0.223656	1.08746e-20	4.424e-20			AT1G26440	473.703	-1.24272	0.107256	2.13788e-31	1.13927e-30
AT1G26120	329.568	1.12114	0.121165	1.1506e-20	4.676e-20			AT1G16260	65.3495	-5.07297	0.438196	2.78202e-31	1.48011e-30
AT4G39820	399.142	1.06054	0.114653	1.22471e-20	4.97513e-20			AT3G23400	470.797	-1.21351	0.104909	2.82486e-31	1.5025e-30
AT5G30490	438.496	1.03113	0.111463	1.29598e-20	5.26246e-20			ATMG00516	112.999	-2.3259	0.202752	3.59757e-31	1.90934e-30
AT5G17760	70.5083	5.64109	0.603844	1.35544e-20	5.50274e-20			AT5G00875	95.5033	-2.61577	0.228481	3.97909e-31	2.1101e-30
AT5G04480	161.245	1.57249	0.171239	1.41766e-20	5.75415e-20			AT1G35720	381.336	-1.36119	0.118271	4.87913e-31	2.58389e-30
AT5G11850	255.488	1.29642	0.140757	1.43571e-20	5.825e-20			AT5G63460	761.798	-1.04114	0.0903731	5.63469e-31	2.9808e-30
AT1G69490	90.7611	2.20007	0.240648	1.45658e-20	5.90721e-20			AT2G35550	703.666	-1.13433	0.0985337	5.7959e-31	3.06525e-30
AT3G23160	135.09	1.79351	0.195771	1.52101e-20	6.16339e-20			AT3G15630	61.3353	-4.11996	0.360472	7.12628e-31	3.76477e-30
AT3G02460	206.455	1.38637	0.150933	1.65909e-20	6.71601e-20			AT3G15358	315.468	-1.6634	0.145281	7.14243e-31	3.77228e-30
AT1G26880	440.763	1.10774	0.120204	1.71889e-20	6.95373e-20			AT3G28740	406.107	-1.28473	0.11201	7.91348e-31	4.17613e-30
AT1G70090	66.2507	2.76092	0.303011	1.80025e-20	7.27387e-20			AT1G06250	160.713	-1.89678	0.166265	9.11008e-31	4.80243e-30
AT5G08440	312.276	1.16484	0.126644	1.88382e-20	7.60523e-20			AT2G37710	801.932	-1.04789	0.0914413	1.15447e-30	6.07604e-30
AT1G31500	357.805	1.05015	0.114038	1.89328e-20	7.64184e-20			AT5G08410	286.922	-1.59599	0.139965	1.21502e-30	6.39298e-30
AT1G09787	55.3955	4.28649	0.467828	2.03935e-20	8.22466e-20			AT3G15840	369.981	-1.35304	0.118406	1.28033e-30	6.7348e-30
AT4G33495	329.854	1.1804	0.12863	2.26456e-20	9.11599e-20			AT5G10070	1383.63	-1.03004	0.0899598	1.29759e-30	6.82191e-30
AT4G26910	367.342	1.04795	0.114055	2.28516e-20	9.19703e-20			AT4G03960	191.938	-1.96311	0.172633	1.39244e-30	7.31863e-30
AT4G17020	234.086	1.37714	0.150605	2.41625e-20	9.72065e-20			AT4G38090	637.483	-1.21082	0.10607	1.61399e-30	8.47627e-30
AT3G07080	143.259	1.68396	0.184876	2.54257e-20	1.02225e-19			AT2G25950	277.965	-1.42887	0.125389	1.63716e-30	8.59562e-30
AT3G48140	60.5033	5.00275	0.544057	2.64156e-20	1.06118e-19			AT4G20362	118.723	-2.81826	0.249568	1.73627e-30	9.11358e-30
AT4G15850	322.716	1.18834	0.129759	2.71337e-20	1.08958e-19			AT1G01250	64.354	-4.38964	0.38686	2.09795e-30	1.09943e-29
AT1G59970	101.628	2.0773	0.228999	2.83547e-20	1.13814e-19			AT3G48240	191.713	-1.77896	0.156952	2.295e-30	1.20205e-29
AT2G19380	170.785	1.67895	0.18476	3.44835e-20	1.38132e-19			AT2G23790	420.578	-1.19906	0.10536	2.41744e-30	1.26516e-29
AT4G00690	109.55	1.89135	0.208918	3.85394e-20	1.54252e-19			AT2G18390	416.612	-1.26219	0.110975	2.5134e-30	1.31503e-29
AT2G33170	97.1484	2.14442	0.237319	3.93978e-20	1.57623e-19			AT4G10340	110.251	-2.4464	0.216559	2.57016e-30	1.34437e-29
AT1G12290	205.728	1.61713	0.178508	4.40472e-20	1.76009e-19			AT4G24810	145.36	-2.02242	0.178926	2.76234e-30	1.44374e-29
AT2G19880	59.2393	3.29287	0.364895	4.58586e-20	1.83172e-19			AT1G06010	376.348	-1.35465	0.119315	2.88934e-30	1.50931e-29
AT3G49720	210.013	1.34003	0.147532	4.64812e-20	1.85584e-19			AT1G73890	158.517	-1.93543	0.171341	3.40602e-30	1.77778e-29
AT1G12020	341.287	1.24707	0.137142	4.73553e-20	1.88996e-19			AT4G01800	1640.76	-1.07864	0.0949808	3.62992e-30	1.89414e-29
AT2G20310	379.015	1.12657	0.123903	5.25845e-20	2.09652e-19			AT3G66654	542.99	-1.13052	0.0996087	3.78404e-30	1.97298e-29
AT4G30840	387.341	1.06487	0.117132	5.3652e-20	2.13821e-19			AT3G19100	321.794	-1.4293	0.126396	4.53011e-30	2.35633e-29
AT3G25940	105.045	2.16779	0.240758	5.37678e-20	2.14239e-19			AT1G22700	416.627	-1.2202	0.107765	4.53684e-30	2.3592e-29
AT5G51810	56.3641	3.47679	0.385925	5.4148e-20	2.15666e-19			AT2G41170	66.2031	-3.33216	0.296996	5.13618e-30	2.6645e-29
AT2G31880	263.888	1.32072	0.145777	5.85843e-20	2.33146e-19			AT1G10660	703.872	-1.00701	0.0889087	5.45803e-30	2.82996e-29
AT2G23760	321.424	1.16741	0.12874	5.90846e-20	2.35041e-19			AT4G04840	67.001	-3.28259	0.293144	6.50151e-30	3.36654e-29
AT5G15350	61.125	2.94373	0.328004	6.17284e-20	2.45458e-19			AT3G22520	893.294	-1.00273	0.0886928	6.97473e-30	3.60967e-29
AT5G25130	516.143	1.06793	0.117715	6.18499e-20	2.45892e-19			AT3G15357	356.075	-1.5431	0.137287	8.29148e-30	4.28207e-29
AT2G27030	383.893	1.07612	0.118764	7.04829e-20	2.79532e-19			AT2G48010	516.676	-1.13068	0.100279	8.4766e-30	4.37421e-29
AT5G17770	295.044	1.25185	0.138628	7.54925e-20	2.98975e-19			AT2G48150	68.5988	-3.39769	0.303802	8.96508e-30	4.62385e-29
AT3G17420	55.4148	4.70766	0.519493	7.75189e-20	3.06752e-19			AT2G34030	64.8944	-3.6532	0.326865	9.80985e-30	5.05688e-29
AT3G43810	236.683	1.25269	0.138702	7.92199e-20	3.1342e-19			AT5G46080	184.896	-1.77569	0.158444	9.83574e-30	5.06889e-29
AT5G26940	195.823	1.36918	0.15183	8.09902e-20	3.2023e-19			AT5G28830	589.038	-1.06955	0.0949012	1.00605e-29	5.18338e-29
AT2G40330	132.91	7.52496	0.807129	8.62616e-20	3.40866e-19			AT2G26070	156.859	-1.91442	0.170949	1.03159e-29	5.31357e-29
AT4G19120	53.2133	4.10333	0.456793	8.91473e-20	3.52198e-19			AT3G14060	79.7727	-2.90451	0.260815	1.2245e-29	6.29228e-29
AT2G15980	185.623	1.62341	0.181209	1.10513e-19	4.3599e-19			AT1G10700	118.142	-2.16652	0.194184	1.39552e-29	7.16356e-29
AT3G57650	334.315	1.08183	0.120001	1.11188e-19	4.38566e-19			AT2G32340	126.083	-2.35209	0.211308	1.61574e-29	8.27665e-29
AT4G00330	149.639	1.55847	0.17414	1.26195e-19	4.97059e-19			AT4G35760	183.762	-1.7011	0.152356	1.67428e-29	8.57202e-29
AT5G45260	122.828	1.81463	0.203469	1.30406e-19	5.13539e-19			AT4G24000	62.2816	-3.58554	0.322782	1.99673e-29	1.02069e-28
AT5G40010	198.718	11.8657	3.03212	1.33476e-19	5.25524e-19			AT1G12680	574.44	-1.10372	0.0985845	2.25291e-29	1.15104e-28
AT1G28510	62.0971	2.78062	0.312944	1.39396e-19	5.48502e-19			AT4G00230	451.381	-1.20117	0.107416	2.39308e-29	1.22138e-28
AT4G34265	205.826	1.31068	0.146274	1.44358e-19	5.67914e-19			AT3G51040	345.599	-1.28912	0.115423	2.43072e-29	1.24027e-28
AT1G53650	101.298	2.02667	0.22808	1.50005e-19	5.89893e-19			AT3G01520	300.894	-1.55527	0.139919	3.19616e-29	1.62659e-28
AT4G21180	122.023	1.76111	0.197687	1.50956e-19	5.93321e-19			AT4G27970	287.666	-1.55632	0.139925	3.28645e-29	1.67211e-28
AT1G19700	86.5213	2.3609	0.26636	1.67898e-19	6.59065e-19			AT1G05840	484.525	-1.20802	0.108315	3.32119e-29	1.68891e-28
AT5G13870	224.238	1.31173	0.146781	1.68824e-19	6.62566e-19			AT5G37710	452.3	-1.1641	0.104367	3.32565e-29	1.69029e-28
AT5G05290	52.6307	4.47101	0.499512	1.71046e-19	6.71149e-19			AT2G27150	465.768	-1.13573	0.101951	3.93545e-29	1.99609e-28
AT2G17900	273.358	1.18845	0.132917	1.86543e-19	7.31224e-19			AT3G26080	317.608	-1.42305	0.128135	4.01879e-29	2.03677e-28
AT4G32140	357.948	1.06958	0.119593	2.13576e-19	8.36184e-19			AT1G60970	316.896	-1.41059	0.127031	4.29713e-29	2.17671e-28
AT5G45550	213.71	1.34714	0.15118	2.20837e-19	8.64269e-19			AT4G30993	284.971	-1.39365	0.125442	4.34178e-29	2.19876e-28
AT5G02260	51.7866	3.85764	0.434535	2.33501e-19	9.13283e-19			AT2G46680	58.5547	-3.92846	0.356136	5.70841e-29	2.88413e-28
AT3G11320	195.127	1.44014	0.162164	2.61455e-19	1.0218e-18			AT1G15880	657.942	-1.0291	0.092564	5.83783e-29	2.94875e-28
AT4G17610	339.599	1.14295	0.128407	2.72482e-19	1.06383e-18			AT5G20120	570.95	-1.0949	0.0985441	5.86622e-29	2.96233e-28
AT3G16330	50.8987	4.03579	0.455795	2.93312e-19	1.14425e-18			AT4G25080	162.933	-1.89765	0.171998	6.49845e-29	3.27821e-28
AT4G04740	188.124	1.41279	0.159479	3.20836e-19	1.24838e-18			AT1G80200	77.1568	-2.82701	0.257433	7.0324e-29	3.54574e-28
AT1G19450	147.546	1.57514	0.178251	3.42991e-19	1.33353e-18			AT4G00760	510.587	-1.10204	0.0994594	8.07506e-29	4.0683e-28
AT3G01600	51.627	4.4477	0.501304	3.62035e-19	1.40673e-18			AT1G02810	118.101	-2.13807	0.194537	9.44733e-29	4.75355e-28
AT1G27210	203.026	1.35541	0.153558	4.52411e-19	1.75337e-18			AT4G22340	564.108	-1.07985	0.097595	9.68191e-29	4.86907e-28
AT2G22560	230.966	1.28719	0.145883	4.70248e-19	1.82214e-18			AT5G24400	480.478	-1.10538	0.0999365	1.02258e-28	5.13864e-28
AT5G09650	138.441	1.65828	0.188711	4.8713e-19	1.88643e-18			AT3G24220	61.7341	-3.65152	0.333658	1.07724e-28	5.40914e-28
AT3G26920	443.962	1.00236	0.113346	5.34443e-19	2.06761e-18			AT4G01250	101.613	-2.39784	0.218978	1.09517e-28	5.49494e-28
AT3G50230	49.8969	3.7933	0.433691	6.89096e-19	2.65542e-18			AT2G17570	471.03	-1.22579	0.11113	1.2519e-28	6.27327e-28
AT4G16024	105.583	1.87568	0.214976	7.48825e-19	2.88218e-18			AT1G55320	218.972	-1.69041	0.153903	1.28025e-28	6.41373e-28
AT2G31580	70.5196	2.61981	0.301796	7.59435e-19	2.92244e-18			AT4G18930	211.201	-1.59761	0.145338	1.30369e-28	6.52945e-28
AT2G40711	86.903	2.1985	0.252712	8.10554e-19	3.11671e-18			AT1G80610	294.56	-1.38093	0.125606	1.54216e-28	7.71792e-28
AT5G26622	93.9193	2.08229	0.239354	8.18425e-19	3.14635e-18			AT1G43130	459.114	-1.1204	0.101657	1.54474e-28	7.72883e-28
AT1G36380	103.628	1.87629	0.21534	8.33385e-19	3.20261e-18			AT2G33600	214.578	-1.69253	0.154284	1.59505e-28	7.9785e-28
AT5G63220	290.449	1.23035	0.140512	9.41853e-19	3.61376e-18			AT3G09260	62.8057	-3.47137	0.318314	1.78781e-28	8.93583e-28
AT5G08855	51.5748	3.4129	0.392858	9.92078e-19	3.80497e-18			AT4G18195	58.3932	-3.97206	0.364607	2.09886e-28	1.04798e-27
AT4G34590	49.3264	3.87259	0.445007	9.94731e-19	3.8144e-18			AT1G16560	384.802	-1.31583	0.120036	2.46633e-28	1.23021e-27
AT4G14970	312.821	1.23668	0.141422	1.02938e-18	3.94572e-18			AT1G24330	125.878	-2.1974	0.201622	2.46726e-28	1.23036e-27
AT1G04930	177.511	1.39723	0.160082	1.03053e-18	3.94936e-18			AT4G02760	498.758	-1.10163	0.100374	2.62191e-28	1.30681e-27
AT5G06050	181.196	1.45658	0.167035	1.09898e-18	4.21087e-18			AT4G03330	63.8856	-3.42953	0.315294	2.67835e-28	1.33461e-27
AT1G13040	262.092	1.47217	0.169012	1.11858e-18	4.28428e-18			AT3G57680	172.345	-1.70719	0.156516	3.07235e-28	1.52976e-27
AT5G58700	114.951	1.7414	0.200475	1.14137e-18	4.37065e-18			AT3G60730	129.033	-2.03817	0.187663	3.71566e-28	1.84773e-27
AT2G17140	109.83	1.78373	0.205437	1.1711e-18	4.48192e-18			AT4G18670	81.8481	-2.77015	0.255882	3.77521e-28	1.87686e-27
AT5G26731	66.3299	2.56844	0.297069	1.22123e-18	4.67013e-18			AT1G49780	237.844	-1.58393	0.14551	4.24518e-28	2.10997e-27
AT4G39390	151.83	1.48849	0.171141	1.25671e-18	4.80487e-18			AT3G15780	126.874	-2.06963	0.190832	4.55398e-28	2.26116e-27
AT4G30800	57.0016	3.14286	0.364741	1.27475e-18	4.87193e-18			AT5G66170	194.583	-1.71251	0.157613	4.91717e-28	2.44087e-27
AT3G44200	239.476	1.246	0.142904	1.28329e-18	4.90267e-18			AT5G62170	120.118	-2.08534	0.19253	5.0774e-28	2.51913e-27
AT5G66070	58.913	2.83144	0.328556	1.45304e-18	5.54682e-18			AT4G01460	83.412	-2.68132	0.248604	5.99135e-28	2.96882e-27
AT5G35375	177.581	1.52374	0.175802	1.51161e-18	5.76816e-18			AT2G27380	348295	-1.8909	0.174821	6.57952e-28	3.25779e-27
AT2G40980	264.143	1.1429	0.131429	1.81436e-18	6.90997e-18			AT1G28530	359.894	-1.28279	0.118087	7.10713e-28	3.51637e-27
AT4G26800	112.621	1.7675	0.204723	1.81599e-18	6.91482e-18			AT4G17420	545.675	-1.23793	0.113931	7.39371e-28	3.65631e-27
AT3G01700	231.099	1.32974	0.1533	1.84351e-18	7.01553e-18			AT1G14380	204.046	-1.57924	0.145843	7.82006e-28	3.86324e-27
AT4G20300	230.395	1.25926	0.145199	1.91918e-18	7.29638e-18			AT1G52720	111.289	-2.20441	0.204447	8.64435e-28	4.26722e-27
AT4G21510	123.12	1.68758	0.19548	1.94201e-18	7.37887e-18			AT3G25780	111.34	-2.39478	0.222404	8.99791e-28	4.44063e-27
AT1G76690	76.896	2.32215	0.270325	1.95919e-18	7.44273e-18			AT1G20970	4638.12	-1.11675	0.103142	1.28752e-27	6.3302e-27
AT1G75390	216.198	8.77254	0.964454	2.11796e-18	8.04116e-18			AT2G30390	149.734	-1.90221	0.176831	1.35645e-27	6.66575e-27
AT1G29170	121.965	1.7716	0.206077	2.53513e-18	9.61013e-18			AT4G35560	74.6721	-2.85192	0.266858	1.99359e-27	9.78197e-27
AT4G19650	191.229	1.32267	0.153154	2.56919e-18	9.73733e-18			AT3G15190	382.428	-1.2102	0.112319	2.11867e-27	1.03801e-26
AT5G67560	121.805	1.83737	0.214226	2.79019e-18	1.05606e-17			AT5G24530	413.803	-1.1424	0.105981	2.13173e-27	1.04415e-26
AT1G64880	518.687	1.00741	0.116445	2.99996e-18	1.13392e-17			AT1G78995	57.1778	-3.73052	0.349103	2.24167e-27	1.0969e-26
AT1G13270	257.922	1.16889	0.135444	3.07661e-18	1.16245e-17			AT5G02760	120.818	-2.09825	0.196528	2.76176e-27	1.34869e-26
AT5G54630	98.8998	1.90964	0.223419	3.2874e-18	1.24137e-17			AT1G12750	193.39	-1.64198	0.153378	2.99627e-27	1.46176e-26
AT4G17310	141.775	1.54222	0.179752	3.39837e-18	1.28303e-17			AT5G04440	372.048	-1.21581	0.113383	3.59913e-27	1.75281e-26
AT5G62370	352.869	1.14648	0.133098	3.64992e-18	1.37614e-17			AT4G10100	468.875	-1.27957	0.119374	3.65289e-27	1.77805e-26
AT4G19550	51.8531	3.13116	0.367605	3.74719e-18	1.412e-17			AT4G27670	126.11	-1.99328	0.187107	3.8788e-27	1.88666e-26
AT1G77230	262.865	1.18388	0.137693	3.9584e-18	1.49072e-17			AT4G34540	511.751	-1.144	0.106718	4.00588e-27	1.94702e-26
AT1G01440	412.306	1.03402	0.120358	4.96076e-18	1.86247e-17			AT1G08110	669.48	-1.04478	0.0974345	4.48438e-27	2.17581e-26
AT2G03010	99.9931	1.87554	0.22057	4.97076e-18	1.86587e-17			AT5G20420	74.3845	-2.90103	0.273392	4.82763e-27	2.34119e-26
AT5G66130	94.6817	1.98712	0.234007	5.07892e-18	1.90537e-17			AT3G62190	363.606	-1.26908	0.118816	5.65392e-27	2.73919e-26
AT1G55915	157.373	1.52074	0.178352	5.21259e-18	1.95515e-17			AT5G15580	98.3728	-2.27759	0.21496	5.77001e-27	2.79405e-26
AT5G07105	57.8074	2.75065	0.324785	5.22962e-18	1.96116e-17			AT5G06230	55.0667	-3.7196	0.351425	6.18487e-27	2.99198e-26
AT3G60960	325.205	1.08548	0.12658	5.48871e-18	2.05753e-17			AT1G02930	898.039	-1.21262	0.113618	6.41721e-27	3.10361e-26
AT5G20885	286.89	1.09015	0.127145	5.51648e-18	2.06754e-17			AT3G49640	445.367	-1.16927	0.109545	6.43029e-27	3.10916e-26
AT5G43820	117.802	1.72082	0.202371	5.93848e-18	2.224e-17			AT1G53770	158.202	-1.8019	0.169715	6.43919e-27	3.1127e-26
AT5G52471	60.6931	2.77381	0.328743	6.01439e-18	2.25157e-17			AT5G21222	154.106	-1.93466	0.182954	8.62499e-27	4.16109e-26
AT4G39300	262.49	1.21154	0.141847	6.68894e-18	2.50123e-17			AT2G40300	427.101	-1.20001	0.11275	8.69342e-27	4.19204e-26
AT3G14310	66.7458	2.42602	0.287472	7.08815e-18	2.64697e-17			AT4G37470	114.955	-2.28518	0.216344	8.90076e-27	4.28991e-26
AT2G21320	150.38	1.75062	0.206572	7.15855e-18	2.67274e-17			AT1G12420	97.6811	-2.35764	0.22353	8.91482e-27	4.29562e-26
AT5G01800	203.731	1.30043	0.152814	7.872e-18	2.93576e-17			AT2G27820	110.283	-2.31251	0.219496	1.08344e-26	5.21031e-26
AT1G28600	52.5928	3.01882	0.358714	8.02996e-18	2.9941e-17			AT4G17370	422.421	-1.11933	0.105337	1.161e-26	5.5792e-26
AT2G37550	319.851	1.07744	0.126454	8.51054e-18	3.16967e-17			AT3G06390	124.971	-2.17653	0.207051	1.36987e-26	6.57483e-26
AT3G22370	72.0781	2.397	0.284787	8.88662e-18	3.30659e-17			AT4G29950	606.657	-1.01751	0.0958099	1.39126e-26	6.67584e-26
[truncated: 1,934 more rows]
