# Supplementary material for: DNA Double Strand Break Repair Is Important for the Longevity of Primed Seeds
Source: Plant Cell Environ. 2025 Aug 21;48(12):8469–82. doi: 10.1111/pce.70142 (PMC12586901; doi:10.1111/pce.70142)
Supplement: Supplementary file 6 — Table S5. Differentially expressed genes identified by DeSeq2: wild type aged dry seeds vs wild type aged imbibed seeds. [file PCE-48-8469-s007.xlsx]

## Sheet: Table S5 DEG Aged dry vs aged i
GENID	baseMean	log2FoldChange	lfcSE	pvalue	padj	3324			baseMean	log2FoldChange	lfcSE	pvalue	padj	2986			Aged imbibed versus aged dry
AT1G02090	3217.59	2.16802	0.0541872	0	0			AT1G01240	5284.28	-1.95482	0.0459996	0	0
AT1G02750	3274.73	3.37355	0.0722717	0	0			AT1G01720	42760.7	-1.92232	0.0291523	0	0
AT1G04770	1707.49	5.0393	0.111498	0	0			AT1G02700	18243	-1.82107	0.0326548	0	0
AT1G04810	7571.71	2.58268	0.0397374	0	0			AT1G03470	4863.68	-2.21453	0.0457119	0	0
AT1G05680	13093.5	1.99363	0.0355523	0	0			AT1G03790	22606.1	-3.26241	0.0342925	0	0
AT1G07670	6972.66	2.993	0.0451504	0	0			AT1G03880	227702	-1.77299	0.0242833	0	0
AT1G09070	32957.5	2.25368	0.0333771	0	0			AT1G03890	13732.8	-2.03201	0.038036	0	0
AT1G09570	8400.81	3.10125	0.0491203	0	0			AT1G04560	259887	-1.77221	0.0284922	0	0
AT1G10170	31013.2	2.10379	0.0295298	0	0			AT1G05510	135512	-2.63312	0.0262714	0	0
AT1G12320	3587.3	2.16721	0.0496917	0	0			AT1G07080	6920.3	-1.42846	0.0374508	0	0
AT1G13340	4918.56	2.28577	0.0513056	0	0			AT1G07150	1937.45	-3.20981	0.077362	0	0
AT1G15130	6290.82	2.01493	0.048085	0	0			AT1G07645	20983.1	-1.68324	0.0368273	0	0
AT1G16030	87151.1	1.3549	0.0279159	0	0			AT1G07985	52846	-2.55547	0.0289411	0	0
AT1G16900	3603.86	5.14018	0.0800544	0	0			AT1G08170	15905.8	-3.11185	0.0337327	0	0
AT1G17170	2127.06	4.78493	0.0939107	0	0			AT1G08570	14254.9	-1.56539	0.0337057	0	0
AT1G17780	2496.11	3.14536	0.0704007	0	0			AT1G12130	2143.59	-2.8163	0.0618458	0	0
AT1G20100	8385.23	1.36187	0.0360398	0	0			AT1G13360	3706.58	-2.24617	0.0536495	0	0
AT1G20920	4945.12	2.25052	0.0499309	0	0			AT1G13640	5419.48	-1.65671	0.0439179	0	0
AT1G20980	5816.18	1.80619	0.0438724	0	0			AT1G15330	9757.06	-2.66054	0.0360829	0	0
AT1G22020	2190.42	2.80242	0.0651498	0	0			AT1G15740	5488.62	-3.37026	0.0452406	0	0
AT1G22070	2451.32	2.82227	0.0710714	0	0			AT1G16730	20487.5	-1.3609	0.0282605	0	0
AT1G22530	14510.7	5.23004	0.0487508	0	0			AT1G16770	5031.55	-3.37774	0.0532909	0	0
AT1G23550	4545.8	3.28653	0.0577269	0	0			AT1G16850	11086.3	-1.39763	0.0314222	0	0
AT1G26270	4141.01	2.18545	0.0575455	0	0			AT1G17010	13153.2	-1.76424	0.0323743	0	0
AT1G27760	8789.71	1.43711	0.034423	0	0			AT1G17810	15444	-1.76096	0.0350784	0	0
AT1G28200	3214.28	2.30727	0.0535694	0	0			AT1G19000	6022.3	-1.84377	0.0450963	0	0
AT1G31280	7195.26	4.00308	0.0484258	0	0			AT1G19530	8982.61	-2.22078	0.0358874	0	0
AT1G32230	18755.9	1.64163	0.0307396	0	0			AT1G19540	13607.5	-1.68686	0.0331685	0	0
AT1G32870	5994.18	3.68939	0.0476991	0	0			AT1G19660	8678.47	-1.91823	0.0368228	0	0
AT1G32920	4396.28	4.68387	0.0689206	0	0			AT1G20620	42971.9	-1.73353	0.0304337	0	0
AT1G34220	3877.89	2.71009	0.0501994	0	0			AT1G21000	20755.6	-1.92426	0.0352951	0	0
AT1G34260	3800.15	2.80802	0.0633774	0	0			AT1G22190	3553.22	-3.62766	0.0620836	0	0
AT1G36370	3409.88	3.16621	0.0610049	0	0			AT1G23070	7143.36	-1.98362	0.0416282	0	0
AT1G42990	3007	2.5763	0.0586149	0	0			AT1G27461	11814	-4.00113	0.0466274	0	0
AT1G50420	5902.57	2.21833	0.0450584	0	0			AT1G27990	22441.9	-2.23362	0.0359187	0	0
AT1G52320	5890.3	2.06938	0.0540367	0	0			AT1G28330	4620.27	-2.83758	0.0541242	0	0
AT1G52420	3206.59	4.93753	0.079296	0	0			AT1G28360	2366.92	-2.53183	0.0630824	0	0
AT1G52560	8801.49	1.53147	0.037372	0	0			AT1G29680	10437.5	-1.5424	0.0364809	0	0
AT1G55920	1780.08	3.77271	0.0888327	0	0			AT1G31750	2955.57	-2.8141	0.0547205	0	0
AT1G57680	4076.56	4.15315	0.0618487	0	0			AT1G06473	1220.9	-3.16712	0.0839517	0	0
AT1G60750	6369.14	3.32827	0.0454637	0	0			AT1G32560	105742	-2.26722	0.0234297	0	0
AT1G61100	4579.09	3.53269	0.0557135	0	0			AT1G32710	4187.72	-1.97788	0.0443953	0	0
AT1G65020	2728.16	2.49258	0.0588401	0	0			AT1G36060	1381.83	-4.21805	0.0985828	0	0
AT1G66500	2776.89	2.57432	0.0576234	0	0			AT1G47540	33766.5	-1.26933	0.0261275	0	0
AT1G66580	12778	1.93335	0.0349307	0	0			AT1G48130	127150	-1.57631	0.0300534	0	0
AT1G68550	8963.39	5.14554	0.0562062	0	0			AT1G48470	3865.76	-1.84517	0.0476575	0	0
AT1G68690	4326.8	2.62756	0.0482512	0	0			AT1G48840	4603.1	-2.11349	0.0450767	0	0
AT1G71010	4563.3	3.66928	0.0544385	0	0			AT1G52690	83953.2	-1.46111	0.0314776	0	0
AT1G71140	7951.22	2.64136	0.0409618	0	0			AT1G54100	8076.81	-1.28484	0.0338806	0	0
AT1G72150	6889.83	7.64905	0.116728	0	0			AT1G54130	5054.12	-3.36876	0.0533158	0	0
AT1G72430	3408.96	2.77998	0.0570598	0	0			AT1G54860	27792.9	-2.30427	0.0376371	0	0
AT1G74310	36026.5	1.69332	0.0357373	0	0			AT1G54870	325287	-1.71586	0.0255975	0	0
AT1G74750	2789.56	3.96265	0.0780036	0	0			AT1G56600	18047.2	-2.37328	0.0379586	0	0
AT1G75270	1353.67	5.77193	0.14762	0	0			AT1G62420	2649.18	-2.35053	0.0580183	0	0
AT1G75280	8643.19	3.18887	0.0494744	0	0			AT1G62510	3067.49	-2.67733	0.0596293	0	0
AT1G76680	6329.97	4.79027	0.0592085	0	0			AT1G62710	32729.3	-1.79986	0.0259069	0	0
AT1G76980	2476.33	3.18257	0.064925	0	0			AT1G64110	9341.42	-1.93068	0.0446412	0	0
AT1G77180	10045	1.40065	0.0359449	0	0			AT1G64790	3635.17	-1.90545	0.0462576	0	0
AT1G78340	1327.1	4.72532	0.117383	0	0			AT1G64795	5740.26	-2.4508	0.0533836	0	0
AT1G78380	21820.3	2.42084	0.0311923	0	0			AT1G65090	12409.1	-1.25398	0.0316702	0	0
AT1G79920	12054	1.78115	0.0413733	0	0			AT1G67920	3001.7	-2.07642	0.0521398	0	0
AT5G02500	27474.1	1.85742	0.0287291	0	0			AT1G68250	313926	-1.32983	0.0263408	0	0
AT5G03240	70208.7	1.2655	0.0302529	0	0			AT1G68570	2147.6	-3.20102	0.0716622	0	0
AT5G04930	2205.73	3.27112	0.082789	0	0			AT1G69295	7285.57	-1.53305	0.0373352	0	0
AT5G06110	4509.13	2.86919	0.0496113	0	0			AT1G69800	5510.15	-2.84277	0.05243	0	0
AT5G08790	21600.4	2.75051	0.0334404	0	0			AT1G70580	6727.77	-1.90188	0.0396686	0	0
AT5G10980	8821.67	1.96447	0.0371746	0	0			AT1G72100	59189.2	-2.46999	0.0267053	0	0
AT5G11740	7209.85	4.31032	0.0491051	0	0			AT1G72680	11093	-1.33619	0.0322626	0	0
AT5G12020	2683.77	2.97336	0.0627497	0	0			AT1G73190	70107.2	-1.28262	0.0311836	0	0
AT5G14420	5822.39	2.46797	0.0443383	0	0			AT1G75380	6189.81	-2.92686	0.04597	0	0
AT5G14950	2754.07	2.44091	0.0620613	0	0			AT1G75490	16490.5	-3.76074	0.033966	0	0
AT5G16010	4741.69	3.09479	0.0646107	0	0			AT1G75830	674527	-1.16368	0.0242735	0	0
AT5G16300	2339.99	2.90725	0.064098	0	0			AT1G76590	11229.7	-2.19298	0.0342208	0	0
AT5G16360	3988.52	3.5792	0.0641332	0	0			AT1G77000	4264.36	-1.98915	0.0456305	0	0
AT5G17640	2193.05	2.91327	0.0653649	0	0			AT1G77120	25050.6	-1.67164	0.0300997	0	0
AT5G17810	2376.29	5.32155	0.101717	0	0			AT1G78070	8057.64	-1.51181	0.0355142	0	0
AT5G19900	5387.72	2.00644	0.0448529	0	0			AT1G80090	3975.67	-2.1818	0.0466963	0	0
AT5G20730	3497.54	2.36645	0.0546208	0	0			AT1G80380	3499	-2.04914	0.0484361	0	0
AT5G20910	3978.41	2.23139	0.0499826	0	0			AT1G80920	17108.8	-2.93946	0.0308275	0	0
AT5G22060	10034.2	2.67165	0.0358905	0	0			AT5G01300	50946.4	-1.62646	0.0273354	0	0
AT5G23530	4624.73	5.95273	0.0878348	0	0			AT5G01520	1714.06	-3.83819	0.0806114	0	0
AT5G26760	7476.51	3.40238	0.047903	0	0			AT5G01530	2145.33	-3.85982	0.0813397	0	0
AT5G26860	3780.08	2.07482	0.0511289	0	0			AT5G01670	91358.4	-2.06187	0.0307568	0	0
AT5G35320	4182.47	1.95406	0.0475957	0	0			AT5G02020	3742.14	-2.95799	0.0610333	0	0
AT5G35680	5501.68	2.91748	0.0502951	0	0			AT5G03180	5969.63	-1.63003	0.0402461	0	0
AT5G35690	4751.94	2.27317	0.0457612	0	0			AT5G03210	1256.3	-4.06002	0.0941028	0	0
AT5G40850	2763.42	3.15265	0.0675518	0	0			AT5G03860	48974.9	-1.39994	0.0246134	0	0
AT5G43620	2435.98	3.78008	0.0788255	0	0			AT5G04000	2889.43	-2.39947	0.0609074	0	0
AT5G49480	6790.86	4.45498	0.0594378	0	0			AT5G04010	1353.91	-3.77322	0.0898119	0	0
AT5G49910	7449.8	4.11671	0.0490119	0	0			AT5G04500	3764	-3.07415	0.0566562	0	0
AT5G51180	1968.65	3.03497	0.0723689	0	0			AT5G05220	11669.2	-1.67042	0.0370017	0	0
AT5G51440	9373.83	5.1838	0.0535031	0	0			AT5G05250	1307.25	-3.14714	0.0839116	0	0
AT5G51830	10930	1.39374	0.0368272	0	0			AT5G05320	6129.59	-2.13787	0.0419831	0	0
AT5G52640	65254.3	2.40059	0.0312434	0	0			AT5G06750	3385.14	-4.1032	0.0597653	0	0
AT5G53460	10371.1	1.33149	0.0345091	0	0			AT5G06760	122836	-2.00531	0.0323638	0	0
AT5G53590	1352.42	5.01842	0.124601	0	0			AT5G07290	4823.88	-1.72289	0.0419966	0	0
AT5G54310	3349.96	1.99462	0.050341	0	0			AT5G07330	41983.5	-2.50647	0.0294289	0	0
AT5G54940	13828.9	1.57482	0.0352833	0	0			AT5G07360	13956.1	-2.26338	0.0314848	0	0
AT5G56010	15124.1	1.86079	0.0312449	0	0			AT5G14120	6829	-2.10356	0.0454793	0	0
AT5G56030	28513.3	2.88859	0.0292653	0	0			AT5G16460	3001.59	-2.72306	0.0541222	0	0
AT5G57710	7121.02	1.574	0.0410387	0	0			AT5G18630	1456.48	-3.0639	0.076371	0	0
AT5G58290	13862.3	1.29818	0.0301052	0	0			AT5G18670	1965.98	-3.64159	0.073951	0	0
AT5G59050	2269.97	3.22677	0.0738643	0	0			AT5G21020	36769.4	-1.22024	0.0286873	0	0
AT5G61390	15340	4.82882	0.042818	0	0			AT5G22290	7384	-1.42942	0.0357067	0	0
AT5G62520	14408.4	4.31073	0.0867796	0	0			AT5G22470	62731.2	-3.54571	0.0308753	0	0
AT5G63370	6807.03	3.33666	0.0474011	0	0			AT5G24970	4265.04	-2.83545	0.047002	0	0
AT5G64250	9825.08	2.15749	0.0350891	0	0			AT5G25350	3384.23	-2.60569	0.0597138	0	0
AT5G64300	6342.12	2.71666	0.0458197	0	0			AT5G39720	21146.2	-1.6694	0.0306911	0	0
AT5G64750	21386	1.96791	0.0284802	0	0			AT5G40420	100303	-1.85358	0.0324726	0	0
AT5G65070	9953.62	5.31143	0.0536977	0	0			AT5G43770	7977.8	-1.85059	0.0396527	0	0
AT5G65080	2785.2	4.11175	0.0742717	0	0			AT5G44120	249309	-1.70373	0.0243204	0	0
AT5G65100	6006.21	2.42549	0.0518781	0	0			AT5G45310	11553.7	-2.95625	0.0350174	0	0
AT5G65210	10136.1	1.61211	0.0341912	0	0			AT5G45690	125823	-2.00156	0.0300421	0	0
AT5G65280	5145.48	2.52894	0.0491522	0	0			AT5G50170	18339.6	-2.96173	0.0333138	0	0
AT5G65720	12203.9	2.43142	0.0482958	0	0			AT5G50240	11178.9	-2.26312	0.037681	0	0
AT5G67470	1730.9	3.42609	0.0812653	0	0			AT5G50360	3231.45	-3.5674	0.0602578	0	0
AT3G01650	22409.3	3.01083	0.0294257	0	0			AT5G51760	11654.4	-1.72471	0.0343864	0	0
AT3G02550	3569.18	3.37495	0.056619	0	0			AT5G52300	24400	-2.47482	0.0320271	0	0
AT3G02990	8671.3	2.07928	0.0362822	0	0			AT5G52420	15229.5	-1.75614	0.0364399	0	0
AT3G03640	7959.06	4.90129	0.0531954	0	0			AT5G53895	9786.71	-2.20995	0.0341283	0	0
AT3G04770	1225.16	4.96146	0.127513	0	0			AT5G54070	8222.26	-3.94794	0.0421822	0	0
AT3G05220	16997.7	1.69415	0.0372219	0	0			AT5G54740	694571	-1.59062	0.0257713	0	0
AT3G05500	37620.2	2.16567	0.0284942	0	0			AT5G55135	9540.51	-2.38604	0.0391696	0	0
AT3G08530	13392.4	2.86127	0.032842	0	0			AT5G55240	35821	-1.43514	0.0325497	0	0
AT3G08550	2094.74	3.72482	0.0779076	0	0			AT5G55750	11021	-1.92467	0.0342397	0	0
AT3G08590	2093.48	3.50342	0.0840038	0	0			AT5G56100	23645	-1.53274	0.0312828	0	0
AT3G09350	19301.5	2.56992	0.0300656	0	0			AT5G56550	1653.27	-3.41877	0.0761468	0	0
AT3G09440	71298.5	5.46265	0.0335034	0	0			AT5G57550	146457	-2.90096	0.0240853	0	0
AT3G09570	2649.09	3.94057	0.0728821	0	0			AT5G58160	8783.69	-2.85998	0.0416993	0	0
AT3G09840	25917.7	1.28605	0.0303316	0	0			AT5G59170	42264.6	-1.55786	0.0385691	0	0
AT3G10370	4022.65	2.46088	0.0569143	0	0			AT5G60220	5243.43	-2.0234	0.0518256	0	0
AT3G10500	1566.98	3.11453	0.0826969	0	0			AT5G60760	24650.7	-3.93356	0.032174	0	0
AT3G10540	2064.19	4.14826	0.0848348	0	0			AT5G62220	1381.86	-2.89658	0.0759233	0	0
AT3G10650	5953.58	1.67447	0.0446521	0	0			AT5G62490	23310.6	-1.48759	0.0376171	0	0
AT3G10800	6983.08	2.40034	0.0400214	0	0			AT5G63190	4203.97	-2.12905	0.0457893	0	0
AT3G11020	1290.7	5.04099	0.126243	0	0			AT5G63350	4610.19	-3.91349	0.0539179	0	0
AT3G12050	3978.31	2.06443	0.0519817	0	0			AT5G64260	16767.4	-3.32662	0.0376732	0	0
AT3G12580	101367	2.49526	0.0275976	0	0			AT5G65165	10021.2	-1.84427	0.0346865	0	0
AT3G13300	7276.3	1.72351	0.0404663	0	0			AT5G65207	2407.39	-3.52299	0.0679151	0	0
AT3G13310	2224.83	4.33053	0.0828447	0	0			AT5G65470	3228.92	-2.21188	0.0539638	0	0
AT3G13330	15680.2	2.59647	0.0356592	0	0			AT5G66110	3192.89	-2.23888	0.0531611	0	0
AT3G13930	2070.99	3.44727	0.0751124	0	0			AT5G66400	720101	-1.31077	0.0228207	0	0
AT3G14690	5222.74	2.29139	0.0431118	0	0			AT5G66430	5107.66	-3.38295	0.0563313	0	0
AT3G15430	4698.43	4.13984	0.0581151	0	0			AT5G66780	40428.3	-1.51987	0.0262596	0	0
AT3G17390	4748.09	3.67989	0.0603845	0	0			AT5G67030	7123.77	-2.05389	0.0367708	0	0
AT3G18770	1822.55	3.39451	0.0785162	0	0			AT5G67480	18453	-2.08124	0.0312665	0	0
AT3G19240	3300.42	2.59303	0.0582723	0	0			AT3G01570	79773.6	-1.27245	0.0252559	0	0
AT3G19680	5571.82	9.15186	0.211954	0	0			AT3G01990	2017.11	-2.54359	0.065334	0	0
AT3G20630	3252.49	2.19142	0.0540822	0	0			AT3G03310	4377.14	-1.69457	0.0442582	0	0
AT3G23170	2338.25	3.02626	0.0718464	0	0			AT3G03341	21462.9	-1.62705	0.0289743	0	0
AT3G23280	2337.83	2.34409	0.0621635	0	0			AT3G03790	3826.18	-3.28572	0.0581301	0	0
AT3G23605	1834.69	2.77948	0.0711056	0	0			AT3G05260	76640.2	-1.71592	0.0246846	0	0
AT3G25230	10793.3	2.74381	0.045657	0	0			AT3G07255	1101.09	-4.31621	0.106403	0	0
AT3G26400	3236.9	2.30859	0.0593278	0	0			AT3G07310	2838.93	-1.97155	0.0515607	0	0
AT3G28210	9602.05	2.85293	0.0362158	0	0			AT3G09390	63186.8	-1.09334	0.0283172	0	0
AT3G06345	13530.7	1.91049	0.0431705	0	0			AT3G10420	2813.95	-2.83333	0.0633786	0	0
AT3G44190	7690.02	5.77318	0.0654569	0	0			AT3G11410	2270.37	-2.90271	0.0615327	0	0
AT3G46930	2603.28	2.82625	0.0663122	0	0			AT3G11930	17621.4	-1.52445	0.0348846	0	0
AT3G48070	3304.4	2.31463	0.0525144	0	0			AT3G12920	1907.71	-4.47119	0.0921457	0	0
AT3G49160	1840.91	3.01281	0.0794353	0	0			AT3G14050	5561.94	-2.52475	0.0414791	0	0
AT3G50310	1418.37	5.30775	0.131038	0	0			AT3G14330	6185.99	-2.29828	0.0467588	0	0
AT3G52500	2572.07	3.53394	0.0714439	0	0			AT3G15260	13665.7	-1.57106	0.0336486	0	0
AT3G53230	29901.4	2.54768	0.0335282	0	0			AT3G15280	23408.4	-1.60705	0.0347277	0	0
AT3G57090	2457.63	2.68645	0.0679298	0	0			AT3G15670	383261	-1.89754	0.0239113	0	0
AT3G62310	4729.74	1.71857	0.0424385	0	0			AT3G17520	110039	-2.42248	0.0270711	0	0
AT3G63310	2609.81	2.18116	0.0560109	0	0			AT3G17810	5723.62	-1.77895	0.0433431	0	0
AT2G02220	3462.85	1.97735	0.0525769	0	0			AT3G19960	19750.3	-1.79657	0.037164	0	0
AT2G02230	8195.24	3.0071	0.0438309	0	0			AT3G21370	120107	-2.03308	0.0394765	0	0
AT2G03820	9327.93	1.72141	0.0352883	0	0			AT3G21380	62228.1	-2.54765	0.0426316	0	0
AT2G04040	8775.79	1.82331	0.0405209	0	0			AT3G22490	43177.6	-2.0325	0.0265637	0	0
AT2G15620	4619.51	2.82606	0.0524039	0	0			AT3G22500	108771	-1.93851	0.0275236	0	0
AT2G16500	3772.57	1.83371	0.0474351	0	0			AT3G22640	369614	-2.26824	0.0221906	0	0
AT2G20560	20157.3	1.81626	0.0283159	0	0			AT3G22740	2913.21	-2.12471	0.0531596	0	0
AT2G23460	1483.83	3.73658	0.0978447	0	0			AT3G23920	22283.2	-1.517	0.0286091	0	0
AT2G24050	5991.98	1.90213	0.0402433	0	0			AT3G24180	3849.07	-2.57828	0.0522733	0	0
AT2G24500	14380.6	2.99646	0.0348193	0	0			AT3G25870	3309.53	-2.47324	0.0560066	0	0
AT2G25490	6800.4	2.17872	0.0455834	0	0			AT3G27660	122908	-1.74811	0.0274799	0	0
AT2G27580	4440.13	2.4303	0.0624077	0	0			AT3G30775	19790.6	-1.93695	0.0311889	0	0
AT2G29490	3792.31	6.23781	0.102451	0	0			AT3G44880	1560.32	-2.75402	0.0727711	0	0
AT2G31200	2763.42	3.19484	0.0645499	0	0			AT3G45780	3413.6	-1.78522	0.0473689	0	0
AT2G34380	3369.46	2.43412	0.0521171	0	0			AT3G47340	13763.9	-2.22755	0.0358135	0	0
AT2G34660	2051.07	2.5864	0.0654004	0	0			AT3G48270	2992.12	-2.24409	0.0506751	0	0
AT2G36850	3584.05	2.03638	0.0499408	0	0			AT3G49530	2064.11	-2.35184	0.0621758	0	0
AT2G37050	2617.09	4.78756	0.0855283	0	0			AT3G50970	30422.8	-1.37227	0.0276908	0	0
AT2G37110	13859.3	1.72439	0.0316706	0	0			AT3G50980	47193.3	-1.67276	0.0404768	0	0
AT2G38240	1268.1	4.77717	0.119105	0	0			AT3G51810	68882.8	-1.71599	0.0361558	0	0
AT2G39650	1490.5	5.22301	0.12214	0	0			AT3G51860	6130.93	-2.09228	0.0475626	0	0
AT2G40340	7610.55	3.86675	0.0461217	0	0			AT3G54940	71319.3	-1.35372	0.0271734	0	0
AT2G41770	1960.76	5.99954	0.13037	0	0			AT3G56350	49141.6	-1.77058	0.026129	0	0
AT2G42270	13303.4	3.69355	0.0430804	0	0			AT3G56880	5058.36	-1.8211	0.0425983	0	0
AT2G42330	1898.09	3.38053	0.0793852	0	0			AT3G57020	13583.1	-2.38467	0.0318411	0	0
AT2G43410	4609.11	2.02046	0.0487637	0	0			AT3G58450	61844.3	-1.44159	0.0333952	0	0
AT2G43500	17028.9	1.88787	0.037435	0	0			AT3G61040	4926.5	-3.25856	0.054896	0	0
AT2G44200	2973.7	2.40097	0.0611706	0	0			AT3G62700	13516	-1.47118	0.0311386	0	0
AT2G46240	5824.34	3.37925	0.0485068	0	0			AT2G01450	15584.6	-1.19765	0.0301823	0	0
AT2G47730	1748.99	3.40555	0.0793903	0	0			AT2G02120	38929.9	-1.18592	0.0307654	0	0
AT4G01870	4665.64	3.75336	0.0581799	0	0			AT2G02710	8848.46	-2.9225	0.0408891	0	0
AT4G02880	12509.2	3.11689	0.0355604	0	0			AT2G02930	6135.89	-1.72788	0.0447382	0	0
AT4G03260	4795.06	1.76301	0.0439052	0	0			AT2G03520	13916.7	-1.97719	0.0316348	0	0
AT4G03430	19639.9	2.81899	0.0357464	0	0			AT2G04690	3278.04	-2.47993	0.0527555	0	0
AT4G05390	2759.04	3.62232	0.0673467	0	0			AT2G14520	4439.45	-1.95985	0.0461534	0	0
AT4G09150	10844.1	1.92318	0.0505799	0	0			AT2G15010	26068.3	-1.44254	0.0280115	0	0
AT4G12400	11435.4	1.7019	0.0439646	0	0			AT2G18050	1550.35	-3.11347	0.0752562	0	0
AT4G15410	4226.64	2.15534	0.0500228	0	0			AT2G18340	9589.04	-2.51657	0.0461287	0	0
AT4G15420	3685.31	3.08533	0.0548991	0	0			AT2G18700	8350.02	-1.9062	0.0389099	0	0
AT4G16790	2122.26	4.36804	0.0869931	0	0			AT2G19900	16930.7	-2.48344	0.0326241	0	0
AT4G18050	1243.06	4.25829	0.112918	0	0			AT2G20990	3635.27	-2.12725	0.048131	0	0
AT4G18950	4341.75	4.15303	0.0633677	0	0			AT2G21490	149286	-1.77038	0.0240632	0	0
AT4G21990	12638.3	6.12902	0.0585821	0	0			AT2G21720	12982.4	-2.24675	0.0385535	0	0
AT4G24150	12289.2	3.09071	0.040565	0	0			AT2G21820	52896	-1.71318	0.0278045	0	0
AT4G24160	6850.36	3.63343	0.0468478	0	0			AT2G22240	25964.1	-2.44359	0.0291983	0	0
AT4G24690	34013.7	1.21003	0.0293374	0	0			AT2G23110	26109.8	-1.28976	0.0298102	0	0
AT4G25610	1469	4.45002	0.105819	0	0			AT2G23240	60403.1	-1.41685	0.0276635	0	0
AT4G31160	7173.91	1.81219	0.0402445	0	0			AT2G25625	3930.52	-2.82391	0.0472311	0	0
AT4G31670	6046.44	1.87202	0.0406822	0	0			AT2G25900	1299.36	-4.28509	0.101307	0	0
AT4G35800	8174.55	1.82419	0.0386464	0	0			AT2G27830	1723.54	-3.11295	0.074347	0	0
AT4G36010	19092	4.68415	0.0375764	0	0			AT2G27940	1655.24	-3.19846	0.0733919	0	0
AT4G37120	7439.59	2.00514	0.041833	0	0			AT2G28490	60452.9	-2.39073	0.0283025	0	0
AT4G37180	3208.56	3.62488	0.066667	0	0			AT2G29300	13869.7	-1.65859	0.0364474	0	0
AT4G38710	12511.1	3.95281	0.0384107	0	0			AT2G33150	20700.6	-1.26561	0.0335711	0	0
AT4G39675	4691.22	2.49168	0.0507286	0	0			AT2G33590	18633.6	-1.58676	0.0312149	0	0
AT1G80070	25184.2	1.09792	0.0293198	4.53e-307	1.77e-305			AT2G34740	7524.73	-2.29914	0.0415608	0	0
AT3G61140	2367.37	2.30178	0.0616219	3.85e-306	1.49e-304			AT2G35300	82102.6	-1.34212	0.0251363	0	0
AT1G20960	15954.6	1.36745	0.0366051	6.02e-306	2.32e-304			AT2G36270	17258.6	-1.981	0.0420008	0	0
AT4G34740	4454.93	1.8341	0.0491828	5.11e-305	1.96e-303			AT2G36490	2477.92	-2.44582	0.0581926	0	0
AT1G60420	1961.14	2.52295	0.067725	1.49e-304	5.7e-303			AT2G38465	4599.32	-1.91667	0.0442718	0	0
AT1G75510	2851.22	2.3306	0.0625885	2.9e-304	1.11e-302			AT2G38820	7400.64	-2.83468	0.0427019	0	0
AT4G36990	1300.61	3.77636	0.101502	5.22e-304	1.99e-302			AT2G38905	5457.72	-1.75531	0.0395003	0	0
AT3G27220	1528.17	3.06512	0.0823876	1.23e-303	4.66e-302			AT2G40170	352487	-2.1537	0.0288862	0	0
AT3G21295	2680.92	2.23976	0.0605235	1.71e-300	6.43e-299			AT2G41280	114257	-1.19909	0.0250261	0	0
AT4G32020	8489.81	1.55396	0.042014	5.73e-300	2.16e-298			AT2G42000	32387.5	-1.60472	0.0328951	0	0
AT3G08510	3880.61	1.93697	0.0523884	7.51e-300	2.82e-298			AT2G42560	44860.3	-2.93565	0.0425274	0	0
AT3G05940	1213.98	3.41763	0.0929647	1.12e-296	4.2e-295			AT2G42750	4189.55	-2.64051	0.0464554	0	0
AT1G65030	1871.53	2.57558	0.0701582	8.09e-296	3.02e-294			AT2G42950	2937.91	-2.35008	0.0559605	0	0
AT2G15490	1585.32	6.87179	0.187154	1.38e-294	5.13e-293			AT2G45290	11334.2	-1.72165	0.0332319	0	0
AT5G51280	5744.03	1.45207	0.0397172	4.85e-293	1.76e-291			AT2G47770	39619.6	-1.44858	0.0346153	0	0
AT2G40880	1409.11	6.53698	0.178967	3.91e-292	1.41e-290			AT4G01120	2317.19	-2.45457	0.0577281	0	0
AT1G08910	3884.18	1.88138	0.051622	1.76e-291	6.33e-290			AT4G02280	18650.9	-2.69857	0.0308563	0	0
AT1G25370	1746.82	2.64232	0.07257	4.14e-291	1.49e-289			AT4G02690	4061.59	-2.04462	0.046132	0	0
AT5G13810	3912.77	1.78268	0.0490023	1.64e-290	5.86e-289			AT4G03200	10729.9	-2.17884	0.0343503	0	0
AT4G36020	3244.14	2.16858	0.0595955	1.64e-290	5.87e-289			AT4G04870	2910.57	-2.30083	0.0543932	0	0
AT1G10050	1069.3	4.28472	0.117986	1.02e-289	3.62e-288			AT4G05070	2762.67	-3.28694	0.0662611	0	0
AT4G03320	3577.63	1.89138	0.0521025	4.09e-289	1.45e-287			AT4G09610	11624.7	-2.47261	0.0478792	0	0
AT3G13460	16693.9	1.16445	0.0320894	1.21e-288	4.26e-287			AT4G11310	93986.4	-1.61414	0.0246956	0	0
AT4G12120	1887.19	2.57011	0.0709835	9.66e-288	3.38e-286			AT4G11360	3946.97	-3.00616	0.0604055	0	0
AT1G59860	1016.8	4.25371	0.117498	1.48e-287	5.16e-286			AT4G11570	7190.64	-2.39042	0.0463345	0	0
AT5G15537	1195.97	3.93623	0.109494	3.95e-284	1.37e-282			AT4G11910	22149.1	-4.28879	0.0323409	0	0
AT5G65300	1947.11	2.68596	0.0749276	2.39e-282	8.29e-281			AT4G12130	5904.31	-1.99344	0.0411023	0	0
AT2G05632	1492.44	3.51549	0.0981101	5.53e-282	1.91e-280			AT4G12290	10264.2	-2.35544	0.0360239	0	0
AT5G17350	1100.79	4.80752	0.134355	4.08e-281	1.41e-279			AT4G12680	5792.77	-2.82022	0.0436278	0	0
AT5G60250	1566.69	3.42276	0.0957656	1.68e-280	5.77e-279			AT4G13250	11749.3	-2.87421	0.0331353	0	0
AT2G36530	5304.57	1.57504	0.0441541	3.84e-279	1.32e-277			AT4G13830	1671.7	-2.66172	0.0703723	0	0
AT4G13340	1549.5	2.92596	0.0821325	8.07e-279	2.75e-277			AT4G15530	3694.52	-1.81975	0.0457126	0	0
AT5G37600	6434.14	1.32428	0.0372018	4.22e-278	1.43e-276			AT4G16160	27312.7	-1.52118	0.0360062	0	0
AT3G03450	1114.98	3.63177	0.103225	3.28e-272	1.1e-270			AT4G18680	3251.62	-2.35524	0.0555465	0	0
AT5G21280	9437.92	1.34776	0.0382842	5.68e-272	1.9e-270			AT4G19170	4845.53	-3.29016	0.0512902	0	0
AT4G27280	1404.93	2.91029	0.083033	6.22e-270	2.06e-268			AT4G21020	68723.3	-2.11307	0.0285276	0	0
AT1G12990	1064.3	5.79051	0.165218	3.14e-269	1.04e-267			AT4G21680	23969.4	-3.16508	0.0298944	0	0
AT2G27090	2453.96	2.19537	0.0627918	1.8e-268	5.95e-267			AT4G22920	22373.3	-4.22365	0.0362919	0	0
AT4G36648	4477.7	1.92346	0.0550448	3.57e-268	1.17e-266			AT4G25140	309470	-1.4475	0.0233706	0	0
AT3G15010	2515.62	2.01535	0.0578436	1.31e-266	4.29e-265			AT4G25580	27266.7	-2.33703	0.0357531	0	0
AT5G18220	1061.83	5.83435	0.167556	9.03e-266	2.96e-264			AT4G26050	13157.7	-2.11513	0.0397089	0	0
AT3G44110	18857.2	1.15373	0.0333394	1.65e-262	5.35e-261			AT4G26740	19823.7	-1.46489	0.0323974	0	0
AT1G07810	1739.24	2.52654	0.0734328	3.37e-260	1.09e-258			AT4G27160	174650	-1.30898	0.0318965	0	0
AT4G37910	2302.12	2.11213	0.0614256	8.71e-260	2.8e-258			AT4G27410	1559.54	-3.56163	0.0835252	0	0
AT5G19400	8246.98	1.20968	0.0351604	1.03e-259	3.32e-258			AT4G27460	3513.84	-2.92018	0.0557249	0	0
AT4G08510	1718.18	2.45737	0.0717607	8.26e-258	2.64e-256			AT4G27530	21146.5	-1.94045	0.0384399	0	0
AT5G18400	5440.25	1.71644	0.0502156	1.22e-256	3.88e-255			AT4G28240	1339.02	-3.54267	0.0918248	0	0
AT3G60750	1422.56	2.94737	0.0862678	1.66e-256	5.29e-255			AT4G28520	239468	-1.52156	0.0249896	0	0
AT2G47000	927.021	3.96816	0.116139	1.97e-256	6.28e-255			AT4G31830	7281.23	-1.76736	0.0408497	0	0
AT4G16250	8596.31	1.66514	0.0487355	2.37e-256	7.54e-255			AT4G32290	1283.38	-3.29966	0.0836806	0	0
AT2G24490	1485.22	2.93214	0.0859118	3.28e-256	1.04e-254			AT4G32940	2079.34	-2.69365	0.0658061	0	0
AT5G13200	1964.07	2.7876	0.0817247	7.51e-256	2.38e-254			AT4G33467	1658.34	-3.65217	0.0866472	0	0
AT1G14650	3197.18	1.8851	0.0552817	1.97e-255	6.2e-254			AT4G33700	4549.35	-1.88856	0.0474567	0	0
AT1G04210	3203.1	1.78629	0.0523938	2.37e-255	7.45e-254			AT4G35090	17881.2	-1.43182	0.0291536	0	0
AT4G24610	1095.85	3.27468	0.0962397	1.58e-254	4.96e-253			AT4G36530	3550.17	-2.41585	0.0500519	0	0
AT3G17205	2173.16	2.02582	0.0595773	3.9e-254	1.22e-252			AT4G36600	62089.2	-2.50264	0.0276947	0	0
AT5G42080	6565.06	1.24378	0.0366337	5.35e-253	1.67e-251			AT4G36700	9189.32	-2.17514	0.0478654	0	0
AT5G65110	7633.09	1.27432	0.0375701	9.29e-253	2.9e-251			AT4G37420	2077.77	-3.20251	0.0847265	0	0
AT3G24080	1697.02	2.46858	0.0728022	9.5e-253	2.96e-251			AT4G37870	14147.4	-1.54081	0.0324992	0	0
AT1G25310	2328.64	2.21739	0.065415	1.38e-252	4.3e-251			AT4G38740	28383.4	-1.49701	0.0286257	0	0
AT3G13225	2869.52	1.85294	0.0546631	1.9e-252	5.91e-251			AT4G38810	7543.37	-2.00662	0.0411593	0	0
AT1G64950	7903.9	1.3195	0.0389043	2.17e-252	6.72e-251			AT4G34450	5158.14	-1.53358	0.040964	3.2758e-307	1.2823e-305
AT1G76520	1952.12	2.25643	0.0666777	9.59e-252	2.97e-250			AT3G26580	5742.6	-1.79699	0.0480493	1.0862e-306	4.2347e-305
AT4G36690	4681.23	1.45054	0.0430681	4.27e-249	1.31e-247			AT1G64065	1366.14	-3.46778	0.0928041	1.2244e-306	4.7643e-305
AT4G35890	1826.72	2.29645	0.0682647	7.78e-249	2.39e-247			AT2G14878	19812.1	-1.56188	0.0417571	1.5214e-306	5.9085e-305
AT1G79930	3085.66	1.76947	0.0525915	1.12e-248	3.44e-247			AT5G02750	3489.32	-2.12828	0.0569891	5.3128e-306	2.0551e-304
AT2G18790	2755.74	2.01112	0.0599159	9.87e-248	3.02e-246			AT3G14590	2371.76	-2.94889	0.0790014	5.953e-306	2.2983e-304
AT5G20190	3006.05	2.28253	0.0681135	4.65e-247	1.42e-245			AT5G54000	6196.98	-1.41901	0.0380202	2.2647e-305	8.709e-304
AT3G01540	5790.57	1.49384	0.0445639	8.38e-247	2.55e-245			AT3G53180	2278.37	-2.15555	0.0578609	1.7455e-304	6.6736e-303
AT2G36300	1323.98	3.04433	0.0909511	1.82e-246	5.54e-245			AT5G21940	4036.98	-2.36658	0.0636791	3.5709e-303	1.3547e-301
AT5G52530	9885.4	1.696	0.0506642	2.97e-246	9.01e-245			AT3G15450	3053.58	-2.74867	0.0742019	2.6445e-301	1.0014e-299
AT3G18160	1316.56	3.20388	0.0959078	2.46e-245	7.45e-244			AT3G48000	6576.11	-1.35821	0.0366379	3.1784e-301	1.2012e-299
AT4G04610	1234.88	3.23169	0.0967975	3.48e-245	1.05e-243			AT4G16620	2527.6	-2.08693	0.0564993	2.345e-299	8.7951e-298
AT5G38200	1760.25	2.34101	0.0702423	2.46e-244	7.41e-243			AT1G03106	9808.2	-1.36595	0.0369993	3.156e-298	1.1814e-296
AT5G15450	3203.12	1.80236	0.0540844	4.16e-244	1.25e-242			AT1G44446	1205.81	-3.22499	0.08788	1.1738e-295	4.3691e-294
AT5G64230	3816.58	1.57201	0.0471601	4.43e-244	1.33e-242			AT1G05340	5008.18	-1.88584	0.0514572	1.1258e-294	4.1826e-293
AT5G43960	2068.3	2.07643	0.0623454	7.67e-244	2.3e-242			AT5G07010	1773.71	-2.43706	0.0665355	1.4817e-294	5.4843e-293
AT2G46340	3190.36	1.80456	0.0541781	9.38e-244	2.8e-242			AT4G27170	177115	-1.05908	0.0288926	1.7177e-294	6.3459e-293
AT5G40880	2277.64	1.92248	0.0577759	2.21e-243	6.6e-242			AT5G54770	14268.1	-1.36887	0.0373612	2.7759e-294	1.0236e-292
AT2G25930	2702.82	1.83958	0.0553895	1.93e-242	5.75e-241			AT3G12960	18023.9	-1.17802	0.032157	3.3717e-294	1.241e-292
AT2G24040	838.734	4.20906	0.12705	1.99e-241	5.91e-240			AT4G18530	1343.82	-2.9942	0.0818713	8.4399e-294	3.1006e-292
AT5G64270	10885.2	1.24693	0.0376551	1.6e-240	4.73e-239			AT5G57900	8961.35	-1.55216	0.0424225	9.5979e-294	3.5195e-292
AT5G43980	945.9	3.95991	0.119873	2.35e-240	6.95e-239			AT2G37970	6846.46	-1.64251	0.0448871	1.1286e-293	4.1308e-292
AT3G07090	7226.77	1.40076	0.0423657	3.57e-240	1.05e-238			AT3G03620	2394.25	-2.07039	0.056597	1.1385e-293	4.1592e-292
AT3G56860	4482.39	1.54059	0.0467499	1.25e-238	3.66e-237			AT5G63030	12008.3	-1.34689	0.0367983	1.3084e-293	4.7713e-292
AT1G03990	7804.31	1.23233	0.0374084	2.49e-238	7.28e-237			AT1G74370	2770.87	-2.04171	0.0558582	3.0391e-293	1.1062e-291
AT5G03040	2275.79	2.07213	0.0629676	4.33e-238	1.27e-236			AT4G11911	1103.79	-3.38953	0.0927732	3.2297e-293	1.1734e-291
AT4G03080	2001.89	2.5466	0.0780049	1.83e-234	5.33e-233			AT2G42790	12774.8	-1.09043	0.0298116	3.3739e-293	1.2235e-291
AT4G28600	3238.08	1.77327	0.05436	5.65e-234	1.64e-232			AT4G19390	3889.66	-2.01818	0.0552421	6.2853e-293	2.271e-291
AT5G45110	6747.55	4.79379	0.147156	1.13e-233	3.28e-232			AT2G19320	3000.06	-1.82273	0.0499182	1.574e-292	5.6767e-291
AT4G32070	2195.89	2.59028	0.0795043	1.14e-233	3.28e-232			AT2G33770	8271.47	-1.29057	0.035427	6.1695e-291	2.2089e-289
AT3G06355	16035.9	1.32255	0.0405481	1.47e-233	4.25e-232			AT3G11050	21983.6	-1.38307	0.0379973	1.7123e-290	6.0975e-289
AT5G55040	1609.59	2.49699	0.0766454	1.67e-233	4.82e-232			AT5G57050	1729.6	-2.34714	0.0645657	4.1791e-290	1.4855e-288
AT4G33985	1119.65	3.16686	0.0975343	6.38e-232	1.83e-230			AT3G48660	5409.01	-1.51295	0.0416292	1.0721e-289	3.7973e-288
AT1G04780	1848.47	2.55062	0.0786218	9.15e-232	2.62e-230			AT5G12840	3183.03	-1.90732	0.052544	3.6006e-289	1.273e-287
AT4G02195	1231.75	3.01559	0.0929478	1.43e-231	4.1e-230			AT5G59570	2349.44	-2.19604	0.0605309	5.471e-289	1.9273e-287
AT4G34310	3254.32	1.96126	0.0604445	1.6e-231	4.56e-230			AT1G20630	4721.26	-1.62193	0.0446939	6.009e-289	2.1131e-287
AT3G51550	3368.57	1.82029	0.056215	1.18e-230	3.34e-229			AT2G18570	3803.16	-2.11934	0.0584782	2.2949e-288	8.0414e-287
AT5G41360	3511.35	1.61783	0.0500054	3.29e-230	9.34e-229			AT5G66730	9573.28	-1.44749	0.0401401	6.2412e-285	2.1754e-283
AT3G08970	1783.73	2.29468	0.0711481	6.95e-229	1.97e-227			AT5G66580	3526.02	-4.73869	0.132224	1.6358e-282	5.6815e-281
AT3G19830	1926.58	2.20177	0.06829	8.33e-229	2.35e-227			AT1G56280	11177.8	-1.33522	0.0373042	5.453e-281	1.8807e-279
AT4G33930	1370.74	2.57063	0.0799469	1.58e-227	4.47e-226			AT3G02480	15022	-1.2214	0.034159	2.3611e-280	8.1151e-279
AT5G44340	1327.5	3.00316	0.0935543	6.31e-227	1.78e-225			AT1G22370	1258.16	-2.94043	0.0823483	4.4836e-280	1.5383e-278
AT3G47520	2305.63	1.95374	0.0608986	1.74e-226	4.9e-225			AT5G25180	1836.17	-2.50686	0.0703514	5.4909e-279	1.8774e-277
AT3G18100	1711.04	2.43946	0.076122	4.39e-226	1.23e-224			AT1G34370	9662.48	-1.35559	0.0380213	7.6227e-279	2.6017e-277
AT3G04120	2048.78	2.30211	0.0718507	5.82e-226	1.63e-224			AT1G19490	2671.26	-2.0179	0.0566989	3.8654e-278	1.3148e-276
AT1G53540	9404.78	1.13014	0.035251	8.53e-226	2.38e-224			AT2G28420	16872.7	-1.18997	0.0334732	3.0217e-277	1.0243e-275
AT1G56300	831.509	4.65879	0.145763	9.92e-225	2.77e-223			AT4G16760	7028.76	-1.26359	0.0356219	4.1698e-276	1.4086e-274
AT5G08500	2566.96	2.11918	0.0665015	1.69e-223	4.71e-222			AT1G11910	16822.3	-1.07214	0.0302169	4.5816e-276	1.5451e-274
AT2G25140	4593.51	1.54105	0.048351	2.02e-223	5.6e-222			AT4G25170	15038.6	-1.09323	0.0308721	7.5579e-275	2.5444e-273
AT3G24550	2008.29	2.0227	0.0635005	3.16e-223	8.76e-222			AT5G44670	1780.24	-2.39365	0.0677296	2.3076e-274	7.7555e-273
AT5G24810	1986.95	2.13361	0.06722	9.62e-222	2.66e-220			AT1G21680	5291.31	-1.40938	0.0399336	2.7039e-273	9.072e-272
AT5G22100	1968.39	2.08007	0.0656651	6.15e-221	1.7e-219			AT3G05945	1454.66	-2.55421	0.0724367	3.3918e-273	1.136e-271
AT5G62620	5340.89	1.37369	0.0434184	4.37e-220	1.2e-218			AT4G36620	3050.35	-1.81339	0.0515532	1.1828e-271	3.9415e-270
AT2G01650	1308.09	2.63235	0.0834986	5.97e-219	1.63e-217			AT5G51970	8174.45	-1.36041	0.0386783	1.9832e-271	6.5978e-270
AT3G51790	1207.73	2.87899	0.0920789	1.77e-215	4.77e-214			AT1G60680	5273.83	-1.49482	0.0425598	9.4439e-271	3.1365e-269
AT2G41640	1280.9	2.69352	0.0862186	4.8e-215	1.29e-213			AT2G20920	5848.6	-1.55075	0.0442688	2.5199e-269	8.3411e-268
AT5G48610	1891.09	1.99646	0.0639468	1.25e-214	3.34e-213			AT5G14180	8564.16	-1.22374	0.0350833	5.3723e-267	1.7664e-265
AT4G12040	6769.1	1.44463	0.0463255	6.36e-214	1.7e-212			AT5G53220	1093.81	-3.53439	0.101764	4.4668e-265	1.4614e-263
AT5G19780	2859.07	1.86895	0.0599987	1.12e-213	2.99e-212			AT1G21410	1632.29	-2.65571	0.0764981	5.9768e-265	1.9522e-263
AT4G29780	1585.36	2.29363	0.0738223	1.08e-212	2.88e-211			AT5G01680	1002.2	-3.44363	0.0992971	2.5933e-264	8.4564e-263
AT2G16570	3409.08	1.47718	0.0475164	1.25e-212	3.32e-211			AT3G53040	60418.4	-1.42109	0.0410453	4.7326e-263	1.5407e-261
AT2G32240	1104.49	2.74006	0.0881978	1.33e-212	3.52e-211			AT1G14530	2122.65	-2.23301	0.0646371	3.1053e-262	1.0076e-260
AT5G50960	7181.41	1.26393	0.0406993	4.73e-212	1.25e-210			AT1G11175	2714.85	-2.54774	0.0739173	3.0329e-261	9.8246e-260
AT1G77840	2571.52	1.77731	0.0573867	3.48e-211	9.16e-210			AT5G57790	5758.78	-1.49356	0.0433475	1.2924e-260	4.1799e-259
AT5G44290	2501.35	1.7839	0.0576525	8.77e-211	2.3e-209			AT4G09600	24119.1	-1.27321	0.036987	4.7455e-260	1.5297e-258
AT3G13110	2031.35	2.14613	0.0697036	8.24e-209	2.15e-207			AT4G39800	2312.71	-2.05662	0.059918	6.6396e-259	2.1299e-257
AT5G39890	1185.75	2.72011	0.0884175	1.64e-208	4.26e-207			AT1G15180	4421.1	-1.54791	0.0452792	1.2126e-256	3.8772e-255
AT5G54165	2792.37	1.69489	0.055121	3.83e-208	9.95e-207			AT4G37370	2468.55	-2.18158	0.0639174	4.1483e-256	1.3136e-254
AT1G24150	789.558	5.41371	0.176166	1.1e-207	2.85e-206			AT1G01480	1364.51	-2.66558	0.0781787	1.0789e-255	3.4056e-254
AT1G61040	2861.56	1.60633	0.0523606	3.82e-207	9.89e-206			AT3G50060	7132.97	-1.3085	0.038538	4.4667e-253	1.3987e-251
AT3G13380	1413.61	2.27674	0.0743633	1.63e-206	4.21e-205			AT4G20850	6991.95	-1.47843	0.0436255	3.544e-252	1.0976e-250
AT2G31880	764.277	3.92947	0.12856	6.3e-206	1.62e-204			AT5G61590	2245.58	-2.4205	0.0717875	4.2116e-250	1.3003e-248
AT3G24070	6371.62	1.72299	0.0563717	1.02e-205	2.61e-204			AT5G47810	10107.1	-1.25356	0.0371688	1.0015e-249	3.087e-248
AT4G27680	5683.78	1.39651	0.0456795	1.18e-205	3.04e-204			AT2G32150	1014.68	-3.15385	0.0937309	5.0212e-249	1.543e-247
AT4G21670	1551.57	2.35966	0.0772884	1.55e-205	3.98e-204			AT4G17840	12039.2	-1.03112	0.0307437	7.1912e-247	2.1927e-245
AT4G24200	2654.91	1.7168	0.0562034	1.73e-205	4.43e-204			AT1G48990	2526.4	-1.92509	0.0576091	1.5861e-245	4.8065e-244
AT3G55220	1280.19	2.38332	0.0780591	1.98e-205	5.08e-204			AT1G07430	1103.97	-3.3003	0.098977	7.866e-245	2.3728e-243
AT1G70140	3660.76	1.56999	0.0515079	1.79e-204	4.54e-203			AT2G45960	7586.06	-1.20397	0.0361326	8.6149e-244	2.579e-242
AT2G29420	999.715	3.26418	0.107248	1.88e-204	4.77e-203			AT4G22100	1647.29	-2.20392	0.0663251	7.0389e-243	2.0976e-241
AT5G13000	4620.23	1.40355	0.0461001	5.14e-204	1.3e-202			AT2G45360	1084.73	-2.83861	0.0856959	1.931e-241	5.7371e-240
AT4G30200	1076.25	3.27127	0.107693	2.06e-203	5.21e-202			AT5G58720	2217.77	-1.94012	0.0586551	1.5345e-240	4.5454e-239
AT5G22800	1080.48	2.69195	0.0886562	2.71e-203	6.82e-202			AT5G47040	3411.38	-1.84972	0.0559738	4.4009e-240	1.2958e-238
AT2G31751	702.187	4.74657	0.156266	2.82e-203	7.1e-202			AT2G33520	4084.2	-1.57824	0.0478565	5.1094e-239	1.5022e-237
AT1G64090	830.086	3.72948	0.122977	8.72e-203	2.19e-201			AT2G33070	96068.9	-1.30054	0.0395584	1.0855e-238	3.1866e-237
AT3G02880	867.739	3.57448	0.118202	1.48e-201	3.72e-200			AT5G53280	1618.04	-2.3113	0.0703531	1.5983e-237	4.6643e-236
AT2G11890	1728.66	2.21177	0.0731665	2.59e-201	6.5e-200			AT1G22600	2231.43	-2.24885	0.0687831	3.121e-235	9.0947e-234
AT2G45730	1580.03	2.25543	0.0747892	2.02e-200	5.06e-199			AT2G41710	2109.61	-1.90619	0.0583536	1.1e-234	3.2007e-233
AT3G12320	2569.35	2.07218	0.0687424	2.74e-200	6.84e-199			AT5G24160	1937.5	-1.99345	0.0611132	4.7769e-234	1.3859e-232
AT4G03550	2681.2	1.77043	0.0588573	2.47e-199	6.13e-198			AT2G05075	2488.66	-2.01332	0.0618306	2.6517e-233	7.6259e-232
AT4G04910	1218.79	3.15839	0.105039	2.72e-199	6.75e-198			AT4G31590	960.393	-3.02455	0.0930132	8.6386e-233	2.4807e-231
AT1G22882	894.568	3.61927	0.120595	1.76e-198	4.34e-197			AT3G53960	1041.43	-2.90685	0.0896912	2.4921e-231	7.1046e-230
AT3G61800	2074.56	2.02907	0.0678317	2.92e-197	7.17e-196			AT5G04590	7526.67	-1.15741	0.0357015	7.4328e-231	2.1159e-229
AT2G17230	721.292	5.21418	0.174265	4.58e-197	1.12e-195			AT4G31270	1315.74	-2.37701	0.0736654	3.4372e-229	9.7427e-228
AT1G60940	10106.3	1.12788	0.0378103	7.9e-196	1.93e-194			AT1G61340	1285.12	-3.0905	0.0959095	7.3823e-229	2.0865e-227
AT3G48870	3269.63	2.17041	0.0729503	3.43e-195	8.34e-194			AT4G15390	3049.78	-1.71307	0.0534553	5.9754e-226	1.6721e-224
AT5G15210	1859.72	1.91972	0.0646643	2.77e-194	6.71e-193			AT5G39520	1955.38	-2.72365	0.0853509	2.4976e-224	6.9593e-223
AT3G06620	984.278	2.70969	0.0913344	3.11e-194	7.52e-193			AT2G27380	555195	-2.12825	0.0670283	5.7123e-222	1.5828e-220
AT5G15400	3326.71	1.44514	0.0486837	4.37e-194	1.06e-192			AT5G58330	5251.98	-1.34298	0.0422932	1.0643e-221	2.9408e-220
AT3G29173	714.683	4.49153	0.1515	1.26e-193	3.03e-192			AT1G63770	11699.8	-1.03406	0.0326342	1.5191e-220	4.1856e-219
AT2G39110	801.449	3.6167	0.122245	2.15e-193	5.2e-192			AT3G26770	4177.89	-1.67585	0.0529962	5.0499e-220	1.3875e-218
AT1G50040	747.998	3.54686	0.119959	7.91e-193	1.9e-191			AT4G26700	4176.82	-1.34495	0.0425454	9.8678e-220	2.7075e-218
AT5G19770	2353.5	1.72941	0.0584859	1.13e-192	2.72e-191			AT5G04885	1789.92	-2.02164	0.0640811	3.9801e-219	1.0906e-217
AT3G59350	6157.16	1.29718	0.0438548	1.2e-192	2.87e-191			AT1G11840	5917.83	-1.35882	0.0430516	4.5487e-219	1.2446e-217
AT1G07930	4009.26	1.33752	0.0452678	2.99e-192	7.17e-191			AT5G07340	1364.69	-2.73593	0.0868026	5.9049e-219	1.6135e-217
AT1G02860	1122.81	2.92673	0.0991793	4.68e-192	1.12e-190			AT5G10860	6140.67	-1.42768	0.0452816	1.2118e-218	3.3019e-217
AT2G41630	6131.64	1.27296	0.0433155	3.5e-190	8.32e-189			AT1G07040	1505.58	-2.86144	0.0908309	1.2966e-218	3.5282e-217
AT3G60320	1732.14	1.91352	0.0652317	1e-189	2.37e-188			AT3G10740	1555.94	-2.19996	0.0698479	1.8819e-218	5.1138e-217
AT5G10300	6084.83	1.14951	0.0391584	1.02e-189	2.41e-188			AT3G27870	5496.12	-1.49519	0.0474536	2.2194e-218	6.0225e-217
AT4G28330	972.94	3.14283	0.107321	1.67e-189	3.96e-188			AT5G22460	2849.59	-1.97412	0.0627703	8.7467e-218	2.3703e-216
AT3G27260	3669.07	1.4183	0.0483627	1.87e-189	4.42e-188			AT4G19700	2173.93	-1.8523	0.0589591	3.4306e-217	9.2837e-216
AT5G15870	6385	2.98154	0.101875	3.43e-189	8.1e-188			AT5G49690	1841.96	-2.33249	0.0743462	6.6062e-217	1.7853e-215
AT5G66950	945.198	2.73302	0.0935078	1.41e-188	3.31e-187			AT1G01470	21100.2	-1.07305	0.034202	2.5413e-216	6.8583e-215
AT3G19510	1618.46	2.09614	0.0717469	2.79e-188	6.56e-187			AT4G32770	2696.79	-1.63215	0.0522005	3.826e-215	1.0297e-213
AT1G15920	2558.02	1.80174	0.0617062	5.59e-188	1.31e-186			AT5G10740	1350.14	-2.30632	0.0740063	5.3317e-214	1.4291e-212
AT2G31260	2254.84	1.80718	0.0619633	1.44e-187	3.38e-186			AT2G45600	1404.72	-2.36504	0.0759884	1.7706e-213	4.7268e-212
AT1G20140	2938.72	1.80954	0.0620501	1.76e-187	4.13e-186			AT2G26740	5913.34	-1.29355	0.0415237	1.9703e-213	5.2528e-212
AT1G07360	3439.57	1.76449	0.0605499	2.92e-187	6.81e-186			AT5G56210	1219.78	-2.55967	0.0822681	2.3444e-213	6.2416e-212
AT3G53110	4167.9	1.34368	0.0461189	5.04e-187	1.17e-185			AT2G35680	4203.96	-1.49598	0.0480957	6.3136e-213	1.6786e-211
AT2G43020	2242.57	1.8269	0.062764	5.53e-187	1.29e-185			AT3G16120	2396.2	-2.05161	0.0661856	1.0894e-211	2.8733e-210
AT5G03380	4198.58	1.37424	0.0472087	1.01e-186	2.34e-185			AT2G25340	2234.19	-2.02802	0.0654947	3.1764e-211	8.3664e-210
AT1G62740	5774.05	1.33978	0.0460431	1.71e-186	3.98e-185			AT3G47080	2850.49	-1.64994	0.0532982	5.6505e-211	1.4843e-209
AT1G70530	1108.7	2.53044	0.0872103	6.43e-186	1.49e-184			AT3G16910	2043.79	-2.00439	0.0648119	1.0866e-210	2.8467e-209
AT5G39785	1470.98	2.12102	0.0730945	7.92e-186	1.83e-184			AT3G03170	1581.49	-2.58222	0.0837568	1.2208e-209	3.1942e-208
AT2G47330	3913.01	1.36342	0.0469928	1.9e-185	4.38e-184			AT2G45040	1019.14	-2.83096	0.0918892	2.8612e-209	7.4764e-208
AT2G38770	6075.24	1.20589	0.0415851	3.12e-185	7.18e-184			AT2G38870	14930.5	-1.10261	0.0357543	4.1865e-209	1.0925e-207
AT5G52510	3893.59	1.39444	0.0480954	3.35e-185	7.7e-184			AT4G27150	17807.9	-1.31012	0.0425958	3.9946e-208	1.0369e-206
AT5G55600	2894.95	1.91022	0.0660577	1.51e-184	3.46e-183			AT2G41260	39924	-1.03133	0.0335926	1.1311e-207	2.9284e-206
AT1G51660	857.914	3.02273	0.104672	2.72e-184	6.23e-183			AT4G15396	1399.27	-2.22164	0.0726098	2.5822e-206	6.659e-205
AT4G36890	633.328	4.76759	0.164921	3.71e-184	8.5e-183			AT1G18500	3113.53	-1.53447	0.0502531	2.8422e-205	7.2632e-204
AT5G05440	4046.05	1.40967	0.0489648	1.1e-182	2.51e-181			AT5G52310	1489.91	-2.51035	0.0822798	2.952e-205	7.5339e-204
AT2G44680	1205.79	2.32072	0.0808051	3.85e-182	8.74e-181			AT1G06110	4823.97	-1.31758	0.043179	6.6073e-205	1.6841e-203
AT4G04955	691.629	5.52919	0.192955	8.7e-181	1.97e-179			AT4G23990	1742.49	-2.10607	0.0691189	1.1554e-204	2.9411e-203
AT1G30450	685.677	4.01997	0.140686	2.37e-180	5.35e-179			AT1G30860	10027.5	-1.24018	0.0411896	7.2689e-204	1.8408e-202
AT3G19950	2435.23	1.72961	0.0605018	2.76e-180	6.22e-179			AT2G18540	6511.53	-3.05667	0.100585	1.2031e-203	3.0429e-202
AT5G13970	4484	1.31968	0.0461906	5.6e-180	1.26e-178			AT2G41070	1932.96	-2.19265	0.0721693	1.8429e-203	4.6551e-202
AT4G32190	1575.73	1.94254	0.0682245	6.53e-179	1.46e-177			AT5G25900	4368.13	-1.27952	0.0424158	2.7865e-200	6.9586e-199
AT3G55980	2654.51	1.83841	0.064666	2.28e-178	5.11e-177			AT5G58650	1622.53	-2.11392	0.0701275	3.1269e-200	7.7986e-199
AT2G42150	1139.76	2.35817	0.083068	5.44e-178	1.21e-176			AT3G20250	7095.11	-1.17153	0.0388418	3.6571e-200	9.1094e-199
AT3G05050	861.13	2.94184	0.104228	5.52e-176	1.23e-174			AT3G18570	4144.24	-1.56766	0.0520025	3.6852e-200	9.1679e-199
AT3G03770	708.68	3.71091	0.131517	7.03e-176	1.56e-174			AT1G15840	1999.89	-1.95412	0.0649032	8.026e-200	1.9942e-198
AT3G13530	1103.48	2.60911	0.0925721	1.26e-175	2.79e-174			AT3G48510	669.424	-3.79727	0.126461	6.2561e-199	1.5486e-197
AT3G10480	1416.49	2.0953	0.074322	1.68e-175	3.72e-174			AT5G24130	2585.6	-1.79732	0.0598019	6.4695e-199	1.5994e-197
AT2G29500	7014.44	1.11617	0.0396153	6.2e-175	1.37e-173			AT1G66770	1694.99	-2.65121	0.0883475	8.6709e-199	2.1409e-197
AT1G31850	2497.88	1.75225	0.0625126	1.81e-173	3.98e-172			AT1G01300	1252.25	-2.57893	0.0859145	9.2454e-199	2.2799e-197
AT5G16980	2103.55	1.79503	0.0640394	1.82e-173	3.99e-172			AT4G36195	3968.81	-1.49565	0.0498551	3.3599e-198	8.2649e-197
AT3G60070	1575.46	2.15726	0.0770396	3.25e-173	7.12e-172			AT5G43780	609.991	-3.71986	0.12454	7.6161e-197	1.8665e-195
AT4G19660	607.691	4.61471	0.165107	1.25e-172	2.74e-171			AT1G77450	7085.62	-1.08663	0.0363521	1.2982e-196	3.1774e-195
AT4G30240	1117.97	2.55051	0.0914004	4.76e-172	1.04e-170			AT5G49990	4285.91	-1.25795	0.0421236	2.4073e-196	5.885e-195
AT1G10580	3045.44	1.42961	0.0512127	6.64e-172	1.44e-170			AT1G64710	2756.51	-1.57355	0.0527816	8.274e-196	2.0177e-194
AT1G52160	1016.78	2.7119	0.0972629	7.41e-172	1.61e-170			AT5G20280	1932.9	-1.89414	0.0636136	1.7831e-195	4.3429e-194
AT5G06460	6615.8	1.17157	0.0420509	4.84e-171	1.05e-169			AT4G18650	684.196	-3.16285	0.106298	2.0469e-195	4.9792e-194
AT2G33730	3815.69	1.42719	0.0512626	5.02e-171	1.09e-169			AT5G60100	1353.3	-2.42687	0.0817684	2.1159e-194	5.1345e-193
AT4G32440	824.244	2.87183	0.103479	2.8e-170	6.06e-169			AT2G04350	3884.76	-1.32773	0.045037	2.1241e-191	5.0856e-190
AT2G15560	3207.02	1.35413	0.0487825	5.51e-170	1.19e-168			AT4G18920	2820.28	-1.7525	0.0595664	7.6011e-191	1.8132e-189
AT5G13110	1588.97	2.38398	0.0859663	6.67e-170	1.44e-168			AT1G64900	2257.58	-1.77911	0.0605732	3.2083e-190	7.6441e-189
AT4G12650	1969.42	1.88395	0.0679313	7.34e-170	1.58e-168			AT4G13010	6887.92	-1.25614	0.0427554	4.3413e-190	1.0319e-188
AT5G58130	1221.54	2.30001	0.0829872	7.5e-170	1.61e-168			AT1G03120	2097.65	-1.8071	0.0616419	1.6332e-189	3.868e-188
AT5G51300	1965.52	1.94663	0.0702646	1.3e-169	2.8e-168			AT1G47980	7338.51	-1.43838	0.0491532	1.0926e-188	2.5753e-187
AT5G55500	795.633	3.02379	0.109424	5.49e-169	1.18e-167			AT4G27450	9362.18	-1.20864	0.0413449	1.2077e-188	2.8432e-187
AT1G72560	1566.42	2.04784	0.0740526	6.09e-169	1.3e-167			AT5G61510	4981.65	-1.23334	0.0422755	1.7987e-187	4.2044e-186
AT3G08700	1161.76	2.37608	0.0859771	7.79e-169	1.67e-167			AT1G62290	1606.92	-1.94653	0.0668111	2.8061e-187	6.5514e-186
AT3G19970	2067.48	1.7525	0.0634897	2.68e-168	5.72e-167			AT4G27140	7366.27	-1.19915	0.0412587	3.1945e-186	7.4055e-185
AT1G15440	2399.29	1.55273	0.0562428	3.14e-168	6.69e-167			AT3G44798	1065.76	-2.44973	0.084414	5.2612e-186	1.2182e-184
AT5G57990	3285.6	1.46073	0.0529365	4.65e-168	9.91e-167			AT5G55470	1225.52	-2.36373	0.0815053	1.0581e-185	2.4414e-184
AT2G26150	2195.69	2.02066	0.0734561	1.62e-167	3.43e-166			AT5G54080	3900.2	-1.45604	0.0502487	4.5468e-185	1.0442e-183
AT1G55740	1078.69	7.40262	0.267882	2.21e-167	4.7e-166			AT3G50650	2022.4	-2.24861	0.0779583	1.041e-183	2.3797e-182
AT1G35140	641.648	5.63814	0.204495	2.23e-167	4.73e-166			AT1G48300	3025.8	-1.52472	0.0528593	2.0119e-183	4.5939e-182
AT1G32530	3066.99	1.52582	0.0556048	3.02e-166	6.38e-165			AT4G01410	1967.32	-1.85348	0.0643831	6.7311e-183	1.5352e-181
AT1G30090	2561.88	1.69676	0.0619115	6.01e-166	1.27e-164			AT5G65550	1106.48	-2.39269	0.0831786	8.9774e-183	2.0451e-181
AT1G21580	4828.63	1.4937	0.0544924	7.44e-166	1.57e-164			AT3G22440	4795.59	-1.49295	0.051882	1.6424e-182	3.7328e-181
AT2G35510	5076.75	1.25708	0.0458587	8.65e-166	1.82e-164			AT3G07360	513.263	-4.17013	0.145818	8.9567e-181	2.0287e-179
AT1G79030	797.305	2.91464	0.106459	9.08e-166	1.91e-164			AT4G36360	1031.8	-2.5039	0.0875806	1.1522e-180	2.6067e-179
AT5G55200	1558.42	2.42378	0.0889474	3.43e-164	7.17e-163			AT2G23640	3911.45	-1.64178	0.0573941	1.6713e-180	3.7767e-179
AT1G79710	637.804	5.5152	0.202395	9.91e-164	2.06e-162			AT2G30100	1421.5	-1.96202	0.0687028	4.76e-180	1.072e-178
AT5G20160	2022.76	1.74904	0.0642472	1.05e-163	2.19e-162			AT5G17490	1230.75	-2.42063	0.0847965	5.7093e-180	1.2828e-178
AT5G51130	1739.18	2.01416	0.0740276	1.37e-163	2.83e-162			AT2G05580	153312	-1.01464	0.0355946	5.87e-179	1.3175e-177
AT1G43850	1043.96	2.39021	0.0880222	4.8e-163	9.91e-162			AT1G04920	1344.71	-2.3148	0.0815289	3.9182e-178	8.764e-177
AT3G51890	1580.12	1.82447	0.0672667	1.41e-162	2.91e-161			AT4G03420	1649.12	-2.07486	0.0730934	5.6263e-178	1.2556e-176
AT5G19820	2518.4	1.53687	0.0566473	1.59e-162	3.28e-161			AT5G10730	2212.44	-1.7911	0.0631029	7.2188e-178	1.6092e-176
AT4G13350	2217.59	1.64137	0.0605659	3.36e-162	6.9e-161			AT5G23340	3136.46	-1.40136	0.049507	1.082e-176	2.4091e-175
AT5G01710	2649.66	1.70171	0.0629501	1.6e-161	3.27e-160			AT5G44310	58678.2	-2.12711	0.0753847	5.4311e-176	1.208e-174
AT2G18160	547.458	4.08443	0.151348	4.76e-161	9.73e-160			AT4G14880	4034.17	-1.41486	0.0502204	4.3618e-175	9.6468e-174
AT3G47730	1831.77	1.79944	0.0667827	1.72e-160	3.51e-159			AT3G16640	10137.3	-1.03758	0.0368903	2.4816e-174	5.4762e-173
AT2G27050	5442.91	1.25108	0.0464117	2.35e-160	4.79e-159			AT1G06290	6549.15	-1.21993	0.0433868	2.8955e-174	6.3824e-173
AT3G17611	1072.41	2.49658	0.0930521	2.19e-159	4.46e-158			AT1G70730	1200.21	-2.1171	0.0753878	3.1694e-174	6.9784e-173
AT5G03340	10869.8	2.68614	0.100212	3.87e-159	7.86e-158			AT5G02580	973.414	-2.79438	0.0996237	4.681e-174	1.0295e-172
AT4G36090	1337.5	2.04054	0.0761371	6.97e-159	1.41e-157			AT4G35070	821.715	-2.87844	0.102938	5.2378e-173	1.1469e-171
AT3G53940	1589.94	1.96558	0.0735577	6.93e-158	1.4e-156			AT1G30360	1642.39	-2.01233	0.0719245	6.4396e-173	1.4084e-171
AT5G64310	6071.28	1.0728	0.0401268	9.72e-158	1.96e-156			AT1G32700	509.987	-3.68306	0.131831	1.3733e-172	2.997e-171
AT4G31140	1418.44	1.96258	0.0734908	1.09e-157	2.19e-156			AT3G52230	6189.38	-1.3443	0.0482603	5.2553e-172	1.1443e-170
AT2G17730	851.118	3.02548	0.113596	3.16e-157	6.33e-156			AT2G36350	1690.37	-1.87316	0.067341	6.4127e-171	1.3887e-169
AT1G10270	1503.79	2.30998	0.0867433	6.92e-157	1.38e-155			AT1G01650	1202.4	-2.22544	0.0802656	6.1035e-170	1.3174e-168
AT1G05170	1847.44	1.68359	0.0632835	1.86e-156	3.71e-155			AT2G33830	3953.17	-1.33936	0.0483521	2.6229e-169	5.6306e-168
AT5G66200	643.544	3.94084	0.148549	9.6e-156	1.91e-154			AT3G02570	1455.48	-2.10511	0.0761375	5.4725e-169	1.1735e-167
AT1G17720	1781.49	1.69779	0.0640643	2.82e-155	5.59e-154			AT1G77090	739.767	-2.71132	0.0984431	8.6865e-168	1.8486e-166
AT1G74250	2506.1	1.95046	0.0737786	1.17e-154	2.32e-153			AT1G03600	2336.35	-1.61808	0.0587901	2.5199e-167	5.3397e-166
AT2G29065	1167.35	2.29988	0.0870453	1.63e-154	3.22e-153			AT5G19140	3917.69	-1.3777	0.0500819	4.9869e-167	1.0556e-165
AT4G30100	3472.61	1.3428	0.0508008	2.6e-154	5.15e-153			AT3G52340	1716.2	-1.95313	0.0711601	1.7411e-166	3.6815e-165
AT3G14400	2201.26	1.76608	0.0668787	3.1e-154	6.12e-153			AT5G53270	1256.95	-2.22514	0.0812188	5.5238e-166	1.1655e-164
AT2G26650	957.171	2.63411	0.0998119	3.15e-154	6.22e-153			AT1G03270	679.405	-2.97558	0.108867	2.6971e-165	5.6544e-164
AT2G27260	1230.35	2.07396	0.0786829	9.29e-154	1.82e-152			AT2G26355	5701.2	-1.45769	0.0533846	1.214e-164	2.5425e-163
AT1G33055	583.865	4.13634	0.156864	9.63e-154	1.89e-152			AT2G45570	1310.79	-1.93308	0.0708378	1.3357e-164	2.7944e-163
AT1G32500	1425.9	2.1491	0.0816659	3.12e-153	6.1e-152			AT1G33790	646.09	-2.91983	0.107255	4.4949e-164	9.3836e-163
AT2G01850	947.731	2.53276	0.096308	3.84e-153	7.52e-152			AT3G47640	792.161	-2.62267	0.0963386	5.5716e-164	1.1619e-162
AT5G65480	2812.3	1.40769	0.0534991	5.21e-153	1.02e-151			AT2G45210	695.341	-3.03133	0.111438	8.1583e-164	1.6996e-162
AT5G17210	1530.52	1.93729	0.0738086	1.89e-152	3.69e-151			AT4G36210	6455.09	-1.06506	0.039081	8.3457e-164	1.7367e-162
AT1G08650	1238.64	2.78049	0.106138	2.98e-152	5.8e-151			AT3G30460	484.507	-4.42584	0.162669	1.0979e-163	2.2775e-162
AT5G61230	2543.82	1.432	0.0545668	3.23e-152	6.3e-151			AT3G46230	22757	-1.00805	0.0370322	2.6311e-163	5.4467e-162
AT5G64490	581.703	5.13401	0.195933	7.59e-152	1.47e-150			AT3G05510	2705.71	-1.71928	0.0634429	2.5883e-162	5.3302e-161
AT5G23300	1550.22	2.21275	0.0844937	8.81e-152	1.71e-150			AT3G18490	2862.85	-1.47123	0.0542761	2.7013e-162	5.557e-161
AT1G03350	2506.17	1.43042	0.0548167	1.52e-150	2.93e-149			AT3G62260	1554.77	-1.86565	0.0688703	3.4635e-162	7.1102e-161
AT5G47120	5168.41	1.06297	0.0407591	3.43e-150	6.6e-149			AT1G80160	1597.21	-2.11285	0.0782355	2.2737e-161	4.6578e-160
AT1G72750	893.031	2.43031	0.0934961	1.09e-149	2.09e-148			AT1G52890	513.904	-3.44954	0.128103	1.3261e-160	2.7111e-159
AT3G58760	927.919	2.34046	0.0903155	8.32e-149	1.59e-147			AT2G47780	2402.06	-1.73128	0.0643042	2.7767e-160	5.659e-159
AT2G27500	623.503	3.60488	0.139243	2.24e-148	4.26e-147			AT5G16650	2490.03	-1.7125	0.0637146	1.0568e-159	2.1515e-158
AT1G76900	1932.48	1.63742	0.0632329	2.34e-148	4.45e-147			AT5G42980	4857.28	-1.22328	0.0455554	3.4252e-159	6.9591e-158
AT3G63070	2895.65	1.39094	0.0537182	3.15e-148	6e-147			AT4G23100	9156.74	-1.05729	0.0394276	1.1402e-158	2.3095e-157
AT3G53280	1935.38	1.81725	0.0703382	8.51e-148	1.61e-146			AT3G05200	3236.36	-1.5137	0.0564955	1.236e-158	2.5009e-157
AT3G14090	1451.5	1.86269	0.0721804	1.85e-147	3.5e-146			AT5G45830	1083.28	-2.12155	0.0792642	1.5804e-158	3.1944e-157
AT5G07370	1749.85	1.8839	0.0732275	7.62e-147	1.44e-145			AT5G46050	866.857	-2.74513	0.102682	2.2118e-158	4.4663e-157
AT5G10630	1969.95	1.7187	0.0667544	9.62e-147	1.81e-145			AT5G52570	2413.55	-1.61283	0.0604065	1.4186e-157	2.8529e-156
AT4G36870	599.571	3.44032	0.133781	1.17e-146	2.2e-145			AT4G03560	1177.61	-2.3046	0.0864424	2.5141e-157	5.0508e-156
AT5G57870	4378.87	1.34209	0.0522633	7.95e-146	1.49e-144			AT5G38480	1845.35	-1.75321	0.0657392	2.7126e-157	5.4439e-156
AT5G60170	2711.82	1.42434	0.0557117	1.33e-144	2.48e-143			AT4G35160	1709.17	-1.6495	0.0619154	6.7381e-157	1.3495e-155
AT2G47990	1330.88	2.27882	0.0892211	1.61e-144	3e-143			AT3G51510	2686.74	-1.43401	0.0539377	3.612e-156	7.1904e-155
AT1G30810	3101.81	1.37908	0.0539562	1.72e-144	3.2e-143			AT4G19860	3792.76	-1.15056	0.0435271	2.7267e-154	5.3901e-153
AT5G19550	1031.36	2.17502	0.0853685	7.65e-144	1.42e-142			AT5G05230	3201.68	-1.26445	0.0478756	4.4344e-154	8.7394e-153
AT1G64140	10417.6	1.06954	0.0419333	9.2e-144	1.71e-142			AT3G10985	940.167	-2.53159	0.0960182	5.8142e-154	1.1436e-152
AT2G21180	2570.86	1.44335	0.0566277	1.02e-143	1.88e-142			AT3G63520	2171.41	-1.55369	0.0589551	1.5291e-153	2.9985e-152
AT5G16520	698.596	2.7997	0.109996	1.12e-143	2.08e-142			AT5G17310	1872.49	-1.73953	0.0660657	2.3234e-153	4.5517e-152
AT1G16270	3289.67	1.30132	0.0510687	1.38e-143	2.55e-142			AT5G16760	3007.2	-1.27987	0.0487979	5.3064e-152	1.0324e-150
AT5G51430	1169.88	2.05796	0.0808848	1.85e-143	3.42e-142			AT2G28400	1760.51	-1.92787	0.0736425	9.6179e-152	1.8657e-150
AT4G19880	3073.67	1.28899	0.0506936	5.35e-143	9.87e-142			AT1G68020	3687.68	-1.2828	0.0489547	9.9048e-152	1.9195e-150
AT1G61900	2308.25	1.49293	0.0587467	6.04e-143	1.11e-141			AT4G29020	3168.18	-1.37693	0.0526051	1.9006e-151	3.6796e-150
AT5G56350	698.271	3.19327	0.125955	8.74e-143	1.61e-141			AT1G06570	2622.96	-1.47021	0.0561836	1.9203e-151	3.714e-150
AT5G11100	1453.75	1.77282	0.0698196	9.18e-143	1.69e-141			AT2G46270	1293.64	-2.37304	0.0909306	7.4485e-151	1.4378e-149
AT3G47120	1550.94	2.07416	0.0818516	1.82e-142	3.34e-141			AT5G01880	1601.98	-1.76087	0.0675572	2.3523e-150	4.5319e-149
AT3G13920	6244.5	1.04867	0.0413075	1.96e-142	3.59e-141			AT3G27360	682.458	-2.89554	0.111213	2.4828e-150	4.7786e-149
AT5G48620	700.699	2.89511	0.114371	3.31e-142	6.05e-141			AT3G03320	1375.53	-1.88984	0.0726278	6.9182e-150	1.3289e-148
AT5G20150	983.783	2.28088	0.0903316	2.01e-141	3.66e-140			AT3G47950	1255.37	-2.31399	0.0890477	1.1777e-149	2.2578e-148
AT5G03290	3096.36	1.33446	0.0527957	2.43e-141	4.43e-140			AT5G15780	2391.49	-1.66819	0.0642634	4.3488e-149	8.3294e-148
AT3G47780	578.669	3.35906	0.133235	4.58e-141	8.33e-140			AT1G17100	4024.27	-1.41226	0.0544853	1.3899e-148	2.6569e-147
AT4G15550	1116.99	2.16509	0.0860802	3.05e-140	5.51e-139			AT4G24770	5751.41	-1.00371	0.0387088	1.6246e-148	3.1026e-147
AT1G79720	497.335	3.74389	0.149066	6.41e-140	1.16e-138			AT2G46660	449.862	-4.05317	0.156706	1.8474e-148	3.5248e-147
AT2G41500	2530.54	1.41668	0.0565984	1.08e-138	1.94e-137			AT3G19290	632.725	-2.87395	0.111184	3.4109e-148	6.4827e-147
AT3G13470	1450.43	1.77341	0.071013	3.29e-138	5.9e-137			AT4G38350	1054.3	-2.16672	0.0837788	3.5775e-148	6.7927e-147
AT5G40930	1982.53	1.5301	0.0612639	4.04e-138	7.23e-137			AT5G08430	690.849	-2.83973	0.110028	1.0105e-147	1.915e-146
AT5G27760	3244.23	1.28343	0.0514285	8.3e-138	1.48e-136			AT1G69260	649.096	-2.78316	0.107934	1.9802e-147	3.7454e-146
AT5G02490	603.514	3.44606	0.138512	1.33e-137	2.38e-136			AT4G17550	1615.88	-1.96757	0.0764886	1.4166e-146	2.6667e-145
AT1G48040	686.416	2.88807	0.116198	3.05e-137	5.44e-136			AT5G22690	1036.35	-2.43952	0.0949387	1.7847e-146	3.3563e-145
AT4G21660	9603.46	1.06849	0.0429077	4.06e-137	7.23e-136			AT1G52920	1469.61	-1.9445	0.0756364	1.8983e-146	3.5667e-145
AT3G10490	2509.37	1.46046	0.0587275	6.56e-137	1.17e-135			AT1G12330	2432.47	-1.35649	0.0529309	2.8153e-145	5.2695e-144
AT3G17710	942.81	2.2247	0.0896764	1.59e-136	2.83e-135			AT3G24190	654.855	-2.67536	0.104581	3.5587e-145	6.6546e-144
AT5G16910	1077.41	2.00399	0.0808569	3.03e-136	5.36e-135			AT4G39130	1193.51	-2.15002	0.0841996	1.5074e-144	2.8135e-143
AT5G65380	4549.81	1.09972	0.0443176	3.42e-136	6.04e-135			AT2G44990	1376.52	-2.019	0.0791456	3.0919e-144	5.7543e-143
AT1G72360	777.901	2.85888	0.115869	2.32e-135	4.09e-134			AT5G67300	2373.92	-1.42545	0.0558696	4.8962e-144	9.1038e-143
AT4G00750	1910.44	1.78972	0.0725319	4.97e-135	8.76e-134			AT1G48090	2220.36	-1.48639	0.0583552	1.4205e-143	2.6264e-142
AT1G30400	2005.18	1.81621	0.0736766	8.69e-135	1.53e-133			AT5G16840	4082.2	-1.33645	0.0526258	1.0791e-142	1.9841e-141
AT1G06870	538.787	3.3326	0.135847	1.38e-133	2.42e-132			AT4G28270	588.092	-2.94771	0.116369	1.8851e-142	3.4594e-141
AT2G42280	2071.33	1.53593	0.062615	2.53e-133	4.43e-132			AT3G10340	2636.93	-1.28473	0.0506509	2.6199e-142	4.7991e-141
AT3G19580	1518.47	1.97784	0.0810266	2.6e-132	4.55e-131			AT1G67365	1948.87	-1.50103	0.0593341	1.429e-141	2.6128e-140
AT5G24570	673.697	2.78032	0.113946	2.82e-132	4.92e-131			AT4G29010	4845.17	-1.24346	0.0491809	2.2144e-141	4.0413e-140
AT5G61960	1061.47	2.19008	0.0898237	4.97e-132	8.66e-131			AT5G10000	877.379	-2.37402	0.0940572	2.3685e-141	4.3185e-140
AT5G50900	598.349	3.31356	0.135892	5.16e-132	8.98e-131			AT3G01490	878.465	-2.19092	0.0868281	3.3607e-141	6.1163e-140
AT3G24350	1016.97	2.26658	0.0931363	1.34e-131	2.33e-130			AT5G65890	1180.36	-1.93362	0.076674	6.089e-141	1.1061e-139
AT2G25760	3550.87	1.28292	0.0526451	1.55e-131	2.69e-130			AT2G21410	1124.41	-1.9143	0.0759359	7.2642e-141	1.3184e-139
AT1G67170	825.969	2.37201	0.0975804	2.68e-131	4.65e-130			AT1G70840	52008.4	-1.06199	0.0420946	1.0213e-140	1.8518e-139
AT5G41070	1668.93	1.67812	0.0691793	1.54e-130	2.67e-129			AT1G72040	3698.77	-1.28811	0.0510877	1.1051e-140	2.002e-139
AT2G18900	1854.36	1.57816	0.0650653	2.07e-130	3.58e-129			AT4G33980	1824.34	-1.6943	0.0672793	1.6358e-140	2.9607e-139
AT5G67350	1301.19	1.86922	0.077143	2.93e-130	5.06e-129			AT5G44260	818.97	-2.90799	0.115632	1.6661e-140	3.0127e-139
AT1G52540	634.696	3.06985	0.126921	4.99e-130	8.61e-129			AT2G36770	1409.31	-2.07047	0.0823483	3.5685e-140	6.4409e-139
AT3G16760	760.694	2.624	0.108672	1.47e-129	2.53e-128			AT2G39980	846.926	-2.7033	0.10804	4.1835e-139	7.5373e-138
AT1G73660	517.382	3.52055	0.146104	4.26e-129	7.32e-128			AT1G07510	5743.09	-1.06349	0.0424438	7.7799e-139	1.4004e-137
AT1G15780	2053.95	1.45218	0.0603274	1.85e-128	3.16e-127			AT5G57610	1375.05	-1.85966	0.0743934	1.4487e-138	2.6028e-137
AT2G33700	3355	1.3555	0.0563088	2.04e-128	3.48e-127			AT2G34315	1319.34	-1.9692	0.0788019	1.6481e-138	2.9585e-137
AT1G16010	2719.04	1.42066	0.0590717	3.1e-128	5.28e-127			AT4G29190	522.631	-3.65139	0.146261	1.7398e-138	3.1203e-137
AT5G42940	3832.08	1.11511	0.0463472	3.38e-128	5.76e-127			AT5G66590	2323.3	-1.40217	0.0563039	2.5108e-137	4.4827e-136
AT4G35240	7521.02	1.0041	0.0417913	8.33e-128	1.42e-126			AT5G01720	899.002	-2.43318	0.0979867	5.8655e-137	1.0434e-135
AT3G26560	3528.17	1.19645	0.0498057	8.74e-128	1.49e-126			AT1G63240	1278.44	-2.05567	0.0829028	1.9971e-136	3.5431e-135
AT3G04580	1081.34	2.16415	0.0905481	5.4e-127	9.16e-126			AT4G32920	1788.78	-1.69012	0.068154	2.6523e-136	4.7012e-135
AT2G17480	503.521	3.48982	0.146324	1.23e-126	2.09e-125			AT2G47400	3267.8	-1.16845	0.0472041	1.3829e-135	2.4424e-134
AT3G06540	2080.46	1.5468	0.0647531	1.28e-126	2.17e-125			AT2G13360	2645.27	-1.52875	0.0619921	8.9629e-135	1.5773e-133
AT4G33070	1247.73	1.86863	0.0782798	1.57e-126	2.65e-125			AT4G16130	1948.57	-1.48273	0.0601959	2.0081e-134	3.5308e-133
AT1G67230	3796.75	1.31807	0.055183	1.82e-126	3.07e-125			AT1G46554	2337.6	-1.49472	0.0608013	6.2045e-134	1.09e-132
AT1G08340	619.243	2.79722	0.117313	2e-126	3.37e-125			AT3G47160	1853.51	-1.56918	0.0639061	1.178e-133	2.0676e-132
AT1G09950	490.76	3.52532	0.148003	3.64e-126	6.13e-125			AT3G50380	1199.92	-1.78829	0.072947	1.9565e-133	3.4278e-132
AT4G03390	1332.89	1.98924	0.0835606	6.47e-126	1.09e-124			AT1G43160	691.812	-2.8071	0.114982	1.684e-132	2.9452e-131
AT5G15120	993.281	2.20015	0.0924332	7.25e-126	1.22e-124			AT1G24735	2890.41	-1.34484	0.0549974	1.6987e-132	2.9684e-131
AT3G10050	2085.35	1.53969	0.0647981	2.6e-125	4.37e-124			AT5G24910	1396.65	-2.32265	0.0953739	7.9119e-132	1.3764e-130
AT4G09580	929.604	2.39494	0.100876	2.63e-125	4.41e-124			AT2G20890	1397.02	-1.78748	0.0733664	1.0595e-131	1.8416e-130
AT4G32050	1270.93	2.23497	0.094219	4.85e-125	8.11e-124			AT2G17450	1404	-1.64529	0.0679284	3.8065e-130	6.5758e-129
AT5G64240	2759.38	1.41318	0.0595267	5e-125	8.36e-124			AT1G15670	874.122	-2.15803	0.0893099	9.9796e-130	1.721e-128
AT2G20140	1123.5	1.8751	0.0790324	5.01e-125	8.37e-124			AT3G55610	2619.74	-1.33192	0.0551598	3.2413e-129	5.5798e-128
AT3G47620	674.412	2.58786	0.109244	7.8e-125	1.3e-123			AT5G57110	1400.44	-1.80572	0.0749068	5.4857e-129	9.427e-128
AT5G38830	2298.24	1.36267	0.0574842	1.24e-124	2.07e-123			AT2G28120	1847.86	-1.66983	0.0692701	5.7956e-129	9.9509e-128
AT5G49930	4598.86	1.17924	0.0497559	1.82e-124	3.03e-123			AT1G19570	3155.57	-1.27412	0.0528456	8.1393e-129	1.3963e-127
AT3G55730	1183.57	1.86228	0.0787272	2.54e-124	4.21e-123			AT5G42690	3069.1	-1.21461	0.0504024	1.1598e-128	1.9879e-127
AT3G27930	3511.08	1.14579	0.0483747	2.74e-124	4.53e-123			AT5G49450	1105.29	-2.30583	0.095904	1.5992e-128	2.7386e-127
AT2G39340	1749.88	1.60886	0.0679972	2.8e-124	4.63e-123			AT4G35920	1148.52	-1.93969	0.0806658	2.2091e-128	3.7733e-127
AT5G53020	804.428	2.4123	0.102106	4.61e-124	7.62e-123			AT2G42975	938.171	-2.24871	0.0935899	2.3791e-128	4.0601e-127
AT5G20600	1258.45	1.91246	0.0809737	5.68e-124	9.37e-123			AT1G04120	2494.25	-1.46756	0.0610932	5.9991e-128	1.0211e-126
AT2G46520	3191.85	1.32888	0.0562461	8.31e-124	1.37e-122			AT3G63490	2767.31	-1.25934	0.0524554	9.6469e-128	1.6378e-126
AT1G55820	1639.14	1.67152	0.070902	2.09e-123	3.45e-122			AT4G38580	1622.38	-1.62642	0.0680563	9.6246e-127	1.6312e-125
AT4G35230	3016.57	1.18491	0.0502951	4.98e-123	8.18e-122			AT4G24800	2204.21	-1.34158	0.0561579	1.4098e-126	2.3832e-125
AT5G05400	567.092	3.19816	0.136277	1.69e-122	2.78e-121			AT3G48530	1611.89	-1.65068	0.0691282	1.4216e-126	2.4011e-125
AT5G11700	2799.35	1.18955	0.0507077	5.11e-122	8.35e-121			AT1G21790	1184.85	-2.02198	0.0851584	2.6417e-125	4.4278e-124
AT3G09480	2252.97	1.62601	0.0694271	7.46e-122	1.22e-120			AT5G51210	1947.15	-1.47601	0.0621944	5.9553e-125	9.9397e-124
AT1G02520	937.772	7.82595	0.33324	2.96e-121	4.83e-120			AT4G31510	1720.11	-1.63252	0.0689114	1.2976e-124	2.1602e-123
AT4G27050	921.961	2.2659	0.0970952	3.84e-121	6.25e-120			AT3G14595	4789.83	-1.36776	0.058038	1.6248e-124	2.7026e-123
AT4G35840	453.075	3.67524	0.157543	4.96e-121	8.06e-120			AT3G16190	2697.6	-1.21122	0.051114	1.6912e-124	2.8108e-123
AT3G55560	3209.12	1.21596	0.0520683	5.81e-121	9.41e-120			AT1G03610	1520.7	-1.64876	0.0696492	1.8886e-124	3.1335e-123
AT5G50870	1136.7	1.94598	0.0834885	9.88e-121	1.6e-119			AT1G64660	3679.72	-1.15033	0.0485511	2.1819e-124	3.6171e-123
AT3G11710	1564.51	1.5344	0.0658375	1.33e-120	2.15e-119			AT3G23030	706.126	-2.40533	0.10217	2.7003e-123	4.4466e-122
AT5G12860	1048.6	2.03526	0.0874248	1.44e-120	2.33e-119			AT1G32400	4301.53	-1.14121	0.0484281	4.3223e-123	7.1118e-122
AT1G17690	1664.39	1.6853	0.0723722	1.92e-120	3.09e-119			AT2G36540	1354.43	-1.63725	0.0696719	1.2272e-122	2.0142e-121
AT3G25600	687.474	2.65277	0.114178	3.5e-120	5.64e-119			AT1G72200	654.526	-2.62325	0.111895	2.4907e-122	4.0812e-121
AT3G26810	1044.77	2.21406	0.0952845	4.33e-120	6.97e-119			AT3G50740	4109.98	-1.19831	0.0510417	3.0553e-122	5.002e-121
AT3G56990	1713.59	1.974	0.0851202	1.04e-119	1.67e-118			AT1G20870	481.386	-3.21827	0.137693	1.1756e-121	1.9198e-120
AT3G58510	2132.45	1.4779	0.063674	1.29e-119	2.06e-118			AT5G12310	4452.23	-1.03088	0.0440761	2.9953e-121	4.8795e-120
AT1G12270	1450.41	1.81889	0.0784097	1.37e-119	2.19e-118			AT5G39530	484.403	-2.96563	0.127106	3.0838e-121	5.0196e-120
AT2G25970	3252.19	1.14512	0.0493292	1.67e-119	2.67e-118			AT1G11720	479.736	-2.94026	0.126098	4.0453e-121	6.5738e-120
AT4G01090	834.255	2.83898	0.122715	2.6e-119	4.15e-118			AT3G63040	1582.47	-1.68085	0.0720306	5.531e-121	8.9732e-120
AT4G02590	2600.18	1.37364	0.0592687	3.02e-119	4.81e-118			AT1G68140	3673.85	-1.15366	0.0494438	9.838e-121	1.5935e-119
AT1G07790	805.371	2.41567	0.1045	6.38e-119	1.02e-117			AT3G03150	2482.92	-1.64111	0.0705511	3.2195e-120	5.1933e-119
AT1G04860	1846.15	1.5584	0.0674522	1.44e-118	2.29e-117			AT5G18130	6833.84	-1.0659	0.0458077	4.1313e-120	6.6533e-119
AT4G20860	992.996	2.33032	0.101294	6.66e-118	1.05e-116			AT2G30500	757.488	-2.32146	0.0999502	4.415e-120	7.0985e-119
AT1G12710	1383.9	1.73766	0.0754635	7.68e-118	1.21e-116			AT3G61680	454.976	-3.21775	0.138697	5.0481e-120	8.1033e-119
AT5G59910	4370.07	1.01307	0.044048	2.7e-117	4.27e-116			AT4G17140	4239.58	-1.28643	0.0553988	1.0998e-119	1.7625e-118
AT5G14250	1628.33	1.58296	0.0688912	2.75e-117	4.34e-116			AT1G26400	1280.87	-1.92581	0.0831146	1.8871e-119	3.0145e-118
AT4G05410	913.98	2.0356	0.0888655	9.94e-117	1.57e-115			AT3G08720	3936.76	-1.06818	0.0461877	1.3432e-118	2.1353e-117
AT1G28760	717.987	2.42841	0.106193	2.11e-116	3.32e-115			AT5G45630	395.801	-3.47759	0.150816	1.4507e-118	2.3025e-117
AT2G32210	3154.49	1.15085	0.0502915	3.54e-116	5.56e-115			AT5G13360	1314.78	-1.76934	0.0767956	4.7105e-118	7.4701e-117
AT1G28280	545.155	3.4111	0.149528	4.23e-116	6.65e-115			AT1G30500	1566.79	-1.59949	0.0694085	5.0813e-118	8.0516e-117
AT2G47440	406.908	5.19421	0.227412	1.11e-115	1.74e-114			AT5G52070	1253.86	-2.0736	0.0902144	1.3789e-117	2.1798e-116
AT5G56520	612.192	2.67901	0.117771	2.28e-115	3.57e-114			AT3G11420	961.64	-2.18064	0.0950525	3.6286e-117	5.7222e-116
AT1G48635	2449.2	1.50904	0.0663344	4.98e-115	7.8e-114			AT4G36670	790.714	-2.0759	0.0907255	1.4481e-116	2.28e-115
AT5G03540	2019.93	1.39935	0.0615302	6.71e-115	1.05e-113			AT1G72710	3038.82	-1.17463	0.0515808	3.9531e-115	6.1894e-114
AT1G17360	672.175	7.14141	0.312931	9.51e-115	1.48e-113			AT3G20910	1681.29	-1.51035	0.0664554	7.7619e-115	1.2124e-113
AT3G23150	569.331	2.89438	0.127644	1.07e-114	1.67e-113			AT5G58350	746.622	-2.40053	0.105999	2.1944e-114	3.4169e-113
AT1G48540	2003.26	1.45102	0.0640172	3.76e-114	5.84e-113			AT1G67310	586.23	-2.54997	0.112611	2.635e-114	4.0964e-113
AT3G57550	2443.53	1.3231	0.0584761	9.56e-114	1.48e-112			AT5G43600	1566.97	-1.60647	0.0708663	2.6333e-114	4.0964e-113
AT4G19200	3010.41	1.43965	0.0637863	3.25e-113	5.04e-112			AT1G77950	3760.52	-1.14874	0.0506483	3.5601e-114	5.5301e-113
AT1G14640	524.038	3.23956	0.143919	5.3e-113	8.19e-112			AT1G01170	3987.42	-1.20613	0.0532829	8.4591e-114	1.312e-112
AT4G08500	2710.65	1.20354	0.0533863	7.48e-113	1.15e-111			AT5G40780	1530.09	-1.56697	0.0693272	1.2802e-113	1.9823e-112
AT5G67440	989.073	1.98548	0.0882163	8.07e-113	1.24e-111			AT1G15340	4573.37	-1.33018	0.058985	5.3287e-113	8.2321e-112
AT1G66070	1294.46	1.68199	0.0747008	9.38e-113	1.44e-111			AT2G27680	2318.04	-1.39416	0.061868	6.948e-113	1.0725e-111
AT5G05140	3315.35	1.10444	0.049079	2.11e-112	3.23e-111			AT4G35770	806.621	-2.40898	0.107282	1.7557e-112	2.6996e-111
AT1G20550	1334.6	1.63669	0.0729168	4.54e-112	6.95e-111			AT2G31350	2456.31	-1.35482	0.0602383	2.059e-112	3.1635e-111
AT1G61730	1810.86	1.42107	0.0633431	8.29e-112	1.27e-110			AT2G01490	4706.7	-1.06946	0.0475705	3.2259e-112	4.9487e-111
AT5G53570	1389.52	1.62831	0.0727167	1.49e-111	2.27e-110			AT1G74710	580.639	-2.59357	0.115735	4.703e-112	7.2034e-111
AT5G35160	2881.06	1.35383	0.0605347	3.39e-111	5.17e-110			AT5G55120	748.719	-2.13095	0.0951571	9.267e-112	1.4172e-110
AT5G47200	2017.02	1.48872	0.0666316	4.71e-111	7.18e-110			AT2G21330	1489.81	-1.54623	0.0690451	1.7438e-111	2.6606e-110
AT5G45350	1629.62	1.66197	0.0744466	6.84e-111	1.04e-109			AT4G16500	2633.76	-1.20896	0.0541026	5.4137e-111	8.2408e-110
AT3G22370	374.266	4.43301	0.198948	1.07e-110	1.62e-109			AT2G32415	963.083	-1.84362	0.0826835	9.9295e-111	1.5092e-109
AT3G47910	3123.87	1.19517	0.0536095	2.11e-110	3.2e-109			AT3G02410	1233.72	-1.83871	0.0826161	2.2807e-110	3.4583e-109
AT5G38840	1561.42	1.50382	0.0675125	2.33e-110	3.53e-109			AT2G46800	3580.1	-1.05855	0.0474907	2.5074e-110	3.7963e-109
AT3G09560	3373.92	1.42263	0.0638766	2.82e-110	4.27e-109			AT1G63120	2105.86	-1.57547	0.070819	3.6417e-110	5.501e-109
AT5G19450	2308.27	1.3461	0.0604467	3.18e-110	4.8e-109			AT3G04720	2842.67	-1.38144	0.0620837	3.7667e-110	5.6854e-109
AT1G27170	1082.6	2.22447	0.100093	4.54e-110	6.85e-109			AT1G47530	4003.98	-1.09943	0.0494147	6.0711e-110	9.1498e-109
AT1G18740	530.654	3.21801	0.144961	6.47e-110	9.74e-109			AT4G22755	865.398	-1.92453	0.0869368	3.073e-109	4.6208e-108
AT1G30070	5707.59	1.03864	0.0467883	2.65e-109	3.99e-108			AT4G15620	1167.99	-1.76439	0.0797039	3.5387e-109	5.317e-108
AT3G11850	997.853	2.2503	0.102014	1.33e-108	1.99e-107			AT1G80570	914.143	-1.89043	0.0854764	5.0092e-109	7.5206e-108
AT2G03060	697.085	2.49982	0.113318	1.48e-108	2.22e-107			AT5G67360	3756.36	-1.14253	0.0516069	5.9475e-109	8.9226e-108
AT4G29140	1125.96	1.8267	0.0827475	1.56e-108	2.33e-107			AT5G62800	727.363	-2.40783	0.109094	9.7112e-109	1.4558e-107
AT3G56630	2247.84	1.2431	0.0562733	1.86e-108	2.77e-107			AT2G23980	1684.63	-1.51025	0.0683474	1.168e-108	1.7496e-107
AT2G36410	1669.16	1.59657	0.0726731	2.02e-107	2.99e-106			AT1G76130	619.902	-2.36071	0.107028	1.3719e-108	2.0519e-107
AT2G30970	850.004	2.08838	0.0951728	2.45e-107	3.63e-106			AT5G03795	1620.96	-1.90598	0.0864403	2.0581e-108	3.069e-107
AT5G16780	3828.52	1.29687	0.059022	2.47e-107	3.66e-106			AT1G77360	422.936	-3.02753	0.137636	3.6219e-108	5.3968e-107
AT1G76970	2924.05	1.19587	0.0544889	4.38e-107	6.48e-106			AT5G63620	1021.77	-1.77346	0.0805629	5.795e-108	8.6218e-107
AT1G70060	1510.77	1.46023	0.0666665	1.02e-106	1.5e-105			AT1G17550	1572.48	-1.46225	0.0663916	6.0364e-108	8.974e-107
AT2G31410	1513.41	1.56531	0.0715457	1.32e-106	1.95e-105			AT3G16990	2376.35	-1.26672	0.0575889	1.3143e-107	1.9524e-106
AT2G41520	1682.1	1.51378	0.0693116	3.19e-106	4.7e-105			AT2G14910	2792.58	-1.14316	0.0519715	1.5135e-107	2.2467e-106
AT4G28480	2670.61	1.22507	0.0561866	1e-105	1.47e-104			AT3G46590	1353.02	-1.67142	0.0762743	5.2682e-107	7.7851e-106
AT3G20310	1075.99	1.81357	0.0833201	1.24e-105	1.82e-104			AT4G15630	1263.75	-1.89362	0.0864705	5.8412e-107	8.6254e-106
AT1G11960	512.495	2.90155	0.133449	1.37e-105	2.01e-104			AT4G25450	1204.05	-1.70017	0.0777336	1.3384e-106	1.972e-105
AT1G07350	1978.15	1.40848	0.0647347	2.17e-105	3.17e-104			AT4G04340	1662.54	-1.50686	0.0691261	7.6459e-106	1.1231e-104
AT2G32190	1756.58	1.61032	0.0741574	4.5e-105	6.57e-104			AT1G01520	340.397	-4.17969	0.192426	2.0855e-105	3.0544e-104
AT2G28720	3293.73	1.07554	0.0494942	5.73e-105	8.35e-104			AT3G16720	728.868	-2.47675	0.114046	2.1609e-105	3.1625e-104
AT5G02425	416.85	3.47208	0.160494	1.17e-104	1.7e-103			AT4G02410	650.923	-2.20379	0.10148	2.8589e-105	4.1778e-104
AT3G10980	679.535	2.46981	0.114239	2.03e-104	2.95e-103			AT5G27410	678.841	-2.25697	0.10406	4.7673e-105	6.9562e-104
AT3G54020	802.661	2.13744	0.0990171	4.51e-104	6.55e-103			AT5G18450	3435.1	-1.02646	0.0473823	2.5276e-104	3.6747e-103
AT1G49980	1135.95	1.7473	0.0809137	5.77e-104	8.37e-103			AT1G10070	976.187	-2.2399	0.103679	2.7374e-104	3.9767e-103
AT3G28740	988.825	1.83318	0.0849311	6.27e-104	9.08e-103			AT1G05150	2353.04	-1.31759	0.0610924	1.5457e-103	2.2339e-102
AT1G08410	2251.38	1.4035	0.0649759	6.62e-104	9.6e-103			AT3G20660	1303.29	-1.65184	0.0767264	2.3344e-103	3.364e-102
AT3G55320	794.544	2.17515	0.101027	1.89e-103	2.72e-102			AT1G07480	1326.07	-1.61029	0.0747978	2.6001e-103	3.7442e-102
AT3G08730	1409.56	1.61817	0.0751295	2.11e-103	3.05e-102			AT2G30140	2503.54	-1.17392	0.0545048	3.1923e-103	4.5903e-102
AT3G12270	1444.14	1.59461	0.0740393	2.31e-103	3.34e-102			AT1G65980	9962.65	-1.00325	0.0465865	4.1354e-103	5.942e-102
AT4G35310	1745.42	1.6256	0.0755346	3.19e-103	4.58e-102			AT3G29260	410.091	-3.22615	0.150742	1.3943e-102	1.9904e-101
AT3G12980	1944.61	1.35927	0.0631925	5.27e-103	7.56e-102			AT5G27730	1128.45	-1.79936	0.0841723	5.4386e-102	7.7411e-101
AT5G64920	1839.68	1.52287	0.0708683	6.8e-103	9.76e-102			AT1G77370	4290.62	-1.01675	0.0475113	7.5027e-102	1.0671e-100
AT4G37740	435.477	3.08456	0.143766	6.87e-103	9.85e-102			AT2G28780	332.499	-3.62567	0.170076	8.9213e-102	1.268e-100
AT1G77230	438.359	3.12564	0.145739	9.12e-103	1.31e-101			AT3G01100	1752.14	-1.40005	0.0655574	1.2531e-101	1.7785e-100
AT1G62300	886.463	2.08979	0.0974164	9.22e-103	1.32e-101			AT4G16520	2728.47	-1.06482	0.0498672	1.9399e-101	2.7513e-100
AT5G07200	382.361	5.40611	0.251573	9.63e-103	1.38e-101			AT5G67080	773.67	-2.41348	0.113387	2.2657e-101	3.211e-100
AT2G19270	1850.25	1.33744	0.062275	1.1e-102	1.57e-101			AT4G10020	3896.78	-1.09918	0.0517698	2.4036e-100	3.3919e-99
AT5G14310	504.011	2.7288	0.127358	1.14e-102	1.63e-101			AT3G26330	1121.55	-1.8276	0.0865251	1.1662e-99	1.6375e-98
AT3G26000	2663.78	1.15124	0.0536918	2.66e-102	3.79e-101			AT1G11700	592.582	-2.31265	0.10965	1.6273e-99	2.28168e-98
AT5G46510	393.955	3.33032	0.155909	4.95e-102	7.05e-101			AT1G79230	2488.32	-1.2213	0.0578194	2.2188e-99	3.1e-98
AT2G02560	2289.01	1.39856	0.0654375	8.93e-102	1.27e-100			AT2G41290	707.617	-2.20561	0.104654	2.6192e-99	3.65168e-98
AT2G42010	1153.98	1.66329	0.0781053	3.85e-101	5.46e-100			AT5G57655	3911.26	-1.03126	0.0488303	2.9269e-99	4.0749e-98
AT5G09330	3263.63	1.35867	0.0638447	1e-100	1.42e-99			AT3G26380	1874.08	-1.31871	0.0627266	1.63704e-98	2.27593e-97
AT4G08555	359.098	5.03104	0.236842	1.23e-100	1.74e-99			AT1G55090	2403.76	-1.11058	0.0528215	1.93608e-98	2.68979e-97
AT5G37750	689.065	2.36191	0.111368	1.65e-100	2.33e-99			AT3G62690	542.151	-2.63686	0.125799	1.98678e-98	2.75635e-97
AT3G51250	825.992	2.53313	0.119716	2.97e-100	4.19e-99			AT1G01580	424.324	-3.27162	0.156213	2.06777e-98	2.86669e-97
AT2G46170	467.676	3.11595	0.147256	3.59e-100	5.05e-99			AT4G02520	916.269	-2.15112	0.102583	2.22455e-98	3.08187e-97
AT1G76600	822.853	2.07538	0.0982621	9.9e-100	1.39e-98			AT4G28390	3390.86	-1.03268	0.0492702	8.19178e-98	1.13012e-96
AT1G12290	429.45	3.36028	0.159424	1.74e-99	2.44e-98			AT2G33570	562.811	-2.49505	0.119448	1.16195e-97	1.60076e-96
AT4G35180	1073.12	1.89119	0.089624	1.86e-99	2.61e-98			AT3G51840	1921.59	-1.28236	0.061309	1.68603e-97	2.31952e-96
AT5G20000	3967.51	1.06148	0.0502089	1.95e-99	2.72e-98			AT1G71340	2276.2	-1.39589	0.0668098	2.23487e-97	3.07243e-96
AT1G14560	710.31	2.3227	0.110115	2.02e-99	2.83e-98			AT3G14067	1365.91	-1.54061	0.0737862	2.63304e-97	3.61479e-96
AT5G17000	400.44	3.5205	0.166992	2.32e-99	3.24e-98			AT4G14270	1168.26	-1.73014	0.0829764	3.82453e-97	5.24689e-96
AT1G03040	1195.7	1.57413	0.074606	2.82e-99	3.93e-98			AT4G36900	4575.98	-1.08983	0.0522172	5.16197e-97	7.07681e-96
AT4G03940	475.804	3.19106	0.151978	7.81e-99	1.09e-97			AT3G21865	2137.46	-1.23579	0.0592584	6.16601e-97	8.44157e-96
AT3G18440	1144.74	1.85735	0.0884747	1.95e-98	2.71e-97			AT5G46230	1948.1	-1.3678	0.0658178	2.53929e-96	3.46678e-95
AT1G10320	1052.87	2.01678	0.0961701	2.66e-98	3.69e-97			AT5G60680	843.68	-1.82791	0.0881284	3.70085e-96	5.03867e-95
AT4G24020	2193.63	1.30853	0.0623131	2.84e-98	3.93e-97			AT4G29820	1072.69	-1.82097	0.0878926	5.71705e-96	7.77834e-95
AT1G68340	1869.89	1.44971	0.0691486	5.59e-98	7.72e-97			AT3G52150	1182.71	-1.55818	0.0752657	1.03549e-95	1.40399e-94
AT1G31910	3820.06	1.11463	0.0531742	8.04e-98	1.11e-96			AT5G47550	2738.73	-1.17217	0.0566747	2.31482e-95	3.12572e-94
AT4G14430	2875.75	1.13533	0.0542059	1.04e-97	1.44e-96			AT2G30860	1995.65	-1.24103	0.0601544	6.33414e-95	8.54719e-94
AT3G05360	424.895	3.704	0.177934	5.78e-97	7.91e-96			AT1G53780	5040.58	-1.04974	0.0508405	6.39093e-95	8.61793e-94
AT3G62240	2151.42	1.18522	0.0568493	7.73e-97	1.06e-95			AT5G24930	878.862	-1.83285	0.0890267	8.39307e-95	1.131e-93
AT1G32340	1338.79	1.55429	0.0748004	2.17e-96	2.96e-95			AT2G15890	2304.05	-1.15988	0.0563113	1.39749e-94	1.87933e-93
AT3G10530	835.561	2.00287	0.0965076	2.74e-96	3.74e-95			AT2G38530	1946.93	-1.20127	0.0584528	3.18792e-94	4.26961e-93
AT1G06720	1576.91	1.58914	0.0765417	3.37e-96	4.59e-95			AT5G58710	3075.94	-1.06618	0.0518831	4.07223e-94	5.45027e-93
AT5G44240	3911.46	1.02159	0.0492371	7.2e-96	9.78e-95			AT1G21400	548.425	-2.89721	0.141523	4.83786e-94	6.4706e-93
AT1G04070	1230.99	1.90637	0.0922051	9.84e-96	1.34e-94			AT5G65530	1254.03	-1.61967	0.0790251	6.78736e-94	9.07188e-93
AT5G63010	669.43	2.65085	0.128271	1.31e-95	1.77e-94			AT1G07473	555.047	-3.01959	0.147815	9.62179e-94	1.28343e-92
AT5G42970	1472.05	1.43816	0.0694771	1.35e-95	1.83e-94			AT1G03090	674.814	-2.06069	0.100803	1.46047e-93	1.94677e-92
AT1G56110	1963.5	1.33522	0.0645379	1.76e-95	2.38e-94			AT5G05870	448.528	-2.68527	0.131561	2.19683e-93	2.92436e-92
AT4G10710	5497.08	1.02842	0.0496768	1.88e-95	2.54e-94			AT1G20693	2649.45	-1.16874	0.0571604	3.15628e-93	4.19873e-92
AT5G01030	1683.53	1.50231	0.0726776	2.13e-95	2.88e-94			AT3G29670	943.828	-1.89206	0.0927175	3.36258e-93	4.47015e-92
AT2G33540	765.496	2.16082	0.105003	9.5e-95	1.28e-93			AT3G61050	1376	-1.5885	0.0777912	3.53448e-93	4.6955e-92
AT3G49570	388.212	3.57512	0.174056	1.1e-94	1.49e-93			AT2G38460	336.07	-3.40058	0.166931	4.0234e-93	5.34143e-92
AT5G46190	1678.52	1.38294	0.0672455	2.12e-94	2.85e-93			AT2G42980	355.987	-3.1715	0.155881	6.93586e-93	9.1771e-92
AT1G63440	2149.73	1.49944	0.0729169	2.23e-94	3e-93			AT4G40070	289.312	-3.75404	0.184498	7.87845e-93	1.04173e-91
AT1G71360	1085.59	2.11263	0.102934	2.81e-94	3.77e-93			AT3G05640	944.222	-1.81738	0.0894676	2.50117e-92	3.29834e-91
AT5G09890	998.198	1.83138	0.0891942	2.89e-94	3.88e-93			AT5G17860	836.33	-2.18061	0.107423	2.66963e-92	3.51813e-91
AT5G38510	645.938	2.20641	0.10777	7.5e-94	1e-92			AT4G14360	1012.72	-1.60977	0.0792368	2.80906e-92	3.69694e-91
AT2G29200	1663.75	1.33609	0.0652855	1.79e-93	2.38e-92			AT1G70420	428.783	-3.12538	0.154267	3.33957e-92	4.38928e-91
AT4G16580	1545.49	1.39584	0.068352	4.11e-93	5.45e-92			AT1G26665	2559.77	-1.17636	0.0580848	1.59717e-91	2.09362e-90
AT3G50940	1194.29	1.56171	0.0764963	4.13e-93	5.47e-92			AT5G09990	943.762	-1.70794	0.0847133	5.712e-91	7.46267e-90
AT5G07440	1883.47	1.4622	0.0716078	4.22e-93	5.6e-92			AT1G24600	578.908	-2.1149	0.105038	7.24486e-91	9.45908e-90
AT5G24650	2114.07	1.2236	0.0599045	4.43e-93	5.86e-92			AT5G10070	1723.36	-1.31705	0.0654665	3.05203e-90	3.96644e-89
AT3G07050	1640.42	1.39277	0.0683595	1.1e-92	1.45e-91			AT5G53260	947.813	-1.91543	0.095439	3.09983e-90	4.02591e-89
AT5G67530	2229.6	1.15273	0.0566001	1.63e-92	2.15e-91			AT5G36100	1057.48	-1.6141	0.0805021	6.14621e-90	7.97713e-89
AT5G17910	1843.08	1.75555	0.086504	2.71e-92	3.57e-91			AT2G16280	1038.61	-1.68136	0.0839605	9.18583e-90	1.18988e-88
AT5G59820	5686.7	6.25323	0.308487	3.13e-92	4.12e-91			AT5G15680	1349.61	-1.48552	0.0748077	3.27169e-88	4.19934e-87
AT1G62790	479.798	2.58327	0.127497	5.08e-92	6.67e-91			AT1G29330	702.954	-2.17557	0.109758	3.41322e-88	4.37816e-87
AT1G13390	2804.41	1.00887	0.049781	1.54e-91	2.02e-90			AT1G76850	1125.95	-1.67549	0.0844932	4.49194e-88	5.75808e-87
AT1G58380	993.064	1.71821	0.0849854	1.93e-91	2.53e-90			AT1G56220	2319.31	-1.54889	0.0781604	6.72961e-88	8.62089e-87
AT2G36380	1127.63	1.65462	0.0819241	3.28e-91	4.29e-90			AT1G70810	2328.63	-1.11648	0.056413	1.7854e-87	2.28125e-86
AT2G01680	902.312	1.88978	0.0936559	3.58e-91	4.69e-90			AT3G27770	3078.8	-1.08156	0.0546447	1.84833e-87	2.35859e-86
AT2G41060	707.265	2.17579	0.107973	5.51e-91	7.2e-90			AT2G22430	1402.99	-1.36134	0.0689184	2.9509e-87	3.76069e-86
AT5G20610	2270.37	1.16464	0.0577644	1.01e-90	1.32e-89			AT1G13740	880.491	-1.76024	0.0892378	3.35823e-87	4.27702e-86
AT5G09850	608.944	2.65504	0.132132	1.09e-90	1.41e-89			AT5G62790	570.922	-2.12785	0.107965	3.75633e-87	4.7748e-86
AT1G68410	1495.7	1.38501	0.0687672	1.27e-90	1.65e-89			AT1G48830	1660.69	-1.29896	0.0658286	4.77929e-87	6.07121e-86
AT5G61820	3933.05	1.03342	0.0513262	1.99e-90	2.6e-89			AT1G75800	1303.61	-1.44136	0.0731769	8.43212e-87	1.06908e-85
AT1G59710	359.91	3.83532	0.190873	2.03e-90	2.64e-89			AT2G45820	2973.77	-1.11256	0.0564825	1.14169e-86	1.44565e-85
AT3G04790	423.581	2.8835	0.144021	6.54e-90	8.48e-89			AT5G19540	1815.79	-1.35788	0.0690495	1.72959e-86	2.18727e-85
AT5G26740	1418.12	1.54337	0.0769873	8.05e-90	1.04e-88			AT5G40840	1623.38	-1.40123	0.0713735	3.05166e-86	3.85177e-85
AT3G04930	2077.55	1.36773	0.068261	1.17e-89	1.51e-88			AT1G14170	1010.99	-1.69358	0.086484	6.10833e-86	7.70001e-85
AT5G13590	1906.44	1.36062	0.0679532	1.4e-89	1.82e-88			AT5G26000	750.155	-1.91705	0.0979688	6.64839e-86	8.37544e-85
AT5G58060	1120.44	1.91722	0.0959875	2.57e-89	3.33e-88			AT2G31960	1418.89	-1.40235	0.0716241	8.70613e-86	1.09607e-84
AT1G62390	4758.82	1.25972	0.0631164	5.33e-89	6.88e-88			AT5G02950	463.533	-2.34298	0.119918	8.87571e-86	1.11671e-84
AT1G28060	1694.55	1.36	0.0681617	5.91e-89	7.63e-88			AT1G13820	1073.82	-1.60999	0.0823437	1.17229e-85	1.47118e-84
AT5G46170	1330.01	1.4337	0.0718647	5.94e-89	7.66e-88			AT3G17000	1067.74	-1.48188	0.0757631	1.18115e-85	1.48135e-84
AT1G15860	1251.51	1.58809	0.0796228	9.07e-89	1.17e-87			AT4G27657	328.8	-3.09064	0.158765	2.68428e-85	3.35799e-84
AT3G15040	883.297	1.90824	0.0959586	1.21e-88	1.55e-87			AT4G01970	391.128	-2.62716	0.135059	4.4356e-85	5.54535e-84
AT5G37440	806.001	2.09251	0.105302	1.44e-88	1.86e-87			AT4G37390	1439.43	-1.3675	0.0704062	1.86737e-84	2.33161e-83
AT5G08200	936.986	1.72883	0.0870355	2.31e-88	2.97e-87			AT4G39890	1472.87	-1.27316	0.0658479	1.13849e-83	1.41525e-82
AT1G59660	455.404	2.81878	0.142143	2.55e-88	3.28e-87			AT5G42900	845.124	-1.66435	0.0862024	1.31468e-83	1.63222e-82
AT1G50460	1912.99	1.31607	0.0662312	3.08e-88	3.95e-87			AT4G05631	535.481	-2.12599	0.110474	3.10893e-83	3.83331e-82
AT2G45460	948.405	1.85553	0.093711	7.49e-88	9.59e-87			AT1G67120	1543.91	-1.25879	0.0653048	3.53713e-83	4.35584e-82
AT3G18290	2709.58	1.06479	0.0536757	7.94e-88	1.02e-86			AT3G26395	1274.25	-1.5893	0.0826228	5.44268e-83	6.68992e-82
AT5G56160	421.092	2.80959	0.142207	1.3e-87	1.67e-86			AT1G78780	1485.7	-1.44287	0.0752251	1.87063e-82	2.28506e-81
AT5G14440	1534.51	1.32522	0.0669902	1.84e-87	2.35e-86			AT4G17500	2237.16	-1.15238	0.0600908	2.74051e-82	3.34146e-81
AT4G29670	1633.18	1.31627	0.0666016	2.94e-87	3.75e-86			AT4G28080	1967.95	-1.29854	0.0678308	4.68259e-82	5.69181e-81
AT5G10790	913.617	1.7808	0.0902731	3.53e-87	4.49e-86			AT1G02816	2936.26	-1.04359	0.0546473	1.41962e-81	1.71607e-80
AT4G22350	1260.01	1.55958	0.0790299	3.61e-87	4.59e-86			AT2G34250	2258.3	-1.20134	0.0629414	1.41929e-81	1.71607e-80
AT1G49900	1605.04	6.93135	0.352884	5.46e-87	6.93e-86			AT4G14900	942.421	-1.77009	0.0932592	6.6317e-81	7.97746e-80
AT1G76820	705.48	2.14532	0.108942	5.55e-87	7.04e-86			AT2G28290	2347.57	-1.08916	0.0572973	7.43573e-81	8.93375e-80
AT5G11390	2046.19	1.15742	0.0587466	1.01e-86	1.29e-85			AT1G17090	1100.85	-1.63441	0.0862228	1.17681e-80	1.41303e-79
AT4G39400	888.792	2.04774	0.104239	1.5e-86	1.9e-85			AT2G32900	1724.32	-1.17466	0.0619422	1.61882e-80	1.93786e-79
AT1G01540	526.251	2.50777	0.127825	1.75e-86	2.21e-85			AT2G36500	354.407	-2.69609	0.142646	1.66311e-80	1.98968e-79
AT3G19130	1696.28	1.30511	0.0665235	4.74e-86	5.98e-85			AT1G15190	528.412	-2.37496	0.125631	1.74448e-80	2.08576e-79
AT5G17840	687.451	2.01992	0.103307	9.78e-86	1.23e-84			AT1G71720	1342.34	-1.38621	0.0732479	2.76633e-80	3.29953e-79
AT2G22360	794.367	1.8854	0.0964117	9.87e-86	1.24e-84			AT4G39350	553.918	-2.41861	0.128199	3.31593e-80	3.95267e-79
AT1G01810	638.34	2.2239	0.113944	1.6e-85	2e-84			AT3G16830	931.373	-1.61003	0.085271	4.82596e-80	5.7388e-79
AT2G43120	684.934	2.29799	0.117798	1.65e-85	2.06e-84			AT4G31115	657.706	-2.06132	0.109266	4.86115e-80	5.77716e-79
AT5G27470	2135	1.10666	0.056848	1.1e-84	1.37e-83			AT1G15060	1422.25	-1.2868	0.0682095	9.03859e-80	1.07031e-78
AT5G62070	1554.35	1.36932	0.0705046	2.19e-84	2.73e-83			AT5G55410	6489.53	-1.02573	0.0543292	9.69874e-80	1.14779e-78
AT3G22660	1662.7	1.33181	0.0685785	2.21e-84	2.76e-83			AT3G29575	374.073	-2.8022	0.149009	1.05946e-79	1.25156e-78
AT2G02870	670.06	2.08068	0.107426	2.95e-84	3.68e-83			AT1G11530	634.29	-1.92114	0.102072	1.15401e-79	1.36244e-78
AT5G08550	1787.24	1.39087	0.0717713	4.61e-84	5.74e-83			AT5G55970	2660.41	-1.04247	0.055282	1.37985e-79	1.62614e-78
AT3G24500	2300.1	1.17216	0.0605937	1.05e-83	1.31e-82			AT1G61890	1232.31	-1.49535	0.0795458	2.71263e-79	3.19301e-78
AT2G22100	455.561	2.65128	0.137579	1.19e-83	1.48e-82			AT2G42170	486.755	-2.78552	0.148544	2.93244e-79	3.44969e-78
AT2G27510	2278.14	1.07955	0.0558362	1.51e-83	1.87e-82			AT5G40340	4504.23	-1.21302	0.0646672	6.83311e-79	8.01448e-78
AT4G02350	2037.2	1.24368	0.0643547	1.59e-83	1.97e-82			AT5G60580	1973.7	-1.1056	0.0590243	1.28586e-78	1.50549e-77
AT3G10040	446.406	3.17214	0.164704	1.72e-83	2.14e-82			AT3G11580	385.366	-2.96416	0.159007	1.89634e-78	2.2163e-77
AT1G80710	795.977	1.85524	0.0961809	1.75e-83	2.17e-82			AT5G47800	333.386	-2.94049	0.157793	2.37182e-78	2.76871e-77
AT5G24590	2312.06	1.21915	0.0631278	1.9e-83	2.35e-82			AT3G15357	614.446	-1.97999	0.106753	1.81508e-77	2.10758e-76
AT1G03230	1876.03	1.35547	0.0702073	1.94e-83	2.4e-82			AT3G63170	923.629	-1.57399	0.0848415	2.41555e-77	2.80318e-76
AT5G41670	469.571	2.50026	0.129877	2.37e-83	2.93e-82			AT1G20650	625.763	-2.35698	0.127656	6.0537e-77	7.00453e-76
AT4G33430	2008.32	1.31663	0.0682699	2.82e-83	3.48e-82			AT2G15880	1609.21	-1.28694	0.0695888	9.45225e-77	1.09113e-75
AT5G62820	300.207	4.70238	0.244447	3.44e-83	4.24e-82			AT3G15210	259.256	-3.26599	0.177403	1.32022e-76	1.52133e-75
AT1G11390	1090.06	1.64356	0.0853483	4.11e-83	5.05e-82			AT5G47720	2467.63	-1.01494	0.0550363	3.51873e-76	4.04531e-75
AT2G47410	2034	1.33791	0.0694574	4.65e-83	5.72e-82			AT3G02875	2565.92	-1.10454	0.0600197	6.1694e-76	7.08027e-75
AT2G45780	300.105	5.39129	0.279686	5.74e-83	7.05e-82			AT1G15030	782.513	-1.82095	0.0992474	8.37144e-76	9.59627e-75
AT2G32910	2510.24	1.05977	0.0551108	1.21e-82	1.48e-81			AT1G07470	1242	-1.39212	0.0757834	8.84595e-76	1.01343e-74
AT1G58100	3225.82	1.17783	0.0612928	1.25e-82	1.54e-81			AT2G21240	1669.91	-1.20612	0.0659063	3.82892e-75	4.36125e-74
AT3G48430	841.599	1.81296	0.0944789	1.26e-82	1.54e-81			AT5G59960	668.098	-1.89265	0.103744	5.49119e-75	6.24742e-74
AT5G55510	345.385	3.10355	0.162031	1.62e-82	1.98e-81			AT4G36910	1675.93	-1.16996	0.0640695	8.19223e-75	9.29899e-74
AT1G18150	846.898	1.83107	0.0954957	1.7e-82	2.07e-81			AT4G10030	504.427	-2.37825	0.130694	9.43649e-75	1.07052e-73
AT2G39950	938.078	1.69005	0.0881294	1.73e-82	2.12e-81			AT2G30600	534.92	-2.4004	0.132169	1.86894e-74	2.11413e-73
AT5G07870	275.494	4.49755	0.234761	2.2e-82	2.68e-81			AT4G37260	2522.19	-1.00666	0.0552804	2.11784e-74	2.39294e-73
AT3G03810	532.241	2.24363	0.117251	2.55e-82	3.11e-81			AT5G20070	1193.2	-1.49509	0.0822596	2.83656e-74	3.19952e-73
AT5G61020	2704.09	1.09976	0.0573443	2.86e-82	3.48e-81			AT3G52020	302.565	-2.77565	0.153112	2.89528e-74	3.26389e-73
AT1G48430	1042.41	1.57729	0.0824495	4.6e-82	5.6e-81			AT5G30500	668.586	-1.98666	0.109694	5.65537e-74	6.3681e-73
AT4G32250	2084.9	1.3261	0.0692841	4.61e-82	5.61e-81			AT1G49970	2176.84	-1.03188	0.0568573	7.35457e-74	8.27672e-73
AT5G60710	3345.82	1.01584	0.0530325	4.73e-82	5.74e-81			AT3G29090	1933.2	-1.1975	0.0661144	1.14367e-73	1.28414e-72
AT2G20010	797.631	1.74729	0.0913912	5.09e-82	6.18e-81			AT1G06645	1082.96	-1.42566	0.0791016	4.54605e-73	5.07553e-72
AT4G33970	988.049	1.85113	0.0969339	6.99e-82	8.48e-81			AT3G09600	770.407	-1.61427	0.0896243	4.77951e-73	5.33014e-72
AT5G48240	956.687	1.7045	0.089306	1.03e-81	1.25e-80			AT3G54440	487.623	-2.18942	0.121885	7.78968e-73	8.66261e-72
AT1G25380	1094.5	1.48049	0.077573	1.24e-81	1.51e-80			AT5G38780	383.933	-3.11287	0.173667	7.83773e-73	8.71114e-72
AT4G11660	1234.72	1.47709	0.077417	1.4e-81	1.69e-80			AT5G22510	715.057	-1.79028	0.0996736	9.56262e-73	1.06223e-71
AT3G61740	1709.85	1.35249	0.0708751	1.54e-81	1.86e-80			AT1G04360	321.15	-2.67577	0.149306	1.19944e-72	1.33085e-71
AT3G05700	1119.72	1.65738	0.0870163	1.93e-81	2.33e-80			AT1G67100	629.433	-1.88965	0.105414	1.77894e-72	1.97273e-71
AT3G51650	1261.1	1.52547	0.0800294	1.96e-81	2.36e-80			AT3G60970	503.451	-2.12257	0.118648	2.80429e-72	3.10281e-71
AT4G23540	751.96	1.93629	0.101719	2.29e-81	2.77e-80			AT1G53320	2209.13	-1.07313	0.0598401	3.5028e-72	3.87133e-71
AT5G24010	584.966	2.27198	0.119498	2.31e-81	2.79e-80			AT2G28790	606.242	-2.08852	0.116904	4.59863e-72	5.07393e-71
AT3G45638	888.86	1.7759	0.0933274	2.54e-81	3.06e-80			AT5G53970	2083.45	-1.05253	0.0587886	6.06133e-72	6.67288e-71
AT1G49520	520.648	2.28305	0.120194	4.12e-81	4.96e-80			AT5G23460	548.556	-2.18587	0.122494	6.09411e-72	6.70522e-71
AT1G60930	415.046	2.70788	0.143113	1.3e-80	1.56e-79			AT1G22410	816.082	-1.66579	0.0932475	6.78633e-72	7.4627e-71
AT5G61270	836.316	1.80039	0.0950808	1.53e-80	1.83e-79			AT5G05880	415.929	-2.37067	0.133203	1.19556e-71	1.31252e-70
AT5G41020	1377.88	1.57384	0.0830733	1.55e-80	1.86e-79			AT5G57890	624.209	-2.08334	0.117146	1.84279e-71	2.01858e-70
AT1G73130	745.298	2.46007	0.130152	1.61e-80	1.93e-79			AT1G80180	2691.49	-1.00981	0.056658	2.4296e-71	2.65694e-70
AT3G62720	839.4	1.73888	0.0918759	1.96e-80	2.34e-79			AT5G55400	514.042	-2.0583	0.115834	2.45705e-71	2.68546e-70
AT3G60250	2751.97	1.04372	0.0550561	2.08e-80	2.49e-79			AT2G25080	1269.03	-1.2706	0.0713659	2.84375e-71	3.10296e-70
AT3G13320	887.049	1.87289	0.0991726	3.41e-80	4.06e-79			AT4G16155	527.794	-2.09088	0.117757	2.91401e-71	3.17787e-70
AT2G35390	1347.09	1.51371	0.080059	3.61e-80	4.3e-79			AT4G17420	688.717	-1.86843	0.105361	5.48446e-71	5.97116e-70
AT3G02800	1272.05	1.35858	0.0718734	4.36e-80	5.19e-79			AT1G21590	323.406	-2.93008	0.165776	7.77735e-71	8.45819e-70
AT3G59520	570.181	2.56766	0.136313	5.63e-80	6.68e-79			AT3G12010	676.805	-1.77124	0.100065	1.11708e-70	1.2142e-69
AT2G17420	879.818	1.88564	0.0999857	5.83e-80	6.92e-79			AT5G23890	439.781	-2.20461	0.124732	1.27424e-70	1.38426e-69
AT5G64440	380.149	2.84289	0.150892	6.58e-80	7.8e-79			AT1G58360	1936.59	-1.15497	0.0651736	1.35975e-70	1.47634e-69
AT1G71240	967.309	1.9171	0.10173	8.14e-80	9.64e-79			AT2G27150	408.652	-2.32597	0.131702	1.37526e-70	1.49236e-69
AT2G40220	331.927	3.7281	0.198253	1.04e-79	1.23e-78			AT5G24490	800.982	-1.54004	0.0870143	1.38481e-70	1.5019e-69
AT1G51450	963.017	1.67813	0.0890804	1.05e-79	1.24e-78			AT5G39730	1090.25	-1.43355	0.0809763	1.41904e-70	1.53818e-69
AT4G32850	3068.76	1.10486	0.0585794	1.3e-79	1.53e-78			AT2G42890	1058.31	-1.41813	0.0804444	5.56133e-70	5.99858e-69
AT2G21190	975.183	1.76981	0.0940061	1.31e-79	1.55e-78			AT3G17860	1971.04	-1.03513	0.0586695	6.20384e-70	6.68065e-69
AT3G61960	1342.28	1.43233	0.0761764	2.69e-79	3.17e-78			AT2G38900	1017.1	-1.75806	0.100217	1.7583e-69	1.88521e-68
AT5G54430	2269.03	1.08037	0.0574978	4.79e-79	5.62e-78			AT2G21300	1575.76	-1.31492	0.0749778	2.80297e-69	2.99712e-68
AT3G57800	1121.4	1.43708	0.0765955	5.92e-79	6.95e-78			AT3G05140	1482.62	-1.36613	0.0779448	3.30595e-69	3.53112e-68
AT1G17345	277.053	4.99002	0.266328	6.23e-79	7.32e-78			AT2G38210	1179.93	-1.43224	0.0817353	3.53456e-69	3.77325e-68
AT1G10230	444.033	2.58994	0.138495	9.7e-79	1.14e-77			AT1G63800	925.614	-1.4635	0.0835563	3.77634e-69	4.02701e-68
AT5G64560	715.987	1.87644	0.100341	1.24e-78	1.45e-77			AT5G62480	1193.26	-1.45752	0.0832579	4.67549e-69	4.97776e-68
AT5G16930	674.987	1.94823	0.104348	2.07e-78	2.42e-77			AT3G47070	624.719	-1.80647	0.103337	4.84811e-69	5.15877e-68
AT3G58660	1929.26	1.43745	0.077088	4.82e-78	5.63e-77			AT1G61740	1021.56	-1.54253	0.0881755	5.34924e-69	5.68894e-68
AT2G01010	1410.87	1.68971	0.0907552	5.09e-78	5.93e-77			AT1G19740	1314.96	-1.2224	0.0699585	1.02749e-68	1.09156e-67
AT3G43590	672.5	2.12907	0.114413	5.58e-78	6.5e-77			AT4G08290	902.555	-1.7218	0.0987602	1.18487e-68	1.25808e-67
AT5G48570	730.809	1.7822	0.0957476	7.15e-78	8.33e-77			AT3G61420	206.2	-3.58589	0.206198	1.2608e-68	1.33798e-67
AT5G54910	932.951	1.96344	0.105758	1.53e-77	1.78e-76			AT3G32930	711.562	-1.73219	0.0997651	4.20079e-68	4.43646e-67
AT4G33495	426.319	2.64545	0.14267	1.62e-77	1.88e-76			AT3G10410	1411.17	-1.36482	0.0786566	7.3727e-68	7.7614e-67
AT1G72330	1944.08	1.14306	0.0614637	1.81e-77	2.1e-76			AT4G40030	2124.6	-1.05672	0.0608343	7.40344e-68	7.78961e-67
AT2G34970	1447.17	1.30531	0.0703581	3.41e-77	3.95e-76			AT3G07760	1272.21	-1.25841	0.0725749	1.02643e-67	1.07882e-66
AT4G18380	925.307	1.58403	0.0855039	4.07e-77	4.72e-76			AT1G21670	792.768	-1.71284	0.0989245	1.05845e-67	1.11188e-66
AT1G32860	284.589	5.54018	0.298895	6.02e-77	6.97e-76			AT4G02680	798.233	-1.65712	0.0960969	3.53486e-67	3.69559e-66
AT5G56420	1021.47	1.65643	0.0895283	6.12e-77	7.07e-76			AT3G62100	471.696	-2.18076	0.126789	5.13247e-67	5.36016e-66
AT3G14200	673.438	1.98009	0.107207	8.77e-77	1.01e-75			AT2G30350	1735.61	-1.14754	0.0665523	6.17269e-67	6.44312e-66
AT2G05630	1051.68	1.47634	0.0798643	1.02e-76	1.17e-75			AT3G12970	187.258	-4.10434	0.239378	9.23948e-67	9.62389e-66
AT5G07790	324.436	3.22889	0.175405	1.53e-76	1.76e-75			AT1G77380	241.242	-3.44469	0.201454	2.06604e-66	2.14634e-65
AT1G64330	3833.28	1.22963	0.0665722	1.65e-76	1.89e-75			AT1G10690	236.905	-3.07061	0.180057	4.5468e-66	4.70615e-65
AT1G12810	1855.01	1.16351	0.0631247	3.64e-76	4.19e-75			AT4G03205	518.628	-1.94157	0.113723	5.20199e-66	5.38148e-65
AT5G40580	860.47	1.65489	0.0900118	5.64e-76	6.48e-75			AT1G53670	664.142	-1.81885	0.106523	5.70629e-66	5.90009e-65
AT1G01040	1055.91	1.69245	0.0922188	8.14e-76	9.34e-75			AT2G25880	554.25	-1.84124	0.107936	7.38049e-66	7.62315e-65
AT1G30330	914.68	1.62565	0.0886555	1.34e-75	1.53e-74			AT3G18035	1820.81	-1.07106	0.0626528	8.62193e-66	8.8961e-65
AT1G70620	2276.55	1.01011	0.0549867	1.35e-75	1.55e-74			AT5G54290	1134.47	-1.42434	0.0835228	1.26482e-65	1.30436e-64
AT1G70440	281.528	5.63196	0.306527	1.6e-75	1.83e-74			AT3G44100	931.958	-1.50528	0.0884142	1.75105e-65	1.80226e-64
AT5G04720	1573.82	1.47419	0.080524	2.33e-75	2.65e-74			AT5G24950	317.339	-2.54051	0.149674	2.1249e-65	2.18447e-64
AT1G61640	253.274	4.29167	0.235014	3.75e-75	4.27e-74			AT3G02140	222.597	-3.33217	0.197033	4.29075e-65	4.40645e-64
AT4G27585	1367.12	1.36382	0.0746199	5.36e-75	6.1e-74			AT3G56750	642.438	-1.88305	0.111065	4.33598e-65	4.44827e-64
AT3G07810	466.838	2.55391	0.14026	6.46e-75	7.35e-74			AT3G48390	577.389	-1.84027	0.108794	8.82832e-65	9.03346e-64
AT2G01570	449.472	2.51384	0.138033	6.82e-75	7.75e-74			AT5G09640	444.147	-2.13103	0.126221	1.13302e-64	1.15754e-63
AT3G52115	253.205	4.65999	0.255332	7.13e-75	8.09e-74			AT2G03530	379.017	-2.19309	0.13043	3.56044e-64	3.62437e-63
AT5G65860	619.047	1.99907	0.109749	1.03e-74	1.17e-73			AT1G73020	272.709	-2.99134	0.17815	4.00997e-64	4.07776e-63
AT5G53440	2574.07	1.12362	0.0615765	1.07e-74	1.21e-73			AT2G43590	1678.15	-1.25615	0.0747115	8.18713e-64	8.30415e-63
AT2G47420	2275.33	1.05187	0.0576504	1.24e-74	1.41e-73			AT5G07190	723.433	-1.88341	0.112277	8.39965e-64	8.51533e-63
AT4G15415	887.871	1.75939	0.09664	1.37e-74	1.55e-73			AT1G50010	1035.17	-1.35964	0.0809153	8.75767e-64	8.87372e-63
AT4G14300	1896.11	1.1003	0.0603848	1.92e-74	2.17e-73			AT1G43670	3353.56	-1.01985	0.0606646	1.1039e-63	1.11738e-62
AT5G13070	2491.1	1.0278	0.0564376	2.4e-74	2.71e-73			AT4G05120	711.928	-1.67534	0.10002	1.58229e-63	1.59997e-62
AT1G60640	582.65	2.11469	0.116501	2.59e-74	2.92e-73			AT5G02380	2195.57	-1.06001	0.0631507	1.66459e-63	1.68147e-62
AT3G06720	2745.23	1.0571	0.0582845	8.74e-74	9.83e-73			AT3G52110	267.125	-3.08007	0.184664	2.29255e-63	2.31106e-62
AT5G65510	684.291	1.83326	0.101323	9.17e-74	1.03e-72			AT4G36710	328.029	-2.80746	0.168349	2.87716e-63	2.89743e-62
AT2G19310	4141.68	1.03471	0.057092	1.18e-73	1.32e-72			AT1G02660	713.658	-1.80624	0.10815	3.18121e-63	3.20198e-62
AT3G07470	847.389	8.80502	0.480548	1.44e-73	1.62e-72			AT2G15695	1908.8	-1.10178	0.0658698	4.38002e-63	4.40413e-62
AT3G12760	1325	1.29236	0.0714421	1.66e-73	1.86e-72			AT1G15960	362.918	-2.32265	0.139808	1.01266e-62	1.01359e-61
AT1G50640	1752.93	1.28366	0.0710105	2.07e-73	2.32e-72			AT2G04240	649.821	-2.06398	0.124515	2.01429e-62	2.009e-61
AT5G09800	1099.09	1.59627	0.0885043	2.96e-73	3.31e-72			AT3G22840	517.363	-2.05535	0.124027	2.31777e-62	2.30934e-61
AT2G30020	1045.93	1.52381	0.0844441	3.1e-73	3.46e-72			AT1G01820	1827.66	-1.02686	0.0617605	2.50878e-62	2.4984e-61
AT2G26980	2119.71	1.03486	0.0572869	3.37e-73	3.77e-72			AT4G11280	389.98	-2.35584	0.142449	3.15435e-62	3.13655e-61
AT5G60960	911.442	1.53501	0.0851754	4.56e-73	5.09e-72			AT1G68830	1002.65	-1.54136	0.0929819	3.17184e-62	3.15235e-61
AT1G71170	1078.69	1.5145	0.0841028	6e-73	6.68e-72			AT4G36730	585.4	-1.7567	0.106075	3.62795e-62	3.60384e-61
AT4G16280	1357.85	1.44147	0.0800348	6.36e-73	7.08e-72			AT3G24503	1531.73	-1.14425	0.0690011	4.57614e-62	4.54115e-61
AT4G12610	2063.1	1.24368	0.0691253	1.02e-72	1.13e-71			AT3G62860	498.87	-2.49485	0.151212	5.74413e-62	5.69735e-61
AT3G63300	452.868	2.55262	0.142556	1.98e-72	2.2e-71			AT3G15180	1995.6	-1.22213	0.0738555	7.67241e-62	7.60228e-61
AT1G32740	433.95	2.66215	0.14881	2.72e-72	3.02e-71			AT1G07187	343.347	-2.56002	0.15534	8.36735e-62	8.27838e-61
AT5G51450	1468.34	1.39235	0.0776473	2.74e-72	3.03e-71			AT3G51895	746.957	-1.66963	0.101228	1.18217e-61	1.16901e-60
AT4G39361	256.242	4.04308	0.225789	3.14e-72	3.48e-71			AT5G55460	194.402	-3.69141	0.224633	1.39856e-61	1.38231e-60
AT3G24530	352.206	3.08255	0.172482	3.57e-72	3.94e-71			AT3G28700	717.448	-1.60158	0.0972043	1.72383e-61	1.70123e-60
AT2G43100	497.315	2.1248	0.118978	5.39e-72	5.95e-71			AT5G23350	174.859	-3.8789	0.237052	4.26902e-61	4.20466e-60
AT3G57660	2747.86	1.05422	0.0588835	5.89e-72	6.49e-71			AT3G01390	1071.07	-1.28236	0.0780056	4.33951e-61	4.27195e-60
AT3G26980	612.033	1.92097	0.107711	9.77e-72	1.07e-70			AT2G47600	722.958	-1.71362	0.10454	5.91006e-61	5.80646e-60
AT4G30440	1120.96	1.60153	0.0898445	1.38e-71	1.51e-70			AT2G25170	748.757	-1.60335	0.097827	7.04999e-61	6.91607e-60
AT5G06390	353.902	2.6792	0.150706	1.86e-71	2.04e-70			AT5G39410	1971.66	-1.04521	0.0638894	2.00551e-60	1.96059e-59
AT5G39360	385.774	2.56984	0.144631	2.04e-71	2.23e-70			AT2G19810	184.453	-3.945	0.242519	2.2102e-60	2.15962e-59
AT3G60410	1591.55	1.19636	0.0671627	2.75e-71	3e-70			AT5G14620	380.979	-2.11426	0.129784	2.29589e-60	2.24224e-59
AT4G35460	420.738	2.46298	0.13892	4.71e-71	5.13e-70			AT1G23710	2183.91	-1.01862	0.0622956	2.3335e-60	2.27785e-59
AT5G39380	578.269	2.01943	0.114002	7.07e-71	7.7e-70			AT4G14040	621.284	-1.72428	0.105822	2.8872e-60	2.81416e-59
AT3G57750	453.32	2.39558	0.135897	2.72e-70	2.95e-69			AT1G11360	1606.5	-1.06695	0.0653231	3.07537e-60	2.99461e-59
AT2G31680	742.511	1.82452	0.103341	2.77e-70	2.99e-69			AT3G23175	986.703	-1.43873	0.0883896	5.07696e-60	4.9339e-59
AT4G23920	771.03	1.77668	0.100784	3.91e-70	4.22e-69			AT5G07020	547.864	-1.97369	0.121492	5.20464e-60	5.05549e-59
AT1G11100	652.743	1.91321	0.108568	4.44e-70	4.8e-69			AT3G02040	837.034	-1.59953	0.0983409	5.23439e-60	5.0794e-59
AT2G17190	2433.33	1.10451	0.0625639	4.83e-70	5.22e-69			AT3G48580	2093.5	-1.01529	0.0623945	8.57961e-60	8.28886e-59
AT3G12630	1676.81	1.24064	0.0702874	4.95e-70	5.34e-69			AT4G33670	1531.67	-1.16323	0.0715398	9.31808e-60	8.9891e-59
AT3G09810	300.976	3.18118	0.181034	5.22e-70	5.64e-69			AT3G60690	265.687	-3.16373	0.195812	1.15134e-59	1.10907e-58
AT4G20300	445.497	2.39798	0.1364	6.02e-70	6.49e-69			AT5G44360	524.275	-2.2373	0.138264	1.15513e-59	1.11218e-58
AT3G54810	234.319	3.99675	0.226857	6.09e-70	6.56e-69			AT3G57030	981.792	-1.51062	0.0932086	1.52901e-59	1.46928e-58
AT2G31070	426.104	2.46032	0.139977	6.5e-70	6.99e-69			AT2G18710	914.292	-1.35875	0.0838359	1.73534e-59	1.66674e-58
AT4G30350	1018.19	1.52522	0.086573	6.59e-70	7.09e-69			AT3G14360	988.514	-1.31688	0.0814022	2.92886e-59	2.80488e-58
AT5G65240	980.027	1.65973	0.0944296	1.04e-69	1.12e-68			AT1G18100	533.753	-1.74388	0.107981	3.08521e-59	2.95318e-58
AT4G17070	345.385	2.73435	0.155889	1.29e-69	1.38e-68			AT5G06980	286.601	-2.47893	0.153878	3.6736e-59	3.51128e-58
AT3G59210	1063.9	1.36454	0.0776902	1.9e-69	2.04e-68			AT1G17430	348.422	-2.45707	0.15259	3.68335e-59	3.51889e-58
AT2G02160	2279.43	1.1865	0.0675488	2.24e-69	2.39e-68			AT1G14950	125677	-1.24595	0.07711	7.26913e-59	6.9278e-58
AT4G35260	1016.72	1.49637	0.0853075	2.49e-69	2.66e-68			AT4G35480	1535.55	-1.13862	0.0706537	9.85599e-59	9.37507e-58
AT5G11650	913.07	1.55166	0.0884907	2.68e-69	2.86e-68			AT5G59790	1305.7	-1.18912	0.0738617	1.19362e-58	1.13462e-57
AT2G29410	252.607	4.24814	0.243258	3.22e-69	3.44e-68			AT2G38860	740.711	-1.59227	0.0990522	1.19397e-58	1.13462e-57
AT4G12780	839.668	1.61497	0.0922057	3.62e-69	3.86e-68			AT5G63530	447.432	-1.97908	0.123408	1.54311e-58	1.46499e-57
AT4G16120	713.016	1.73073	0.0988916	3.98e-69	4.24e-68			AT4G24110	1104.8	-1.28938	0.08041	3.11511e-58	2.94889e-57
AT3G21220	1272.09	1.37258	0.0786743	1.42e-68	1.5e-67			AT1G06130	636.797	-1.60079	0.100036	3.61797e-58	3.42327e-57
AT5G03830	316.656	2.90146	0.166865	1.47e-68	1.56e-67			AT2G17780	311.669	-2.64099	0.165844	6.04775e-58	5.70862e-57
AT1G06760	1005.56	1.47964	0.0849049	1.93e-68	2.04e-67			AT5G59800	309.277	-2.47622	0.155443	6.51144e-58	6.14336e-57
AT3G52250	4276.76	1.04956	0.0601776	2.23e-68	2.36e-67			AT2G34300	450.169	-2.04187	0.128168	7.81066e-58	7.35858e-57
AT1G31660	729.81	1.78021	0.102432	3.39e-68	3.58e-67			AT2G25964	811.001	-1.49886	0.0939363	8.60102e-58	8.09547e-57
AT1G20640	555.549	2.30452	0.132819	4.14e-68	4.37e-67			AT5G06970	266.941	-2.59279	0.16302	9.05279e-58	8.51662e-57
AT3G57150	1431.53	1.18719	0.0682829	5.26e-68	5.55e-67			AT1G07180	940.449	-1.52738	0.095844	1.16854e-57	1.09776e-56
AT4G24590	1892.36	1.16427	0.0669889	5.88e-68	6.19e-67			AT2G43400	539.24	-1.77817	0.111726	1.31102e-57	1.22985e-56
AT4G09000	1299.58	1.48664	0.0856471	6.51e-68	6.85e-67			AT3G18750	495.071	-1.82799	0.115102	2.0937e-57	1.95571e-56
AT2G39170	1296.24	1.37256	0.0792776	1.58e-67	1.66e-66			AT2G43240	295.453	-2.54001	0.160299	2.21351e-57	2.06664e-56
AT2G35900	1580.08	1.36856	0.0790687	1.62e-67	1.7e-66			AT1G70985	458.895	-2.01764	0.127173	2.25173e-57	2.10133e-56
AT5G66540	1912.24	1.09766	0.0633469	1.62e-67	1.7e-66			AT2G32090	2018.79	-1.26363	0.0795188	2.99165e-57	2.78787e-56
AT3G14720	1272.36	1.32762	0.0767033	1.64e-67	1.72e-66			AT4G35780	253.072	-2.61307	0.165214	3.59371e-57	3.34419e-56
AT5G17060	484.464	2.1034	0.121811	1.89e-67	1.98e-66			AT1G71695	1019.92	-1.32679	0.0836517	4.74869e-57	4.41689e-56
AT5G15700	1095.37	1.35362	0.0782397	1.96e-67	2.05e-66			AT5G44410	581.138	-1.78214	0.112796	8.46757e-57	7.86109e-56
AT3G63260	1481.91	1.49813	0.086692	2.18e-67	2.28e-66			AT3G18830	1020.52	-1.34272	0.0850505	1.44973e-56	1.34336e-55
AT5G46470	390.246	2.34431	0.136262	4.92e-67	5.14e-66			AT4G29900	1272.64	-1.34484	0.0853291	2.40098e-56	2.21961e-55
AT5G54100	290.022	3.0823	0.17966	8.7e-67	9.07e-66			AT1G64080	336.68	-2.31691	0.147723	3.37406e-56	3.11335e-55
AT5G20200	1177.87	1.44287	0.0838642	8.75e-67	9.12e-66			AT1G67530	336.543	-2.58077	0.164795	4.47847e-56	4.13049e-55
AT5G40520	702.95	1.90364	0.110914	1.15e-66	1.2e-65			AT5G44110	229.851	-2.93768	0.187825	4.73608e-56	4.36605e-55
AT1G59865	296.829	3.29243	0.192309	1.24e-66	1.29e-65			AT1G51140	802.203	-1.3569	0.0864099	5.66625e-56	5.21867e-55
AT4G17950	1531.72	1.18604	0.0690434	1.83e-66	1.9e-65			AT4G37460	1625.95	-1.02561	0.0652396	6.10875e-56	5.62096e-55
AT4G10130	358.908	2.55508	0.149338	2.51e-66	2.6e-65			AT3G01310	1376.43	-1.15279	0.0733967	6.6782e-56	6.13921e-55
AT1G20220	1093.69	1.67104	0.0975644	2.67e-66	2.77e-65			AT5G45870	586.98	-1.98961	0.127199	7.70213e-56	7.07062e-55
AT3G14270	1443.74	1.31326	0.0765897	2.86e-66	2.97e-65			AT1G19730	892.524	-1.38715	0.0885787	1.03988e-55	9.53284e-55
AT1G11820	611.902	1.78407	0.104279	3.52e-66	3.64e-65			AT4G03020	1451.72	-1.14917	0.0733449	1.2345e-55	1.13012e-54
AT1G56560	1058.03	1.50949	0.0882007	3.6e-66	3.73e-65			AT4G03510	1152.87	-1.30863	0.0837304	1.83397e-55	1.67503e-54
AT5G01810	377.682	2.45292	0.143876	6.82e-66	7.05e-65			AT1G19650	355.833	-2.23921	0.143883	2.35659e-55	2.14936e-54
AT5G60920	1207.4	1.41385	0.0829262	1.28e-65	1.32e-64			AT1G35190	2193.84	-1.04213	0.0670369	9.15439e-55	8.31865e-54
AT1G68980	391.389	2.42197	0.14243	1.48e-65	1.53e-64			AT5G26570	774.966	-1.60259	0.103365	1.01405e-54	9.1978e-54
AT5G63110	820.165	1.6823	0.0988232	1.75e-65	1.8e-64			AT5G07070	150.122	-3.91673	0.254057	2.00258e-54	1.81058e-53
AT3G27010	654.324	1.76054	0.103515	1.98e-65	2.03e-64			AT3G21070	1236.28	-1.13213	0.0731383	2.40488e-54	2.17332e-53
AT4G17520	1196.38	1.29685	0.0762984	3.86e-65	3.97e-64			AT3G52360	606.823	-1.56768	0.101532	2.74483e-54	2.47713e-53
AT5G65290	602.592	1.85684	0.109502	4.31e-65	4.42e-64			AT5G58640	563.559	-1.59751	0.103482	2.77777e-54	2.50571e-53
AT2G17110	1356.95	1.36174	0.080185	4.38e-65	4.49e-64			AT4G16146	1119.29	-1.46026	0.0946852	4.47033e-54	4.02146e-53
AT1G77140	407.284	2.25417	0.133115	4.96e-65	5.08e-64			AT1G58250	571.811	-1.64032	0.106684	6.86791e-54	6.16705e-53
AT3G19360	229.415	4.86438	0.286834	5.85e-65	5.99e-64			AT1G11860	1622.92	-1.06916	0.0695887	1.47118e-53	1.31805e-52
AT2G17250	805.155	1.67653	0.0990406	9.08e-65	9.29e-64			AT5G40382	779.548	-1.48771	0.0971071	1.8871e-53	1.68685e-52
AT1G19397	533.168	1.97189	0.116769	1.27e-64	1.3e-63			ATCG00280	254.687	-3.38886	0.222443	2.30285e-53	2.05755e-52
AT5G04550	1452.4	1.31472	0.0777725	1.69e-64	1.73e-63			AT5G24740	1160.38	-1.14211	0.074522	2.50953e-53	2.23917e-52
AT1G61280	243.24	3.33817	0.198413	2.64e-64	2.69e-63			AT2G22910	1568.81	-1.03025	0.0673982	5.15145e-53	4.57577e-52
AT4G09980	752.968	1.58351	0.0939916	3.63e-64	3.69e-63			AT1G45145	1605.68	-1.11471	0.0730109	6.16365e-53	5.47239e-52
AT2G42650	601.741	1.99178	0.118489	4.44e-64	4.51e-63			AT4G13530	2776.56	-1.00704	0.0659476	6.59022e-53	5.84848e-52
AT1G63500	1262.32	1.20605	0.07164	6.59e-64	6.69e-63			AT5G21170	750.877	-1.4014	0.0919897	7.9746e-53	7.07387e-52
AT4G13880	540.672	1.99779	0.11927	1.28e-63	1.3e-62			AT1G69540	1232.14	-1.15104	0.0754835	8.08055e-53	7.16464e-52
AT4G02400	1489.7	1.43999	0.0858917	1.7e-63	1.72e-62			AT5G42740	576.633	-1.59012	0.104493	8.25423e-53	7.31534e-52
AT3G14920	1554.8	1.21782	0.0726308	1.94e-63	1.96e-62			AT1G18260	1343.25	-1.11642	0.0733524	1.29374e-52	1.1435e-51
AT3G60110	377.2	3.0189	0.181001	2.16e-63	2.18e-62			AT4G27470	764.441	-1.41677	0.0932716	1.50921e-52	1.33335e-51
AT2G40360	1772.38	1.19263	0.07118	2.43e-63	2.45e-62			AT5G59220	186.731	-3.39954	0.225083	1.90317e-52	1.67765e-51
AT4G33920	1201.11	1.34281	0.0803114	4.34e-63	4.37e-62			AT1G78080	225.695	-2.89131	0.191438	1.9795e-52	1.74337e-51
AT2G03890	1795.83	1.20518	0.0720951	4.49e-63	4.51e-62			AT1G22430	233.932	-2.6603	0.176265	2.90161e-52	2.54753e-51
AT2G41140	981.82	1.51753	0.0909276	5.73e-63	5.75e-62			AT3G53720	391.975	-2.0077	0.132873	2.91681e-52	2.55973e-51
AT5G47140	208.579	4.56303	0.273985	6.44e-63	6.46e-62			AT2G27310	827.916	-1.30219	0.0859501	3.1789e-52	2.7885e-51
AT4G12770	627.178	2.01267	0.120919	6.63e-63	6.65e-62			AT2G36895	912.27	-1.42959	0.0945281	4.08034e-52	3.57605e-51
AT1G59510	922.659	1.69307	0.101575	6.67e-63	6.69e-62			AT5G17460	589.854	-1.56281	0.103707	8.12783e-52	7.08868e-51
AT5G02870	1571.84	1.14241	0.0684852	9.08e-63	9.1e-62			AT1G30200	1475	-1.04169	0.0689629	8.24178e-52	7.18488e-51
AT5G56000	1144.88	1.67627	0.100758	1.14e-62	1.14e-61			AT1G28530	315.256	-2.25871	0.150416	1.10812e-51	9.6389e-51
AT1G56190	398.914	2.23818	0.134762	1.21e-62	1.21e-61			AT1G05120	1703.28	-1.03131	0.0684104	1.33755e-51	1.16141e-50
AT2G20110	231.83	3.44876	0.207824	1.25e-62	1.25e-61			AT3G11900	741.424	-1.44896	0.0963175	1.33866e-51	1.16186e-50
AT1G77220	1588.82	1.15237	0.0691843	1.36e-62	1.36e-61			AT1G09500	978.192	-1.18962	0.079162	2.25161e-51	1.94738e-50
AT5G60590	700.011	1.9057	0.114974	2.72e-62	2.71e-61			AT4G31990	594.05	-1.74407	0.116594	3.58469e-51	3.09356e-50
AT5G18210	302.319	2.7789	0.167868	2.75e-62	2.74e-61			AT4G34620	1274.06	-1.27558	0.08509	3.62291e-51	3.12517e-50
AT1G51760	1371.03	1.31901	0.0795644	4.01e-62	3.98e-61			AT4G12460	271.126	-2.38196	0.15966	4.2977e-51	3.7024e-50
AT2G24590	638.576	1.79289	0.108412	5.89e-62	5.84e-61			AT5G24165	1026.17	-1.37101	0.0917981	7.82788e-51	6.71428e-50
AT5G67170	667.437	1.82816	0.110701	8.2e-62	8.12e-61			AT4G16150	1096.72	-1.23396	0.0827414	1.18875e-50	1.01831e-49
AT3G44690	633.999	1.97947	0.120308	1.63e-61	1.61e-60			AT1G07420	436.149	-1.97604	0.133135	1.70985e-50	1.46279e-49
AT2G19470	1691.09	1.14979	0.0697101	1.97e-61	1.94e-60			AT5G18750	387.305	-2.00351	0.135108	2.05518e-50	1.75518e-49
AT1G54090	644.638	1.78097	0.108321	2.64e-61	2.61e-60			AT3G61990	2252.8	-1.04125	0.0699267	2.15814e-50	1.84071e-49
AT3G05545	2038.08	1.05436	0.0640265	3.47e-61	3.41e-60			AT1G08230	616.26	-1.62674	0.109766	3.14865e-50	2.6809e-49
AT5G03085	308.407	3.04863	0.186246	4.94e-61	4.86e-60			AT1G53830	235.38	-2.76107	0.1871	3.52817e-50	2.99887e-49
AT2G47350	987.598	1.35879	0.0827438	5.52e-61	5.43e-60			AT5G01600	1952.32	-1.05467	0.0710897	4.57221e-50	3.88126e-49
AT1G27720	215.027	5.1782	0.315122	5.65e-61	5.55e-60			AT5G35460	1121.17	-1.10712	0.0749483	1.13208e-49	9.58112e-49
AT5G24360	737.651	1.70742	0.104304	8.59e-61	8.42e-60			AT3G04400	1826.19	-1.13021	0.0765564	1.24565e-49	1.05378e-48
AT1G64840	2118.94	1.10116	0.067229	1.45e-60	1.43e-59			AT5G45440	228.737	-2.89085	0.196992	1.24744e-49	1.05484e-48
AT1G09810	2233.37	1.18586	0.0725128	1.77e-60	1.74e-59			AT5G04380	157.523	-3.40525	0.232201	1.37518e-49	1.16187e-48
AT5G51630	488.074	1.99065	0.122041	1.9e-60	1.86e-59			AT5G67370	516.453	-1.7263	0.117488	1.89251e-49	1.59621e-48
AT5G66440	647.097	1.91035	0.117301	2.88e-60	2.81e-59			AT4G33150	442.957	-1.78388	0.121505	2.22977e-49	1.87906e-48
AT3G04710	1030.86	1.36106	0.0834242	3.52e-60	3.43e-59			AT5G13460	490.739	-1.88463	0.128476	2.48989e-49	2.09648e-48
AT2G24120	1106.91	1.33972	0.0821689	4.05e-60	3.94e-59			AT1G30190	130.985	-4.14365	0.283286	3.32578e-49	2.79433e-48
AT2G22560	398.017	2.2795	0.14024	4.43e-60	4.31e-59			AT3G19900	1363.18	-1.09274	0.0743622	3.63744e-49	3.05229e-48
AT2G42520	877.558	1.66778	0.10257	5.99e-60	5.8e-59			AT2G45480	1126.14	-1.13839	0.0775421	4.23481e-49	3.55054e-48
AT3G52930	436.062	2.2367	0.137865	6e-60	5.81e-59			AT1G08165	295.013	-2.56216	0.17565	5.2217e-49	4.37425e-48
AT3G13430	879.052	1.47211	0.0904929	6.14e-60	5.94e-59			AT4G27940	636.01	-1.5514	0.106014	5.41325e-49	4.53087e-48
AT1G61470	395.91	2.37834	0.146755	7.54e-60	7.29e-59			AT3G57010	506.465	-1.83791	0.125825	6.3521e-49	5.31218e-48
AT4G33950	1517.25	8.07563	0.498222	7.53e-60	7.29e-59			AT5G10540	1039.64	-1.32028	0.0902933	8.83584e-49	7.38304e-48
AT1G22830	650.113	1.89472	0.116668	8.62e-60	8.33e-59			AT1G21460	1312.18	-1.10301	0.0753913	9.23158e-49	7.70392e-48
AT1G70090	210.239	4.6478	0.286706	8.93e-60	8.62e-59			AT5G27320	664.418	-1.83248	0.125786	1.06634e-48	8.89506e-48
AT2G18630	724.266	1.64644	0.101464	1.03e-59	9.97e-59			AT3G58200	466.554	-1.81822	0.124958	1.44411e-48	1.20259e-47
AT3G05840	1207.07	1.21419	0.0747399	1.15e-59	1.11e-58			AT2G01275	417.542	-2.12371	0.146145	1.58525e-48	1.31957e-47
AT3G18370	2183.16	1.02575	0.0631248	1.25e-59	1.2e-58			AT3G14880	673.95	-1.45447	0.0999591	1.99827e-48	1.66127e-47
AT2G02800	1580.63	1.27198	0.0783407	1.26e-59	1.21e-58			AT3G07500	703.078	-1.52103	0.104622	2.24648e-48	1.86604e-47
AT3G18040	460.132	2.25755	0.139573	1.42e-59	1.37e-58			ATCG00170	151.134	-4.34817	0.301236	3.58413e-48	2.97341e-47
AT5G05780	1142.44	1.39966	0.0864011	2.02e-59	1.94e-58			AT1G21600	1185.42	-1.06512	0.0732835	3.94683e-48	3.26881e-47
AT1G20090	466.191	2.55195	0.158159	2.04e-59	1.96e-58			AT5G17400	1055.32	-1.12285	0.0774062	5.57688e-48	4.60916e-47
AT3G04670	903.43	1.44412	0.0892705	2.64e-59	2.53e-58			AT1G50020	1386.18	-1.11164	0.0766402	5.7333e-48	4.73646e-47
AT2G36220	775.515	1.67506	0.103652	2.77e-59	2.65e-58			AT5G53140	1177.88	-1.19483	0.0824233	5.92703e-48	4.89445e-47
AT1G61210	1345.27	1.15563	0.0714061	3.44e-59	3.29e-58			AT3G03240	572.807	-1.49661	0.103432	7.03577e-48	5.80275e-47
AT1G18480	619.849	1.68467	0.10437	3.86e-59	3.68e-58			AT1G26670	1424.01	-1.05028	0.0724762	7.50788e-48	6.18953e-47
AT5G45280	816.054	1.64215	0.102019	8.11e-59	7.72e-58			AT1G68240	242.934	-2.33725	0.162184	7.7793e-48	6.40793e-47
AT3G57120	1578.59	1.13157	0.0704649	2.55e-58	2.42e-57			AT2G43210	1283.15	-1.05923	0.0731825	9.6983e-48	7.97865e-47
AT1G52780	201.495	3.94032	0.246358	2.8e-58	2.65e-57			AT2G04270	551.37	-1.754	0.121694	1.11406e-47	9.1576e-47
AT2G08765	252.443	3.0991	0.194305	4.42e-58	4.18e-57			AT5G61610	318.001	-2.25795	0.157217	1.66286e-47	1.36403e-46
AT5G03780	229.614	3.24642	0.203665	5.51e-58	5.2e-57			AT3G01850	1168.68	-1.24309	0.086219	1.76938e-47	1.4502e-46
AT5G54800	2003.57	1.02378	0.0639785	7.15e-58	6.74e-57			AT1G63820	367.907	-2.18048	0.151986	2.08684e-47	1.70968e-46
AT3G52800	847.691	1.48216	0.092846	7.83e-58	7.37e-57			AT2G29340	2208.86	-1.14892	0.0797371	2.18784e-47	1.79168e-46
AT3G60200	768.715	1.54097	0.0965929	9.27e-58	8.72e-57			AT4G21326	438.453	-1.98313	0.138241	2.42207e-47	1.98186e-46
AT1G70740	820.988	1.49549	0.0937771	1.1e-57	1.03e-56			AT5G10770	311.193	-2.16818	0.151312	2.65893e-47	2.17387e-46
AT1G22110	349.729	2.78787	0.175336	1.17e-57	1.1e-56			AT4G15380	410.469	-1.82882	0.127472	2.70405e-47	2.20984e-46
AT2G39870	277.684	3.0589	0.192575	1.4e-57	1.31e-56			AT3G06780	287.779	-2.231	0.155776	3.04241e-47	2.48533e-46
AT1G26620	259.859	3.0581	0.192823	1.71e-57	1.6e-56			AT2G31985	1049.7	-1.20906	0.0840914	3.30547e-47	2.69799e-46
AT2G20760	2623.6	1.1185	0.0701842	1.8e-57	1.68e-56			AT2G41210	524.274	-1.75842	0.122616	3.33023e-47	2.71707e-46
AT4G08960	634.299	1.78943	0.112557	1.88e-57	1.75e-56			AT4G36380	276.9	-2.61574	0.183358	5.41135e-47	4.39865e-46
AT5G23390	829.976	1.61782	0.101866	2.84e-57	2.65e-56			AT5G60850	340.654	-2.19882	0.154169	7.02432e-47	5.70271e-46
AT5G67610	1079.35	1.42163	0.089501	3.22e-57	3e-56			AT5G23050	1378.04	-1.0207	0.0713314	1.05635e-46	8.55839e-46
AT5G05520	1422.32	1.13827	0.071733	5.58e-57	5.18e-56			AT1G69600	244.762	-2.35236	0.165409	1.11623e-46	9.03609e-46
AT5G35430	1596.64	1.1252	0.0709296	5.69e-57	5.28e-56			AT3G22510	214.941	-2.74203	0.193696	2.53936e-46	2.04894e-45
AT3G28030	1367.28	1.19794	0.0756632	8.97e-57	8.32e-56			AT3G60340	1458.87	-1.00906	0.0708501	2.55898e-46	2.06393e-45
AT1G17500	271.239	2.67749	0.169928	1.13e-56	1.05e-55			AT2G34360	496.528	-1.72327	0.121663	4.30976e-46	3.45622e-45
AT1G27630	1955.42	1.0195	0.0644288	1.27e-56	1.18e-55			AT1G26218	508.009	-1.7485	0.123744	6.46134e-46	5.17327e-45
AT1G78620	439.886	1.94376	0.123453	1.84e-56	1.7e-55			AT1G73920	715.456	-1.42747	0.100929	7.15314e-46	5.71788e-45
AT1G50970	414.893	2.07731	0.132007	2.05e-56	1.89e-55			AT5G42270	1392.87	-1.04298	0.0737232	1.08809e-45	8.68362e-45
AT3G13276	247.755	3.06231	0.194868	2.21e-56	2.04e-55			AT3G61900	241.337	-2.30736	0.164144	1.23294e-45	9.82763e-45
AT2G29580	410.162	2.03925	0.129674	2.3e-56	2.13e-55			AT2G43780	730.268	-1.40288	0.0994798	1.32328e-45	1.05435e-44
AT3G04090	1024.91	1.44806	0.0919997	3.17e-56	2.92e-55			AT5G02840	657.473	-1.35425	0.0961846	1.96934e-45	1.56405e-44
AT5G65570	530.978	1.85238	0.118116	5.32e-56	4.9e-55			AT1G25422	581.885	-1.68412	0.119806	2.02799e-45	1.60999e-44
AT1G72440	1185.18	1.14852	0.0730666	5.7e-56	5.25e-55			AT4G31750	818.883	-1.29931	0.0923895	2.62114e-45	2.07504e-44
AT4G35630	1366.9	1.26495	0.0805711	6.45e-56	5.93e-55			AT1G27950	1394.53	-1.10427	0.0784804	2.91735e-45	2.30675e-44
AT3G18310	832.068	1.51044	0.0963265	7.04e-56	6.47e-55			AT3G21360	323.497	-2.03187	0.145145	3.31773e-45	2.61704e-44
AT1G14230	641.987	1.93606	0.123819	8.81e-56	8.08e-55			AT5G63160	205.863	-2.5966	0.186221	5.26916e-45	4.14639e-44
AT5G05600	520.438	1.78291	0.113984	1.06e-55	9.68e-55			AT2G32710	1053.08	-1.19283	0.0852916	8.40073e-45	6.6054e-44
AT1G17070	786.701	1.47555	0.0942259	1.06e-55	9.72e-55			AT1G79460	267.009	-2.49514	0.179307	8.4527e-45	6.64362e-44
AT4G17080	593.162	1.81568	0.116257	1.42e-55	1.3e-54			AT5G13760	333.899	-2.17886	0.156625	9.7615e-45	7.66315e-44
AT1G16680	1768.71	1.01522	0.0647906	1.45e-55	1.32e-54			AT5G15910	321.987	-1.99316	0.143145	1.03008e-44	8.08327e-44
AT2G38000	1729.57	1.13568	0.0725324	1.48e-55	1.36e-54			AT3G02890	522.339	-1.55851	0.111914	1.42835e-44	1.11997e-43
AT3G59150	752.86	1.6257	0.104155	1.93e-55	1.76e-54			AT3G61830	773.338	-1.3758	0.0987403	1.50428e-44	1.17904e-43
AT3G04780	723.022	1.59228	0.102002	2.17e-55	1.98e-54			AT1G69830	283.53	-2.70338	0.19497	1.57742e-44	1.23587e-43
AT5G59980	711.522	1.5486	0.0992803	2.43e-55	2.22e-54			AT1G62422	1100.59	-1.12258	0.0804875	1.63672e-44	1.28183e-43
AT2G35230	458.247	2.08032	0.133892	4.47e-55	4.07e-54			AT3G45650	449.818	-1.74999	0.125916	1.72669e-44	1.35175e-43
AT4G02710	474.581	1.91403	0.12329	6.38e-55	5.81e-54			AT1G28640	510.898	-1.67132	0.120339	2.08984e-44	1.63475e-43
AT5G49200	190.445	4.15582	0.268273	7.11e-55	6.47e-54			AT1G06200	1694.36	-1.0451	0.0750452	2.34986e-44	1.83596e-43
AT2G29060	472.905	1.87515	0.120979	8.95e-55	8.14e-54			AT1G79440	492.707	-1.81225	0.130723	2.68411e-44	2.09546e-43
AT1G04973	209.771	4.3366	0.280178	9.36e-55	8.5e-54			AT5G35525	318.302	-2.01231	0.145377	3.01519e-44	2.35207e-43
AT2G23300	230.857	3.52682	0.228051	9.74e-55	8.83e-54			AT5G07030	222.921	-2.48553	0.1802	4.60528e-44	3.58253e-43
AT5G13530	1968.57	1.04555	0.0672861	1.06e-54	9.62e-54			AT1G20030	312.468	-2.20231	0.159523	4.60887e-44	3.58391e-43
AT3G02540	541.926	1.78739	0.115415	1.23e-54	1.11e-53			AT4G20820	431.334	-1.62971	0.117831	4.995e-44	3.87958e-43
AT5G18500	244.306	3.10105	0.20076	1.38e-54	1.25e-53			AT5G06220	666.778	-1.51455	0.109597	6.53059e-44	5.06031e-43
AT2G14960	323.742	2.82648	0.183338	1.93e-54	1.74e-53			AT2G22821	555.728	-1.52938	0.110713	7.09348e-44	5.49216e-43
AT1G22960	410.06	2.01078	0.130477	3.17e-54	2.86e-53			AT1G18270	353.012	-1.91845	0.139207	7.5939e-44	5.875e-43
AT5G11430	1075.3	1.31101	0.0848621	3.22e-54	2.9e-53			AT3G62830	871.736	-1.15486	0.0836281	1.09125e-43	8.42587e-43
AT4G10925	1246.74	1.19168	0.0771162	3.64e-54	3.28e-53			AT4G19160	443.648	-1.63322	0.118635	1.1955e-43	9.22361e-43
AT3G12620	586.466	1.75239	0.113763	4.23e-54	3.81e-53			AT1G53000	462.044	-1.59864	0.116113	1.25158e-43	9.64875e-43
AT5G08660	1180.3	1.25361	0.0812182	4.26e-54	3.84e-53			AT2G33340	1242.77	-1.08218	0.0784483	1.45185e-43	1.11884e-42
AT3G02030	417.568	2.15761	0.140276	4.57e-54	4.11e-53			AT1G66240	1364.62	-1.04437	0.075723	1.58393e-43	1.22014e-42
AT1G48440	965.12	1.55116	0.100634	4.73e-54	4.25e-53			AT1G22640	185.27	-2.73353	0.200258	2.8712e-43	2.20487e-42
AT3G57450	1008.46	3.87273	0.253175	8.33e-54	7.48e-53			AT3G27670	593.757	-1.44842	0.105799	3.95072e-43	3.02796e-42
AT1G77030	695.726	1.61708	0.105211	8.79e-54	7.89e-53			AT2G02850	1866.17	-1.00128	0.0732343	8.35081e-43	6.37804e-42
AT4G36580	755.653	1.51096	0.0983324	9.52e-54	8.54e-53			AT1G44350	487.17	-1.5728	0.115626	1.23251e-42	9.38438e-42
AT3G12640	1175.88	1.1307	0.0735153	1.14e-53	1.02e-52			AT3G54500	894.01	-1.27025	0.0933206	1.41685e-42	1.07796e-41
AT2G41680	611.26	1.64922	0.107591	1.53e-53	1.37e-52			AT1G55675	1239.93	-1.02926	0.0755734	1.70252e-42	1.2948e-41
AT5G19000	1678.18	1.04138	0.0678805	2.36e-53	2.11e-52			AT2G37810	548.76	-1.57602	0.11642	3.00712e-42	2.27123e-41
AT4G00060	898.671	1.40897	0.0920074	2.45e-53	2.19e-52			AT3G15840	305.221	-1.95611	0.144911	3.6568e-42	2.7577e-41
AT1G66080	681.275	1.86252	0.122039	3.14e-53	2.8e-52			AT2G23590	522.994	-1.46535	0.108585	5.80531e-42	4.35962e-41
AT5G20020	1363.56	1.18888	0.0777826	4.71e-53	4.19e-52			AT1G49660	300.691	-2.24981	0.167308	5.83505e-42	4.38028e-41
AT5G65270	1153.62	1.21106	0.0794688	8.88e-53	7.86e-52			AT3G04040	226.804	-2.42516	0.180615	6.93491e-42	5.2e-41
AT1G03190	903.909	1.5192	0.0998012	9.34e-53	8.26e-52			AT2G14170	511.621	-1.71678	0.127521	7.00383e-42	5.24968e-41
AT5G24340	822.038	1.60078	0.105418	1.57e-52	1.38e-51			AT2G44980	1014.01	-1.16898	0.0865679	7.21164e-42	5.39929e-41
AT1G12820	262.491	2.69505	0.178062	1.6e-52	1.41e-51			AT4G29890	267.247	-2.34711	0.175026	9.08623e-42	6.78732e-41
AT3G55410	853.878	1.42655	0.093963	1.82e-52	1.61e-51			AT1G65040	425.506	-1.66222	0.12387	1.33155e-41	9.91653e-41
AT3G02710	763.821	1.68093	0.110884	1.93e-52	1.7e-51			AT4G18520	519.89	-1.47931	0.110467	2.37611e-41	1.76624e-40
AT2G25800	618.077	1.64461	0.108485	2.01e-52	1.77e-51			AT2G34310	613.831	-1.41133	0.105382	2.43415e-41	1.8087e-40
AT4G29440	536.5	1.79152	0.118242	2.06e-52	1.81e-51			AT1G17110	1043.13	-3.23148	0.243048	2.48038e-41	1.84235e-40
AT2G40330	226.359	6.25114	0.410211	2.29e-52	2.01e-51			AT5G65140	240.669	-2.2941	0.17211	2.74854e-41	2.04e-40
AT4G30400	216.135	3.23985	0.21446	2.3e-52	2.02e-51			AT4G14145	702.584	-1.21518	0.0907009	2.85294e-41	2.1151e-40
AT5G46920	670.569	1.47556	0.0974758	3.26e-52	2.86e-51			AT2G43580	1249.93	-1.16041	0.0870051	6.68796e-41	4.93972e-40
AT4G01070	415.223	1.95821	0.129794	4.61e-52	4.03e-51			AT4G21860	933.606	-1.15044	0.0863651	8.57317e-41	6.31795e-40
AT5G41330	543.357	1.83995	0.121882	4.62e-52	4.04e-51			AT5G42850	1849.13	-1.04308	0.0784452	1.31074e-40	9.6235e-40
AT1G72900	1006.12	1.33117	0.0880319	4.88e-52	4.27e-51			AT4G01610	453.359	-1.71664	0.129631	1.33069e-40	9.76269e-40
AT3G46290	585.838	1.71109	0.113356	5.01e-52	4.38e-51			AT2G01200	206.548	-2.46989	0.186998	1.3378e-40	9.81121e-40
AT3G22310	1039.22	1.24894	0.0826018	5.62e-52	4.92e-51			AT3G54050	515.342	-1.75548	0.132638	1.39056e-40	1.01943e-39
AT2G47490	250.586	3.09399	0.205538	5.97e-52	5.21e-51			AT1G28140	825.094	-1.30371	0.0984108	1.87069e-40	1.36888e-39
AT1G13940	428.165	2.00825	0.1333	6.56e-52	5.72e-51			AT5G57815	749.452	-1.24053	0.0936349	2.00876e-40	1.46936e-39
AT2G27200	953.649	1.30255	0.0863019	7.99e-52	6.98e-51			AT4G18810	301.699	-1.91696	0.14559	3.1367e-40	2.29019e-39
AT1G30475	251.716	2.69644	0.179412	8.5e-52	7.4e-51			AT4G01310	436.348	-1.693	0.128469	3.27659e-40	2.39144e-39
AT1G79660	1084.01	1.21538	0.0806645	1.23e-51	1.07e-50			AT1G10970	662.868	-1.34904	0.102238	3.67904e-40	2.68364e-39
AT5G01270	1353.59	1.05443	0.06995	1.35e-51	1.17e-50			AT1G43650	294.043	-1.93432	0.147157	4.22187e-40	3.07794e-39
AT4G34131	334.538	7.45414	0.490056	1.41e-51	1.22e-50			AT4G35570	1337.01	-1.02484	0.0776136	4.5987e-40	3.34896e-39
AT3G12340	474.92	1.80049	0.119854	1.44e-51	1.25e-50			AT3G21600	985.879	-1.45878	0.110947	6.07732e-40	4.42085e-39
AT3G54620	1008.82	1.22105	0.0811436	1.73e-51	1.5e-50			AT1G79690	581.234	-1.53931	0.117191	6.58089e-40	4.78187e-39
AT1G27470	1679.45	1.02107	0.0678115	1.78e-51	1.54e-50			AT5G54980	263.075	-2.20234	0.168247	6.71418e-40	4.87693e-39
AT5G01960	1824.07	1.03579	0.0688138	1.96e-51	1.7e-50			AT5G11970	275.475	-1.99257	0.152118	7.27885e-40	5.28125e-39
AT4G35985	4158.04	9.57964	0.644126	2.6e-51	2.25e-50			AT1G52342	1025.94	-1.24225	0.0946558	1.04701e-39	7.58279e-39
AT5G23310	728.979	1.64128	0.109544	3.16e-51	2.73e-50			AT5G53660	280.104	-2.8475	0.218448	1.07062e-39	7.74807e-39
AT5G65360	461.115	1.91789	0.128151	3.19e-51	2.76e-50			AT4G13290	482.003	-1.53777	0.117492	1.22488e-39	8.85796e-39
AT5G20680	579.457	1.72152	0.115017	3.25e-51	2.81e-50			AT4G37250	537.986	-1.37431	0.10522	2.08729e-39	1.50449e-38
AT2G31280	1352.78	1.11128	0.0740755	3.91e-51	3.37e-50			AT4G01800	1244.48	-1.01863	0.0778761	2.39411e-39	1.72313e-38
AT1G53570	1097.32	1.19263	0.0795828	4.41e-51	3.8e-50			AT2G17695	866.415	-1.1413	0.0874575	3.17896e-39	2.28385e-38
AT4G32030	548.774	1.69676	0.113481	4.71e-51	4.05e-50			AT3G05160	273.048	-2.02614	0.156116	3.49539e-39	2.51026e-38
AT3G44680	714.358	1.43881	0.0961681	5.02e-51	4.31e-50			AT3G51750	440.483	-1.75799	0.135429	4.07396e-39	2.92152e-38
AT2G32450	1111.64	1.16915	0.0780645	5.05e-51	4.34e-50			AT1G20696	1039.72	-1.25548	0.0967869	7.8258e-39	5.58565e-38
AT5G08300	810.763	1.40657	0.0940583	5.46e-51	4.68e-50			AT5G50280	340.716	-1.96143	0.152144	1.08136e-38	7.6987e-38
AT5G11730	471.915	1.87943	0.12641	1.25e-50	1.07e-49			AT3G20230	706.996	-1.30399	0.100836	1.21817e-38	8.66648e-38
AT3G27060	438.481	1.92068	0.129198	1.27e-50	1.09e-49			AT1G08970	944.092	-1.10834	0.0855974	1.25416e-38	8.91926e-38
AT4G01550	294.077	2.69037	0.181481	1.87e-50	1.6e-49			AT3G54670	969.885	-1.04454	0.0806604	1.30601e-38	9.28133e-38
AT3G45240	716.622	1.44331	0.0971034	2.06e-50	1.76e-49			AT2G42620	314.013	-1.79157	0.139011	1.33632e-38	9.49331e-38
AT3G58050	926.659	1.33852	0.0900095	2.06e-50	1.76e-49			AT2G34560	435.252	-1.57465	0.122109	1.46916e-38	1.04332e-37
AT2G24640	307.788	2.4454	0.165148	2.31e-50	1.97e-49			AT4G32320	637.038	-1.34701	0.104426	1.71496e-38	1.21569e-37
AT1G31870	1293.48	1.10597	0.074333	2.48e-50	2.11e-49			AT1G78580	1067.26	-1.12593	0.0871622	1.75774e-38	1.24423e-37
AT3G07530	917.658	1.28608	0.0865772	2.92e-50	2.48e-49			AT3G22960	753.459	-1.20377	0.0932325	1.81958e-38	1.28708e-37
AT1G28440	367.228	2.18318	0.147601	3.27e-50	2.79e-49			AT3G23940	571.738	-1.41739	0.109995	1.9459e-38	1.37594e-37
AT4G18070	380.446	2.08369	0.140796	3.52e-50	3e-49			AT2G06025	920.557	-1.10968	0.0860251	2.35315e-38	1.66034e-37
AT4G01660	767.876	1.71546	0.115871	3.55e-50	3.02e-49			AT2G40830	1254.46	-1.00037	0.0776147	2.9105e-38	2.04919e-37
AT4G26180	251.148	3.02236	0.204967	5.65e-50	4.79e-49			AT1G09910	784.403	-1.4402	0.112314	4.19694e-38	2.94547e-37
AT3G15115	253.117	2.96275	0.201025	6.1e-50	5.17e-49			AT1G68500	344.406	-2.30333	0.180489	4.24749e-38	2.97989e-37
AT5G61190	169.364	5.04613	0.340872	6.11e-50	5.18e-49			AT3G51440	406.632	-1.58611	0.123945	5.33946e-38	3.74066e-37
AT3G57990	1296.48	1.1852	0.0805068	2.19e-49	1.85e-48			AT2G28940	295.708	-1.9382	0.151748	5.42652e-38	3.79895e-37
AT1G22870	477.883	1.81231	0.123552	2.93e-49	2.47e-48			AT1G73150	286.323	-1.8834	0.147464	5.54744e-38	3.88222e-37
AT3G06920	561.442	1.57296	0.107189	3.13e-49	2.64e-48			AT5G62200	1109.73	-1.03135	0.0804628	6.75586e-38	4.7212e-37
AT2G29700	1700.06	1.02358	0.0696089	3.42e-49	2.88e-48			AT3G54680	1072.11	-1.19473	0.0932845	6.79563e-38	4.74732e-37
AT3G27570	656.755	1.47951	0.100856	3.61e-49	3.03e-48			AT5G50770	328.293	-1.95057	0.153111	8.22419e-38	5.73716e-37
AT3G21290	1511	1.00548	0.0685126	5.34e-49	4.47e-48			AT5G63130	282.28	-1.90719	0.149993	1.13161e-37	7.88012e-37
AT5G07120	411.118	1.87979	0.128665	5.99e-49	5.01e-48			AT2G27040	263.238	-2.07885	0.163999	1.62821e-37	1.13103e-36
AT3G28345	1205.35	1.17942	0.0806176	9.02e-49	7.54e-48			AT2G21970	290.491	-1.86744	0.147192	1.67728e-37	1.16471e-36
AT5G15860	203.526	3.17714	0.218272	9.12e-49	7.62e-48			AT2G22450	666.751	-1.26799	0.0996104	1.71878e-37	1.19311e-36
AT3G03140	990.663	1.28328	0.0879427	1.38e-48	1.15e-47			AT2G46690	407.354	-1.91194	0.150838	1.81716e-37	1.26007e-36
AT3G63120	203.238	2.97619	0.205693	3.25e-48	2.69e-47			AT1G32150	248.332	-2.23036	0.176289	1.8868e-37	1.3079e-36
AT3G53030	745.437	1.3966	0.0962107	3.76e-48	3.12e-47			AT1G72690	610.803	-1.25114	0.0983919	2.31537e-37	1.60273e-36
AT4G31351	403.009	1.97417	0.136384	3.83e-48	3.17e-47			AT1G27130	374.49	-1.62419	0.128275	2.94101e-37	2.03223e-36
AT2G24755	615.334	1.74796	0.120737	4.7e-48	3.89e-47			AT3G16850	443.091	-1.52292	0.120352	3.47019e-37	2.39454e-36
AT2G01630	217.885	3.09839	0.21496	6.14e-48	5.07e-47			AT1G16750	163.854	-2.86177	0.227838	4.44064e-37	3.0599e-36
AT2G40095	210.58	3.5328	0.24561	7.56e-48	6.23e-47			AT4G32295	214.792	-2.32947	0.185192	4.66994e-37	3.21678e-36
AT4G15880	789.919	1.38545	0.0957928	8.63e-48	7.1e-47			AT3G10920	990.748	-1.01607	0.0802262	5.20925e-37	3.58326e-36
AT5G62540	1012.76	1.15746	0.0799601	8.74e-48	7.2e-47			AT1G78830	834.769	-1.15968	0.0918308	7.22364e-37	4.95852e-36
AT2G40780	371.814	2.04979	0.142491	1.36e-47	1.12e-46			AT4G39100	299.227	-1.89531	0.151305	1.24642e-36	8.54094e-36
AT1G55870	1474.47	1.01211	0.0700911	1.73e-47	1.42e-46			AT5G25590	495.284	-1.50368	0.119811	1.30861e-36	8.95774e-36
AT2G19640	433.948	1.85635	0.1292	2.22e-47	1.82e-46			AT3G15630	203.85	-2.46731	0.197867	1.68626e-36	1.15189e-35
AT1G56440	610.998	1.60866	0.112045	3.07e-47	2.5e-46			AT3G62750	283.266	-2.17792	0.174756	2.39235e-36	1.63083e-35
AT1G49590	1274.47	1.02506	0.071258	3.66e-47	2.98e-46			AT3G12780	727.345	-1.44521	0.115734	3.10433e-36	2.11326e-35
AT4G39500	165.166	3.79059	0.265003	3.76e-47	3.07e-46			AT1G17760	769.805	-1.32776	0.106227	3.11682e-36	2.12103e-35
AT3G19470	640.394	1.55092	0.108116	4.05e-47	3.3e-46			AT1G49950	1028	-1.04794	0.0837588	3.49311e-36	2.37464e-35
AT2G28600	784.008	1.48867	0.103849	4.67e-47	3.8e-46			AT3G26070	635.437	-1.27476	0.102076	3.69658e-36	2.51037e-35
AT5G03555	427.832	1.90754	0.133323	4.86e-47	3.95e-46			AT3G18680	604.683	-1.44806	0.116168	4.03779e-36	2.73549e-35
AT2G30990	418.065	1.96901	0.137632	5.19e-47	4.22e-46			AT4G32330	356.605	-1.63871	0.131638	4.30382e-36	2.91472e-35
AT1G72340	1246.93	1.14248	0.0796111	5.22e-47	4.24e-46			AT2G38040	547.507	-1.28947	0.103639	6.55069e-36	4.42121e-35
AT4G38170	827.041	1.30116	0.0908614	6.99e-47	5.68e-46			AT2G36960	727.559	-1.24639	0.100458	1.03029e-35	6.93939e-35
AT1G05750	436.446	1.83494	0.128448	6.99e-47	5.68e-46			AT1G73060	642.765	-1.20738	0.0975382	1.53549e-35	1.03175e-34
AT1G66510	401.665	1.86761	0.130886	8.74e-47	7.09e-46			AT3G46450	569.354	-1.41058	0.114119	1.55209e-35	1.04255e-34
AT2G01690	1287.51	1.13829	0.0795108	8.9e-47	7.22e-46			AT1G71110	238.258	-2.29277	0.186462	1.58054e-35	1.06129e-34
AT4G34390	1122.5	1.34112	0.093863	1.06e-46	8.62e-46			AT1G43245	665.844	-1.30225	0.10529	1.62538e-35	1.09104e-34
AT4G12050	251.867	2.67092	0.188002	1.32e-46	1.07e-45			AT2G39000	648.79	-1.23716	0.100028	1.64894e-35	1.10647e-34
AT2G21440	1286.32	1.09044	0.0763016	1.39e-46	1.12e-45			AT4G18910	861.37	-1.05722	0.0853542	1.65744e-35	1.1118e-34
AT1G33520	2483.66	1.06236	0.0743905	1.53e-46	1.24e-45			AT1G16350	517.998	-1.36623	0.110637	1.94734e-35	1.30404e-34
AT5G14040	445.572	1.81712	0.127658	1.58e-46	1.28e-45			AT1G65730	1186.97	-1.09121	0.0882852	2.17759e-35	1.45724e-34
AT2G19710	512.781	1.91298	0.134691	2.28e-46	1.84e-45			AT2G29550	733.923	-1.12622	0.0915886	4.6621e-35	3.09885e-34
AT5G64390	520.774	1.83893	0.129524	2.31e-46	1.87e-45			AT5G43400	325.52	-1.84829	0.151205	5.62163e-35	3.73036e-34
AT2G42160	954.016	1.18351	0.0831589	2.94e-46	2.37e-45			AT1G14960	805.176	-1.10963	0.0904798	6.94375e-35	4.59531e-34
AT2G39705	434.156	1.92042	0.135518	3.16e-46	2.55e-45			AT5G28640	652.813	-1.16963	0.0953905	7.04015e-35	4.65755e-34
AT5G49470	219.387	2.92554	0.206738	3.24e-46	2.61e-45			AT4G15563	659.706	-1.28985	0.105575	1.07136e-34	7.07357e-34
AT3G55640	617.625	1.51855	0.106967	3.39e-46	2.72e-45			AT3G45190	1248.63	-1.0341	0.0846091	1.30601e-34	8.6142e-34
AT2G42880	1379.19	1.06621	0.0749822	3.83e-46	3.08e-45			AT1G01180	594.426	-1.2667	0.103824	1.33297e-34	8.78905e-34
AT3G58600	730.889	1.39546	0.0983398	4.2e-46	3.37e-45			AT1G54920	798.536	-1.06716	0.0873645	1.34806e-34	8.88258e-34
AT3G01800	519.262	1.9225	0.135885	4.27e-46	3.42e-45			AT1G02400	150.809	-2.91405	0.241019	1.68564e-34	1.10996e-33
AT3G03050	198.131	3.1784	0.225544	6.45e-46	5.17e-45			AT4G15110	904.425	-1.2325	0.101215	1.82381e-34	1.20014e-33
AT3G15060	1566.62	1.00316	0.0707235	6.65e-46	5.32e-45			AT1G19680	628.647	-1.33064	0.109357	1.89305e-34	1.24528e-33
AT3G55010	459.644	1.70244	0.120408	6.7e-46	5.36e-45			AT1G49670	428.977	-1.46117	0.120224	1.91201e-34	1.25734e-33
AT5G12080	668.532	1.49034	0.105403	7.68e-46	6.14e-45			AT3G15250	100.008	-4.15374	0.345291	2.97089e-34	1.94588e-33
AT1G72470	151.348	4.00337	0.283999	8.29e-46	6.62e-45			AT1G14920	231.358	-2.16818	0.180095	4.04073e-34	2.64046e-33
AT2G41980	1125.28	1.13389	0.0803253	1.09e-45	8.68e-45			ATCG00120	112.572	-4.9022	0.407699	4.28504e-34	2.79733e-33
AT5G52060	531.912	1.88333	0.133797	1.22e-45	9.75e-45			AT5G05965	135.625	-3.48143	0.291047	5.61839e-34	3.65928e-33
AT2G26310	1293.98	1.1112	0.0786893	1.45e-45	1.15e-44			AT5G24450	564.382	-1.25074	0.103652	7.04229e-34	4.58214e-33
AT5G24240	223.574	2.96328	0.211279	1.67e-45	1.32e-44			AT5G18170	644.473	-1.20579	0.100081	9.11597e-34	5.92358e-33
AT1G31350	198.845	3.4979	0.249939	1.83e-45	1.46e-44			AT2G41880	603.822	-1.30366	0.108512	1.21234e-33	7.8623e-33
AT2G38280	1114.72	1.14662	0.0813795	2.27e-45	1.8e-44			AT5G03080	755.423	-1.2307	0.102399	1.27741e-33	8.2761e-33
AT4G23040	1525.76	1.08659	0.0771012	2.29e-45	1.82e-44			AT2G36250	678.979	-1.12249	0.09368	2.20631e-33	1.41964e-32
AT5G25790	209.554	2.98585	0.213102	2.34e-45	1.85e-44			AT5G55210	569.225	-1.2807	0.10701	2.25292e-33	1.44868e-32
AT5G64960	1195.45	1.04758	0.0744009	2.81e-45	2.22e-44			AT2G38470	414.244	-1.5981	0.134116	2.90635e-33	1.8646e-32
AT3G09230	204.482	3.07556	0.219808	2.95e-45	2.33e-44			AT4G14540	139.599	-3.07491	0.259942	3.22454e-33	2.06807e-32
AT3G55340	506.021	1.58765	0.113111	3.1e-45	2.45e-44			AT2G14530	740.459	-1.12433	0.0940905	3.28305e-33	2.10491e-32
AT2G01290	276.268	2.32484	0.166159	3.65e-45	2.88e-44			AT1G27030	405.48	-1.86648	0.157009	3.42015e-33	2.19138e-32
AT3G17450	1000.41	1.34029	0.0955219	3.99e-45	3.14e-44			AT5G30510	1018.4	-1.0174	0.0851306	3.57535e-33	2.28934e-32
AT3G53930	768.092	1.29237	0.0921166	4.52e-45	3.56e-44			AT3G19810	540.399	-1.3337	0.111915	3.90693e-33	2.49922e-32
AT5G17760	241.558	6.97678	0.493947	8.59e-45	6.75e-44			AT5G11550	465.102	-1.41927	0.119248	4.16762e-33	2.66339e-32
AT5G39990	288.818	2.52312	0.182067	2.05e-44	1.6e-43			AT1G22380	236.35	-2.16832	0.183085	4.35164e-33	2.77919e-32
AT5G57020	995.287	1.10969	0.0796562	2.23e-44	1.74e-43			AT4G38570	817.905	-1.09522	0.0919611	5.54991e-33	3.53989e-32
AT5G43010	804.788	1.37078	0.0986787	2.83e-44	2.21e-43			AT3G56320	201.082	-2.45852	0.208325	6.40315e-33	4.08147e-32
AT4G03440	501.839	1.65007	0.11906	3.51e-44	2.73e-43			AT1G29120	869.927	-1.06597	0.0898744	1.00895e-32	6.41877e-32
AT4G33440	644.267	1.54887	0.111738	3.91e-44	3.04e-43			AT3G06125	905.068	-1.00462	0.0847881	1.25737e-32	7.99401e-32
AT5G13860	481.319	1.97997	0.143159	4.06e-44	3.16e-43			AT1G78890	1019.2	-1.04704	0.0884172	1.27029e-32	8.07356e-32
AT2G20900	977.985	1.16865	0.084158	4.45e-44	3.47e-43			AT3G52380	727.383	-1.16244	0.0983658	1.49812e-32	9.50318e-32
AT2G15292	652.776	1.44288	0.104178	4.75e-44	3.69e-43			AT3G47960	282.089	-1.7702	0.150433	1.52325e-32	9.65951e-32
AT1G01940	506.567	1.70009	0.122954	4.94e-44	3.84e-43			AT5G17540	396.604	-1.58362	0.134453	1.56561e-32	9.9217e-32
AT4G21534	981.707	1.20681	0.0870572	5.19e-44	4.03e-43			AT1G73210	517.266	-1.34745	0.114239	1.6088e-32	1.01889e-31
AT2G04955	292.493	2.42023	0.175575	5.29e-44	4.1e-43			AT3G49650	285.334	-1.82508	0.155375	1.89402e-32	1.19798e-31
AT1G71100	391.896	2.08465	0.151142	5.9e-44	4.58e-43			AT5G01020	774.072	-1.23551	0.104841	2.0259e-32	1.28058e-31
AT5G55910	778.058	1.35435	0.0979858	7.37e-44	5.71e-43			AT5G57480	457.299	-1.33689	0.113777	2.8205e-32	1.77773e-31
AT2G24330	874.191	1.28369	0.0928846	8.45e-44	6.53e-43			AT3G53160	275.645	-1.91755	0.164128	3.65601e-32	2.3014e-31
AT2G02780	291.532	2.22127	0.161512	9.38e-44	7.25e-43			AT3G23180	568.218	-1.26072	0.107477	3.82526e-32	2.40563e-31
AT1G51350	910.297	1.31327	0.0951122	9.58e-44	7.41e-43			AT4G27800	529.633	-1.35854	0.116024	4.49073e-32	2.82233e-31
AT4G08850	576.776	1.51443	0.109775	9.67e-44	7.47e-43			AT5G18120	171.533	-2.37154	0.203929	4.98553e-32	3.12733e-31
AT2G20370	1083.31	1.19278	0.0863796	1.1e-43	8.46e-43			AT3G48240	228.033	-1.97056	0.169149	5.05431e-32	3.16947e-31
AT1G75310	762.878	1.40328	0.101762	1.2e-43	9.28e-43			AT4G14160	822.484	-1.11587	0.0952534	5.32053e-32	3.33217e-31
AT5G43320	1275.11	1.07842	0.078225	1.68e-43	1.3e-42			AT4G11370	101.824	-3.61664	0.312224	5.58196e-32	3.49479e-31
AT4G18040	1103.17	1.1337	0.0822792	1.86e-43	1.43e-42			AT4G09590	150.738	-2.69498	0.232575	6.94751e-32	4.34561e-31
AT4G04970	1133.01	1.07707	0.0781782	1.87e-43	1.44e-42			AT3G48670	452.767	-1.50115	0.128775	7.20657e-32	4.50479e-31
AT5G51770	1049.05	1.1294	0.0819979	1.9e-43	1.46e-42			AT2G41530	733.919	-1.10845	0.0948309	7.36186e-32	4.6004e-31
AT1G32240	242.482	2.46085	0.179805	2.42e-43	1.86e-42			AT3G12120	476.664	-1.38685	0.119155	9.93852e-32	6.20269e-31
AT2G17670	485.045	1.69733	0.123859	2.95e-43	2.27e-42			AT5G10720	141.034	-2.67623	0.231542	9.95532e-32	6.21122e-31
AT1G67650	258.607	2.30642	0.168928	3.7e-43	2.84e-42			AT1G52520	658.47	-1.25328	0.107635	1.04963e-31	6.54665e-31
AT5G57250	461.292	2.08795	0.153002	4.04e-43	3.1e-42			AT1G07910	733.57	-1.05093	0.0901371	1.1222e-31	6.99708e-31
AT2G40630	1021.62	1.19445	0.0871923	4.98e-43	3.82e-42			AT5G65780	894.889	-1.02263	0.0878154	1.37877e-31	8.59411e-31
AT5G67540	387.633	1.8822	0.137916	5.37e-43	4.11e-42			AT5G45860	557.483	-1.45889	0.125765	1.42219e-31	8.86193e-31
AT4G09160	412.171	2.01064	0.147434	5.81e-43	4.44e-42			AT1G60190	87.8747	-3.77259	0.328424	2.07254e-31	1.28657e-30
AT1G02330	1440.86	1.06459	0.0777497	6.23e-43	4.77e-42			AT1G41830	418.744	-1.639	0.141949	2.22918e-31	1.38293e-30
AT2G40711	193.224	2.97507	0.218968	6.96e-43	5.32e-42			AT1G20823	224.849	-2.06781	0.180011	3.16443e-31	1.95392e-30
AT2G14850	367.153	1.94909	0.143186	8.41e-43	6.42e-42			AT1G01250	141.613	-2.80358	0.245261	4.02482e-31	2.47975e-30
AT2G47520	882.072	5.8226	0.431211	9.57e-43	7.29e-42			AT3G18270	689.604	-1.15442	0.100049	4.1077e-31	2.52924e-30
AT1G64570	458.75	1.69154	0.124344	1.13e-42	8.61e-42			AT3G66654	667.946	-1.21581	0.105488	4.54232e-31	2.79423e-30
AT1G77480	667.41	1.53314	0.112911	1.73e-42	1.31e-41			AT1G07230	509.054	-1.30014	0.112911	4.58594e-31	2.82018e-30
AT3G24860	377.17	1.85721	0.136976	1.8e-42	1.37e-41			AT2G46600	176.87	-2.52198	0.220614	4.716e-31	2.89926e-30
AT4G39366	322.402	2.2678	0.167435	1.81e-42	1.37e-41			AT2G26530	307.15	-1.87436	0.163556	5.08673e-31	3.12426e-30
AT3G18480	620.414	1.46945	0.108211	1.97e-42	1.49e-41			AT2G17700	661.871	-1.24913	0.108538	5.28227e-31	3.24334e-30
AT3G05090	1205.71	1.07883	0.0793195	2.11e-42	1.6e-41			AT1G23310	407.27	-1.454	0.126858	7.3021e-31	4.47517e-30
AT1G14810	910.897	1.22128	0.0898566	2.15e-42	1.63e-41			AT2G36390	244.572	-1.9535	0.171048	7.47139e-31	4.5775e-30
AT5G65460	665.717	1.40267	0.103349	2.23e-42	1.69e-41			AT1G15040	124.416	-3.15766	0.277713	7.70656e-31	4.72012e-30
AT5G53430	684.654	1.47076	0.108438	2.55e-42	1.93e-41			AT5G54730	1155.74	-1.0201	0.0888515	9.19276e-31	5.6234e-30
AT5G25757	614.329	1.37859	0.101637	2.64e-42	1.99e-41			AT1G09665	88.6111	-3.67838	0.324412	1.0499e-30	6.4145e-30
AT5G42010	913.098	4.71275	0.35091	2.73e-42	2.06e-41			AT2G33740	659.061	-1.16692	0.102267	1.76097e-30	1.07223e-29
AT3G53520	742.717	1.28535	0.0948583	3.44e-42	2.6e-41			AT5G58660	255.68	-1.83162	0.161564	2.06186e-30	1.25506e-29
AT1G74800	228.217	2.58218	0.191683	3.45e-42	2.6e-41			AT3G09910	149.891	-2.56922	0.227718	2.32235e-30	1.41187e-29
AT4G27640	659.035	1.33598	0.0986796	3.95e-42	2.98e-41			AT2G43330	224.144	-1.98408	0.175313	2.36572e-30	1.4378e-29
AT5G64740	1240.11	1.00192	0.0738941	4.1e-42	3.08e-41			AT4G27960	937.636	-1.05512	0.0928519	3.28779e-30	1.99267e-29
AT2G24790	169.961	3.53999	0.263289	4.35e-42	3.27e-41			AT1G23935	469.893	-1.29336	0.114013	3.33142e-30	2.0185e-29
AT1G09320	909.933	1.15002	0.0848855	4.47e-42	3.37e-41			AT1G68010	385.876	-1.66882	0.147565	3.36314e-30	2.03646e-29
AT3G28430	693.857	1.36341	0.100877	5.02e-42	3.77e-41			AT4G34490	198.095	-2.35234	0.208899	3.45486e-30	2.09072e-29
AT1G34270	318.955	1.97042	0.146318	6.13e-42	4.6e-41			AT5G52550	330.386	-1.64862	0.145814	3.54822e-30	2.1459e-29
AT4G01560	837.641	1.22908	0.090943	6.16e-42	4.62e-41			AT1G11950	490.427	-1.25191	0.110412	3.69669e-30	2.23501e-29
AT3G11170	401.522	2.12337	0.157996	7.03e-42	5.27e-41			AT2G36290	622.425	-1.16346	0.102569	3.92268e-30	2.37019e-29
AT4G39050	211.862	2.73662	0.203852	7.13e-42	5.34e-41			AT5G03200	473.891	-1.2825	0.113182	3.93218e-30	2.3752e-29
AT4G32060	1061.02	1.04415	0.0773246	8.51e-42	6.36e-41			AT1G66130	115.044	-2.81408	0.250545	4.08205e-30	2.46347e-29
AT5G45900	1131.87	1.06372	0.0788399	9.54e-42	7.12e-41			AT3G08940	405.656	-1.35435	0.119759	4.64941e-30	2.80157e-29
AT1G01930	1138.99	1.0242	0.0758946	9.7e-42	7.23e-41			AT4G09800	781.767	-1.06643	0.094097	4.73739e-30	2.85372e-29
AT3G07460	274.523	7.51341	0.550807	1.16e-41	8.68e-41			AT4G22940	121.356	-2.72494	0.243263	5.96481e-30	3.58106e-29
AT1G61980	364.404	1.86872	0.139219	1.18e-41	8.8e-41			AT4G12020	571.047	-1.33683	0.11853	6.54097e-30	3.92339e-29
AT1G71800	610.466	1.39123	0.103447	1.23e-41	9.18e-41			AT3G05520	643.266	-1.2523	0.111018	7.31774e-30	4.38398e-29
AT4G02540	301.199	2.05765	0.153562	1.44e-41	1.07e-40			AT2G17790	714.454	-1.12948	0.100055	7.48129e-30	4.47924e-29
AT2G38360	399.305	1.96952	0.147078	1.66e-41	1.23e-40			AT1G16515	74.9906	-4.23096	0.378462	8.43637e-30	5.04342e-29
AT1G78390	859.945	2.93242	0.220219	2.2e-41	1.64e-40			AT5G56180	486.841	-1.33506	0.118779	1.03419e-29	6.17324e-29
AT2G44520	890.75	1.22288	0.0912524	2.6e-41	1.93e-40			AT4G22890	317.733	-1.65051	0.147253	1.04972e-29	6.26212e-29
AT1G10470	135.623	4.14725	0.310645	2.83e-41	2.1e-40			AT5G48960	395.058	-1.44813	0.129272	1.41007e-29	8.39913e-29
AT5G64480	521.69	1.58451	0.118654	3.57e-41	2.64e-40			AT1G64180	491.186	-1.30927	0.116885	1.65603e-29	9.85231e-29
AT4G14620	203.433	2.93754	0.221098	3.75e-41	2.78e-40			AT3G07880	463.894	-1.26941	0.113486	2.07981e-29	1.23363e-28
AT5G08440	352.53	1.97338	0.148223	4.42e-41	3.27e-40			AT1G43130	553.596	-1.29169	0.115585	2.26773e-29	1.34469e-28
AT3G55370	161.707	3.66775	0.276465	5.23e-41	3.87e-40			ATCG00190	109.791	-3.21227	0.290506	2.40144e-29	1.42312e-28
AT5G49000	511.478	1.50187	0.112684	5.81e-41	4.29e-40			AT5G62670	223.442	-1.96472	0.176987	2.71336e-29	1.60748e-28
AT5G45510	392.534	1.88664	0.141914	6.7e-41	4.95e-40			AT1G64355	533.381	-1.27723	0.114676	3.55519e-29	2.10179e-28
AT1G49560	286.528	2.08603	0.157235	8.02e-41	5.92e-40			AT5G66600	123.087	-2.70573	0.245061	3.58931e-29	2.12133e-28
AT5G15640	488.82	1.52787	0.114884	8.24e-41	6.08e-40			AT2G25350	443.108	-1.30964	0.117652	3.60696e-29	2.13112e-28
AT5G50860	1155.48	1.12337	0.0844895	1.22e-40	8.98e-40			AT3G24220	110.537	-3.01815	0.273698	3.82849e-29	2.25997e-28
AT5G65900	688.06	1.38788	0.104651	1.53e-40	1.12e-39			AT3G63160	771.596	-1.01117	0.0906831	4.0179e-29	2.36966e-28
AT1G15800	707.875	1.30654	0.0986635	2.11e-40	1.55e-39			AT1G02810	143.72	-2.6702	0.242418	4.76628e-29	2.806e-28
AT5G63930	480.13	1.72084	0.130419	2.66e-40	1.94e-39			AT5G18140	167.029	-2.76972	0.252285	5.99535e-29	3.52432e-28
AT5G20850	142.04	4.33802	0.330741	4.34e-40	3.16e-39			AT4G38220	509.421	-1.28142	0.11569	6.9573e-29	4.08614e-28
AT4G32400	703.128	1.39215	0.105581	4.45e-40	3.24e-39			AT1G43190	491.701	-1.23518	0.111764	9.53961e-29	5.58947e-28
AT3G13277	1264.13	1.00556	0.0761584	4.78e-40	3.48e-39			AT1G72970	465.077	-1.42358	0.129096	1.00206e-28	5.86956e-28
AT1G20900	779.989	1.3933	0.105889	5.64e-40	4.11e-39			AT4G21350	675.633	-1.07687	0.0974501	1.14678e-28	6.71325e-28
AT1G29470	1265.54	1.10555	0.0840201	6.1e-40	4.44e-39			AT4G01280	648.178	-1.12069	0.101474	1.1888e-28	6.95716e-28
AT4G09170	131.817	3.75195	0.286549	6.77e-40	4.92e-39			AT5G62690	253.277	-1.7374	0.158183	1.21882e-28	7.1265e-28
AT5G65440	292.396	2.43871	0.186433	7.53e-40	5.46e-39			AT4G27250	209.416	-2.13616	0.195368	1.51708e-28	8.84687e-28
AT1G76060	1154.85	1.15152	0.0875274	8.03e-40	5.82e-39			AT1G30110	269.719	-1.73807	0.158656	1.52244e-28	8.87552e-28
AT1G09467	148.32	3.4617	0.264939	9.49e-40	6.88e-39			AT2G43710	559.099	-1.26817	0.115227	1.52632e-28	8.89284e-28
AT4G30940	209.814	2.51365	0.192519	1.07e-39	7.71e-39			AT4G09589	179.115	-2.22411	0.203498	1.53776e-28	8.95422e-28
AT5G48970	1013.36	1.10029	0.0840032	1.76e-39	1.27e-38			AT3G22520	637.593	-1.06402	0.0969625	2.7202e-28	1.57789e-27
AT1G13120	1089.9	1.09995	0.0840246	1.96e-39	1.42e-38			AT1G12110	336.007	-1.52481	0.13955	2.83886e-28	1.64479e-27
AT2G36910	607.686	1.32789	0.101563	1.97e-39	1.42e-38			AT4G14500	510.169	-1.2212	0.112173	6.10294e-28	3.51632e-27
AT5G35570	964.191	1.0834	0.0827604	2.01e-39	1.45e-38			AT2G46790	524.759	-1.21961	0.112159	7.00288e-28	4.02661e-27
AT3G55960	350.462	1.9655	0.150854	2.09e-39	1.51e-38			AT3G22450	149.382	-2.38117	0.221259	8.51183e-28	4.8857e-27
AT5G42110	178.036	2.82865	0.217675	2.12e-39	1.53e-38			AT2G39140	722.398	-1.02878	0.0946774	9.43082e-28	5.4069e-27
AT1G76690	699.968	5.33222	0.412842	2.49e-39	1.79e-38			AT5G05550	459.593	-1.20613	0.111291	1.04999e-27	6.0163e-27
AT5G05380	349.78	1.81204	0.139229	2.77e-39	1.99e-38			AT3G26150	172.515	-2.10619	0.195809	1.12123e-27	6.4208e-27
AT3G18870	301.067	2.1133	0.16287	3.54e-39	2.54e-38			AT4G21960	459.824	-1.3513	0.124971	1.18295e-27	6.7703e-27
AT3G17712	392.204	1.75691	0.135221	3.58e-39	2.57e-38			AT5G39030	83.2808	-3.45764	0.323135	1.39956e-27	7.99841e-27
AT1G13220	812.022	1.25052	0.096113	4.58e-39	3.28e-38			AT3G56090	462.689	-1.54694	0.1436	1.43269e-27	8.1854e-27
AT3G08810	128.002	4.39134	0.3385	4.69e-39	3.36e-38			AT1G21920	382.121	-1.39691	0.129496	1.4878e-27	8.49529e-27
AT2G23140	806.23	1.1896	0.0915685	6.56e-39	4.69e-38			AT3G51430	364.906	-1.66775	0.155042	1.55946e-27	8.89932e-27
AT5G40720	1232.17	1.07894	0.0830278	7.29e-39	5.2e-38			AT1G23460	353.78	-1.45573	0.135243	1.82486e-27	1.04049e-26
AT4G21140	368.187	1.81143	0.140035	7.39e-39	5.28e-38			AT2G35820	899.948	-1.00337	0.0929729	2.09187e-27	1.19101e-26
AT5G24600	581.215	1.38332	0.106713	7.95e-39	5.67e-38			AT4G14290	352.527	-1.67484	0.156221	2.22127e-27	1.26395e-26
AT4G39820	447.459	1.68915	0.130472	7.99e-39	5.7e-38			AT5G55160	769.411	-1.04188	0.096723	2.53884e-27	1.44299e-26
AT1G77850	371.86	1.76934	0.137007	1.03e-38	7.32e-38			AT3G51000	487.036	-1.28436	0.119567	2.73031e-27	1.55137e-26
AT1G60080	721.285	1.22294	0.0944362	1.11e-38	7.89e-38			AT5G40480	241.607	-1.74965	0.163915	3.51035e-27	1.99001e-26
AT3G44730	1149.99	1.01149	0.0780769	1.3e-38	9.24e-38			AT4G33905	247.603	-1.97331	0.185197	3.71184e-27	2.10242e-26
AT1G10730	342.151	1.81281	0.140676	1.47e-38	1.04e-37			AT1G75210	388.746	-1.57677	0.147595	3.81644e-27	2.16042e-26
AT4G22380	570.044	1.39694	0.108225	1.55e-38	1.1e-37			ATCG00350	749.556	-4.27711	0.405587	3.97954e-27	2.25081e-26
AT5G57015	142.786	3.4189	0.26637	1.58e-38	1.12e-37			AT4G36220	259.397	-1.91102	0.179518	4.17225e-27	2.35913e-26
AT4G39270	766.928	1.27842	0.0990052	1.74e-38	1.23e-37			AT5G40950	556.694	-1.17623	0.109879	4.60232e-27	2.59933e-26
AT4G39670	177.083	2.87729	0.224383	1.8e-38	1.27e-37			AT4G13280	178.25	-2.10654	0.198347	4.63765e-27	2.61853e-26
AT2G17760	999.116	1.09127	0.0845155	2.04e-38	1.44e-37			AT1G08110	629.152	-1.09677	0.102589	5.7241e-27	3.22643e-26
AT2G16900	560.563	1.39441	0.108228	2.12e-38	1.49e-37			AT1G79040	497.248	-1.25933	0.118057	6.26893e-27	3.52748e-26
AT3G03610	829.935	1.14926	0.0891714	2.62e-38	1.85e-37			AT4G35420	66.5486	-4.73314	0.447256	8.12271e-27	4.56019e-26
AT2G20850	142.206	5.66772	0.438842	2.72e-38	1.92e-37			AT1G22620	428.472	-1.35625	0.127692	9.12201e-27	5.11683e-26
AT5G60030	360.226	2.4355	0.190369	3.05e-38	2.14e-37			AT4G02110	605.156	-1.085	0.102149	1.22654e-26	6.85472e-26
AT1G80610	878.852	1.1707	0.0909683	3.39e-38	2.38e-37			AT1G69910	179.191	-2.01253	0.191053	1.24067e-26	6.92978e-26
AT4G26780	917.863	1.20685	0.0938363	3.48e-38	2.44e-37			AT1G15175	174.846	-2.19277	0.208388	1.25703e-26	7.01913e-26
AT3G16785	771.368	1.23291	0.0959216	3.57e-38	2.51e-37			AT3G55250	540.858	-1.13652	0.107089	1.27883e-26	7.13688e-26
AT2G15730	305.495	1.97737	0.154506	4.04e-38	2.84e-37			AT3G15090	411.15	-1.33865	0.12656	1.49994e-26	8.35899e-26
AT2G25650	325.468	2.04029	0.159731	4.8e-38	3.36e-37			AT4G37480	299.284	-1.79554	0.170648	1.76264e-26	9.81469e-26
AT1G17147	512.374	1.56689	0.12244	5.34e-38	3.74e-37			AT5G35100	720.701	-1.10124	0.104135	1.97613e-26	1.0991e-25
AT2G17500	643.641	1.44021	0.112522	6.19e-38	4.33e-37			AT5G06755	68.6912	-4.03487	0.387052	2.70032e-26	1.49682e-25
AT2G40230	307.596	2.44866	0.19244	6.38e-38	4.46e-37			AT4G25500	822.319	-1.04916	0.0994561	2.80703e-26	1.5551e-25
AT4G30490	398.076	1.98298	0.155337	6.46e-38	4.52e-37			AT2G30390	124.455	-2.60225	0.249955	3.41314e-26	1.88877e-25
AT1G56290	599.543	1.34141	0.104823	7.24e-38	5.06e-37			AT5G43850	433.573	-1.27632	0.121478	3.47075e-26	1.9201e-25
AT3G11270	675.815	1.29037	0.100938	8.82e-38	6.15e-37			AT5G07380	455.891	-1.37003	0.130623	3.77009e-26	2.08221e-25
AT2G40290	817.528	1.18537	0.0927826	1.05e-37	7.34e-37			AT1G55440	97.1516	-2.87774	0.27769	5.0034e-26	2.75795e-25
AT3G58630	769.547	1.16886	0.0915713	1.27e-37	8.83e-37			AT5G57930	415.423	-1.31676	0.125834	5.18599e-26	2.857e-25
AT1G55900	567.767	1.4273	0.112062	1.38e-37	9.59e-37			AT5G57040	439.145	-1.48473	0.142169	5.19586e-26	2.86164e-25
AT1G02980	155.597	3.52404	0.278829	1.74e-37	1.21e-36			AT1G01710	618.143	-1.04312	0.0994739	5.49382e-26	3.02405e-25
AT1G77410	222.743	2.38912	0.188635	1.8e-37	1.25e-36			AT3G02720	672.692	-1.23035	0.117627	5.83889e-26	3.21041e-25
AT3G01430	381.762	1.89152	0.149241	1.98e-37	1.37e-36			AT5G16200	524.049	-1.23513	0.118183	6.48514e-26	3.56276e-25
AT5G06050	200.124	2.64239	0.20907	2.25e-37	1.56e-36			AT3G13720	358.535	-1.60362	0.153999	6.51853e-26	3.58011e-25
AT1G32880	127.087	4.54449	0.358823	2.32e-37	1.61e-36			AT4G16780	382.643	-1.41966	0.136196	7.06529e-26	3.87824e-25
AT4G00660	1048.22	1.01218	0.0795208	2.37e-37	1.64e-36			AT1G08460	561.076	-1.07236	0.102548	7.12423e-26	3.90951e-25
AT3G61111	259.805	7.64893	0.593051	2.9e-37	2e-36			AT2G33380	75.3084	-5.82379	0.558287	7.24732e-26	3.97595e-25
AT1G13160	764.888	1.32399	0.104376	2.98e-37	2.06e-36			AT3G26790	254.327	-1.95169	0.188338	7.84652e-26	4.30109e-25
AT1G77500	483.669	1.7394	0.137586	3.34e-37	2.3e-36			AT4G30993	549.02	-1.15602	0.110884	9.13799e-26	5.00068e-25
AT3G18620	389.519	1.66865	0.131973	3.58e-37	2.47e-36			AT1G06265	220.034	-1.74977	0.168976	1.04439e-25	5.71058e-25
AT4G19610	882.135	1.10207	0.0870078	4.94e-37	3.4e-36			AT4G36780	328.519	-1.42572	0.137294	1.0652e-25	5.82276e-25
AT1G26770	253.006	7.61041	0.592511	5.79e-37	3.98e-36			AT5G46040	149.467	-2.26059	0.219155	1.07887e-25	5.89585e-25
AT3G13940	1150.32	1.13151	0.0895015	6.05e-37	4.15e-36			AT1G62040	399.133	-1.46684	0.141454	1.17969e-25	6.44322e-25
AT2G43720	577.217	1.51264	0.119868	6.08e-37	4.17e-36			ATCG00180	90.419	-3.51557	0.343178	1.48347e-25	8.08002e-25
AT4G22758	117.285	4.42652	0.352308	9.49e-37	6.51e-36			AT5G22540	239.247	-1.73552	0.168172	1.55157e-25	8.44396e-25
AT4G14790	643.139	1.32683	0.105368	9.88e-37	6.78e-36			AT3G04340	500.661	-1.28177	0.123849	1.81654e-25	9.86963e-25
AT5G56280	874.508	1.09129	0.0865369	1.1e-36	7.55e-36			AT3G20340	119.122	-3.15245	0.308906	2.02396e-25	1.09784e-24
AT1G75166	138.746	3.27192	0.261647	1.11e-36	7.61e-36			AT1G66330	620.398	-1.05908	0.102245	2.07076e-25	1.12292e-24
AT4G28320	567.144	1.32708	0.105586	1.33e-36	9.12e-36			AT1G74790	475.778	-1.24676	0.121031	3.04889e-25	1.64565e-24
AT5G12120	1107.38	1.02546	0.0815509	1.63e-36	1.11e-35			AT4G27900	425.929	-1.25997	0.12241	3.30627e-25	1.78409e-24
AT1G16280	647.392	1.2453	0.0992529	1.92e-36	1.31e-35			AT2G18735	343.965	-1.39744	0.136247	4.07354e-25	2.1957e-24
AT1G60850	891.518	1.08747	0.0866276	2.17e-36	1.48e-35			AT3G63350	161.531	-2.31412	0.227342	4.46432e-25	2.4024e-24
AT3G16050	617.456	1.29077	0.103013	2.29e-36	1.56e-35			AT5G53990	404.92	-1.30293	0.127109	4.85735e-25	2.61105e-24
AT3G05040	946.773	1.08959	0.0869116	2.45e-36	1.67e-35			AT3G03773	192.721	-1.81506	0.17799	5.16665e-25	2.77505e-24
AT3G60380	306.299	2.24016	0.180104	2.92e-36	1.99e-35			AT5G48810	567.338	-1.23688	0.121218	8.29339e-25	4.43995e-24
AT2G40730	679.609	1.1914	0.0952233	3.15e-36	2.14e-35			AT4G09750	461.635	-1.23175	0.120827	9.37219e-25	5.01069e-24
AT5G06320	894.84	1.16175	0.0929251	3.54e-36	2.4e-35			AT1G02380	1009.45	-1.00829	0.0986184	9.57525e-25	5.11787e-24
AT3G45400	261.304	1.99424	0.160352	3.82e-36	2.59e-35			AT1G07570	192.076	-1.98226	0.196175	1.1373e-24	6.06886e-24
AT3G24340	228.093	2.24229	0.180432	3.84e-36	2.6e-35			AT4G01960	286.534	-1.60061	0.157929	1.13826e-24	6.07237e-24
AT2G24530	193.593	2.67485	0.215509	3.86e-36	2.62e-35			AT5G17780	143.694	-2.27904	0.226041	1.18731e-24	6.33062e-24
AT1G33110	966.941	1.1694	0.0935466	3.88e-36	2.63e-35			AT1G63420	238.07	-1.59431	0.15747	1.30769e-24	6.95932e-24
AT1G61970	221.602	2.18187	0.175787	4.77e-36	3.23e-35			AT2G24570	340.2	-1.458	0.143859	1.36052e-24	7.23458e-24
AT1G49245	391.932	1.57143	0.126245	4.83e-36	3.27e-35			AT5G51200	561.957	-1.25972	0.124301	1.71739e-24	9.11504e-24
AT1G18750	511.757	1.58469	0.127379	4.86e-36	3.29e-35			AT1G11300	577.799	-1.09588	0.108108	1.92415e-24	1.01905e-23
AT1G50120	380.406	1.86939	0.150548	4.96e-36	3.36e-35			AT5G23940	400.729	-1.28272	0.126847	2.07429e-24	1.09739e-23
AT3G18640	1252.61	1.16257	0.0932846	5.99e-36	4.05e-35			AT3G27420	361.569	-1.5584	0.154602	2.19063e-24	1.15739e-23
AT2G28380	578.438	1.31428	0.105571	6.09e-36	4.11e-35			AT1G16090	186.837	-2.07061	0.206852	2.68142e-24	1.41441e-23
AT5G03700	1003.63	1.07701	0.0864203	6.69e-36	4.51e-35			AT4G11980	268.463	-1.56325	0.155625	3.09087e-24	1.62734e-23
AT1G02000	188.65	2.49327	0.201503	6.72e-36	4.53e-35			AT2G39190	152.153	-2.02175	0.202071	3.1173e-24	1.64038e-23
AT4G05440	549.008	1.34693	0.108336	7.2e-36	4.86e-35			AT3G50790	188.62	-1.92912	0.192661	3.13434e-24	1.64891e-23
AT2G20810	338.729	1.86869	0.15098	9.41e-36	6.34e-35			AT4G16180	897.41	-1.0201	0.101078	3.3614e-24	1.76648e-23
AT1G32928	185.859	2.63349	0.213498	1.04e-35	6.97e-35			AT1G77530	140.587	-2.08216	0.20859	3.71025e-24	1.94877e-23
AT1G17460	379.498	1.74534	0.141153	1.11e-35	7.49e-35			AT1G64820	299.014	-1.49053	0.148838	4.4319e-24	2.32534e-23
AT5G57270	134.256	3.60858	0.293039	1.15e-35	7.77e-35			AT3G02290	518.902	-1.11344	0.110809	4.79206e-24	2.51163e-23
AT3G51770	1002.68	1.05582	0.0850601	1.24e-35	8.34e-35			AT5G01220	337.336	-1.39601	0.139352	4.84641e-24	2.53877e-23
AT4G17900	320.109	1.78141	0.144511	1.74e-35	1.17e-34			AT1G14870	140.381	-2.29701	0.231213	5.22341e-24	2.73408e-23
AT5G06280	361.472	1.67761	0.136063	1.92e-35	1.29e-34			AT2G41170	127.505	-2.40397	0.242292	5.41725e-24	2.83479e-23
AT3G11320	251.376	2.04187	0.165927	1.94e-35	1.3e-34			AT1G08040	581.284	-1.13164	0.112817	5.5703e-24	2.9141e-23
AT1G12805	135.725	3.395	0.276727	2.16e-35	1.45e-34			AT3G03160	601.86	-1.07594	0.107234	5.67655e-24	2.9689e-23
AT5G02040	753.279	1.13751	0.0920448	2.21e-35	1.48e-34			AT2G46060	148.731	-2.44306	0.246725	6.13198e-24	3.2037e-23
AT1G50400	245.001	2.13583	0.173906	2.33e-35	1.56e-34			AT1G53680	122.518	-2.37372	0.239633	6.6095e-24	3.45136e-23
AT3G13850	187.925	2.70881	0.221024	2.8e-35	1.87e-34			AT2G15960	84.2636	-3.36491	0.341165	6.69393e-24	3.49452e-23
AT2G25290	258.849	2.005	0.163368	2.91e-35	1.94e-34			AT5G16120	439.31	-1.21842	0.121791	6.71717e-24	3.50572e-23
AT1G03200	175.342	2.92191	0.238914	3.02e-35	2.01e-34			AT4G16710	263.551	-1.57698	0.158412	7.35084e-24	3.8334e-23
AT2G27210	1104.55	1.08506	0.0879743	3.12e-35	2.08e-34			AT5G08130	633.088	-1.15552	0.115882	9.83546e-24	5.10884e-23
AT4G18270	192.184	2.79726	0.229158	3.9e-35	2.6e-34			AT3G18350	306.072	-1.3855	0.139423	1.09241e-23	5.66982e-23
AT4G00330	205.121	2.36951	0.193804	3.95e-35	2.63e-34			AT2G21510	169.909	-1.97498	0.199972	1.16712e-23	6.05125e-23
AT5G64510	992.897	1.06802	0.0867058	4.07e-35	2.71e-34			AT3G49790	514.422	-1.18277	0.119009	1.362e-23	7.05422e-23
AT5G22250	406.039	1.54841	0.126124	4.17e-35	2.77e-34			AT1G01800	816.86	-1.04234	0.104811	1.44409e-23	7.47348e-23
AT3G18790	546.756	1.51065	0.123213	4.74e-35	3.15e-34			AT3G15480	279.968	-1.58217	0.160231	1.61945e-23	8.36418e-23
AT3G05990	917.512	1.06136	0.086296	5.16e-35	3.42e-34			AT3G28750	74.6116	-3.407	0.348869	2.07549e-23	1.06935e-22
AT5G22030	457.67	1.65539	0.13521	5.92e-35	3.92e-34			AT4G27390	368.773	-1.30544	0.132253	2.30746e-23	1.18731e-22
AT1G50270	229.12	2.36074	0.19361	5.92e-35	3.93e-34			AT2G17033	440.909	-1.17995	0.119468	2.45595e-23	1.26339e-22
AT3G60980	321.918	1.79011	0.146382	6.02e-35	3.99e-34			AT3G29270	479.806	-1.12058	0.113458	2.6402e-23	1.35676e-22
AT5G55610	629.632	1.31171	0.107154	7.81e-35	5.17e-34			AT1G03130	514.733	-1.16513	0.11812	2.82906e-23	1.45229e-22
AT5G35620	1820.6	1.02058	0.0832531	8.7e-35	5.75e-34			AT2G21500	531.766	-1.23698	0.125534	2.87435e-23	1.47516e-22
AT1G10720	347.823	1.76642	0.144787	8.89e-35	5.87e-34			AT2G45590	307.265	-1.56356	0.159366	3.17752e-23	1.62863e-22
AT1G32940	303.474	2.02644	0.166706	1.11e-34	7.31e-34			AT3G60290	123.834	-2.23557	0.229383	3.54674e-23	1.81599e-22
AT5G19380	445.49	1.46034	0.119828	1.34e-34	8.86e-34			AT3G62030	792.838	-1.02061	0.103594	3.76037e-23	1.92387e-22
AT3G26410	610.206	1.27532	0.104683	1.7e-34	1.12e-33			AT1G10600	447.95	-1.16834	0.119409	6.24847e-23	3.17706e-22
AT3G05580	418.644	1.54572	0.127208	1.98e-34	1.3e-33			AT3G14440	58.4179	-4.70857	0.486399	7.17927e-23	3.64281e-22
AT5G51410	980.095	1.05886	0.0869064	2.06e-34	1.35e-33			AT5G38895	654.098	-1.07584	0.11007	7.617e-23	3.86194e-22
AT4G15800	336.293	1.94414	0.160694	2.63e-34	1.72e-33			AT5G16710	305.689	-1.32786	0.136485	9.15285e-23	4.6335e-22
AT3G06630	899.68	1.16801	0.0961239	2.75e-34	1.8e-33			AT4G31870	239.229	-1.73706	0.179525	1.00535e-22	5.08164e-22
AT3G63380	445.153	1.45909	0.120428	3.21e-34	2.1e-33			AT3G61410	119.556	-2.7055	0.28195	1.09008e-22	5.50424e-22
AT3G55450	1032.41	1.02455	0.0843364	3.45e-34	2.26e-33			AT1G78560	422.208	-1.26004	0.129819	1.20646e-22	6.08257e-22
AT5G18270	117.144	4.09698	0.339927	3.68e-34	2.41e-33			AT1G54740	141.917	-2.45307	0.255727	1.26521e-22	6.37389e-22
AT5G41060	121.39	5.22787	0.43097	3.73e-34	2.44e-33			AT4G01250	140.08	-2.1077	0.219257	1.37648e-22	6.93089e-22
AT1G74740	1386.83	1.00992	0.0832188	3.9e-34	2.55e-33			AT3G09690	180.498	-1.74099	0.181179	1.98057e-22	9.93712e-22
AT5G57490	286.12	1.95964	0.162492	4.08e-34	2.66e-33			AT2G28190	538.493	-1.15889	0.11994	2.12832e-22	1.06757e-21
AT1G64563	1124.63	4.47926	0.375774	6.76e-34	4.4e-33			AT5G07500	121.224	-2.45027	0.256764	2.2123e-22	1.10885e-21
AT4G11990	191.302	2.39705	0.200164	8.9e-34	5.78e-33			AT5G65840	307.518	-1.37571	0.142896	2.3661e-22	1.18443e-21
AT2G04965	546.386	1.29453	0.107529	9.74e-34	6.32e-33			AT5G36210	493.255	-1.05891	0.109703	2.5722e-22	1.28629e-21
AT1G79940	1237.58	1.03342	0.0857044	9.81e-34	6.37e-33			AT2G05830	685.538	-1.12716	0.11695	2.78485e-22	1.39052e-21
AT1G04570	217.825	2.24296	0.187445	1.1e-33	7.13e-33			AT2G42840	144.666	-2.01865	0.21181	3.31579e-22	1.65437e-21
AT3G06480	970.018	1.01763	0.0845316	1.27e-33	8.2e-33			AT3G29370	90.908	-3.13929	0.331599	3.31683e-22	1.65447e-21
AT4G27652	975.253	1.04995	0.0872592	1.3e-33	8.45e-33			AT2G47150	118.15	-2.44941	0.257966	3.6676e-22	1.82621e-21
AT1G64190	212.179	2.42541	0.203253	1.31e-33	8.51e-33			AT1G12775	177.199	-1.93664	0.203287	3.71167e-22	1.84768e-21
AT5G19480	970.606	1.02439	0.0851307	1.35e-33	8.75e-33			AT2G18330	422.32	-1.12204	0.117123	4.90822e-22	2.4378e-21
AT1G07380	383.989	2.0893	0.174981	1.43e-33	9.23e-33			AT4G30550	383.535	-1.33606	0.139842	5.00094e-22	2.4826e-21
AT2G45010	271.537	1.87774	0.15697	1.43e-33	9.24e-33			AT3G24090	216.196	-1.62835	0.171081	5.09631e-22	2.52867e-21
AT3G06250	924.673	1.00062	0.0832745	1.74e-33	1.12e-32			AT2G25530	69.9549	-3.27167	0.346953	5.59839e-22	2.775e-21
AT3G18610	705.488	1.32364	0.110394	1.74e-33	1.12e-32			AT5G02565	440.415	-1.241	0.130112	6.54732e-22	3.24211e-21
AT1G74453	139.357	3.04373	0.255826	1.9e-33	1.23e-32			AT5G58340	164.034	-1.99111	0.210522	6.76492e-22	3.34818e-21
AT4G25660	714.629	1.21209	0.10108	1.91e-33	1.23e-32			AT1G03070	118.197	-2.36373	0.250827	7.02538e-22	3.47273e-21
AT2G25737	113.1	4.24695	0.356444	1.94e-33	1.25e-32			AT2G42040	386.817	-1.30048	0.136652	7.27031e-22	3.5902e-21
AT2G35744	111.53	3.79331	0.319055	2.38e-33	1.53e-32			AT1G12750	228.379	-1.52702	0.161038	8.07613e-22	3.98514e-21
AT1G14020	411.504	1.5285	0.128326	3.54e-33	2.26e-32			AT5G12980	288.019	-1.68689	0.178266	8.09495e-22	3.99343e-21
AT5G05470	575.77	1.33102	0.111737	4.32e-33	2.76e-32			AT3G51730	512.778	-1.28015	0.134693	8.63066e-22	4.25345e-21
AT4G33890	878.899	1.01196	0.0848388	4.99e-33	3.18e-32			AT1G25390	228.615	-1.72147	0.182147	9.09199e-22	4.47745e-21
AT1G73480	337.793	1.82162	0.153531	5.01e-33	3.19e-32			AT3G18080	229.339	-1.51726	0.160408	1.02312e-21	5.0322e-21
AT5G64687	268.871	2.05047	0.173293	5.86e-33	3.73e-32			AT3G22680	275.296	-1.56156	0.165183	1.04605e-21	5.1437e-21
AT4G16890	285.298	2.29934	0.194806	7.66e-33	4.88e-32			AT5G62610	334.014	-1.3466	0.142099	1.04693e-21	5.14674e-21
AT4G03490	216.328	2.26667	0.192221	8.48e-33	5.4e-32			AT1G49720	120.381	-2.42031	0.258054	1.04765e-21	5.14899e-21
AT2G25430	528.687	1.33829	0.113019	9.66e-33	6.14e-32			AT4G21323	438.334	-1.18808	0.125276	1.16296e-21	5.71143e-21
AT3G09830	559.326	1.28951	0.108951	1.09e-32	6.95e-32			AT4G37483	94.2241	-3.08212	0.330189	1.18303e-21	5.80858e-21
AT3G46070	188.399	7.17363	0.597867	1.33e-32	8.45e-32			AT1G71960	154.735	-2.04365	0.217504	1.19053e-21	5.8425e-21
AT3G01040	565.85	1.44368	0.122294	1.43e-32	9.07e-32			AT5G55840	246.458	-1.57963	0.167454	1.20939e-21	5.93356e-21
AT3G57390	643.902	1.29086	0.109241	1.44e-32	9.13e-32			AT1G35720	348.009	-1.52452	0.161613	1.26427e-21	6.20128e-21
AT4G34630	164.484	2.7584	0.235156	1.44e-32	9.17e-32			AT5G01700	152.904	-2.1088	0.22508	1.4534e-21	7.1201e-21
AT2G46040	658.668	1.38043	0.117	1.55e-32	9.86e-32			AT2G11910	393.279	-1.16152	0.122888	1.59419e-21	7.79433e-21
AT1G51965	515.321	1.41045	0.119665	1.82e-32	1.15e-31			AT3G59090	304.334	-1.56897	0.166785	1.64146e-21	8.02148e-21
AT5G62030	415.674	1.54417	0.131195	1.86e-32	1.18e-31			AT1G16560	429.538	-1.24776	0.132192	1.66603e-21	8.13752e-21
AT4G28800	109.751	4.20299	0.358536	1.97e-32	1.24e-31			AT3G60730	213.971	-1.87251	0.199968	1.75046e-21	8.54354e-21
AT3G09032	106.869	4.34382	0.370167	2.2e-32	1.39e-31			AT3G10570	154.904	-2.21542	0.237145	1.75445e-21	8.5609e-21
AT5G55550	343.05	1.96408	0.167464	2.28e-32	1.44e-31			AT1G60970	499.818	-1.06198	0.112389	1.8077e-21	8.81205e-21
AT2G36340	378.056	1.54928	0.131851	2.4e-32	1.52e-31			AT3G49880	384.025	-1.26645	0.135058	2.97309e-21	1.4443e-20
AT2G31150	260.866	1.89677	0.161899	2.68e-32	1.69e-31			AT5G01930	242.228	-1.49209	0.15967	3.12068e-21	1.51414e-20
AT1G60545	387.119	1.73086	0.147913	3.37e-32	2.12e-31			AT1G33102	199.854	-1.64535	0.176418	3.17441e-21	1.53982e-20
AT4G22320	142.831	2.95789	0.253956	3.79e-32	2.39e-31			AT2G47260	173.033	-1.71613	0.184576	3.95001e-21	1.91182e-20
AT4G16380	166.057	2.49566	0.214304	4.46e-32	2.8e-31			AT2G48150	77.8857	-2.84733	0.308924	4.09272e-21	1.97895e-20
AT1G18580	236.215	2.20011	0.188897	4.6e-32	2.89e-31			AT1G16460	263.921	-1.45483	0.156951	6.55499e-21	3.1533e-20
AT1G29690	401.733	1.72802	0.14791	4.68e-32	2.94e-31			AT2G43520	386.451	-1.26305	0.135941	6.73727e-21	3.2402e-20
AT5G17790	427.878	1.81151	0.155278	5.13e-32	3.21e-31			AT5G05200	530.636	-1.00454	0.107918	7.38863e-21	3.54741e-20
AT4G03400	282.976	1.81395	0.155553	5.22e-32	3.27e-31			AT5G24850	100.406	-2.51621	0.274449	7.49914e-21	3.59959e-20
AT4G05010	397.177	1.47962	0.126566	5.28e-32	3.31e-31			AT5G06930	224.936	-1.51711	0.164241	8.42316e-21	4.03526e-20
AT1G22510	170.066	2.6658	0.229687	6.78e-32	4.24e-31			AT2G47850	624.364	-1.06404	0.114661	8.99201e-21	4.30569e-20
AT1G31835	125.37	3.41176	0.294676	8.59e-32	5.36e-31			AT2G22310	132.139	-2.04826	0.223483	1.00076e-20	4.78967e-20
AT3G06110	170.732	2.40485	0.208353	1.46e-31	9.11e-31			AT1G69460	509.063	-1.16925	0.126401	1.04902e-20	5.01941e-20
ATMG01360	623.023	1.53941	0.132919	1.84e-31	1.14e-30			AT3G06095	281.494	-1.60555	0.174683	1.15465e-20	5.51681e-20
AT2G41830	227.308	2.38531	0.207267	1.92e-31	1.19e-30			AT1G22060	215.179	-1.61895	0.176314	1.25349e-20	5.98035e-20
AT2G35170	230.77	2.17273	0.188525	2.05e-31	1.27e-30			AT1G10610	381.734	-1.23326	0.13373	1.30061e-20	6.20067e-20
AT3G07570	631.685	1.43035	0.123579	2.08e-31	1.29e-30			AT5G49120	68.7841	-2.99194	0.329349	1.44332e-20	6.8711e-20
AT3G17650	325.394	1.74203	0.150918	2.27e-31	1.41e-30			AT3G15270	158.306	-1.95149	0.213569	1.45981e-20	6.9479e-20
AT3G05100	363.457	1.64852	0.142857	2.45e-31	1.52e-30			AT1G18840	235.379	-1.48879	0.162383	1.6436e-20	7.81326e-20
AT5G12430	715.825	1.19737	0.103437	2.7e-31	1.67e-30			AT4G38460	333.361	-1.23427	0.134257	1.68969e-20	8.02849e-20
AT3G04910	711.696	1.18235	0.102158	2.71e-31	1.68e-30			AT3G17668	254.176	-1.58025	0.172712	1.7269e-20	8.20328e-20
AT2G43800	282.343	2.03313	0.176647	2.72e-31	1.68e-30			AT3G51310	496.423	-1.02424	0.111447	2.18659e-20	1.03595e-19
AT1G55630	589.78	1.19463	0.103235	2.72e-31	1.68e-30			AT3G07820	56.933	-5.98133	0.650223	2.65542e-20	1.25657e-19
AT5G12370	1077.37	1.00195	0.086479	2.79e-31	1.73e-30			AT3G04050	91.1051	-2.85088	0.316861	3.23663e-20	1.52903e-19
AT3G52920	156.12	2.59563	0.226035	2.85e-31	1.76e-30			AT1G52710	155.999	-1.89013	0.2088	3.27362e-20	1.54576e-19
AT1G25480	235.614	2.29095	0.199338	2.89e-31	1.78e-30			AT1G16860	484.221	-1.15138	0.12622	3.53001e-20	1.66603e-19
AT5G09300	408.985	1.51941	0.131723	2.99e-31	1.85e-30			AT3G61450	133.281	-1.98257	0.219419	3.5322e-20	1.66666e-19
AT4G31354	398.978	1.52056	0.131928	3.25e-31	2.01e-30			AT3G01560	521.015	-1.05215	0.11521	3.59042e-20	1.69333e-19
AT1G31220	466.736	1.37446	0.119205	3.72e-31	2.29e-30			AT3G44300	358.835	-1.25683	0.138026	3.73885e-20	1.76165e-19
AT1G68490	517.982	1.4649	0.127244	3.98e-31	2.45e-30			AT5G09770	187.355	-1.59874	0.176575	4.18606e-20	1.97e-19
AT3G06755	197.955	2.1656	0.189148	4.81e-31	2.96e-30			AT2G14060	89.3271	-3.16326	0.35347	4.28177e-20	2.01409e-19
AT3G61130	791.305	1.08889	0.0945271	5.63e-31	3.46e-30			AT1G74840	295.963	-1.613	0.178304	4.32243e-20	2.03273e-19
AT1G59890	818.078	1.01324	0.087903	6.12e-31	3.75e-30			AT5G20360	187.542	-1.74379	0.193237	4.75551e-20	2.23373e-19
AT2G16510	643.988	1.1614	0.10093	6.25e-31	3.83e-30			AT2G39050	490.145	-1.02334	0.112435	4.93989e-20	2.31868e-19
AT4G16310	852.185	1.10358	0.0960781	8.31e-31	5.08e-30			ATCG01110	61.6616	-3.51451	0.393601	5.18921e-20	2.43513e-19
AT1G09863	284.399	5.80914	0.514127	1.01e-30	6.19e-30			AT2G31380	76.9429	-2.85202	0.319235	5.55889e-20	2.60551e-19
AT5G28150	289.1	1.70403	0.149288	1.02e-30	6.24e-30			AT3G26300	278.347	-1.4436	0.159887	6.13998e-20	2.87514e-19
AT4G30340	468.141	1.41157	0.123557	1.18e-30	7.19e-30			AT1G72210	482.393	-1.05004	0.115794	6.58221e-20	3.08002e-19
AT2G17900	311.389	1.72933	0.151672	1.2e-30	7.33e-30			AT1G34418	633.463	-1.01499	0.112008	7.2394e-20	3.38273e-19
AT4G31355	630.775	1.23907	0.108345	1.24e-30	7.54e-30			AT1G11340	75.6621	-2.66619	0.299134	7.38761e-20	3.45035e-19
AT4G23070	127.354	6.19677	0.537477	1.49e-30	9.11e-30			AT4G13395	262.468	-1.57309	0.175093	7.89454e-20	3.68362e-19
AT4G29720	564.374	1.28749	0.113031	2.07e-30	1.26e-29			AT1G02050	263.32	-1.65037	0.183901	8.32053e-20	3.88147e-19
AT1G72050	776.1	1.05171	0.0921892	2.14e-30	1.3e-29			AT5G18250	519.219	-1.13203	0.125356	8.62105e-20	4.01976e-19
AT2G08445	107.941	3.7884	0.335287	2.45e-30	1.49e-29			AT4G14615	292.399	-1.4343	0.15964	9.42462e-20	4.38822e-19
AT5G11850	298.336	2.01053	0.177858	2.74e-30	1.66e-29			AT5G38050	258.113	-1.38171	0.153725	9.57974e-20	4.45939e-19
AT5G59870	274.218	1.90407	0.168476	3.24e-30	1.97e-29			AT4G04840	122.872	-2.08794	0.234188	9.6725e-20	4.50151e-19
AT1G02270	357.16	1.83562	0.162383	3.36e-30	2.04e-29			AT1G23800	123.455	-2.19525	0.24666	9.92996e-20	4.62024e-19
AT1G05830	445.286	1.4517	0.128143	3.51e-30	2.12e-29			AT3G15358	503.034	-1.03371	0.11463	1.07355e-19	4.99151e-19
AT5G11000	184.486	2.48968	0.22146	3.96e-30	2.39e-29			AT4G00752	496.084	-1.04058	0.115661	1.25827e-19	5.83661e-19
AT3G51870	362.494	1.50423	0.132978	4.04e-30	2.44e-29			AT5G16340	154.437	-1.9146	0.215522	1.51547e-19	7.01319e-19
AT5G47050	379.422	1.66203	0.147269	4.44e-30	2.68e-29			AT4G19230	86.6979	-2.7472	0.311585	1.69897e-19	7.85131e-19
AT3G03420	367.107	1.61338	0.142884	4.78e-30	2.88e-29			AT4G11550	107.178	-2.20274	0.249516	2.01145e-19	9.28448e-19
AT2G11000	411.546	1.48601	0.13159	5.11e-30	3.08e-29			AT2G01320	531.335	-1.00722	0.112532	2.03021e-19	9.36889e-19
AT1G33415	263.376	2.00194	0.17803	5.4e-30	3.25e-29			AT2G22990	95.3804	-2.42978	0.275903	2.12309e-19	9.78833e-19
AT1G11380	304.033	1.8071	0.16059	5.58e-30	3.36e-29			AT3G02580	263.531	-1.65596	0.187149	2.55167e-19	1.17451e-18
AT5G18410	394.58	1.71067	0.151938	5.76e-30	3.46e-29			AT3G26280	162.969	-2.04554	0.232707	2.90705e-19	1.3359e-18
AT3G26600	767.934	1.18325	0.104659	5.81e-30	3.49e-29			AT2G13440	317.784	-1.3882	0.156691	3.02263e-19	1.3874e-18
AT1G61065	889.179	1.02408	0.0905479	6.68e-30	4.01e-29			AT4G21400	128.347	-1.93336	0.22002	3.44497e-19	1.57832e-18
AT1G53645	702.739	1.06493	0.0942144	6.94e-30	4.16e-29			AT4G17490	321.029	-1.28986	0.145668	3.50289e-19	1.60411e-18
AT5G42090	325.694	1.7552	0.156133	7.47e-30	4.48e-29			AT3G28940	379.723	-1.10695	0.124683	3.50732e-19	1.60576e-18
AT2G40240	207.471	2.27593	0.203027	7.56e-30	4.53e-29			AT1G10910	409.205	-1.07004	0.120488	3.53128e-19	1.61598e-18
AT1G27210	263.353	2.17771	0.194338	8.11e-30	4.86e-29			AT1G72640	123.141	-2.01671	0.229913	3.80572e-19	1.73996e-18
AT1G24170	190.395	7.44012	0.648171	8.38e-30	5.01e-29			AT5G26010	84.7431	-2.47709	0.283643	3.95339e-19	1.80664e-18
AT3G04010	164.507	2.45985	0.220127	9.45e-30	5.64e-29			AT1G23120	422.741	-1.41713	0.160719	4.1663e-19	1.90261e-18
AT1G33390	1012.97	1.14011	0.10121	1.02e-29	6.1e-29			AT3G15500	48.8948	-5.52839	0.626683	4.75595e-19	2.16837e-18
AT4G10760	884.712	1.04389	0.0926853	1.05e-29	6.24e-29			AT1G72090	194.837	-1.62049	0.184532	4.78181e-19	2.17966e-18
AT3G03960	792.52	1.02567	0.0910412	1.1e-29	6.56e-29			AT4G36440	337.881	-1.27061	0.144126	5.1534e-19	2.34578e-18
AT3G04460	824.166	1.0073	0.0894314	1.18e-29	7.01e-29			AT5G27280	288.273	-1.34129	0.15261	5.86614e-19	2.6653e-18
AT5G05820	141.168	2.79298	0.251127	1.48e-29	8.79e-29			AT1G07170	438.617	-1.15108	0.130737	6.41006e-19	2.90975e-18
AT5G08330	151.505	2.9074	0.261645	1.54e-29	9.19e-29			AT5G41580	294.475	-1.34863	0.153934	7.5466e-19	3.41858e-18
AT1G72840	425.181	1.42582	0.127399	1.66e-29	9.9e-29			AT4G29590	231.295	-1.46809	0.167908	7.73803e-19	3.50128e-18
AT5G61620	117.512	3.30756	0.297588	1.7e-29	1.01e-28			AT2G43930	202.069	-1.54243	0.176593	7.8509e-19	3.55154e-18
AT1G77670	463.107	1.37206	0.122568	1.72e-29	1.02e-28			AT4G15910	365.533	-1.12587	0.12822	8.17163e-19	3.69408e-18
AT3G10960	171.959	2.55509	0.230111	1.86e-29	1.1e-28			AT4G02940	427.283	-1.15793	0.131971	8.24499e-19	3.72554e-18
AT2G11891	255.311	2.15516	0.193894	2.05e-29	1.21e-28			AT1G68585	62.6491	-3.4102	0.395991	8.59058e-19	3.88081e-18
AT4G33040	101.307	4.18313	0.3779	2.84e-29	1.68e-28			AT1G25420	256.518	-1.33062	0.152163	8.97956e-19	4.05467e-18
AT3G54980	473.696	1.37994	0.123847	3e-29	1.78e-28			AT2G23950	162.699	-1.82833	0.210493	9.1816e-19	4.14211e-18
AT2G20950	352.069	1.57246	0.141298	3.03e-29	1.79e-28			AT2G47670	355.001	-1.12423	0.128508	1.08436e-18	4.88183e-18
AT2G28890	191.568	2.14109	0.193096	3.06e-29	1.81e-28			AT3G61870	273.88	-1.47031	0.168909	1.08785e-18	4.89533e-18
AT5G32470	824.601	1.06835	0.0956358	3.12e-29	1.84e-28			AT1G08507	51.7241	-3.95379	0.459572	1.12324e-18	5.05229e-18
AT2G16460	194.619	2.13047	0.192396	3.68e-29	2.18e-28			AT2G27820	145.246	-1.80423	0.208775	1.37657e-18	6.1833e-18
AT4G36880	516.978	5.76824	0.526572	4.17e-29	2.46e-28			AT4G35560	67.9698	-3.10787	0.363306	1.43004e-18	6.41615e-18
AT1G30970	574.602	1.21677	0.109369	4.49e-29	2.65e-28			AT1G15160	224.628	-1.38941	0.160057	1.47687e-18	6.62174e-18
AT5G41170	340.23	1.66935	0.150636	4.75e-29	2.8e-28			AT5G17010	503.955	-1.00816	0.115631	1.5751e-18	7.05417e-18
AT4G09760	786.007	1.06642	0.0958301	4.89e-29	2.88e-28			AT2G46680	51.5284	-3.62691	0.425192	1.83158e-18	8.18793e-18
AT2G43490	177.094	2.46537	0.223624	4.95e-29	2.91e-28			AT3G03230	273.283	-1.28183	0.14792	1.90139e-18	8.49039e-18
AT1G49840	188.858	2.3318	0.21191	7.21e-29	4.23e-28			AT1G21650	334.71	-1.16879	0.134765	2.01652e-18	9.00045e-18
AT4G19120	99.529	4.92724	0.445532	7.8e-29	4.58e-28			AT5G08410	468.09	-1.01905	0.117355	2.13206e-18	9.51396e-18
AT5G54830	615.334	1.32845	0.120036	7.85e-29	4.6e-28			AT3G54860	370.475	-1.1208	0.129263	2.1972e-18	9.79799e-18
AT1G30690	276.193	2.06226	0.187929	1.06e-28	6.18e-28			AT5G40470	460.521	-1.04076	0.119963	2.23453e-18	9.95773e-18
AT1G67890	319.529	1.69203	0.153899	1.2e-28	7.03e-28			AT1G74280	281.801	-1.25312	0.144942	2.42293e-18	1.07827e-17
AT5G65687	486.27	1.45105	0.131735	1.23e-28	7.21e-28			AT1G11350	241.18	-1.50529	0.174887	2.48112e-18	1.10341e-17
AT5G63830	637.897	1.13184	0.102514	1.24e-28	7.23e-28			AT1G06690	312.955	-1.28261	0.14875	2.7476e-18	1.22082e-17
AT4G31550	379.598	1.66204	0.151267	1.29e-28	7.51e-28			AT1G63840	292.247	-1.27043	0.147501	2.97594e-18	1.32139e-17
AT5G15490	812.664	1.10527	0.100204	1.4e-28	8.19e-28			AT2G45880	174.956	-1.58667	0.185177	3.19934e-18	1.41931e-17
AT5G20490	420.424	1.38728	0.126061	1.42e-28	8.26e-28			AT1G22700	420.496	-1.2949	0.150602	3.33452e-18	1.47795e-17
AT1G59640	473.597	1.26781	0.115169	1.52e-28	8.88e-28			AT5G21920	345.385	-1.1986	0.139367	3.65172e-18	1.61636e-17
AT5G05810	411.911	1.47235	0.134239	1.89e-28	1.1e-27			AT4G24000	84.3721	-2.43803	0.287614	3.88077e-18	1.71621e-17
AT5G59500	661.994	1.12437	0.102286	2.12e-28	1.23e-27			AT5G02740	227.428	-1.4153	0.165247	3.89119e-18	1.72043e-17
AT5G06350	611.565	1.17986	0.107399	2.22e-28	1.29e-27			AT5G23880	141.59	-1.80844	0.21264	4.4753e-18	1.97735e-17
AT1G31814	500.631	1.37819	0.125767	2.41e-28	1.4e-27			AT3G13000	180.325	-1.73859	0.204337	4.68557e-18	2.06933e-17
AT4G31210	324.633	1.63447	0.149465	2.46e-28	1.43e-27			AT2G26540	448.192	-1.00284	0.116722	4.88409e-18	2.15652e-17
AT4G39364	160.34	2.41289	0.221795	2.53e-28	1.47e-27			AT1G72990	106.862	-2.30662	0.272933	4.99061e-18	2.20257e-17
AT1G18890	437.309	1.34584	0.123011	3.07e-28	1.78e-27			AT2G46910	329.482	-1.14807	0.134094	5.43423e-18	2.39621e-17
AT5G15820	996.34	1.08281	0.0988435	3.76e-28	2.18e-27			AT2G35620	57.4006	-3.15075	0.375079	5.58247e-18	2.46048e-17
AT4G22780	205.872	2.09356	0.192862	4.12e-28	2.38e-27			AT1G72500	67.4831	-3.00483	0.357808	5.69559e-18	2.50809e-17
AT2G36800	98.0801	3.76323	0.348306	5e-28	2.89e-27			AT3G45300	340.162	-1.21156	0.141764	5.79827e-18	2.55274e-17
AT3G13360	462.168	1.27439	0.116993	5.6e-28	3.23e-27			AT4G18640	52.8804	-4.1252	0.491027	6.16749e-18	2.71227e-17
AT1G49740	751.867	1.2272	0.112739	6.12e-28	3.52e-27			AT1G20890	203.027	-1.69184	0.199471	6.1957e-18	2.72406e-17
AT5G07480	108.294	3.29169	0.305587	6.5e-28	3.74e-27			AT5G09760	299.628	-1.26671	0.148828	7.31476e-18	3.20679e-17
AT4G13885	122.505	2.81314	0.260812	6.95e-28	4e-27			AT5G64380	139.554	-1.75402	0.207471	7.37587e-18	3.23286e-17
AT4G23530	215.726	2.21075	0.204906	7.67e-28	4.41e-27			AT5G49030	268.715	-1.29645	0.152394	7.39473e-18	3.24041e-17
AT4G01540	90.2675	4.01144	0.372345	8.43e-28	4.84e-27			AT2G31980	168.469	-1.71267	0.202533	7.51008e-18	3.29023e-17
AT5G42350	471.363	1.2538	0.11578	1.14e-27	6.52e-27			AT4G20362	116.929	-1.96183	0.232672	7.57648e-18	3.31858e-17
AT2G06510	724.413	1.3122	0.121285	1.19e-27	6.79e-27			AT3G23640	125.018	-1.94478	0.230681	7.73263e-18	3.38622e-17
AT3G15770	159.239	7.17913	0.651465	1.31e-27	7.5e-27			ATCG00330	48.8529	-5.74579	0.673781	7.77598e-18	3.40445e-17
AT5G14600	228.051	1.89002	0.175691	1.44e-27	8.2e-27			AT3G05190	193.153	-1.60752	0.190055	8.27336e-18	3.6206e-17
AT1G10290	587.9	1.11783	0.103363	1.53e-27	8.74e-27			AT1G02790	58.3336	-6.56996	0.762767	9.41854e-18	4.11902e-17
AT3G04800	164.98	2.42493	0.226658	1.85e-27	1.05e-26			AT3G23080	216.931	-1.40142	0.165575	9.50999e-18	4.15809e-17
AT5G47820	423.914	1.38371	0.128465	1.9e-27	1.08e-26			AT2G28900	587.431	-1.00748	0.118328	9.58795e-18	4.19125e-17
AT3G59630	548.986	1.20293	0.11156	2.01e-27	1.15e-26			AT1G68190	217.309	-1.41921	0.167768	9.71616e-18	4.24541e-17
AT1G05180	608.199	1.09654	0.101666	2.16e-27	1.23e-26			AT5G06060	313.922	-1.19023	0.140363	1.03977e-17	4.5402e-17
AT3G11820	365.424	1.748	0.163106	2.43e-27	1.38e-26			AT1G49350	273.562	-1.25159	0.147861	1.13153e-17	4.93756e-17
AT3G18165	1160.71	1.02591	0.0952149	2.52e-27	1.44e-26			AT1G31800	97.198	-2.13108	0.254631	1.14373e-17	4.98971e-17
AT1G75140	601.281	1.22655	0.114137	2.8e-27	1.59e-26			AT2G24240	383.037	-1.14059	0.134674	1.21637e-17	5.30075e-17
AT2G30320	221.888	1.90291	0.178215	3.17e-27	1.8e-26			AT2G02100	243.178	-1.34095	0.158929	1.28661e-17	5.6044e-17
AT3G03860	810.077	1.0491	0.0976033	3.24e-27	1.84e-26			AT2G21770	80.7458	-2.92246	0.35213	1.31701e-17	5.73173e-17
AT1G27970	492.967	1.47874	0.138027	3.25e-27	1.84e-26			AT3G52480	96.572	-2.13015	0.25509	1.31828e-17	5.73599e-17
AT5G54110	441.326	1.32553	0.123613	3.27e-27	1.85e-26			AT5G43710	311.235	-1.36585	0.162295	1.47592e-17	6.41341e-17
AT3G49060	189.416	2.17902	0.204482	3.61e-27	2.05e-26			AT3G10200	174.828	-1.79964	0.215015	1.48263e-17	6.44117e-17
AT1G69360	777.338	1.01915	0.0950706	4.66e-27	2.63e-26			AT5G25510	233.988	-1.62883	0.19444	1.5771e-17	6.84557e-17
AT1G61290	89.6101	3.67443	0.346489	4.78e-27	2.7e-26			AT2G38370	170.029	-1.59268	0.19025	1.74201e-17	7.55636e-17
AT5G64320	207.184	1.94135	0.182647	5.16e-27	2.91e-26			AT1G24340	253.905	-1.5765	0.188654	1.98447e-17	8.59112e-17
AT1G13630	304.039	1.74099	0.163544	5.41e-27	3.05e-26			AT1G63300	283.818	-1.26901	0.151168	2.01168e-17	8.70509e-17
AT3G15890	208.344	2.17686	0.205338	5.48e-27	3.09e-26			AT2G12400	153.568	-1.7065	0.204667	2.07337e-17	8.96809e-17
AT1G67510	126.591	6.58229	0.608774	5.82e-27	3.28e-26			AT1G02610	179.661	-1.54228	0.184735	2.18559e-17	9.43692e-17
AT2G30160	605.561	1.07323	0.100367	5.92e-27	3.34e-26			ATCG00340	753.674	-4.9829	0.611251	2.21745e-17	9.57239e-17
AT3G02700	281.683	1.7442	0.164088	5.93e-27	3.34e-26			AT1G62620	95.2938	-2.42278	0.293094	2.22459e-17	9.60113e-17
AT4G09630	309.696	1.58105	0.148588	6.07e-27	3.42e-26			AT4G21010	85.1486	-2.68026	0.325033	2.24601e-17	9.69145e-17
AT4G01860	425.084	1.48979	0.139916	6.57e-27	3.69e-26			AT1G73680	159.737	-1.7123	0.205749	2.36286e-17	1.01912e-16
AT1G08320	314.545	1.81473	0.171105	6.77e-27	3.81e-26			AT5G65710	431.527	-1.01773	0.121081	2.37483e-17	1.02406e-16
AT1G61275	118.14	2.88319	0.273242	7.75e-27	4.36e-26			AT3G61880	75.6482	-2.58795	0.314142	2.53436e-17	1.09261e-16
AT1G59590	90.2613	5.1011	0.479073	8.59e-27	4.82e-26			AT3G20130	133.907	-1.82475	0.219885	2.60311e-17	1.12176e-16
AT2G36310	154.434	2.37787	0.225462	9.54e-27	5.35e-26			AT5G36170	439.369	-1.03037	0.122831	2.65964e-17	1.14537e-16
AT3G62020	128.312	2.68461	0.254608	9.8e-27	5.49e-26			AT1G02930	222.386	-1.36454	0.163513	2.71575e-17	1.16851e-16
AT2G17130	640.038	1.23035	0.115745	1e-26	5.6e-26			AT3G54363	356.014	-1.18296	0.141664	3.18321e-17	1.36845e-16
AT5G14580	788.419	1.09585	0.102999	1.04e-26	5.82e-26			AT3G14060	193.534	-1.62549	0.196274	3.52079e-17	1.51193e-16
AT3G47348	211.081	2.22809	0.211212	1.06e-26	5.92e-26			AT4G18670	71.6131	-2.48394	0.302742	3.71804e-17	1.59629e-16
AT3G57140	772.402	1.03172	0.0971121	1.27e-26	7.07e-26			AT4G23660	319.176	-1.23532	0.148375	3.7841e-17	1.62394e-16
AT3G10760	617.343	1.12601	0.106074	1.33e-26	7.4e-26			AT5G45920	283.678	-1.36599	0.16469	4.24716e-17	1.82029e-16
AT5G10830	325.734	4.57283	0.438606	1.35e-26	7.55e-26			AT1G33340	86.905	-2.54597	0.311705	4.68031e-17	2.00245e-16
AT3G51640	875.43	1.03953	0.0979091	1.44e-26	8.02e-26			AT4G04850	101.262	-2.16435	0.264319	4.82388e-17	2.06254e-16
AT5G23200	262.538	1.71923	0.16343	1.95e-26	1.09e-25			AT5G20900	308.152	-1.13034	0.136238	5.28977e-17	2.25782e-16
AT1G75670	628.604	1.06518	0.100671	2.01e-26	1.12e-25			AT5G45880	77.8957	-2.44647	0.30072	6.76507e-17	2.88004e-16
AT5G64520	238.555	2.08345	0.198445	2.03e-26	1.13e-25			AT5G47710	264.977	-1.23156	0.149335	7.25492e-17	3.08326e-16
AT5G11900	1279.12	1.88774	0.17974	2.24e-26	1.24e-25			AT3G51040	399.141	-1.05086	0.127509	9.25067e-17	3.91961e-16
AT2G25620	327.446	1.44788	0.137623	2.59e-26	1.44e-25			AT1G01355	240.847	-1.38501	0.168986	9.35413e-17	3.9626e-16
AT5G50840	457.546	1.33136	0.126475	2.73e-26	1.51e-25			AT1G21690	187.287	-1.5802	0.193566	9.94499e-17	4.20748e-16
AT5G24020	765.17	1.03296	0.0979624	3.07e-26	1.7e-25			AT3G59490	292.998	-1.16391	0.141787	1.07623e-16	4.54354e-16
AT1G63860	81.8623	4.13109	0.394778	3.08e-26	1.71e-25			AT5G35170	182.202	-1.5048	0.184311	1.08205e-16	4.56712e-16
AT1G80370	131.528	2.46594	0.236478	3.49e-26	1.93e-25			AT5G03610	128.521	-1.93425	0.238985	1.30063e-16	5.48147e-16
AT1G64561	391.231	4.39157	0.424382	3.51e-26	1.94e-25			AT1G49630	161.028	-1.57167	0.19354	1.46058e-16	6.14509e-16
AT1G19396	312.343	1.55779	0.148599	3.53e-26	1.95e-25			AT1G23090	193.826	-1.51682	0.186781	1.52271e-16	6.40239e-16
AT1G75990	393.808	1.38676	0.132291	4.09e-26	2.26e-25			ATCG01100	56.7199	-3.46461	0.433589	1.58391e-16	6.65689e-16
AT4G02430	315.456	1.57028	0.150217	4.7e-26	2.59e-25			AT3G23480	90.4352	-2.21084	0.27488	1.61167e-16	6.77067e-16
AT3G59660	582.234	1.19766	0.11427	4.96e-26	2.74e-25			AT2G34700	89.9617	-2.23025	0.277654	1.72473e-16	7.23485e-16
AT3G07150	216.279	1.96375	0.188559	5.09e-26	2.81e-25			AT3G12830	136.51	-1.98873	0.247241	1.78081e-16	7.46533e-16
AT5G22140	626.617	13.798	3.2197	5.46e-26	3.01e-25			AT1G72480	256.656	-1.48769	0.183545	1.78496e-16	7.48113e-16
AT2G46970	93.0932	3.4686	0.334369	5.73e-26	3.16e-25			AT3G20820	223.433	-1.34841	0.166041	1.79128e-16	7.50602e-16
AT1G68670	353.158	1.42346	0.136381	6.24e-26	3.43e-25			AT3G20140	63.8634	-2.69807	0.337222	1.84071e-16	7.70987e-16
AT4G02630	235.578	1.78875	0.172189	7.56e-26	4.14e-25			AT3G57540	54.1323	-3.21375	0.402982	1.88228e-16	7.88232e-16
AT3G19220	258.852	1.68034	0.16173	8.29e-26	4.54e-25			AT4G31850	191.528	-1.52141	0.188064	1.92066e-16	8.0362e-16
AT3G08950	477.672	1.20687	0.115674	8.4e-26	4.6e-25			AT5G04360	246.207	-1.42606	0.175935	1.92242e-16	8.04188e-16
AT5G62760	722.027	1.09513	0.104913	8.96e-26	4.91e-25			AT3G09000	384.439	-1.10057	0.135112	1.95188e-16	8.1634e-16
AT4G34140	522.229	1.30869	0.125839	1.09e-25	5.94e-25			AT3G18170	123.555	-1.84563	0.22924	1.996e-16	8.34612e-16
AT1G54150	563.032	1.09657	0.105364	1.22e-25	6.65e-25			AT5G27430	98.7464	-2.10676	0.262489	2.01532e-16	8.42335e-16
AT3G03060	327.971	1.99448	0.193234	1.34e-25	7.33e-25			AT4G21150	275.742	-1.23996	0.152888	2.20455e-16	9.19675e-16
AT1G04945	672.91	1.00176	0.0963015	1.41e-25	7.67e-25			AT4G22105	168.258	-1.73732	0.216135	2.43564e-16	1.01458e-15
AT2G32760	680.042	1.00273	0.0966831	1.9e-25	1.03e-24			AT4G23750	129.23	-1.94635	0.242987	2.49318e-16	1.03745e-15
AT3G13230	865.895	1.09796	0.105936	1.91e-25	1.04e-24			AT1G18490	161.076	-1.65194	0.205709	2.73039e-16	1.13329e-15
AT5G48720	781.576	1.0264	0.0990119	2.11e-25	1.14e-24			AT1G79520	339.879	-1.11268	0.137455	2.91327e-16	1.20767e-15
AT2G21930	400.95	1.37339	0.132996	2.18e-25	1.18e-24			AT1G30640	383.612	-1.00034	0.123648	3.43147e-16	1.41891e-15
AT2G17350	494.607	1.2085	0.11702	2.47e-25	1.33e-24			AT2G29660	54.0363	-3.17012	0.401224	3.46287e-16	1.43159e-15
AT3G03660	1069.96	12.0612	1.31046	2.68e-25	1.45e-24			AT5G42810	374.887	-1.10027	0.136457	3.77543e-16	1.55917e-15
AT3G26780	591.731	1.23737	0.11989	2.68e-25	1.45e-24			AT4G16650	307.102	-1.10273	0.136846	3.95674e-16	1.63337e-15
AT3G21805	79.0008	4.14389	0.404371	2.74e-25	1.48e-24			AT2G33600	194.725	-1.66177	0.208468	4.44283e-16	1.83288e-15
AT3G16330	82.3076	4.63195	0.450984	2.76e-25	1.49e-24			AT2G46420	86.6457	-2.2083	0.279077	4.57964e-16	1.88813e-15
AT4G15258	90.8452	3.47309	0.339875	2.92e-25	1.58e-24			AT4G27180	68.7561	-2.50002	0.317348	5.28004e-16	2.1719e-15
AT1G04960	589.727	1.11084	0.107627	3.03e-25	1.63e-24			AT2G04100	216.121	-1.36482	0.170915	5.48695e-16	2.2556e-15
AT1G09533	205.856	1.88319	0.184085	3.49e-25	1.88e-24			AT1G80170	75.8776	-2.30198	0.292767	6.5518e-16	2.68496e-15
AT2G08760	102.621	3.05929	0.300542	4.1e-25	2.21e-24			AT1G03590	221.77	-1.47446	0.18561	6.59778e-16	2.70268e-15
AT5G02270	436.779	1.26898	0.123563	4.22e-25	2.27e-24			AT1G55000	417.44	-1.06991	0.134326	8.67977e-16	3.54449e-15
AT5G67280	84.3879	4.23176	0.416078	4.58e-25	2.46e-24			AT1G75150	105.803	-2.09065	0.266581	8.84619e-16	3.6117e-15
AT2G47620	655.379	1.02849	0.100074	5.12e-25	2.75e-24			AT1G71220	236.667	-1.23067	0.15499	8.93784e-16	3.64837e-15
AT3G51320	253.692	1.80253	0.177053	6.21e-25	3.33e-24			AT5G22545	132.289	-1.66302	0.210993	9.26768e-16	3.78066e-15
AT2G32250	582.326	1.12867	0.110217	6.63e-25	3.56e-24			AT1G33480	208.005	-1.55706	0.197617	1.02322e-15	4.16809e-15
AT5G42990	272.312	1.78477	0.175403	7.13e-25	3.82e-24			AT1G10930	166.517	-1.48601	0.188598	1.11709e-15	4.54861e-15
AT4G19010	400.187	1.33911	0.131129	7.35e-25	3.93e-24			AT5G01490	129.351	-1.72473	0.219951	1.19445e-15	4.86057e-15
AT2G07698	440.294	1.39421	0.136861	8.78e-25	4.7e-24			AT5G23120	145.992	-1.61438	0.205533	1.20613e-15	4.90611e-15
AT1G77610	834.85	1.1495	0.112557	8.88e-25	4.75e-24			AT1G28150	225.169	-1.3807	0.175261	1.26755e-15	5.15062e-15
AT2G30480	321.553	1.92625	0.190293	9.67e-25	5.17e-24			AT2G21120	205.844	-1.3843	0.175765	1.27923e-15	5.19592e-15
AT5G45550	322.105	1.66497	0.163986	9.87e-25	5.27e-24			AT5G49020	99.1799	-2.20553	0.283479	1.29509e-15	5.25926e-15
AT2G17220	599.099	1.3101	0.128809	1.09e-24	5.84e-24			AT1G15020	334.812	-1.17156	0.148315	1.32264e-15	5.36895e-15
AT1G74330	428.432	1.43878	0.141714	1.17e-24	6.22e-24			AT1G55510	343.376	-1.14136	0.144441	1.32746e-15	5.38738e-15
AT1G08720	661.712	1.06653	0.104648	1.19e-24	6.36e-24			AT3G55080	170.489	-1.56021	0.19903	1.41839e-15	5.75523e-15
AT5G45020	146.342	2.30812	0.228792	1.27e-24	6.75e-24			AT5G39500	230.091	-1.36478	0.173796	1.55093e-15	6.28527e-15
AT1G56210	77.796	4.87278	0.479907	1.27e-24	6.77e-24			AT1G06680	232.289	-1.48917	0.19014	1.58743e-15	6.42659e-15
AT3G27880	361.93	1.32407	0.13033	1.28e-24	6.8e-24			AT5G45580	64.2898	-2.5732	0.333195	1.72467e-15	6.9722e-15
AT3G13275	123.46	2.76163	0.27484	1.31e-24	6.95e-24			AT4G36400	206.21	-1.46533	0.187256	1.77924e-15	7.18837e-15
AT1G21200	266.23	1.73501	0.171522	1.32e-24	7.01e-24			AT5G51820	76.2832	-2.44084	0.316201	1.86856e-15	7.54462e-15
AT1G13000	208.453	1.86185	0.184795	1.82e-24	9.67e-24			AT1G53770	156.375	-1.50264	0.19252	1.99736e-15	8.05971e-15
AT1G17340	248.622	1.72486	0.170963	1.84e-24	9.74e-24			AT3G11770	97.6593	-2.11496	0.274112	2.31519e-15	9.31745e-15
AT5G10820	245.119	1.68195	0.166689	1.85e-24	9.78e-24			AT1G71090	213.019	-1.60802	0.206962	2.34148e-15	9.4213e-15
AT5G47780	615.097	1.01349	0.0998401	1.88e-24	9.98e-24			ATCG00480	70.1715	-3.136	0.410598	2.43002e-15	9.76365e-15
AT2G19460	77.6413	4.45335	0.442035	2.12e-24	1.12e-23			AT3G03590	82.8507	-2.41487	0.314928	2.8527e-15	1.14386e-14
AT3G05280	478.428	1.12993	0.111589	2.18e-24	1.15e-23			AT1G62370	82.4819	-2.19828	0.286319	2.92532e-15	1.17203e-14
AT3G50690	775.788	1.02234	0.101	2.5e-24	1.32e-23			AT2G19920	196.979	-1.47673	0.19036	2.92797e-15	1.17285e-14
AT2G19380	170.475	2.0564	0.20524	2.77e-24	1.46e-23			AT1G27350	184.127	-1.56673	0.202585	3.2232e-15	1.29007e-14
AT1G01440	403.446	1.32779	0.131796	2.9e-24	1.53e-23			AT1G04710	221.939	-1.33407	0.171846	3.33712e-15	1.33539e-14
AT4G17310	181.1	1.94969	0.19486	3.5e-24	1.84e-23			AT3G16170	261.857	-1.33367	0.171904	3.43011e-15	1.37204e-14
AT5G19120	149.239	2.4594	0.247075	4.05e-24	2.12e-23			AT4G34030	168.663	-1.48751	0.192343	3.53635e-15	1.41311e-14
AT4G06634	432.863	1.27051	0.126436	4.07e-24	2.14e-23			AT5G17530	365.467	-1.19679	0.154099	3.71542e-15	1.48316e-14
AT1G77740	158.884	2.49964	0.251484	4.38e-24	2.3e-23			AT5G14920	88.0097	-2.18214	0.285237	3.8256e-15	1.5256e-14
AT5G06810	135.976	2.45646	0.247135	4.56e-24	2.39e-23			AT4G00370	109.16	-1.89516	0.247158	4.03399e-15	1.60643e-14
AT3G50350	526.716	1.53718	0.153586	4.84e-24	2.54e-23			AT3G20620	393.57	-1.06031	0.136454	4.14711e-15	1.64981e-14
AT4G10620	356.622	1.45998	0.146067	5.89e-24	3.08e-23			AT3G53830	269.683	-1.25873	0.162626	4.22639e-15	1.68101e-14
AT5G41790	211.869	1.90891	0.191849	5.94e-24	3.11e-23			AT1G68470	53.4987	-3.19601	0.421464	4.22959e-15	1.68161e-14
AT2G41960	1578.08	1.76267	0.177061	6e-24	3.13e-23			ATCG00270	257.325	-4.53003	0.60401	4.23579e-15	1.68373e-14
AT4G09845	100.12	2.8193	0.284622	6.88e-24	3.59e-23			AT4G31840	166.022	-1.56055	0.202761	4.38373e-15	1.74219e-14
AT1G58220	241.874	1.88365	0.189729	7.69e-24	4.01e-23			AT1G06040	68.6279	-2.3227	0.305118	4.64459e-15	1.84512e-14
AT2G43190	418.155	1.2665	0.126989	8.65e-24	4.5e-23			AT1G25220	214.064	-1.39188	0.181012	5.47434e-15	2.17125e-14
AT2G47680	79.1915	3.69025	0.373471	8.71e-24	4.53e-23			AT3G19100	248.061	-1.35151	0.175652	5.65634e-15	2.24253e-14
AT1G19370	460.774	1.21896	0.122191	8.92e-24	4.64e-23			AT3G51610	415.882	-1.10147	0.142854	6.33845e-15	2.50993e-14
AT4G10390	77.1756	4.99228	0.500543	9.73e-24	5.06e-23			AT1G77060	277.147	-1.32491	0.172557	6.38277e-15	2.52698e-14
AT1G17730	253.551	1.76906	0.178342	9.83e-24	5.11e-23			AT3G11630	162.122	-1.60661	0.210672	7.14892e-15	2.82577e-14
AT3G58620	163.887	2.0368	0.205969	1.1e-23	5.68e-23			AT2G19790	325.45	-1.11578	0.145112	7.49288e-15	2.95876e-14
AT5G53060	491.357	1.16644	0.117109	1.12e-23	5.79e-23			AT3G60220	149.871	-1.54946	0.203121	7.52753e-15	2.97125e-14
AT1G80060	259.697	1.66067	0.168054	1.45e-23	7.5e-23			AT1G72190	201.862	-1.53117	0.200743	7.62255e-15	3.00755e-14
AT5G05190	138.479	2.23603	0.227079	1.46e-23	7.53e-23			AT1G19870	402.303	-1.01038	0.131488	8.7346e-15	3.44013e-14
AT4G34470	99.9586	3.17778	0.323604	1.58e-23	8.19e-23			AT5G55740	119.843	-1.73052	0.228392	9.35598e-15	3.68045e-14
AT1G28120	506.245	1.29205	0.130342	1.62e-23	8.36e-23			AT1G17590	120.377	-1.7452	0.230406	9.38466e-15	3.691e-14
AT1G79630	226.541	1.83707	0.187	2.17e-23	1.12e-22			AT5G01920	309.399	-1.11128	0.145161	9.79097e-15	3.8462e-14
AT4G26230	507.577	1.21745	0.123151	2.27e-23	1.17e-22			AT1G56340	123.922	-1.78988	0.236661	9.94716e-15	3.90678e-14
AT3G04750	573.487	1.0918	0.110413	2.46e-23	1.27e-22			AT2G47040	51.2026	-10.4294	2.99585	1.12733e-14	4.41795e-14
AT1G12580	587.24	1.22591	0.124258	2.75e-23	1.41e-22			AT1G04310	300.492	-1.29561	0.170214	1.13682e-14	4.45425e-14
AT1G05400	549.648	1.07585	0.108909	2.83e-23	1.45e-22			AT3G17310	284.131	-1.27864	0.168011	1.14028e-14	4.46694e-14
AT3G05937	342.673	1.44418	0.147033	3.29e-23	1.69e-22			AT5G55130	246.473	-1.27702	0.167867	1.16901e-14	4.57857e-14
AT4G21170	215.846	1.88956	0.193626	3.96e-23	2.03e-22			AT2G29310	247.593	-3.2283	0.435814	1.23042e-14	4.81432e-14
AT5G52410	339.322	1.45962	0.148947	3.97e-23	2.03e-22			AT4G12700	105.254	-2.11978	0.282949	1.25357e-14	4.9039e-14
AT5G39840	290.319	1.5663	0.159999	4.15e-23	2.12e-22			AT3G59320	64.2851	-2.61438	0.350823	1.31496e-14	5.13796e-14
AT1G11755	220.964	1.70192	0.174044	4.19e-23	2.14e-22			AT1G65010	255.524	-1.24433	0.164221	1.54723e-14	6.03354e-14
AT1G17840	140.205	2.3258	0.239141	4.36e-23	2.22e-22			AT2G26070	142.998	-1.54893	0.205559	1.55113e-14	6.04758e-14
AT1G73400	317.751	1.58778	0.162301	4.45e-23	2.27e-22			AT3G21400	106.576	-1.8468	0.246988	1.80614e-14	7.02931e-14
AT1G30510	151.026	2.18033	0.224236	4.96e-23	2.53e-22			AT3G05250	222.042	-1.31566	0.174318	1.81222e-14	7.05156e-14
AT3G07980	409.26	1.2068	0.123066	4.98e-23	2.54e-22			AT1G74690	286.32	-1.06485	0.140625	1.9577e-14	7.60566e-14
AT4G31408	392.918	1.25514	0.128086	5.11e-23	2.6e-22			AT3G06430	345.06	-1.01053	0.133407	2.00477e-14	7.78547e-14
AT1G65080	415.244	1.32234	0.134997	5.13e-23	2.61e-22			AT4G13990	226.164	-1.21858	0.161588	2.09616e-14	8.13556e-14
AT5G35580	275.823	1.50133	0.153659	5.37e-23	2.73e-22			AT5G05850	170.762	-1.81253	0.243063	2.12106e-14	8.22733e-14
AT5G13340	612.153	1.02767	0.104716	5.64e-23	2.87e-22			AT1G01448	270.214	-1.21694	0.161553	2.21607e-14	8.59082e-14
AT5G11870	247.796	1.64943	0.169364	6.31e-23	3.21e-22			AT5G17520	78.4697	-2.13166	0.287227	2.24525e-14	8.70222e-14
AT1G11060	710.442	1.03608	0.105689	6.32e-23	3.21e-22			AT4G38430	205.106	-1.3271	0.176873	2.47283e-14	9.56922e-14
AT1G28390	108.27	6.60372	0.664419	6.35e-23	3.23e-22			AT1G08180	341.066	-1.22308	0.162671	2.48943e-14	9.62781e-14
AT5G07725	79.1636	3.8675	0.399548	6.42e-23	3.26e-22			AT4G27080	109.86	-1.86352	0.250634	2.4908e-14	9.63121e-14
AT4G15080	577.93	1.10433	0.112791	6.44e-23	3.27e-22			AT2G42740	128.677	-1.64901	0.221203	2.61808e-14	1.01154e-13
AT3G18020	231.532	1.63493	0.167957	6.84e-23	3.47e-22			AT4G01050	216.3	-1.326	0.176873	2.63566e-14	1.01794e-13
AT5G03530	575.495	1.01025	0.10323	7.44e-23	3.77e-22			AT2G07050	81.9457	-2.15228	0.291273	2.76653e-14	1.06786e-13
AT1G19180	306.452	1.37262	0.140824	7.65e-23	3.88e-22			ATCG01130	64.5505	-2.72529	0.371046	2.79821e-14	1.07903e-13
AT3G20710	119.36	3.12596	0.325318	8.22e-23	4.17e-22			AT1G78995	67.9101	-2.5105	0.341356	2.85629e-14	1.10099e-13
AT4G37640	368.452	1.50446	0.154916	9.41e-23	4.76e-22			AT5G07000	69.7693	-2.36497	0.320982	2.85952e-14	1.10202e-13
AT4G31400	91.4283	3.29213	0.340752	9.63e-23	4.87e-22			AT4G37000	381.653	-1.03167	0.13713	2.90542e-14	1.11927e-13
AT2G44195	111.681	2.50496	0.259867	1e-22	5.05e-22			AT5G53860	338.866	-1.13911	0.152071	3.41926e-14	1.3144e-13
AT2G42300	497.416	1.10759	0.113688	1.04e-22	5.27e-22			AT4G32640	444.306	-1.04393	0.139177	3.49269e-14	1.34237e-13
AT2G43110	121.564	2.86831	0.298136	1.08e-22	5.47e-22			AT2G27290	290.822	-1.05775	0.141197	3.52305e-14	1.35377e-13
AT2G36650	116.213	2.50278	0.260106	1.09e-22	5.49e-22			AT1G24530	296.963	-1.10027	0.147048	3.71554e-14	1.42718e-13
AT2G21780	430.4	1.203	0.123757	1.16e-22	5.86e-22			AT1G73010	95.7518	-2.11491	0.288079	4.17167e-14	1.60114e-13
AT1G52855	712.885	3.21066	0.335852	1.17e-22	5.91e-22			AT4G33800	56.1107	-3.10796	0.427616	4.5534e-14	1.74562e-13
AT3G22425	611.327	1.05526	0.108481	1.3e-22	6.52e-22			AT2G25950	375.754	-1.06738	0.143097	4.61999e-14	1.77046e-13
AT1G03180	231.58	1.62856	0.168678	1.44e-22	7.23e-22			AT2G47120	60.4563	-2.78176	0.382564	4.66489e-14	1.78697e-13
AT4G17615	417.889	1.3236	0.136726	1.47e-22	7.41e-22			AT1G80260	250.986	-1.27504	0.172069	5.32724e-14	2.03516e-13
AT3G46080	425.471	9.83799	0.968277	1.54e-22	7.74e-22			AT3G01270	44.3122	-10.1867	2.97154	5.49716e-14	2.09926e-13
AT1G65840	529.577	1.13384	0.116882	1.56e-22	7.84e-22			AT5G50030	37.5161	-3.74028	0.515867	5.7628e-14	2.19943e-13
AT5G14470	188.711	8.11529	0.813186	1.9e-22	9.56e-22			AT3G25780	148.352	-1.58058	0.215491	6.89792e-14	2.62707e-13
AT5G09195	122.559	2.3875	0.249491	1.92e-22	9.66e-22			AT3G23670	166.677	-1.44974	0.197167	6.90727e-14	2.63012e-13
AT5G61830	249.64	1.58575	0.164839	2.14e-22	1.07e-21			AT3G63320	115.307	-1.78197	0.244045	7.0256e-14	2.67415e-13
AT1G01200	201.775	1.80192	0.187861	2.36e-22	1.18e-21			AT1G75960	505.036	-1.04379	0.141006	7.26657e-14	2.76533e-13
AT3G05320	150.573	2.09715	0.219259	2.48e-22	1.24e-21			AT4G25707	211.549	-1.37072	0.186753	8.11894e-14	3.08376e-13
AT5G20885	348.808	1.49673	0.155745	2.48e-22	1.24e-21			AT3G15780	268.959	-1.23921	0.168401	8.22186e-14	3.12165e-13
AT2G38325	110.3	2.54185	0.266596	2.6e-22	1.3e-21			AT1G25530	130.096	-1.57871	0.216009	8.32068e-14	3.15795e-13
AT3G11220	358.814	1.31909	0.13709	2.78e-22	1.39e-21			AT3G09545	237.175	-1.26567	0.172256	8.50369e-14	3.22555e-13
AT5G42720	124.804	7.121	0.723394	2.91e-22	1.45e-21			AT4G18930	315.486	-1.13933	0.155258	1.05244e-13	3.97599e-13
AT4G38050	200.954	1.71356	0.179006	3.06e-22	1.53e-21			AT3G23780	129.681	-1.63412	0.225126	1.12318e-13	4.23592e-13
AT5G61760	677.197	1.05063	0.109103	3.32e-22	1.66e-21			AT5G57100	163.844	-1.57285	0.21689	1.26256e-13	4.74976e-13
AT5G05630	356.047	1.29069	0.134443	3.44e-22	1.71e-21			AT4G32870	148.884	-1.55083	0.214065	1.35432e-13	5.08914e-13
AT4G32730	293.653	1.56109	0.163458	4.1e-22	2.04e-21			AT4G03280	174.308	-1.37265	0.18886	1.39373e-13	5.23625e-13
AT1G77720	470.844	1.09429	0.114189	5.04e-22	2.5e-21			AT1G28765	69.9952	-2.29325	0.320467	1.46032e-13	5.48433e-13
AT1G66660	536.951	1.0246	0.106902	5.3e-22	2.63e-21			AT5G03140	104.893	-1.97752	0.275605	1.56805e-13	5.88331e-13
AT5G23320	79.3659	3.33739	0.353967	6.67e-22	3.3e-21			AT5G04320	232.319	-1.22244	0.168133	1.58433e-13	5.94292e-13
AT1G01220	214.864	1.71777	0.181124	6.99e-22	3.45e-21			AT3G59770	423.709	-1.02209	0.140367	1.84073e-13	6.87635e-13
AT1G55620	426.813	1.18358	0.124073	7.02e-22	3.47e-21			AT3G51850	128.905	-1.60126	0.222635	1.87161e-13	6.98905e-13
AT3G55740	360.874	1.3277	0.139405	7.09e-22	3.5e-21			ATCG00490	51.3108	-2.98529	0.422824	2.00976e-13	7.49785e-13
AT3G63180	289.739	1.47488	0.155244	7.61e-22	3.76e-21			AT3G51200	66.2513	-2.54144	0.359017	2.17798e-13	8.11313e-13
AT1G73930	393.983	1.22392	0.12854	8.11e-22	4e-21			AT3G61060	241.869	-1.17961	0.163081	2.19153e-13	8.16209e-13
AT1G75600	174.763	8.00186	0.814564	8.32e-22	4.1e-21			AT3G01240	34.6711	-5.46766	0.758688	2.37126e-13	8.81483e-13
AT3G53700	325.255	1.38048	0.145416	8.74e-22	4.31e-21			AT5G23380	270.847	-1.10209	0.152357	2.40419e-13	8.93554e-13
AT1G77290	330.835	1.38337	0.14591	1.02e-21	5.01e-21			AT1G52260	112.051	-1.63381	0.22829	2.4365e-13	9.05052e-13
AT1G49530	150.343	2.38962	0.254667	1.06e-21	5.2e-21			AT5G06230	78.0607	-2.03328	0.287037	2.84088e-13	1.05308e-12
AT1G17270	228.573	1.59514	0.168845	1.09e-21	5.35e-21			AT5G21222	144.812	-1.59912	0.224263	3.0556e-13	1.13161e-12
AT2G45430	713.12	1.02367	0.107996	1.45e-21	7.09e-21			AT2G40840	216.468	-1.32498	0.184913	3.08465e-13	1.14194e-12
AT3G07910	548.851	1.10195	0.116319	1.46e-21	7.16e-21			AT5G18470	54.3353	-2.95848	0.423019	3.17645e-13	1.17504e-12
AT1G73240	418.335	1.17086	0.123802	1.53e-21	7.5e-21			AT1G08630	198.31	-1.33535	0.186659	3.29021e-13	1.21667e-12
AT5G07900	240.668	1.96682	0.209898	1.53e-21	7.5e-21			AT1G32550	253.321	-1.22477	0.171093	3.66349e-13	1.35293e-12
AT1G70750	76.0381	3.40903	0.365162	1.57e-21	7.7e-21			AT2G34070	185.4	-1.26193	0.176557	3.82074e-13	1.41021e-12
AT2G17580	386.861	1.32046	0.140053	1.78e-21	8.67e-21			AT3G04890	308.453	-1.06984	0.149207	3.96936e-13	1.46424e-12
AT1G73360	107.562	2.61461	0.280467	2e-21	9.76e-21			AT5G44720	112.588	-1.68417	0.238004	4.07014e-13	1.49973e-12
AT3G51160	472.416	1.28162	0.136227	2.28e-21	1.11e-20			AT5G44510	121.357	-1.61497	0.228328	4.42182e-13	1.62628e-12
AT1G55580	75.0371	3.77022	0.406275	2.44e-21	1.19e-20			AT1G70150	102.346	-1.91245	0.272016	4.59985e-13	1.69144e-12
AT5G49520	206.762	1.64905	0.176629	3.09e-21	1.5e-20			AT1G74920	277.45	-1.20022	0.168689	5.07009e-13	1.86124e-12
AT5G40010	264.896	12.4058	3.08197	3.23e-21	1.57e-20			ATCG00660	52.6377	-3.22278	0.466141	5.10021e-13	1.87194e-12
AT1G79410	264.48	12.4011	3.0788	3.24e-21	1.57e-20			AT5G40740	236.757	-1.24386	0.175322	5.61486e-13	2.05854e-12
AT2G42580	101.934	2.66191	0.28742	3.4e-21	1.65e-20			AT2G38540	40.7078	-10.0213	2.97385	6.32551e-13	2.3165e-12
AT1G34110	788.488	1.10114	0.117472	3.67e-21	1.78e-20			AT5G63700	93.6744	-1.75907	0.251205	6.52335e-13	2.38806e-12
AT1G01340	218.524	1.89332	0.203685	3.7e-21	1.79e-20			AT4G25960	280.498	-1.23916	0.17563	7.42309e-13	2.7119e-12
AT2G26600	109.849	2.56918	0.278026	3.89e-21	1.89e-20			AT1G01600	79.9365	-2.03193	0.292351	7.46046e-13	2.72505e-12
AT5G12100	340.184	1.28704	0.137684	3.94e-21	1.91e-20			AT5G38290	91.508	-1.8348	0.263262	7.66656e-13	2.79929e-12
AT4G16390	342.92	1.32796	0.142172	3.95e-21	1.91e-20			AT2G35310	89.9646	-1.96126	0.282138	7.67653e-13	2.80242e-12
AT2G37310	367.576	1.2159	0.130012	4.06e-21	1.96e-20			AT5G13220	188.424	-1.33802	0.190261	8.06148e-13	2.94077e-12
AT5G04480	172.376	2.09144	0.226122	4.4e-21	2.13e-20			AT1G17190	207.366	-1.20795	0.171627	8.93519e-13	3.25348e-12
AT3G44430	392.923	1.39993	0.150173	4.47e-21	2.16e-20			AT3G50630	48.814	-2.65912	0.387334	9.63324e-13	3.50054e-12
AT4G02550	381.656	1.2632	0.135277	4.48e-21	2.16e-20			AT4G08590	246.203	-1.22797	0.174841	9.69898e-13	3.52378e-12
AT5G01170	248.55	1.77388	0.191415	4.85e-21	2.34e-20			AT2G35795	238.628	-1.18518	0.168728	1.00486e-12	3.64679e-12
AT5G42150	537.986	1.12114	0.120076	5.24e-21	2.53e-20			AT5G11460	238.738	-1.10209	0.156826	1.06753e-12	3.87137e-12
AT1G08760	596.08	1.01334	0.108427	5.37e-21	2.59e-20			AT1G22360	109.067	-1.72216	0.248507	1.11526e-12	4.03777e-12
AT5G35750	78.1524	3.21738	0.349777	5.47e-21	2.64e-20			AT1G44170	286.72	-1.15671	0.165129	1.18626e-12	4.28853e-12
AT1G35670	262.405	1.42748	0.153749	6.12e-21	2.95e-20			AT1G71460	245.139	-1.12831	0.161195	1.25341e-12	4.52465e-12
AT5G06811	181.523	1.79549	0.19419	6.19e-21	2.98e-20			AT2G45720	98.6899	-1.70741	0.247458	1.41347e-12	5.09129e-12
AT1G10040	176.941	1.99821	0.216462	6.24e-21	3.01e-20			AT2G45870	66.3193	-2.45847	0.361504	1.54629e-12	5.56564e-12
AT5G49060	439.212	1.258	0.135326	6.43e-21	3.09e-20			AT5G04060	253.479	-1.07699	0.154549	1.68673e-12	6.05896e-12
AT2G35470	81.7695	3.52713	0.384074	6.53e-21	3.14e-20			AT1G74910	311.747	-1.10022	0.158169	1.76999e-12	6.3534e-12
AT5G49920	179.901	1.79114	0.194019	7.21e-21	3.46e-20			AT4G28740	143.76	-1.52717	0.22227	2.04612e-12	7.33124e-12
AT5G15710	327.871	1.32207	0.142603	7.86e-21	3.77e-20			AT3G63060	101.504	-2.17318	0.321212	2.47067e-12	8.82357e-12
AT1G80450	84.6089	2.86726	0.312601	7.97e-21	3.82e-20			AT3G46700	163.747	-1.39102	0.202695	2.47786e-12	8.84763e-12
AT4G24230	642.748	1.00261	0.107775	8.05e-21	3.86e-20			AT4G01460	74.7821	-2.21766	0.328678	2.62603e-12	9.36823e-12
AT3G55690	202.208	1.83651	0.199458	8.23e-21	3.94e-20			AT5G13740	84.0312	-2.03381	0.300701	2.68831e-12	9.58349e-12
AT5G19300	302.6	1.32683	0.143374	9.02e-21	4.32e-20			AT5G13770	114.102	-1.67413	0.246478	3.10014e-12	1.10277e-11
AT5G23720	459.295	1.05176	0.113477	1.05e-20	5.03e-20			AT5G61060	170.566	-1.43425	0.210286	3.25225e-12	1.15654e-11
AT1G03160	421.018	1.14683	0.124034	1.2e-20	5.75e-20			AT5G46350	127.925	-1.52076	0.223573	3.34007e-12	1.18683e-11
AT5G38640	512.902	1.16798	0.126402	1.24e-20	5.92e-20			AT1G52720	173.688	-1.56864	0.230962	3.37437e-12	1.19881e-11
AT1G06740	153.62	2.06013	0.225127	1.29e-20	6.14e-20			AT1G15480	200.802	-1.1615	0.169814	3.79615e-12	1.34574e-11
AT5G65450	67.2778	4.32565	0.47202	1.29e-20	6.17e-20			AT1G56610	219.869	-1.16518	0.170476	3.86405e-12	1.36883e-11
AT3G04130	296.396	1.36841	0.148748	1.42e-20	6.77e-20			AT4G37990	51.4353	-8.12012	1.31459	3.96738e-12	1.40417e-11
AT3G57230	92.9687	3.01997	0.331808	1.43e-20	6.79e-20			AT3G53130	155.516	-1.38252	0.203519	4.11021e-12	1.45368e-11
AT1G12020	314.52	1.38209	0.150294	1.44e-20	6.86e-20			AT1G14380	116.62	-1.57539	0.233094	4.26022e-12	1.50592e-11
AT4G39160	538.176	1.22691	0.133288	1.58e-20	7.5e-20			AT4G35020	137.351	-1.49453	0.220956	4.43852e-12	1.56783e-11
AT5G22780	522.069	1.06083	0.115078	1.65e-20	7.86e-20			AT1G61670	307.597	-1.00548	0.147089	4.57462e-12	1.61417e-11
AT4G24060	112.938	2.38104	0.261851	1.8e-20	8.57e-20			AT5G28900	204.943	-1.16986	0.171759	4.6272e-12	1.63184e-11
AT5G18490	271.377	1.45852	0.159293	1.92e-20	9.09e-20			AT4G34880	73.9101	-1.99774	0.298772	4.75182e-12	1.6749e-11
AT4G32140	399.187	1.17199	0.127587	2.05e-20	9.72e-20			AT4G18195	52.1991	-2.45795	0.369845	4.81623e-12	1.6973e-11
AT1G27690	428.853	1.12426	0.122561	2.41e-20	1.14e-19			AT2G47050	29.2125	-9.46807	2.9014	5.60113e-12	1.96857e-11
AT3G24840	138.001	2.4087	0.266591	2.67e-20	1.26e-19			AT1G62380	207.202	-1.17412	0.173281	5.75578e-12	2.0219e-11
AT2G05765	101.825	6.809	0.727813	2.68e-20	1.27e-19			AT2G28480	261.976	-1.00247	0.147406	5.85921e-12	2.05787e-11
AT1G51540	214.008	1.66286	0.183089	3.26e-20	1.54e-19			AT4G14570	111.683	-1.62392	0.242206	5.93249e-12	2.08323e-11
AT4G13190	74.657	5.7876	0.62971	3.47e-20	1.64e-19			AT3G12530	155.48	-1.31097	0.194546	6.46323e-12	2.26598e-11
AT5G54630	95.8902	2.65136	0.294587	3.54e-20	1.67e-19			AT5G03490	284.8	-1.04896	0.15482	6.65981e-12	2.33407e-11
AT3G04155	62.1481	4.19583	0.464221	3.7e-20	1.74e-19			AT4G25570	84.8273	-1.92835	0.290203	6.69698e-12	2.34668e-11
AT3G11650	412.032	1.49801	0.16513	3.9e-20	1.84e-19			AT5G57240	162.089	-1.32887	0.19776	7.19235e-12	2.51713e-11
AT3G47360	250.851	1.49551	0.16478	3.97e-20	1.87e-19			AT4G16690	58.131	-2.38885	0.363112	7.60646e-12	2.66064e-11
AT1G03940	278.749	1.42336	0.156654	4e-20	1.88e-19			AT4G30110	90.0603	-1.94506	0.293663	7.67029e-12	2.68249e-11
AT5G57860	338.111	1.34578	0.148207	4.46e-20	2.1e-19			ATCG00680	55.3999	-2.43348	0.370365	7.73937e-12	2.7057e-11
AT3G25545	333.609	1.23142	0.13553	4.71e-20	2.22e-19			AT3G50685	184.623	-1.36134	0.203097	7.81607e-12	2.73154e-11
AT1G80110	79.2006	2.96648	0.331057	5.41e-20	2.54e-19			AT5G62930	345.932	-1.14038	0.169345	8.10566e-12	2.83124e-11
AT5G53160	198.432	1.86892	0.207492	5.48e-20	2.57e-19			AT1G32450	56.7212	-2.36368	0.359955	8.15734e-12	2.84879e-11
AT1G73670	227.305	1.56184	0.172954	5.7e-20	2.67e-19			AT5G02230	112.738	-1.55285	0.233035	8.30824e-12	2.90046e-11
AT1G02420	66.0143	3.78226	0.423489	7.4e-20	3.46e-19			AT4G38490	298.491	-1.05325	0.15623	8.48725e-12	2.96138e-11
AT5G55790	461.499	3.42751	0.387172	8.81e-20	4.1e-19			AT1G01725	80.2005	-1.92579	0.291423	8.60541e-12	3.00155e-11
AT5G56980	398.856	1.20557	0.133763	9.28e-20	4.32e-19			AT3G21800	109.083	-2.07639	0.316021	9.30482e-12	3.24321e-11
AT2G02970	486.015	1.04692	0.116093	1.06e-19	4.95e-19			AT4G28005	75.0388	-1.9801	0.30039	9.32253e-12	3.24881e-11
AT5G55960	469.415	1.115	0.123839	1.11e-19	5.15e-19			AT3G58640	153.572	-1.3363	0.200262	9.87007e-12	3.43658e-11
AT4G03635	159.219	1.98436	0.222605	1.18e-19	5.48e-19			AT1G55560	27.7102	-9.37655	2.89329	1.00808e-11	3.50871e-11
AT4G23885	164.998	1.81103	0.20299	1.18e-19	5.5e-19			AT3G03075	38.0076	-3.47737	0.537998	1.07164e-11	3.72667e-11
AT1G50560	119.377	2.18409	0.245794	1.26e-19	5.85e-19			AT2G45540	249.459	-1.01538	0.151369	1.10512e-11	3.84038e-11
AT3G13060	389.2	1.12338	0.124951	1.28e-19	5.92e-19			AT5G19850	215.401	-1.22881	0.184683	1.25927e-11	4.363e-11
AT1G57700	105.345	2.51576	0.284359	1.43e-19	6.6e-19			AT3G16480	214.796	-1.3362	0.201445	1.29876e-11	4.49587e-11
AT5G66052	477.706	1.0685	0.118979	1.45e-19	6.72e-19			AT2G07680	29.2541	-3.61104	0.558129	1.36097e-11	4.70872e-11
AT2G19090	62.2646	3.84233	0.433846	1.54e-19	7.14e-19			AT2G40540	73.923	-1.99068	0.305045	1.38594e-11	4.79427e-11
AT1G64300	301.903	1.35071	0.151587	2.03e-19	9.38e-19			AT4G35010	27.5851	-9.36617	2.8965	1.39475e-11	4.82392e-11
AT5G11330	329.947	1.28209	0.14373	2.04e-19	9.42e-19			AT1G77010	73.04	-1.91852	0.29405	1.53819e-11	5.30514e-11
AT4G38100	523.129	1.02718	0.115015	2.46e-19	1.13e-18			AT1G20490	174.681	-1.37232	0.20794	1.55157e-11	5.34942e-11
AT3G20890	432.408	1.1654	0.130738	2.48e-19	1.14e-18			AT1G27680	247.384	-1.00962	0.151746	1.60249e-11	5.51823e-11
AT2G13100	329.522	1.29619	0.145902	2.74e-19	1.26e-18			AT5G10745	177.069	-1.32058	0.200342	1.71467e-11	5.90246e-11
AT1G05860	424.236	1.08663	0.12213	3.07e-19	1.41e-18			AT2G18390	312.349	-1.07991	0.162983	1.80653e-11	6.21433e-11
AT1G17665	403.471	1.15176	0.129675	3.28e-19	1.5e-18			AT3G01420	28.3701	-5.44714	0.829855	2.0033e-11	6.88041e-11
AT1G55750	288.627	1.32124	0.149051	3.28e-19	1.5e-18			AT3G18950	50.2914	-2.44215	0.379919	2.01211e-11	6.90947e-11
AT3G43580	390.19	1.34707	0.152053	3.39e-19	1.55e-18			AT5G54750	227.05	-1.05349	0.159422	2.08453e-11	7.15566e-11
AT3G55200	281.332	1.48057	0.167517	3.47e-19	1.59e-18			ATCG00740	26.8285	-4.58051	0.709909	2.11075e-11	7.24317e-11
AT2G22475	236.012	1.74011	0.197801	3.71e-19	1.7e-18			AT2G22740	179.29	-1.20802	0.183538	2.12548e-11	7.29241e-11
AT1G10430	482.097	1.01282	0.114067	3.93e-19	1.8e-18			AT4G11810	163.22	-1.3085	0.199545	2.2191e-11	7.60173e-11
AT5G45340	195.774	1.62565	0.184634	4.02e-19	1.84e-18			AT3G55720	255.714	-1.014	0.153965	2.52092e-11	8.61173e-11
AT3G48080	68.0241	3.69079	0.423328	4.68e-19	2.14e-18			AT1G13245	128.562	-1.45916	0.22415	2.61303e-11	8.91712e-11
AT5G18255	211.16	1.83511	0.209303	4.88e-19	2.23e-18			AT5G39880	25.3105	-9.21949	2.8789	2.65718e-11	9.06308e-11
AT3G01600	60.0824	4.88895	0.555095	5.12e-19	2.33e-18			AT4G16340	61.5054	-2.08544	0.325009	2.78522e-11	9.48994e-11
AT2G28810	63.1408	5.32364	0.601678	5.6e-19	2.55e-18			AT2G46820	146.439	-1.42115	0.218654	2.89013e-11	9.844e-11
AT1G56660	3963.84	1.84506	0.211886	5.73e-19	2.61e-18			AT1G04980	136.227	-1.41563	0.218032	3.01455e-11	1.02554e-10
AT5G51260	330.556	1.23971	0.140773	5.83e-19	2.65e-18			AT1G53170	57.9364	-2.2618	0.354477	3.06084e-11	1.04093e-10
AT4G25020	298.36	1.48482	0.169137	5.91e-19	2.68e-18			AT2G44060	181.365	-1.24395	0.191001	3.18812e-11	1.08365e-10
AT3G21100	289.862	1.4126	0.160937	6.2e-19	2.81e-18			AT4G10490	95.6626	-1.73151	0.269096	3.23286e-11	1.09792e-10
AT3G16870	331.239	1.42716	0.162624	6.49e-19	2.94e-18			AT3G22900	112.99	-1.68252	0.261224	3.23795e-11	1.09945e-10
AT1G03730	317.242	1.23878	0.140904	6.8e-19	3.08e-18			AT1G74560	237.851	-1.01068	0.154358	3.27637e-11	1.11231e-10
AT4G38040	337.107	1.27693	0.145382	6.97e-19	3.16e-18			AT5G03190	172.158	-1.27784	0.197346	3.92126e-11	1.32804e-10
AT1G47570	684.294	1.02785	0.116714	7.44e-19	3.37e-18			AT3G08930	169.538	-1.26197	0.194806	3.96867e-11	1.34387e-10
AT3G46790	439.136	1.1447	0.130282	7.67e-19	3.47e-18			AT2G23230	57.8068	-2.14503	0.337577	3.99677e-11	1.35315e-10
AT5G15350	64.0128	3.40638	0.393309	7.71e-19	3.49e-18			AT3G25170	24.0458	-9.12961	2.86942	4.20641e-11	1.42364e-10
AT5G42130	480.418	1.01285	0.115062	7.72e-19	3.49e-18			AT5G47610	28.5883	-3.46413	0.551481	4.33962e-11	1.46772e-10
AT1G07902	134.002	2.01962	0.232511	8.68e-19	3.92e-18			AT5G16310	174.964	-1.25815	0.194774	4.43656e-11	1.49948e-10
AT2G39840	657.05	1.02583	0.11681	9.1e-19	4.11e-18			AT1G11180	250.293	-1.02438	0.157875	4.78589e-11	1.61588e-10
AT3G15080	407.916	1.10455	0.12591	9.11e-19	4.11e-18			AT4G18220	64.7685	-2.00776	0.317011	4.94407e-11	1.66815e-10
AT5G23480	100.535	2.43266	0.281237	9.77e-19	4.4e-18			AT5G49300	309.317	-1.03958	0.160671	5.22571e-11	1.76077e-10
AT4G20340	380.53	1.37594	0.157654	1.03e-18	4.63e-18			AT4G21500	248.366	-1.07345	0.166455	5.84921e-11	1.96615e-10
AT4G05450	106.727	2.22185	0.257014	1.08e-18	4.85e-18			AT3G11090	27.2286	-3.82489	0.612904	6.15369e-11	2.06568e-10
AT1G08400	360.563	1.5087	0.173221	1.09e-18	4.88e-18			AT2G46450	57.5657	-2.22091	0.354056	6.21916e-11	2.0873e-10
AT1G06730	399.34	1.22827	0.140593	1.11e-18	4.99e-18			AT4G31060	96.0215	-1.69681	0.267966	6.55785e-11	2.1991e-10
AT4G28790	299.537	10.1731	1.29847	1.37e-18	6.14e-18			AT1G10090	149.491	-1.39195	0.218337	6.7415e-11	2.25877e-10
AT3G60140	212.79	1.61016	0.185875	1.41e-18	6.34e-18			AT1G19380	117.047	-1.54534	0.243698	7.05059e-11	2.35912e-10
AT5G40650	303.927	1.33254	0.153204	1.41e-18	6.34e-18			AT1G64385	254.624	-1.0483	0.163139	7.06489e-11	2.36351e-10
AT1G26300	445.249	1.06057	0.121557	1.46e-18	6.55e-18			AT4G14713	52.0208	-2.30381	0.368886	7.2154e-11	2.41141e-10
AT2G18860	415.759	1.09109	0.12513	1.48e-18	6.62e-18			AT5G40160	255.081	-1.07089	0.166982	7.53299e-11	2.51499e-10
AT5G01340	469.508	1.08508	0.124434	1.49e-18	6.69e-18			AT2G20250	113.129	-1.45557	0.229397	7.66406e-11	2.55789e-10
AT1G26340	175.264	1.90334	0.220485	1.53e-18	6.84e-18			AT4G21900	135.527	-1.31119	0.206049	8.00428e-11	2.66918e-10
AT2G41740	276.001	1.49395	0.172453	1.57e-18	7.04e-18			AT2G02130	101.529	-1.58328	0.250751	8.20623e-11	2.73606e-10
AT3G10520	58.5237	4.85263	0.559926	1.8e-18	8.03e-18			AT5G13090	151.383	-1.29578	0.203755	8.35293e-11	2.78356e-10
AT3G11690	338.62	1.27422	0.146885	1.85e-18	8.27e-18			AT5G23420	153.097	-1.32808	0.20921	8.60919e-11	2.8675e-10
AT1G47250	144.498	1.89902	0.220951	1.96e-18	8.76e-18			AT3G45110	39.3991	-2.63166	0.425488	8.86951e-11	2.95321e-10
AT4G27860	78.5872	3.05657	0.358491	2.22e-18	9.9e-18			AT5G00875	99.3862	-1.57102	0.24942	9.10615e-11	3.03098e-10
AT5G45420	290.469	1.44609	0.167551	2.22e-18	9.9e-18			AT5G51100	175.139	-1.32492	0.208914	9.14209e-11	3.04243e-10
AT2G40710	98.2941	2.60879	0.306012	2.32e-18	1.04e-17			AT4G37050	238.423	-1.12052	0.176408	1.06683e-10	3.539e-10
AT1G58848	58.0806	4.53912	0.528643	2.35e-18	1.05e-17			AT3G49540	72.1737	-1.88057	0.301816	1.08026e-10	3.58235e-10
AT2G28460	60.7181	5.25976	0.607367	2.56e-18	1.14e-17			AT5G27920	134.743	-1.51633	0.241515	1.08083e-10	3.58362e-10
AT1G19394	73.4292	2.98614	0.351466	2.95e-18	1.31e-17			AT1G15830	87.4509	-1.832	0.294302	1.11516e-10	3.69561e-10
AT5G09420	382.453	1.10293	0.127797	3.24e-18	1.44e-17			AT4G34190	130.465	-1.70018	0.272768	1.21261e-10	4.01316e-10
AT4G23910	548.298	1.192	0.139025	4.91e-18	2.17e-17			AT4G13260	24.9297	-4.25868	0.693127	1.21428e-10	4.01799e-10
AT1G48610	135.36	1.85258	0.218266	5.51e-18	2.43e-17			AT5G20230	132.436	-1.47701	0.235561	1.2259e-10	4.05508e-10
AT3G61820	57.6084	4.99223	0.584464	5.63e-18	2.48e-17			AT3G14150	211.665	-1.19197	0.188688	1.2386e-10	4.09434e-10
AT3G44200	212.653	1.52351	0.179034	5.85e-18	2.57e-17			AT4G34440	88.8615	-1.76038	0.283	1.26073e-10	4.1661e-10
AT1G14518	140.7	11.3771	2.98608	5.97e-18	2.63e-17			AT5G37740	134.824	-1.33663	0.212674	1.28655e-10	4.24929e-10
AT3G57070	252.206	1.35022	0.158475	6.4e-18	2.81e-17			AT3G59060	51.4546	-2.23179	0.362564	1.33811e-10	4.41296e-10
AT1G50055	109.211	2.58848	0.307657	6.63e-18	2.91e-17			AT5G05860	202.017	-1.06311	0.168437	1.45472e-10	4.79029e-10
AT3G12150	348.521	1.25015	0.146669	7.01e-18	3.08e-17			AT2G47030	21.6421	-8.94041	2.85624	1.57025e-10	5.16211e-10
AT5G63100	244.015	1.33975	0.157706	8.09e-18	3.54e-17			AT1G54957	88.4243	-1.69652	0.273982	1.58477e-10	5.20813e-10
AT2G28320	142.958	1.8119	0.215152	9.7e-18	4.24e-17			AT5G45890	21.5118	-8.92989	2.8557	1.65168e-10	5.41987e-10
AT1G04550	312.956	1.31396	0.15526	1.07e-17	4.66e-17			AT1G24520	21.3284	-8.91362	2.85283	1.688e-10	5.53722e-10
AT2G02240	108.982	2.12544	0.253707	1.12e-17	4.87e-17			AT5G35790	146.448	-1.42785	0.229376	1.71208e-10	5.61342e-10
AT3G17420	53.7703	4.07403	0.485765	1.16e-17	5.04e-17			AT3G57690	34.1678	-6.6568	1.03072	1.85469e-10	6.06989e-10
AT1G78810	181.099	1.64274	0.195277	1.2e-17	5.22e-17			AT2G22790	50.8201	-2.29392	0.37697	2.01013e-10	6.56989e-10
AT5G18570	380.75	1.13125	0.13359	1.25e-17	5.46e-17			AT1G53450	185.373	-1.14408	0.183323	2.11098e-10	6.89606e-10
AT1G76270	300.929	1.21042	0.143107	1.29e-17	5.62e-17			AT2G21960	111.694	-1.64958	0.26802	2.13353e-10	6.96745e-10
AT4G39740	166.451	1.69834	0.202281	1.33e-17	5.77e-17			AT3G15900	84.4706	-1.78925	0.291892	2.15323e-10	7.02946e-10
AT3G01780	470.652	1.13446	0.1341	1.33e-17	5.78e-17			AT3G52105	150.012	-1.24357	0.199913	2.16153e-10	7.05537e-10
AT4G28980	462.576	1.1644	0.13787	1.46e-17	6.34e-17			AT1G10760	54.8212	-2.36726	0.390353	2.16343e-10	7.0604e-10
AT2G14460	157.523	1.76553	0.210897	1.53e-17	6.62e-17			AT5G60360	26.4473	-4.0174	0.667129	2.18545e-10	7.1299e-10
AT1G20410	81.3357	2.84186	0.342836	1.58e-17	6.85e-17			AT5G22270	72.7523	-1.95534	0.320506	2.20574e-10	7.19136e-10
AT3G27630	126.727	11.2126	2.97758	1.92e-17	8.33e-17			AT4G24040	163.712	-1.22087	0.196691	2.38148e-10	7.75151e-10
AT1G31940	314.32	1.21121	0.144141	2.01e-17	8.69e-17			AT4G03290	21.5991	-8.92265	2.86151	2.45002e-10	7.97195e-10
AT5G25760	400.82	1.22458	0.145805	2.13e-17	9.2e-17			AT1G69510	207.694	-1.09827	0.176591	2.54287e-10	8.26863e-10
AT3G45210	99.9633	2.54094	0.30732	2.16e-17	9.34e-17			AT3G51830	169.731	-1.16485	0.187917	2.70715e-10	8.79701e-10
AT5G02460	536.59	3.55192	0.433008	2.16e-17	9.34e-17			AT1G61240	239.767	-1.12638	0.181544	2.71507e-10	8.81985e-10
AT2G36880	246.295	1.41905	0.170094	2.7e-17	1.16e-16			AT1G74240	202.775	-1.1723	0.189285	2.75834e-10	8.95745e-10
AT1G43770	324.723	1.24806	0.149224	2.71e-17	1.17e-16			AT1G76440	96.1944	-1.62387	0.266409	3.11168e-10	1.00817e-09
AT5G41870	159.871	2.00795	0.243098	3.02e-17	1.3e-16			AT4G24810	171.64	-1.27894	0.207739	3.14356e-10	1.01833e-09
AT4G14420	173.398	1.65974	0.200295	3.44e-17	1.48e-16			AT1G27160	52.1825	-2.29624	0.382548	3.23409e-10	1.04714e-09
AT1G67570	468.032	1.02296	0.122506	3.83e-17	1.64e-16			AT4G35335	67.8638	-1.90057	0.314185	3.32603e-10	1.07655e-09
AT1G28240	175.653	1.57792	0.190711	4.16e-17	1.78e-16			AT1G30910	185.599	-1.15198	0.186858	3.35885e-10	1.087e-09
AT3G22970	238.337	1.38523	0.167134	4.55e-17	1.95e-16			AT1G48280	140.214	-1.30396	0.213183	3.88839e-10	1.25405e-09
AT2G19740	262.881	1.38698	0.167608	4.95e-17	2.12e-16			AT5G51080	68.9198	-1.804	0.298981	3.89622e-10	1.25616e-09
AT4G24170	55.5566	4.61372	0.560122	5.09e-17	2.17e-16			AT2G30740	192.92	-1.12817	0.183602	3.91873e-10	1.2628e-09
AT5G09190	78.6908	3.15367	0.388013	5.13e-17	2.19e-16			AT4G11300	194.12	-1.13987	0.185551	3.96359e-10	1.27684e-09
AT3G43700	287.009	1.24911	0.150733	5.2e-17	2.22e-16			AT3G21750	47.6435	-2.34745	0.393445	3.9656e-10	1.27728e-09
AT1G64890	365.918	1.07742	0.129784	5.51e-17	2.35e-16			AT4G03960	298.247	-1.04449	0.169661	4.00003e-10	1.28816e-09
AT1G07630	191.089	1.60696	0.195425	6.29e-17	2.68e-16			AT3G42640	144.338	-1.37731	0.225964	4.04517e-10	1.30227e-09
AT1G54260	388.499	1.32696	0.160757	6.33e-17	2.7e-16			AT1G21350	50.2435	-2.40355	0.403643	4.09061e-10	1.31625e-09
AT4G26550	72.8734	2.90379	0.356831	6.67e-17	2.84e-16			AT5G55710	143.887	-1.24038	0.202978	4.29602e-10	1.38122e-09
AT1G63930	70.5199	3.24301	0.39892	7.12e-17	3.03e-16			AT5G62170	123.97	-1.37265	0.225572	4.3839e-10	1.40879e-09
AT2G47830	252.98	1.30549	0.158397	7.25e-17	3.08e-16			AT2G47640	242.805	-1.03458	0.168464	4.4019e-10	1.41434e-09
AT2G25580	285.14	1.27083	0.15431	7.99e-17	3.39e-16			AT3G51920	167.753	-1.22438	0.200405	4.46402e-10	1.43383e-09
AT5G04740	88.0486	2.49486	0.306967	8.14e-17	3.46e-16			AT1G54440	113.877	-1.48056	0.244251	4.52133e-10	1.45177e-09
AT1G19980	310.973	1.15972	0.140808	8.8e-17	3.73e-16			AT3G15520	42.341	-2.69286	0.455645	4.53917e-10	1.45726e-09
AT5G09380	105.908	2.44507	0.302119	8.98e-17	3.81e-16			AT5G34940	65.1794	-2.46835	0.416834	4.69652e-10	1.5068e-09
AT5G51050	219.373	1.41411	0.172606	9.86e-17	4.17e-16			AT3G11430	19.7464	-8.76556	2.84137	5.14887e-10	1.64951e-09
AT4G33666	90.3502	2.44221	0.301875	1e-16	4.23e-16			ATCG00150	42.4006	-2.75091	0.467003	5.16688e-10	1.65501e-09
AT5G18950	358.237	1.17783	0.143321	1e-16	4.24e-16			AT1G67090	230.51	-1.0038	0.164237	5.55288e-10	1.77519e-09
AT1G73440	281.788	1.38704	0.169453	1.02e-16	4.32e-16			AT4G37560	162.136	-1.31279	0.216874	5.67709e-10	1.81402e-09
AT4G03110	51.3181	3.9895	0.492231	1.04e-16	4.38e-16			AT2G23390	141.77	-1.22053	0.201122	5.76576e-10	1.84176e-09
AT4G19670	249.668	1.3336	0.16281	1.07e-16	4.5e-16			AT1G69270	118.458	-1.53862	0.25613	6.03297e-10	1.92555e-09
AT2G17530	350.427	1.24417	0.151774	1.1e-16	4.65e-16			AT1G73390	82.7473	-1.69288	0.283445	6.35872e-10	2.02788e-09
AT2G01750	191.413	1.51527	0.185807	1.18e-16	4.98e-16			AT4G04810	193.877	-1.06689	0.17583	6.77476e-10	2.15847e-09
AT5G66050	167.301	1.80904	0.223121	1.31e-16	5.51e-16			AT1G64107	45.497	-2.27241	0.387141	7.59498e-10	2.41434e-09
AT2G35736	162.068	1.68642	0.207917	1.46e-16	6.13e-16			AT4G34540	457.379	-1.01045	0.166966	7.9064e-10	2.51091e-09
AT4G01330	230.885	1.39022	0.170704	1.47e-16	6.2e-16			AT2G44920	81.8675	-1.7008	0.286838	8.0038e-10	2.53979e-09
AT5G05460	188.451	1.52425	0.187654	1.57e-16	6.61e-16			AT5G20420	38.3717	-2.46116	0.421862	8.36453e-10	2.65341e-09
AT1G57610	142.963	1.85507	0.229622	1.61e-16	6.77e-16			AT5G61250	140.842	-1.25359	0.208966	8.55783e-10	2.71429e-09
AT5G35375	257.309	1.27155	0.156069	1.64e-16	6.88e-16			AT1G05070	106.055	-1.42872	0.239448	8.57628e-10	2.71971e-09
AT3G51990	401.612	1.01174	0.123703	1.65e-16	6.94e-16			AT3G05410	159.884	-1.21489	0.202406	8.769e-10	2.77948e-09
AT2G23200	90.0534	2.30094	0.286254	1.72e-16	7.21e-16			AT1G07493	68.9862	-1.86129	0.316077	8.87274e-10	2.81191e-09
AT3G14450	179.253	1.62695	0.200898	1.78e-16	7.45e-16			AT1G42960	268.188	-1.00086	0.165765	8.89108e-10	2.81727e-09
AT5G26731	63.229	3.39383	0.424079	2.06e-16	8.59e-16			AT5G59970	207.032	-1.05211	0.174738	9.20781e-10	2.91622e-09
AT4G40060	134.286	2.1518	0.268008	2.07e-16	8.65e-16			AT1G71865	164.015	-1.1614	0.193619	9.40421e-10	2.97795e-09
AT1G77310	216.514	1.35059	0.166649	2.15e-16	8.99e-16			AT3G56130	68.5287	-1.76582	0.299475	9.50574e-10	3.00913e-09
AT5G35735	56.4136	3.5298	0.441873	2.27e-16	9.45e-16			AT4G26900	189.09	-1.08068	0.179905	9.76206e-10	3.08829e-09
AT5G41850	85.195	2.3965	0.299823	2.33e-16	9.71e-16			AT1G75580	26.3161	-3.72978	0.6488	1.03394e-09	3.26623e-09
AT4G03292	58.5803	5.66966	0.693357	2.35e-16	9.8e-16			ATCG00040	30.4636	-3.34918	0.583596	1.04526e-09	3.30147e-09
AT1G48770	137.772	1.95746	0.243994	2.43e-16	1.01e-15			AT5G46160	146.673	-1.23908	0.207745	1.06968e-09	3.37589e-09
AT3G26680	184.627	1.62049	0.201276	2.45e-16	1.02e-15			AT5G09240	62.9472	-1.9462	0.333569	1.13686e-09	3.58562e-09
AT5G42320	102.713	2.22899	0.278733	2.5e-16	1.04e-15			AT3G15360	195.636	-1.21254	0.203459	1.14193e-09	3.60044e-09
AT2G25190	138.992	1.76756	0.22011	2.57e-16	1.07e-15			AT3G60370	144.063	-1.34081	0.225932	1.15699e-09	3.6456e-09
AT5G62865	166.312	1.81774	0.226341	2.62e-16	1.09e-15			AT5G51550	82.9259	-1.64782	0.280415	1.1875e-09	3.74114e-09
AT2G01260	113.074	2.09968	0.262764	2.77e-16	1.15e-15			AT3G62820	104.401	-1.51018	0.256042	1.19114e-09	3.75141e-09
AT5G10700	142.257	1.86582	0.232948	2.79e-16	1.16e-15			AT5G24120	107.449	-1.39148	0.235207	1.2162e-09	3.82789e-09
AT2G29940	348.868	1.23055	0.152212	2.85e-16	1.18e-15			AT1G78000	174.422	-1.14245	0.191732	1.2283e-09	3.86412e-09
AT3G17040	214.663	1.42518	0.177224	3.3e-16	1.37e-15			AT3G47300	231.459	-1.05063	0.175973	1.24695e-09	3.92153e-09
AT1G10000	174.797	1.53815	0.191608	3.37e-16	1.39e-15			AT5G23790	118.73	-1.34094	0.226549	1.25885e-09	3.95644e-09
AT2G27840	249.877	1.37244	0.170647	3.52e-16	1.45e-15			AT3G60910	178.441	-1.12928	0.18997	1.35133e-09	4.24129e-09
AT5G40670	340.592	1.0756	0.133246	3.76e-16	1.55e-15			AT3G09860	218.475	-1.01383	0.17002	1.38311e-09	4.33732e-09
AT2G37760	415.914	1.08176	0.134083	3.93e-16	1.62e-15			AT3G15140	124.967	-1.28491	0.217346	1.41368e-09	4.43177e-09
AT1G54160	63.9266	2.93017	0.370514	4.05e-16	1.67e-15			AT1G29670	43.6862	-2.6084	0.454823	1.4148e-09	4.43458e-09
AT2G17270	221.839	1.37708	0.171831	4.36e-16	1.8e-15			AT3G13400	73.6827	-2.28724	0.39867	1.60543e-09	5.02332e-09
AT5G23430	386.367	1.07145	0.133112	4.55e-16	1.88e-15			AT3G60150	123.061	-1.25968	0.21452	1.83209e-09	5.71891e-09
AT1G03830	377.157	1.01951	0.126652	4.79e-16	1.97e-15			AT5G67140	198.561	-1.05821	0.179169	1.85356e-09	5.78409e-09
AT5G01820	252.067	1.24446	0.155205	4.93e-16	2.03e-15			AT4G38470	176.306	-1.22401	0.208329	1.87024e-09	5.83523e-09
AT4G34590	55.9314	3.58895	0.455315	5.24e-16	2.16e-15			AT3G13677	98.1893	-1.46282	0.251043	1.90392e-09	5.93841e-09
AT1G71070	385.629	1.03003	0.128255	5.5e-16	2.26e-15			AT1G04990	207.203	-1.01315	0.171977	2.12796e-09	6.62362e-09
AT1G59720	78.6342	3.06568	0.391276	5.54e-16	2.28e-15			AT2G03780	276.017	-1.17339	0.200391	2.21567e-09	6.8901e-09
AT1G55910	122.073	1.86229	0.23497	5.86e-16	2.4e-15			AT3G58140	195.562	-1.02743	0.174825	2.28518e-09	7.09954e-09
AT1G06380	347.419	1.14963	0.143638	5.91e-16	2.43e-15			AT3G21640	195.257	-1.10051	0.187746	2.32567e-09	7.21963e-09
AT2G18650	93.5824	10.7105	2.92831	5.95e-16	2.44e-15			AT4G16835	110.679	-1.41634	0.24397	2.33182e-09	7.23758e-09
AT2G27400	136.433	1.88864	0.238725	5.99e-16	2.46e-15			AT1G07745	211.811	-1.02221	0.1744	2.51711e-09	7.79675e-09
AT1G54380	354.249	1.10603	0.138191	6.27e-16	2.57e-15			AT4G07400	128.112	-1.22937	0.21154	2.72813e-09	8.43846e-09
AT1G71850	306.482	1.13722	0.142191	6.41e-16	2.63e-15			AT5G07430	22.5135	-5.47522	0.940594	2.76695e-09	8.55719e-09
AT5G06000	75.0966	2.92524	0.373924	6.94e-16	2.84e-15			AT3G05830	40.8717	-2.42278	0.430032	2.81991e-09	8.71416e-09
AT3G47450	210.196	1.43555	0.180585	7.01e-16	2.87e-15			ATCG00130	49.2637	-2.63612	0.470686	2.83053e-09	8.74561e-09
AT1G55915	169.38	1.55939	0.196766	7.39e-16	3.02e-15			AT4G02380	79.4685	-1.5741	0.274517	2.97092e-09	9.16789e-09
AT1G06780	192.722	1.5368	0.193919	7.58e-16	3.1e-15			AT4G21060	114.547	-1.45359	0.252782	3.0904e-09	9.52466e-09
AT5G10750	215.191	1.4447	0.182109	8.03e-16	3.28e-15			AT4G15930	63.8588	-1.73383	0.30423	3.15411e-09	9.71496e-09
AT2G35742	53.6744	3.44381	0.440235	8.12e-16	3.32e-15			AT1G70640	180.248	-1.17704	0.203125	3.16655e-09	9.75024e-09
AT5G17630	230.792	1.33768	0.168454	8.28e-16	3.38e-15			AT1G47900	110.155	-1.32059	0.228854	3.16904e-09	9.75638e-09
AT3G27550	311.804	1.26823	0.159603	8.47e-16	3.46e-15			AT1G09680	126.924	-1.34094	0.232816	3.24104e-09	9.96558e-09
AT4G08480	221.953	1.44189	0.182372	9.49e-16	3.87e-15			AT4G37070	172.911	-1.1752	0.20293	3.25604e-09	1.00101e-08
AT2G18030	288.303	1.18115	0.149232	1.21e-15	4.9e-15			AT2G20815	112.719	-1.29727	0.224873	3.27087e-09	1.00542e-08
AT4G21740	106.372	2.10096	0.269013	1.21e-15	4.92e-15			AT4G29880	26.6346	-3.31137	0.597073	3.30754e-09	1.01606e-08
AT3G22942	252.356	1.21616	0.153825	1.24e-15	5.04e-15			AT3G56960	105.183	-1.40654	0.245231	3.54155e-09	1.08608e-08
AT3G47530	216.208	1.38851	0.176587	1.44e-15	5.83e-15			AT1G12010	24.9109	-6.98386	1.34323	4.051e-09	1.23866e-08
AT3G18210	158.934	1.63875	0.209243	1.45e-15	5.86e-15			AT4G18440	147.704	-1.16551	0.202603	4.13238e-09	1.26295e-08
AT3G25250	87.0354	10.5881	2.91627	1.48e-15	6e-15			AT5G09980	82.8092	-1.59933	0.28265	4.49212e-09	1.37141e-08
[truncated: 1,325 more rows]
