# Supplementary material for: DNA Double Strand Break Repair Is Important for the Longevity of Primed Seeds
Source: Plant Cell Environ. 2025 Aug 21;48(12):8469–82. doi: 10.1111/pce.70142 (PMC12586901; doi:10.1111/pce.70142)
Supplement: Supplementary file 7 — Table S6. Differentially expressed genes identified by DeSeq2: wild type imbibed seeds vs wild type aged imbibed seeds. [file PCE-48-8469-s003.xlsx]

## Sheet: Table S6 DEG Imbibed vs aged im
GENID	baseMean	log2FoldChange	lfcSE	pvalue	padj	3092		GENID	baseMean	log2FoldChange	lfcSE	pvalue	padj	2998
AT1G01720	12727.5	2.94719	0.0338137	0	0			AT1G02780	7038.77	-1.5642	0.0406925	0	0
AT1G02700	6637.75	1.70306	0.0376013	0	0			AT1G03220	7636.16	-2.08356	0.0387254	0	0
AT1G02750	4410.02	2.56154	0.0507867	0	0			AT1G03230	7406.5	-1.74095	0.040341	0	0
AT1G04560	93643.5	1.94109	0.0323334	0	0			AT1G04410	5414.12	-3.78127	0.0480542	0	0
AT1G05170	2164.47	2.20602	0.0567309	0	0			AT1G06670	1946.89	-2.28745	0.0591672	0	0
AT1G05340	1524.84	2.90291	0.0714154	0	0			AT1G07930	13030.2	-1.37266	0.0297967	0	0
AT1G05510	26616.7	3.05402	0.026368	0	0			AT1G09640	6467.65	-1.53116	0.0347106	0	0
AT1G07400	2805	2.31447	0.0583298	0	0			AT1G12780	3070.28	-2.20739	0.049158	0	0
AT1G07645	7379.25	2.5204	0.042739	0	0			AT1G14920	1033.43	-4.22114	0.108399	0	0
AT1G07985	11786.4	2.20854	0.0378549	0	0			AT1G15690	16513	-1.4512	0.0285875	0	0
AT1G08050	6349.54	1.38615	0.0354498	0	0			AT1G17840	2403.59	-3.9233	0.0698436	0	0
AT1G08170	2323.38	3.10191	0.060517	0	0			AT1G18080	5148.68	-1.84185	0.0383157	0	0
AT1G08570	6161.8	1.4884	0.0394874	0	0			AT1G18540	6037.5	-1.54542	0.0388261	0	0
AT1G09070	41498.9	2.28861	0.0281827	0	0			AT1G24510	4430.43	-1.69453	0.0441929	0	0
AT1G10170	36794.4	2.65764	0.0253036	0	0			AT1G26770	3675.11	-3.39993	0.0529477	0	0
AT1G12320	4349.59	2.52258	0.0438963	0	0			AT1G29900	3568.7	-2.17999	0.0461177	0	0
AT1G12990	1355.36	5.21669	0.112039	0	0			AT1G29940	4422.35	-1.58591	0.0403003	0	0
AT1G13340	6029.18	2.55676	0.0385886	0	0			AT1G30510	1882.64	-3.4539	0.0736247	0	0
AT1G13390	2960.68	1.99084	0.0466419	0	0			AT1G33790	2561.34	-4.69936	0.0757644	0	0
AT1G14200	4473.46	1.92767	0.0400447	0	0			AT1G36160	4366.04	-1.88837	0.0415083	0	0
AT1G15100	2696.47	2.17248	0.0525301	0	0			AT1G43170	8210.68	-2.12332	0.0342648	0	0
AT1G15330	1911.04	2.87401	0.0639016	0	0			AT1G43670	6910	-1.97925	0.0453802	0	0
AT1G15430	2992.1	2.05966	0.0507322	0	0			AT1G07187	934.497	-3.80034	0.100653	0	0
AT1G16030	107770	1.4645	0.0325766	0	0			AT1G48300	4303.59	-1.75207	0.0447145	0	0
AT1G16730	9559.17	1.64722	0.0321631	0	0			AT1G48920	34478.2	-2.01828	0.0251775	0	0
AT1G17010	5165.09	1.4409	0.0379905	0	0			AT1G49475	2275.01	-2.31448	0.0608732	0	0
AT1G17620	1745.71	2.30611	0.0606487	0	0			AT1G49600	2196.53	-2.7648	0.0602353	0	0
AT1G17780	3378.04	2.37156	0.0498412	0	0			AT1G49760	3370.8	-2.00747	0.0460422	0	0
AT1G17810	5147.55	2.6501	0.0449251	0	0			AT1G50920	13939.1	-1.15939	0.0280391	0	0
AT1G19530	2318.5	2.66128	0.0575791	0	0			AT1G55740	6153.34	-1.82389	0.0372726	0	0
AT1G19540	5455.4	1.55298	0.0391641	0	0			AT1G56070	42508.7	-1.3624	0.0253787	0	0
AT1G19660	2616.4	2.81728	0.0552635	0	0			AT1G56110	9671.6	-2.1512	0.0422006	0	0
AT1G20100	10442.9	1.43399	0.0303871	0	0			AT1G63770	18811.9	-1.52643	0.0284454	0	0
AT1G21680	2251.57	2.10016	0.0531093	0	0			AT1G67120	5201.15	-3.01097	0.0456533	0	0
AT1G22530	20912.1	2.54009	0.0294785	0	0			AT1G69870	4221.2	-2.04448	0.0488306	0	0
AT1G22985	1584.35	2.80512	0.0737411	0	0			AT1G70600	6854.49	-1.52198	0.037509	0	0
AT1G23550	5950.14	2.80651	0.0417389	0	0			AT1G72370	7396.98	-1.56888	0.0413487	0	0
AT1G26800	2792.69	2.25173	0.0548414	0	0			AT1G77760	14805.2	-6.00465	0.0532195	0	0
AT1G27730	1774.91	4.23351	0.0803721	0	0			AT1G78080	1378.93	-5.32832	0.1183	0	0
AT1G27990	5837.93	2.50978	0.042731	0	0			AT1G80270	1089.99	-3.58875	0.0931556	0	0
AT1G28200	4122.68	2.17927	0.0453664	0	0			AT1G80440	2094.01	-4.15637	0.0773208	0	0
AT1G29680	3959.69	2.5029	0.0495944	0	0			AT5G02870	6004.21	-1.76174	0.0370594	0	0
AT1G30860	4657.46	2.02087	0.0429205	0	0			AT5G03860	68366.3	-1.59613	0.0231285	0	0
AT1G31280	11680.4	1.45023	0.0317164	0	0			AT5G07090	2292.45	-2.66587	0.0583753	0	0
AT1G32560	29169.2	1.88717	0.0290955	0	0			AT5G08260	1028.58	-4.72697	0.117022	0	0
AT1G32920	7160.2	1.55375	0.0337358	0	0			AT5G10120	2678.62	-2.69447	0.0563717	0	0
AT1G34220	5626.36	1.62234	0.039568	0	0			AT5G13110	5930.92	-1.33247	0.0354395	0	0
AT1G34260	5384.26	1.8245	0.0392123	0	0			AT5G13360	2238.97	-2.30801	0.0570423	0	0
AT1G46768	4432.03	1.916	0.0439936	0	0			AT5G13420	10145	-1.46917	0.033373	0	0
AT1G47540	17542.3	1.30927	0.0288644	0	0			AT5G14040	2994.55	-2.53945	0.052144	0	0
AT1G48130	50053.1	2.04728	0.0296185	0	0			AT5G14520	5780.71	-1.50906	0.0376749	0	0
AT1G49900	2160.47	3.73989	0.0714197	0	0			AT5G15200	3709.99	-1.98647	0.0487237	0	0
AT1G50040	931.6	3.82869	0.100225	0	0			AT5G16130	1464.93	-3.03246	0.0750469	0	0
AT1G50420	7472.82	2.19537	0.0376651	0	0			AT5G19440	6672.78	-1.44574	0.03555	0	0
AT1G51090	1650.9	2.45453	0.0633636	0	0			AT5G20290	8723.87	-1.75254	0.0339964	0	0
AT1G52320	8011.02	1.58446	0.0407254	0	0			AT5G20950	963.226	-4.69287	0.119476	0	0
AT1G52420	4962.13	1.9112	0.0403294	0	0			AT5G21160	1557.17	-2.60513	0.0689827	0	0
AT1G52560	11837.2	1.20566	0.0285853	0	0			AT5G22650	8553.86	-1.63319	0.0356447	0	0
AT1G52690	35921.6	1.86819	0.0340801	0	0			AT5G27120	5933.61	-2.82229	0.0392885	0	0
AT1G54860	6756.83	2.79963	0.0461422	0	0			AT5G27850	3672.04	-1.75777	0.0448191	0	0
AT1G54870	134413	1.31022	0.0293584	0	0			AT5G28540	3848.5	-2.81304	0.0520509	0	0
AT1G55920	2240.76	3.83383	0.0672242	0	0			AT5G28640	3050.75	-3.46605	0.0572459	0	0
AT1G56600	4144	2.98537	0.0526748	0	0			AT5G39740	5173.34	-2.22794	0.0392759	0	0
AT1G57680	6024.25	2.08103	0.0416488	0	0			AT5G40480	1030.43	-3.79218	0.0993178	0	0
AT1G60750	7639.14	4.48748	0.0448742	0	0			AT5G41670	4362.41	-2.93393	0.0580908	0	0
AT1G61100	6286.79	2.46258	0.0392687	0	0			AT5G42020	4122.2	-3.67703	0.0511495	0	0
AT1G64950	8933.17	1.97749	0.0467607	0	0			AT5G44120	222381	-1.00437	0.0221039	0	0
AT1G66500	3451.91	2.73877	0.0519872	0	0			AT5G47210	19138.4	-1.19915	0.0281702	0	0
AT1G67810	2540.97	2.22877	0.0557624	0	0			AT5G55920	3328.46	-1.99358	0.0451708	0	0
AT1G67820	3498.07	2.07792	0.0460876	0	0			AT5G56860	1361.47	-4.99323	0.108364	0	0
AT1G68550	13739.3	2.00834	0.0282806	0	0			AT5G58420	3019.39	-2.05146	0.0483499	0	0
AT1G68690	5137.29	3.43699	0.0450095	0	0			AT5G59910	12214.8	-1.20644	0.0309703	0	0
AT1G70140	4418.97	1.84782	0.0406841	0	0			AT5G60300	2442.96	-3.29284	0.060181	0	0
AT1G70590	4234.2	2.39725	0.0423587	0	0			AT5G60390	27105.2	-2.17347	0.0274907	0	0
AT1G70840	28300.5	1.59083	0.0416835	0	0			AT5G61020	8827.88	-1.47968	0.0342077	0	0
AT1G72100	15733.4	1.40623	0.03042	0	0			AT5G61790	1754.39	-3.12538	0.0686045	0	0
AT1G72150	11398.1	1.65754	0.0298728	0	0			AT5G62190	10221.7	-1.72835	0.0386591	0	0
AT1G72430	4540.38	2.26329	0.0404701	0	0			AT5G64420	8818.98	-1.21372	0.0317712	0	0
AT1G73190	37064.7	1.19085	0.0293603	0	0			AT5G65140	1098.11	-4.35907	0.103388	0	0
AT1G74310	42300.6	2.2002	0.0377269	0	0			AT5G65310	4062.18	-5.08529	0.0682432	0	0
AT1G75280	13840.4	1.29581	0.0289381	0	0			AT5G67360	17205.9	-3.41249	0.0330243	0	0
AT1G75490	1627.48	2.87895	0.0715408	0	0			AT3G05060	4964.25	-2.37282	0.0401414	0	0
AT1G75860	5514.41	2.06845	0.0408283	0	0			AT3G06530	6379.81	-2.23621	0.0375499	0	0
AT1G76590	3142.78	2.07653	0.0523825	0	0			AT3G06860	20696.1	-1.60903	0.0264754	0	0
AT1G76600	882.676	4.29677	0.112448	0	0			AT3G07050	6617.09	-1.76785	0.0447419	0	0
AT1G76680	8511.51	3.27305	0.0444868	0	0			AT3G08580	9809.16	-2.46404	0.0353043	0	0
AT1G76980	2951.49	4.38141	0.0656623	0	0			AT3G09200	6326.06	-1.3786	0.0355834	0	0
AT1G76990	4931.82	1.63821	0.0394675	0	0			AT3G09630	8678.43	-1.44798	0.0333273	0	0
AT1G77450	3158.04	3.27374	0.0552342	0	0			AT3G11410	2293.97	-2.53276	0.056741	0	0
AT1G77680	7676.28	1.29743	0.0337344	0	0			AT3G11964	5830.78	-1.91896	0.0393601	0	0
AT1G80920	3093.55	2.05146	0.0494501	0	0			AT3G13920	16629.3	-1.08896	0.0268289	0	0
AT5G01300	19108.5	2.22056	0.0287328	0	0			AT3G13960	2581.79	-4.36778	0.0701634	0	0
AT5G01670	25862.7	2.64055	0.0272144	0	0			AT3G14230	5834.18	-1.65947	0.0361083	0	0
AT5G03180	2285.79	2.04246	0.0538082	0	0			AT3G14415	4216.79	-3.23138	0.0512844	0	0
AT5G03340	17037.6	1.20513	0.0279341	0	0			AT3G15730	4348.24	-1.71359	0.0414454	0	0
AT5G04340	4709.96	4.70231	0.0592479	0	0			AT3G16560	1041.1	-4.71813	0.116227	0	0
AT5G04930	3017.37	2.35272	0.0514699	0	0			AT3G16810	2577.49	-2.11687	0.0502669	0	0
AT5G05140	3707.48	1.7484	0.0464431	0	0			AT3G18190	3172.76	-1.95808	0.0500006	0	0
AT5G05220	3799.34	3.65617	0.0550513	0	0			AT3G21560	5532.21	-2.40428	0.0493847	0	0
AT5G05410	15732.6	2.28123	0.034855	0	0			AT3G21720	166341	-1.27456	0.0240022	0	0
AT5G05440	4812.67	1.75384	0.0443035	0	0			AT3G22310	5556.29	-2.3232	0.0499642	0	0
AT5G06760	38534.1	2.06034	0.0400847	0	0			AT3G24830	2504.14	-2.50519	0.0561715	0	0
AT5G07330	9396.59	2.4347	0.0349009	0	0			AT3G25520	6804.23	-2.04584	0.0357441	0	0
AT5G08790	25705.8	3.59723	0.0318326	0	0			AT3G27060	3181.67	-2.64321	0.0519989	0	0
AT5G10650	5814.25	2.36171	0.0383441	0	0			AT3G28345	7487.13	-2.60498	0.0369598	0	0
AT5G11090	4197.73	1.87089	0.0441072	0	0			AT3G47520	8660.03	-1.45424	0.0358528	0	0
AT5G11740	11703.5	1.51191	0.0308629	0	0			AT3G49010	3756.06	-1.97298	0.0489618	0	0
AT5G12030	114491	1.49584	0.0273462	0	0			AT3G52140	6707.56	-1.4593	0.0360841	0	0
AT5G13200	2526.31	2.59377	0.0555159	0	0			AT3G52930	4903.5	-3.29024	0.0444921	0	0
AT5G13800	17585.2	1.74109	0.0271725	0	0			AT3G53020	4269.07	-1.58619	0.0421714	0	0
AT5G13810	4922.4	1.8063	0.039735	0	0			AT3G53430	4251.92	-1.6129	0.040145	0	0
AT5G14420	7336.53	2.48859	0.0362717	0	0			AT3G53870	5670.06	-1.82389	0.0420449	0	0
AT5G15870	8826.37	2.10141	0.035998	0	0			AT3G56150	13080.8	-1.19818	0.0312735	0	0
AT5G16360	5224.77	3.00871	0.0439956	0	0			AT3G56360	1406.91	-3.35721	0.0807429	0	0
AT5G16980	2497.52	2.24113	0.0530612	0	0			AT3G57150	8978.07	-2.61802	0.0405705	0	0
AT5G17350	1401.46	4.48753	0.0995876	0	0			AT3G57520	51978	-2.37304	0.0268111	0	0
AT5G17640	3045.06	2.02501	0.0472419	0	0			AT3G58610	10623.2	-1.66921	0.0330983	0	0
AT5G17810	3523.08	2.2938	0.046885	0	0			AT3G59670	1064.16	-3.42528	0.0882392	0	0
AT5G17850	5891.4	3.19765	0.0409991	0	0			AT3G59820	2401.36	-2.02221	0.0520181	0	0
AT5G18130	3295.42	2.45415	0.0583999	0	0			AT3G60750	12086.5	-2.72169	0.0363089	0	0
AT5G18220	1519.64	2.70304	0.0668634	0	0			AT3G62250	5424.39	-1.59375	0.0415174	0	0
AT5G23530	7894.23	1.41847	0.0364456	0	0			AT3G62870	4220.24	-2.20228	0.0468972	0	0
AT5G25280	4940.03	2.31946	0.039262	0	0			AT2G01250	3125.23	-1.8344	0.0473634	0	0
AT5G26760	11994.5	1.35513	0.0353287	0	0			AT2G05710	38779.1	-2.47178	0.0248978	0	0
AT5G35690	6499.73	1.70208	0.0378377	0	0			AT2G15620	60219.3	-3.42979	0.029564	0	0
AT5G39720	7457.55	2.57149	0.0360663	0	0			AT2G17820	1515.25	-4.10947	0.0907742	0	0
AT5G40420	36703.4	1.56329	0.0364572	0	0			AT2G18020	6168.25	-2.06275	0.0376496	0	0
AT5G40880	2729.86	2.32359	0.0510004	0	0			AT2G18960	19435.6	-2.13766	0.0317077	0	0
AT5G43620	3093.82	3.66371	0.060696	0	0			AT2G19540	5033.14	-1.56688	0.0393585	0	0
AT5G43770	2585.54	2.40443	0.052743	0	0			AT2G20180	5789.62	-3.81086	0.0498434	0	0
AT5G45110	9630.04	2.54816	0.0332783	0	0			AT2G21660	4270.83	-2.66846	0.0496563	0	0
AT5G45310	1909.28	2.75953	0.0619016	0	0			AT2G21790	2137.37	-3.51077	0.0721278	0	0
AT5G45690	35513.7	3.06933	0.0305728	0	0			AT2G22430	3327.81	-2.51347	0.0491224	0	0
AT5G48412	7925.96	1.36905	0.0344384	0	0			AT2G23350	4800.94	-1.61263	0.0398607	0	0
AT5G49480	10722.7	1.69924	0.0394021	0	0			AT2G26250	3817.96	-7.52013	0.13696	0	0
AT5G51180	2757.27	2.0315	0.0516009	0	0			AT2G27300	3490.78	-6.5739	0.10762	0	0
AT5G51440	14539	1.93058	0.0356885	0	0			AT2G27510	14742.9	-2.71027	0.0315324	0	0
AT5G52300	6298.36	1.54904	0.0356755	0	0			AT2G27530	7206.19	-1.64912	0.0343563	0	0
AT5G52420	5855.4	1.58186	0.0394992	0	0			AT2G29090	6016.21	-3.35706	0.0488813	0	0
AT5G53590	1824.73	3.30367	0.0745533	0	0			AT2G29380	2392.15	-3.3897	0.0633614	0	0
AT5G53895	2474.51	2.96977	0.0552855	0	0			AT2G30970	4813.51	-2.17978	0.044377	0	0
AT5G54165	2817.66	4.44428	0.0703056	0	0			AT2G33210	1665.91	-2.70871	0.0644948	0	0
AT5G54740	292351	1.56517	0.025174	0	0			AT2G34357	3631.52	-2.1976	0.0473426	0	0
AT5G54940	17780.4	1.47329	0.0297496	0	0			AT2G36530	20410.3	-1.61763	0.0309898	0	0
AT5G54960	10794.3	1.26724	0.0327635	0	0			AT2G37190	2495.86	-2.83191	0.0562601	0	0
AT5G55135	2077.31	3.73797	0.0705678	0	0			AT2G38230	4355.01	-3.79277	0.0539613	0	0
AT5G55750	3437.3	2.43129	0.0495484	0	0			AT2G39980	1446.05	-3.19945	0.0834009	0	0
AT5G56100	9295.2	2.19183	0.0365151	0	0			AT2G40360	7094.63	-1.82867	0.0361934	0	0
AT5G57260	6167.75	1.96423	0.0419928	0	0			AT2G41840	4069.92	-1.72092	0.0447801	0	0
AT5G57550	23966	3.35258	0.0373231	0	0			AT2G42600	3048.67	-2.35196	0.0505178	0	0
AT5G59050	3231.23	2.01082	0.048501	0	0			AT2G47110	3246.9	-2.0581	0.0454759	0	0
AT5G59820	7431.4	4.36636	0.0477892	0	0			AT2G47610	3980.47	-2.07589	0.0443548	0	0
AT5G61390	20609	3.30069	0.0286437	0	0			AT4G02400	5383.31	-1.54016	0.040663	0	0
AT5G62070	1661.16	2.52995	0.0657917	0	0			AT4G05390	17659.8	-2.1629	0.0301561	0	0
AT5G62490	10754.6	1.35513	0.0330533	0	0			AT4G09000	5291.4	-1.75194	0.042648	0	0
AT5G62520	18717.5	3.62657	0.0883226	0	0			AT4G11420	10584.5	-1.64764	0.0355689	0	0
AT5G62620	6015.94	2.08138	0.0387654	0	0			AT4G13940	9957.41	-2.22745	0.0376663	0	0
AT5G63370	10120.8	1.76504	0.035253	0	0			AT4G15000	6618.12	-2.00551	0.0352402	0	0
AT5G63790	4312.22	3.04184	0.0487121	0	0			AT4G15530	13881.2	-3.6422	0.0336682	0	0
AT5G64240	2777.43	3.37804	0.0576454	0	0			AT4G16210	6017.82	-1.57391	0.0411547	0	0
AT5G64250	13085.3	1.77941	0.0287562	0	0			AT4G16720	3842.51	-2.0401	0.0473909	0	0
AT5G64300	9125.15	1.67593	0.0358548	0	0			AT4G17390	2763.67	-1.96579	0.0499598	0	0
AT5G64310	6097.78	2.52566	0.0399841	0	0			AT4G17520	5226.73	-1.9487	0.0396276	0	0
AT5G64430	10356.8	1.61243	0.0304636	0	0			AT4G19160	2511.75	-4.12574	0.0764336	0	0
AT5G64750	31974.9	1.03805	0.0248658	0	0			AT4G23750	1027.1	-4.91489	0.124482	0	0
AT5G65070	17539.4	1.21444	0.0280539	0	0			AT4G25630	1905.68	-4.48984	0.0841919	0	0
AT5G65100	7381.61	2.69409	0.03999	0	0			AT4G26970	3354.2	-4.35943	0.0637053	0	0
AT5G65280	7654.28	1.3864	0.0342626	0	0			AT4G27010	1692.36	-2.64696	0.0696889	0	0
AT5G66400	377414	1.16307	0.0231254	0	0			AT4G27140	12233.9	-1.73847	0.0389436	0	0
AT5G67520	3471.78	2.75827	0.0482837	0	0			AT4G27450	14301.7	-1.59124	0.0331136	0	0
AT3G01570	43212.6	1.10138	0.0266621	0	0			AT4G28520	235288	-1.00753	0.0251278	0	0
AT3G01650	26537.7	4.20142	0.0309453	0	0			AT4G30190	6604.69	-5.39989	0.0631237	0	0
AT3G02550	5595.06	1.46873	0.0373532	0	0			AT4G30990	3447.58	-1.79767	0.0467742	0	0
AT3G02990	11326.8	1.83984	0.0330399	0	0			AT4G31700	4721.68	-2.33958	0.0428709	0	0
AT3G03341	7729.81	2.58227	0.0363977	0	0			AT4G34670	5375.6	-2.00288	0.0387325	0	0
AT3G04360	2599.2	2.07555	0.0513678	0	0			AT4G34710	7705.25	-1.60913	0.0342465	0	0
AT3G05260	28080.6	2.03609	0.0259366	0	0			AT4G35090	26692.5	-1.75501	0.0280737	0	0
AT3G05500	56487.5	1.13836	0.0244483	0	0			AT4G36130	4146.41	-1.65046	0.0411353	0	0
AT3G06420	1571.49	2.93512	0.0710813	0	0			AT4G36880	5934.28	-3.04354	0.043187	0	0
AT3G07090	8548.37	1.77775	0.0342153	0	0			AT4G37870	26125.2	-2.23827	0.0282958	0	0
AT3G08550	3137.27	1.85799	0.0466779	0	0			AT4G37910	10091.2	-1.70973	0.0332639	0	0
AT3G09350	27378.8	1.67805	0.0260732	0	0			AT3G05590	4644.56	-1.67495	0.0447139	1.0884e-307	4.4546e-306
AT3G09440	123999	1.28987	0.0285479	0	0			AT1G52980	5317.76	-1.39824	0.0373488	3.1031e-307	1.2674e-305
AT3G10800	9760.85	1.65849	0.0320393	0	0			AT3G05560	2479.38	-1.90449	0.0509721	3.1664e-306	1.2907e-304
AT3G11020	1685.49	3.93319	0.0786286	0	0			AT5G02480	4864.02	-1.67573	0.0448605	5.0736e-306	2.0638e-304
AT3G11050	10716.8	1.34168	0.0351663	0	0			AT3G18600	2231.32	-2.5974	0.0695975	1.0787e-305	4.3789e-304
AT3G11930	7514.33	1.6903	0.0428046	0	0			AT4G10480	4312.18	-1.56272	0.0419747	4.8681e-304	1.964e-302
AT3G12955	2275.35	2.87871	0.0614683	0	0			AT3G10530	3430.81	-1.61225	0.0433493	2.475e-303	9.9647e-302
AT3G12960	8737.46	1.97989	0.0355724	0	0			AT3G04840	2847.07	-2.1566	0.0584525	8.1514e-299	3.2422e-297
AT3G13310	2794.86	4.49289	0.0682833	0	0			AT3G60240	5721.43	-1.41479	0.038387	6.2872e-298	2.4906e-296
AT3G15280	9256.22	1.89956	0.0415602	0	0			AT1G58380	3831.85	-1.57479	0.0427491	1.2827e-297	5.0611e-296
AT3G15430	6532.07	2.61168	0.0376668	0	0			AT1G14320	8712.95	-1.35216	0.0367265	3.8479e-297	1.5152e-295
AT3G15670	138632	1.49801	0.0245704	0	0			AT1G61870	1180.7	-3.09611	0.0842599	2.028e-296	7.9697e-295
AT3G17520	27679.9	1.90223	0.0318111	0	0			AT1G78050	872.854	-4.44114	0.120885	5.2871e-296	2.0736e-294
AT3G19580	1673.41	3.41247	0.0705871	0	0			AT2G21390	3780.52	-1.55862	0.0424285	5.6708e-296	2.2197e-294
AT3G19680	7352.65	4.40671	0.0487234	0	0			AT1G31970	4614.56	-1.67347	0.0456053	2.2995e-295	8.9653e-294
AT3G19960	7115.52	1.84985	0.0407936	0	0			AT2G32730	5087.49	-1.35896	0.0372042	1.3118e-292	5.0643e-291
AT3G19970	2201.86	3.4173	0.0622467	0	0			AT4G04940	1535.65	-2.38688	0.0654389	4.1984e-292	1.6146e-290
AT3G21295	3508.88	1.96619	0.0456229	0	0			AT5G17920	2478.69	-2.02247	0.0554463	5.1999e-292	1.9958e-290
AT3G22490	12265.1	2.77994	0.034904	0	0			AT5G57630	1038.92	-3.726	0.102198	8.5694e-292	3.2826e-290
AT3G22500	35410.8	2.0249	0.0296978	0	0			AT2G22400	3061.25	-1.76728	0.0485117	2.9555e-291	1.13e-289
AT3G23170	2783.09	4.09631	0.0675391	0	0			AT3G15000	7858.73	-1.2663	0.0348053	2.7848e-290	1.0626e-288
AT3G23605	2341.97	2.65741	0.0597357	0	0			AT4G19960	5685.79	-1.53021	0.0422218	3.3849e-288	1.2792e-286
AT3G23920	9944.61	1.44942	0.0338837	0	0			AT3G11510	1772.06	-2.51377	0.0694318	5.8111e-288	2.192e-286
AT3G24500	2413.77	2.32194	0.0537187	0	0			AT2G43650	4580.7	-1.76136	0.0487179	7.6372e-287	2.8753e-285
AT3G27660	48156.2	1.50045	0.0244077	0	0			AT1G42440	3898.16	-1.55222	0.0429971	5.8919e-286	2.2098e-284
AT3G28210	12612.1	2.43946	0.0297507	0	0			AT1G48630	1581.46	-2.71971	0.0754747	3.8319e-285	1.4317e-283
AT3G30775	6879.37	1.59848	0.0407802	0	0			AT3G51800	4532.06	-1.55203	0.0430576	4.4324e-285	1.653e-283
AT3G06345	17221.8	1.85593	0.0339417	0	0			AT3G56070	1891.96	-2.08039	0.0579082	2.024e-283	7.5197e-282
AT3G44190	9931.56	4.5856	0.0423595	0	0			AT1G37130	2412.35	-8.52292	0.237309	4.1077e-281	1.5176e-279
AT3G45970	1608.21	3.4055	0.0727198	0	0			AT1G14850	2660.89	-1.74026	0.0487602	1.3148e-279	4.8302e-278
AT3G46600	9742.72	2.54353	0.0349993	0	0			AT1G67430	3948.18	-1.4671	0.0411111	1.8175e-279	6.6646e-278
AT3G46930	3776.58	1.68626	0.0445183	0	0			AT1G06220	4282.92	-1.43801	0.0403054	2.4439e-279	8.9282e-278
AT3G49160	2360.73	2.82439	0.0601127	0	0			AT5G01720	1286.78	-2.64855	0.074529	1.5109e-277	5.4894e-276
AT3G50970	15623.4	1.12021	0.0296042	0	0			AT3G23990	5361.85	-1.31728	0.0372215	8.3681e-275	3.018e-273
AT3G50980	17240.8	2.23903	0.0362729	0	0			AT1G80460	902.812	-5.52606	0.156113	8.5619e-275	3.0823e-273
AT3G54940	36994.3	1.11601	0.0274413	0	0			AT3G49990	2899.95	-1.75625	0.0496733	1.9279e-274	6.915e-273
AT3G55980	2930.93	3.07244	0.0603144	0	0			AT5G59850	2135.75	-2.06982	0.0586825	2.4629e-273	8.7863e-272
AT3G56350	17844.9	1.89287	0.0275251	0	0			AT1G15500	3507.68	-1.51248	0.0428659	3.0588e-273	1.0893e-271
AT3G58450	27934.9	1.59918	0.027808	0	0			AT3G08943	3385.08	-1.72802	0.0490616	2.0061e-272	7.1053e-271
AT3G59350	7035.41	1.87249	0.0365106	0	0			AT5G14450	1077.46	-2.98941	0.0849285	2.556e-272	9.0366e-271
AT3G61800	2529.1	2.30837	0.0526341	0	0			AT1G79150	2005.31	-2.21498	0.0629318	4.4111e-272	1.5567e-270
AT3G62770	5544.91	2.11787	0.0390435	0	0			AT3G21540	2163.9	-2.35599	0.0674307	3.0129e-268	1.0502e-266
AT3G63310	3344.77	2.067	0.0482377	0	0			AT4G34200	3012.58	-1.69518	0.0485551	1.2343e-267	4.2796e-266
AT2G02120	20522.9	1.44179	0.0299944	0	0			AT3G11710	5067.84	-1.29154	0.037024	4.5812e-267	1.5828e-265
AT2G02220	4626.56	1.61353	0.0400043	0	0			AT2G36400	1315.99	-2.77583	0.0796712	8.7593e-267	3.0053e-265
AT2G15010	12877	1.13833	0.0288221	0	0			AT4G10320	3504.98	-1.51971	0.043756	7.8749e-265	2.6878e-263
AT2G17840	8710	1.56426	0.0369744	0	0			AT4G18100	3637.33	-1.52691	0.0440237	3.9941e-264	1.3585e-262
AT2G20560	26158.1	1.64525	0.0257444	0	0			AT5G20490	1988.7	-2.05812	0.0594086	8.9471e-264	3.038e-262
AT2G21490	50765	2.40013	0.0253017	0	0			AT5G02960	3208.91	-1.6257	0.046985	6.1229e-263	2.0684e-261
AT2G21820	18015.9	2.69202	0.0277834	0	0			AT1G50200	3550.93	-1.48749	0.0430075	1.1836e-262	3.9847e-261
AT2G22240	6089.59	2.34651	0.0432569	0	0			AT5G39850	2656.19	-2.00471	0.0582274	1.5989e-260	5.3373e-259
AT2G23110	13057.5	1.45319	0.0324157	0	0			AT3G55510	1621.28	-2.4173	0.0703282	1.0997e-259	3.6586e-258
AT2G23120	3944.24	1.77762	0.0431393	0	0			AT5G10360	4332.57	-1.56894	0.0456937	5.4772e-259	1.8191e-257
AT2G23240	25130.9	2.25319	0.0308532	0	0			AT3G49910	5088.54	-1.48867	0.0433842	1.4484e-258	4.8025e-257
AT2G24490	1772.76	3.84859	0.0761788	0	0			AT5G52470	7526.01	-1.21717	0.0355954	1.1901e-256	3.913e-255
AT2G24500	22206.4	1.40934	0.0317582	0	0			AT2G43330	781.529	-3.67703	0.107627	1.4388e-256	4.7228e-255
AT2G26150	2527.49	2.87366	0.0639693	0	0			AT1G03530	2548.02	-1.99507	0.0587176	8.8761e-254	2.8943e-252
AT2G29300	5530.27	1.67208	0.0444432	0	0			AT1G14610	2841.68	-1.85658	0.0547979	3.1393e-252	1.0203e-250
AT2G29450	6285.7	2.05237	0.0429633	0	0			AT3G16830	1551.63	-2.12253	0.062791	3.0709e-251	9.9642e-250
AT2G29490	5224.48	3.24196	0.0437376	0	0			AT4G29510	3390.38	-1.47429	0.0437464	1.5881e-249	5.1194e-248
AT2G29500	8444.7	1.34568	0.0333983	0	0			AT4G25990	789.258	-3.92015	0.11665	1.6539e-248	5.2711e-247
AT2G32120	14054.2	1.36273	0.034029	0	0			AT5G20890	4112.41	-1.45888	0.0435901	4.1891e-246	1.3244e-244
AT2G32190	1780.91	3.92839	0.0829567	0	0			AT5G18380	7467.15	-1.24664	0.037252	5.6473e-246	1.7769e-244
AT2G32800	1426.64	2.73897	0.070577	0	0			AT3G60140	1244.91	-2.35531	0.0704512	7.717e-246	2.4242e-244
AT2G34380	4150.88	2.6797	0.0442578	0	0			AT1G53240	2472.6	-1.84383	0.0553411	5.1128e-244	1.5909e-242
AT2G35300	42522.4	1.1497	0.0253893	0	0			AT1G30230	4813.58	-1.25896	0.0378015	1.2223e-243	3.7976e-242
AT2G36950	3012.81	2.1857	0.0496617	0	0			AT3G03960	2751.41	-1.62885	0.0491485	1.791e-241	5.5382e-240
AT2G38905	1674.31	3.96212	0.0771795	0	0			AT4G27640	2586.33	-1.73449	0.0524237	8.8729e-241	2.7351e-239
AT2G39650	2092.85	2.81835	0.0592261	0	0			AT5G62000	7277.36	-1.08692	0.0328331	1.1584e-240	3.5651e-239
AT2G40170	91059.9	3.11099	0.0341121	0	0			AT5G52040	3951.25	-1.50268	0.0455203	1.6593e-239	5.091e-238
AT2G40340	10448.3	2.62562	0.0408343	0	0			AT5G41520	2286.55	-1.76502	0.0535238	3.9847e-239	1.2207e-237
AT2G41280	63971.4	1.11441	0.0234723	0	0			AT5G50200	717.793	-4.26266	0.129861	6.0992e-237	1.854e-235
AT2G41410	5856.79	2.35635	0.0501691	0	0			AT4G05400	744.292	-3.54111	0.108031	2.098e-236	6.3577e-235
AT2G41640	1488.03	4.00875	0.0886975	0	0			AT1G55350	968.868	-2.87832	0.0879301	7.7202e-236	2.3288e-234
AT2G41770	2779.95	2.83304	0.053215	0	0			AT1G62020	1268.14	-2.61434	0.0808789	3.3926e-230	1.0034e-228
AT2G42000	12075.2	2.36596	0.0337005	0	0			AT3G01160	2777.77	-1.78535	0.0553455	6.2097e-229	1.823e-227
AT2G42270	18382.9	2.48139	0.0359402	0	0			AT5G62690	785.402	-3.28001	0.101751	6.5918e-229	1.9323e-227
AT2G42560	8498.09	1.76086	0.0439054	0	0			AT1G57660	1574.18	-2.12522	0.0659468	1.3106e-228	3.836e-227
AT2G43500	22015.1	1.73394	0.0284593	0	0			AT1G29880	2796.57	-1.62163	0.0503739	5.8055e-228	1.6968e-226
AT2G44410	4732.21	1.61735	0.0384503	0	0			AT3G11340	1010.45	-2.75584	0.0857653	2.4729e-227	7.1956e-226
AT2G46240	7796.39	2.62607	0.0370478	0	0			AT3G18130	640.027	-4.09334	0.12752	7.3215e-227	2.1272e-225
AT2G47520	1196.05	3.43604	0.0894227	0	0			AT4G12750	1911.82	-1.84987	0.0576227	9.2335e-227	2.6788e-225
AT2G47770	17063.5	1.87297	0.0386418	0	0			AT1G31660	2872.16	-1.59298	0.0496228	9.9603e-227	2.8854e-225
AT2G47890	4905.53	2.06051	0.0412116	0	0			AT3G27820	2375.95	-1.67791	0.0525662	3.2096e-224	9.2436e-223
AT4G01870	6347.92	2.66808	0.0393623	0	0			AT1G22500	1748.68	-2.3448	0.0737094	5.266e-223	1.51e-221
AT4G02590	3005.12	1.89738	0.0484232	0	0			AT3G20050	2849.38	-1.57324	0.0494374	7.6227e-223	2.1826e-221
AT4G02880	17264.3	2.18958	0.0305037	0	0			AT1G63660	911.57	-2.86893	0.0904449	1.083e-221	3.0785e-220
AT4G03430	30215.5	1.35338	0.0315504	0	0			AT5G61780	3037.86	-1.63051	0.0513777	1.2023e-221	3.4128e-220
AT4G06746	6624.01	1.8533	0.0386778	0	0			AT1G63940	1076.01	-2.72616	0.0860359	4.1403e-221	1.1702e-219
AT4G09150	13929.3	1.80946	0.0392738	0	0			AT4G09320	2050.01	-1.84371	0.0586269	9.4977e-218	2.6653e-216
AT4G09610	2401.94	3.78059	0.0712776	0	0			AT2G04030	9293.78	-1.0559	0.0335884	3.1469e-217	8.806e-216
AT4G12040	8332.34	1.58636	0.0400219	0	0			AT2G35040	2673.03	-1.55969	0.04981	7.8703e-216	2.193e-214
AT4G13250	2178.8	2.15536	0.0559373	0	0			AT1G13440	4902.24	-1.15412	0.0368538	1.2022e-215	3.3404e-214
AT4G15420	5190.81	2.01763	0.0403224	0	0			AT2G16660	978.732	-2.59514	0.0830864	5.113e-215	1.4187e-213
AT4G16160	11998.1	1.52532	0.0323153	0	0			AT2G41900	622.707	-4.81379	0.154139	1.6705e-214	4.6155e-213
AT4G16790	2837.21	3.18363	0.0568847	0	0			AT5G11560	1819.46	-1.98381	0.0637196	1.7732e-213	4.8653e-212
AT4G17170	5788.52	1.71013	0.0361714	0	0			AT5G12860	3969.51	-1.45202	0.0464526	1.9444e-213	5.3275e-212
AT4G17840	6658.33	1.58273	0.0361637	0	0			AT4G36760	1498.37	-2.21434	0.0711472	2.1434e-213	5.8648e-212
AT4G18280	4287.83	1.79692	0.0438181	0	0			AT5G07200	2223.31	-1.88885	0.0606924	2.5106e-213	6.8599e-212
AT4G18950	5465.07	4.23766	0.0496901	0	0			AT1G69070	4160.98	-1.47954	0.0477261	1.5183e-211	4.1258e-210
AT4G21020	20982.8	1.79137	0.0307218	0	0			AT2G18900	5702.1	-1.16814	0.0377448	1.0746e-210	2.904e-209
AT4G21680	3608.41	2.40129	0.044751	0	0			AT3G13570	1512.67	-1.92586	0.0622769	1.1168e-210	3.014e-209
AT4G21990	17771.9	2.94542	0.0433292	0	0			AT3G50370	8713.45	-1.18948	0.0384764	3.1105e-210	8.3717e-209
AT4G24160	8653.91	3.62316	0.0382046	0	0			AT4G24800	2929.11	-1.44397	0.0467291	3.496e-210	9.3962e-209
AT4G25580	7469.92	1.67014	0.0366101	0	0			AT3G54280	3683.3	-1.3919	0.0450478	4.1252e-210	1.1072e-208
AT4G27170	107679	1.04316	0.0274537	0	0			AT5G19820	7421.85	-1.09465	0.035478	2.3677e-209	6.312e-208
AT4G27280	1695.04	3.59677	0.0746776	0	0			AT2G01140	2351.49	-1.62266	0.0526386	2.7198e-209	7.241e-208
AT4G27530	6170.84	3.07173	0.0474167	0	0			AT2G27840	1354.02	-2.29644	0.0747276	3.4746e-208	9.1762e-207
AT4G29780	1897.54	2.82284	0.0622474	0	0			AT3G57940	1978.06	-1.8888	0.0614628	4.3563e-208	1.1489e-206
AT4G31800	4054.86	1.82153	0.0430805	0	0			AT1G78290	1246.98	-2.25592	0.0737233	2.174e-206	5.6956e-205
AT4G32020	10817.9	1.50268	0.0351334	0	0			AT3G12670	1635.62	-1.8615	0.0609309	1.1536e-205	3.0144e-204
AT4G33985	1444.05	2.88898	0.0769591	0	0			AT3G60770	2413.16	-1.57188	0.0514421	1.2901e-205	3.3667e-204
AT4G35240	7878.66	2.03948	0.0350154	0	0			AT5G26710	2410.56	-1.60252	0.0524687	1.8584e-205	4.8432e-204
AT4G35985	5429.45	4.81324	0.0555809	0	0			AT1G60640	2412.15	-1.59851	0.0524502	1.4093e-204	3.6534e-203
AT4G36010	31767.4	1.43847	0.0242909	0	0			AT3G04400	3047.38	-1.68644	0.0554556	9.022e-204	2.3358e-202
AT4G36600	15732.5	1.56487	0.0318954	0	0			AT1G69760	1476.68	-1.89464	0.0623823	2.5888e-203	6.6936e-202
AT4G37180	4228.1	2.96227	0.046529	0	0			AT4G00100	2187.35	-1.6438	0.0541343	2.9532e-203	7.6256e-202
AT4G39675	5665.82	2.98015	0.0428821	0	0			AT1G74260	4046.75	-1.47919	0.0487242	5.7607e-203	1.4856e-201
AT1G05680	19176.6	1.14823	0.030765	3.2624e-305	1.3216e-303			AT1G80750	2313.51	-1.5772	0.0520098	1.4584e-202	3.7561e-201
AT5G22140	819.851	4.77255	0.128132	4.5943e-304	1.8573e-302			AT1G27400	731.704	-3.35901	0.110937	3.9366e-202	1.0112e-200
AT3G02480	7910.44	1.35453	0.0365141	1.452e-302	5.8342e-301			AT5G16750	2089.19	-1.71102	0.0565021	4.901e-202	1.2557e-200
AT3G57450	1362.39	2.81694	0.0760159	2.1169e-301	8.4882e-300			AT2G37270	2006.77	-1.73287	0.0572345	5.0534e-202	1.2931e-200
AT4G31670	8670.5	1.16548	0.0314486	5.8674e-301	2.3479e-299			AT5G13370	2580.2	-1.82807	0.0603952	6.6546e-202	1.6984e-200
AT5G65165	3647.53	1.62443	0.0439443	1.062e-299	4.2413e-298			AT4G01560	2813.3	-1.47799	0.0488213	7.7005e-202	1.9627e-200
AT5G50240	3094.49	1.87668	0.0508311	3.9776e-299	1.5853e-297			AT5G67080	1044.69	-2.53311	0.0837803	1.0787e-201	2.7422e-200
AT4G38940	1640.21	2.36186	0.0640377	1.795e-298	7.1253e-297			AT4G32720	6019.98	-1.10244	0.0364401	1.9677e-201	4.9895e-200
AT5G22470	8760.24	1.31099	0.0355633	6.5044e-298	2.5715e-296			AT5G26742	6804.28	-1.19981	0.0396652	2.2323e-201	5.6532e-200
AT2G03520	4861.09	1.44781	0.0394526	2.2483e-295	8.7829e-294			AT2G31610	4657.89	-1.24931	0.0413553	7.751e-201	1.9579e-199
AT2G19310	4739.45	1.52149	0.0416128	3.1404e-293	1.2196e-291			AT1G69850	731.981	-3.04001	0.101088	1.8354e-199	4.6066e-198
AT1G64140	12449.5	1.3277	0.0364109	7.5535e-293	2.9276e-291			AT5G19550	3858.98	-1.38635	0.0460935	3.1761e-199	7.9414e-198
AT4G34310	4362.09	1.58299	0.043347	1.2733e-292	4.9256e-291			AT5G15810	2550.38	-1.59605	0.0530881	3.3631e-199	8.3985e-198
AT4G38740	13297.3	1.25509	0.0343831	2.9648e-292	1.1424e-290			AT5G04895	1733.37	-1.79844	0.0599606	2.5657e-198	6.3908e-197
AT2G39110	1052.4	2.99887	0.0824881	2.9729e-290	1.1322e-288			AT1G77030	2790.64	-1.67806	0.0559413	2.8088e-198	6.9877e-197
AT2G37110	19841.4	1.06758	0.0293472	4.4603e-290	1.6954e-288			AT4G18440	629.631	-3.33064	0.111267	9.6912e-198	2.4019e-196
AT1G64795	1253.38	3.06403	0.0845171	8.7431e-289	3.317e-287			AT5G56350	3098.07	-1.53311	0.0511928	1.1899e-197	2.9455e-196
AT5G19900	7331.98	1.52962	0.0421845	1.9826e-288	7.5074e-287			AT5G07350	2256.32	-1.65835	0.0553793	1.3534e-197	3.3457e-196
AT5G13970	5606.05	1.37133	0.0379387	1.3836e-286	5.199e-285			AT1G09620	7730.6	-1.02375	0.0341705	1.5876e-197	3.9199e-196
AT1G35140	816.449	5.16163	0.143048	2.2375e-285	8.3758e-284			AT1G63810	2155.98	-1.69087	0.0565112	2.6068e-197	6.4204e-196
AT5G62580	1511.68	2.40422	0.0667943	1.8619e-284	6.9306e-283			AT2G37230	1213.34	-2.57431	0.0863547	5.0641e-196	1.2441e-194
AT3G28740	1121.56	2.73372	0.0761538	3.1749e-283	1.1773e-281			AT5G26360	2965.79	-1.39102	0.0467866	1.0061e-194	2.4627e-193
AT1G53540	11865	1.13367	0.0315744	1.0711e-282	3.9645e-281			AT3G54470	1110.68	-2.25627	0.0759697	1.2388e-194	3.0284e-193
AT2G19450	8494.51	1.118	0.0312209	4.2522e-281	1.568e-279			AT4G01610	975.73	-2.66283	0.089824	4.7302e-194	1.1535e-192
AT3G48660	2203.07	2.03262	0.0569619	1.239e-279	4.5603e-278			AT5G15120	3496.18	-1.25648	0.0423768	1.2561e-193	3.0517e-192
AT2G43020	2851.55	1.78048	0.0499075	2.2433e-279	8.2106e-278			AT2G32060	1583.5	-1.92092	0.0649148	3.7586e-193	9.1206e-192
AT1G69890	2066.15	1.94229	0.0544621	2.7649e-279	1.0082e-277			AT4G38890	1846.19	-1.6778	0.0566929	4.0094e-193	9.717e-192
AT5G48610	2466.37	1.77641	0.049933	7.91e-278	2.8791e-276			AT5G22440	911.074	-2.60236	0.0884572	3.8334e-191	9.2e-190
AT3G50910	3864.86	1.45717	0.0410273	7.9058e-277	2.867e-275			AT5G60670	552.262	-5.15509	0.175267	1.8353e-190	4.378e-189
AT5G04860	1695.33	2.10257	0.0593597	1.3587e-275	4.9183e-274			AT1G15750	9252.79	-1.07679	0.0366342	3.0286e-190	7.216e-189
AT1G25370	2412.78	1.89346	0.0534607	1.6085e-275	5.8118e-274			AT3G08030	919.098	-2.55992	0.0872339	4.7092e-190	1.1193e-188
AT1G01470	12347.1	1.18632	0.0335369	1.6104e-274	5.7868e-273			AT3G04920	1685.03	-1.84923	0.0630198	7.0013e-190	1.6621e-188
AT5G15537	1732.32	2.16595	0.061313	4.5189e-274	1.6179e-272			AT5G14800	3576.53	-1.29874	0.0443236	3.4727e-189	8.2244e-188
AT4G31830	2571.38	2.10248	0.0595543	7.7759e-274	2.779e-272			AT4G13750	2756.59	-1.40124	0.0479144	1.5793e-188	3.7313e-187
AT4G13180	1984.72	1.92727	0.054641	3.2124e-273	1.1419e-271			AT2G44120	1966.18	-1.96261	0.0671524	1.7698e-188	4.1763e-187
AT5G20150	1192.02	2.66831	0.0756969	6.1492e-273	2.1819e-271			AT3G27740	1041.3	-2.28264	0.0781777	3.4516e-188	8.1355e-187
AT5G15450	4284.42	1.46085	0.0415325	1.9615e-271	6.9099e-270			AT3G62530	1668.43	-1.88522	0.0646688	1.399e-187	3.2936e-186
AT2G47730	2601.28	1.7888	0.0509718	1.8288e-270	6.4195e-269			AT1G74560	777.815	-2.77463	0.0952258	1.7414e-187	4.0946e-186
AT4G20170	3191.57	1.76304	0.0503415	2.1375e-269	7.4899e-268			AT5G67240	1914.56	-2.07755	0.0712952	2.2426e-187	5.267e-186
AT3G54950	2067.5	2.09462	0.0598296	2.8038e-269	9.8073e-268			AT1G01490	552.777	-3.79068	0.130302	9.3543e-187	2.1917e-185
AT2G41630	7666.99	1.32147	0.0377833	1.8574e-268	6.4854e-267			AT2G30620	2009.15	-1.67324	0.0575464	1.6364e-186	3.8295e-185
AT4G11660	1368.45	2.37644	0.0680541	5.9507e-268	2.0705e-266			AT5G09840	994.042	-2.35094	0.0812437	6.8285e-185	1.5811e-183
AT5G01450	2206.73	1.79562	0.0514518	1.741e-267	6.0258e-266			AT4G11040	7178.23	-1.02228	0.03537	5.4429e-184	1.2544e-182
AT5G24590	2658.74	1.72785	0.0495578	6.0928e-267	2.1014e-265			AT2G21440	3769.48	-1.2656	0.0438626	1.7335e-183	3.972e-182
AT1G71130	1540.04	2.33326	0.066942	6.4136e-267	2.2082e-265			AT3G07770	5955.22	-1.05293	0.0364981	2.5514e-183	5.8392e-182
AT1G68340	2185.66	1.92172	0.0551344	7.9075e-267	2.7178e-265			AT1G72440	3967.64	-1.50632	0.052293	5.4132e-183	1.2346e-181
AT2G38870	8604.11	1.19265	0.034251	5.1997e-266	1.7809e-264			AT5G57655	5080.29	-1.09221	0.0379262	1.0239e-182	2.3325e-181
AT5G61820	4562.56	1.44386	0.0415286	2.2821e-265	7.8025e-264			AT1G03000	1024.99	-2.39674	0.0834641	4.1947e-182	9.5227e-181
AT4G36900	2332.64	1.91668	0.0552457	2.4362e-264	8.3008e-263			AT5G25350	2266.84	-1.46553	0.0510404	7.8887e-182	1.7847e-180
AT5G42010	1269.18	2.81824	0.0813798	9.7698e-264	3.3117e-262			AT2G26980	5711.56	-1.11961	0.0390151	1.7955e-181	4.0528e-180
AT3G18770	2709.85	1.78856	0.0517015	5.9171e-263	2.0023e-261			AT2G16430	695.524	-6.34784	0.22109	2.9949e-181	6.7524e-180
AT3G60200	784.602	3.55463	0.102793	7.5268e-263	2.5383e-261			AT2G43680	3644.13	-1.19827	0.0418121	5.0441e-181	1.1359e-179
AT1G76690	943.166	3.42184	0.0989732	1.2217e-262	4.1057e-261			AT1G25260	1750.01	-1.68635	0.0590704	7.6263e-180	1.7058e-178
AT5G54310	4674.09	1.3872	0.0401156	1.716e-262	5.7573e-261			AT3G61070	3051.91	-1.3247	0.0463938	8.59e-180	1.9192e-178
AT3G21380	13372.3	2.58132	0.0748816	3.3979e-262	1.1381e-260			AT5G07440	6086.16	-1.31205	0.0459738	1.1955e-179	2.6649e-178
AT1G79660	1093.27	2.81536	0.0816198	1.0261e-261	3.4311e-260			AT2G31410	4628.01	-1.16138	0.0407713	7.6461e-179	1.7006e-177
AT1G75270	2069.27	2.09868	0.0610313	9.6891e-260	3.2288e-258			AT5G61770	2115.4	-1.53381	0.0539696	3.1457e-178	6.9806e-177
AT4G34740	6279.07	1.21931	0.0355537	4.1989e-258	1.3899e-256			AT1G07770	1108.59	-2.07773	0.07328	1.3843e-177	3.0583e-176
AT1G36370	5485.14	1.26589	0.0369565	1.4599e-257	4.8244e-256			AT3G12860	1597.18	-1.7087	0.0603223	4.1308e-177	9.1154e-176
AT4G15410	6130.32	1.29781	0.0379099	2.9021e-257	9.558e-256			AT5G47910	3311.01	-1.37872	0.0487053	9.0316e-177	1.9886e-175
AT3G57120	1598.51	2.57994	0.0757029	1.3685e-255	4.4846e-254			AT5G02050	5038.67	-1.2347	0.0436537	1.9773e-176	4.3486e-175
AT4G09600	12269.3	1.40501	0.0411932	1.5487e-255	5.0668e-254			AT2G29980	505.765	-4.31703	0.152812	2.8674e-176	6.2993e-175
AT4G36620	958.494	3.00131	0.088169	6.0489e-255	1.9757e-253			AT1G18850	2065.64	-1.57601	0.0558054	4.8779e-176	1.0704e-174
AT5G66780	19407.7	1.09115	0.0320928	1.0591e-253	3.4479e-252			AT2G01570	1989.66	-1.63618	0.0579415	5.0425e-176	1.1041e-174
AT5G65300	2755.02	1.76072	0.0521219	7.9748e-251	2.5833e-249			AT4G32650	3394.34	-1.33684	0.0473556	8.1099e-176	1.7737e-174
AT4G29070	1420.99	2.35084	0.069663	1.7964e-250	5.8098e-249			AT3G23620	2729.58	-1.30473	0.0462772	2.3658e-175	5.163e-174
AT3G52230	2915.99	1.62477	0.048182	7.2368e-250	2.3366e-248			AT5G24740	1866.35	-1.62624	0.0577123	2.5595e-175	5.5795e-174
AT1G24150	1105.79	2.88058	0.0855345	2.2431e-249	7.2188e-248			AT1G75200	2460.21	-1.49727	0.0531445	3.5207e-175	7.6663e-174
AT1G33050	6986.64	1.22685	0.0364099	2.5206e-249	8.0988e-248			AT4G32520	2316.87	-1.45585	0.0518296	4.1908e-174	9.0655e-173
AT2G43410	6664.95	1.22661	0.0364275	5.4154e-249	1.7372e-247			AT2G41560	505.302	-4.88988	0.17416	5.6462e-174	1.2187e-172
AT3G08700	1500.53	2.1842	0.0649309	9.0661e-249	2.9035e-247			AT4G26600	1719.82	-1.88991	0.0674576	1.9248e-173	4.141e-172
AT4G13340	2156.78	2.01243	0.0598344	1.2004e-248	3.838e-247			AT2G16600	2720.58	-1.46375	0.0523216	8.6925e-173	1.864e-171
AT2G03340	4986.23	1.35696	0.0403372	1.44e-248	4.5968e-247			AT1G33680	2299.52	-1.49092	0.0533844	3.6113e-172	7.7187e-171
AT5G10300	7518.45	1.25269	0.037277	5.0633e-248	1.6111e-246			AT5G09510	1591.61	-1.66891	0.0598218	6.7525e-172	1.4417e-170
AT2G39570	2179.81	1.91612	0.0570617	6.5399e-248	2.0776e-246			AT4G08350	4724.64	-1.20282	0.0430987	8.6431e-172	1.8434e-170
AT5G55240	17988.7	1.07703	0.0321186	1.1085e-246	3.5103e-245			AT4G18650	667.35	-2.74247	0.0984859	1.7295e-171	3.6847e-170
AT1G16840	2221.38	1.79246	0.0535794	5.1472e-246	1.6221e-244			AT5G61170	1344.66	-1.90658	0.0684882	3.0438e-171	6.4778e-170
AT1G07310	2880.81	1.55982	0.0466451	9.7047e-246	3.0438e-244			AT5G28840	2367.03	-1.47113	0.0528592	5.4509e-171	1.1575e-169
AT1G07670	11632.1	1.03709	0.0310143	1.8579e-245	5.8179e-244			AT1G64190	1234.2	-2.15155	0.0776328	7.1503e-170	1.5087e-168
AT1G54050	4534.05	1.49228	0.0446497	2.1282e-245	6.6539e-244			AT5G25460	3468.74	-6.97164	0.251905	9.6672e-170	2.0375e-168
AT4G35180	1193.75	3.08478	0.0925464	1.0959e-244	3.421e-243			AT3G46040	1689.76	-1.627	0.0590201	7.6243e-168	1.5967e-166
AT1G55530	2929.18	1.71613	0.0514821	2.8725e-244	8.9523e-243			AT1G18800	1166.67	-2.12241	0.0771773	2.6764e-167	5.5991e-166
AT1G27170	1349.83	2.33762	0.0702812	1.7336e-243	5.3774e-242			AT2G17360	3773.44	-1.15611	0.0419989	3.3979e-167	7.101e-166
AT4G29140	1335.85	2.29444	0.0691637	4.325e-242	1.3395e-240			AT1G10490	1275.65	-1.89141	0.0688597	9.2169e-167	1.9221e-165
AT1G17170	3406.44	1.66874	0.0504301	8.569e-241	2.6455e-239			AT5G46180	5147.78	-1.08336	0.0394162	1.0993e-166	2.2877e-165
AT5G57790	2471.53	1.74418	0.0528406	1.4459e-239	4.443e-238			AT2G38280	3313.8	-1.26949	0.0462218	1.7242e-166	3.5843e-165
AT1G71000	860.95	3.21204	0.0975335	9.7513e-239	2.9825e-237			AT1G72040	4244.75	-1.09089	0.0397761	6.2669e-166	1.2946e-164
AT2G40140	9442.9	1.05647	0.0320752	3.135e-238	9.5739e-237			AT5G47010	4842.88	-1.01574	0.0370777	1.5745e-165	3.2492e-164
AT3G26580	2099.51	1.7494	0.0531736	5.7342e-238	1.7485e-236			AT5G40200	2911.16	-1.28733	0.0470175	1.6314e-165	3.363e-164
AT1G59860	1465.48	2.31164	0.0703162	6.9395e-238	2.1127e-236			AT2G39890	500.535	-3.66783	0.134583	1.8366e-164	3.7743e-163
AT2G33520	1570.21	2.21578	0.0675826	1.7617e-236	5.3469e-235			AT3G13940	3609.62	-1.38446	0.0507518	2.4221e-164	4.9671e-163
AT3G14595	2081.06	2.06321	0.0629474	2.5813e-236	7.8105e-235			AT3G11130	5166.93	-1.14632	0.0421175	1.4717e-163	3.0087e-162
AT4G25610	2284.33	1.79358	0.0547519	5.231e-236	1.5803e-234			AT5G12080	2359.21	-1.47545	0.054228	1.5592e-163	3.1843e-162
AT2G25625	649.838	4.08238	0.124951	5.8617e-235	1.7655e-233			AT2G47000	3631.47	-1.19925	0.0440754	2.0115e-163	4.1037e-162
AT1G07530	6724.24	1.08884	0.033301	1.5733e-234	4.7314e-233			AT4G01290	2643.87	-1.35805	0.0500265	8.9001e-163	1.8064e-161
AT5G02750	891.726	3.49774	0.10731	2.3305e-234	6.9979e-233			AT3G22230	5003.1	-1.18136	0.043564	2.3371e-162	4.7289e-161
AT3G46620	1166.5	2.3555	0.0722263	3.7172e-234	1.1145e-232			AT1G15930	1335.33	-1.89515	0.0700469	6.4209e-162	1.2952e-160
AT2G18915	1738.16	2.03117	0.0622681	3.9233e-234	1.1745e-232			AT2G40430	3232.21	-1.23331	0.0455685	1.0088e-161	2.0328e-160
AT3G05940	1763.35	1.95232	0.0599358	2.0362e-233	6.0864e-232			AT1G13160	2467.5	-1.36014	0.0502901	1.4708e-161	2.9609e-160
AT1G02310	625.264	4.70934	0.144807	1.6452e-232	4.9101e-231			AT1G52930	1164.1	-2.23619	0.0828127	2.5418e-161	5.096e-160
AT3G12400	2974.96	1.5815	0.0486526	2.3106e-232	6.8859e-231			AT1G78170	466.41	-4.95283	0.183962	4.7985e-160	9.5621e-159
AT2G23640	1411.74	2.4745	0.0762774	1.127e-231	3.3534e-230			AT4G02930	3469.41	-1.41462	0.0525621	5.0122e-160	9.9779e-159
AT3G57020	3824.23	1.36454	0.0420905	4.6824e-231	1.3912e-229			AT3G57000	2393.51	-1.4552	0.054175	1.7969e-159	3.5664e-158
AT4G02195	1754.25	1.90332	0.0587742	1.1342e-230	3.3648e-229			AT1G59990	742.81	-2.41748	0.0902003	4.7946e-159	9.4967e-158
AT3G57880	8569.17	1.05461	0.0325566	2.0274e-230	6.0055e-229			AT2G28290	3331.25	-1.33046	0.0496033	5.9157e-159	1.1694e-157
AT4G35940	2983.63	1.63324	0.0504862	3.7993e-230	1.1221e-228			AT1G72320	2586.36	-1.32124	0.0493479	2.2593e-158	4.4483e-157
AT2G02800	1791.35	1.89778	0.0587254	8.1811e-230	2.4125e-228			AT2G02040	4305.67	-1.14683	0.0428257	2.3114e-158	4.5462e-157
AT2G36220	827.311	3.20336	0.0992034	1.0918e-229	3.2148e-228			AT1G06760	3079.57	-1.19581	0.0447185	6.2773e-158	1.2322e-156
AT1G75510	4231.88	1.289	0.0400621	1.5749e-227	4.596e-226			AT5G27600	3309.83	-1.23133	0.0461251	2.0878e-157	4.0943e-156
AT5G52640	100892	1.12994	0.035129	1.8588e-227	5.4167e-226			AT3G63130	1015.52	-2.23314	0.0839849	1.2137e-156	2.3707e-155
AT2G38465	1524.8	1.96946	0.0614815	7.7451e-226	2.2404e-224			AT3G18370	5562.59	-1.00437	0.0377392	2.3273e-156	4.5413e-155
AT2G17730	1105.76	2.68413	0.0840566	1.4046e-224	4.057e-223			AT2G42430	1098.47	-2.29278	0.0863628	3.4648e-156	6.7544e-155
AT4G11910	1704.48	1.98419	0.06214	1.5285e-224	4.4087e-223			AT2G20450	1305.54	-1.83709	0.0691619	4.1609e-156	8.1034e-155
AT1G01240	1663.4	2.20379	0.0691329	6.6679e-224	1.9176e-222			AT2G31660	2464.36	-1.47816	0.0557487	1.995e-155	3.8738e-154
AT3G55430	3943.35	1.29858	0.040774	5.0534e-223	1.4511e-221			AT3G02560	2193.54	-1.41788	0.0535365	4.7498e-155	9.2048e-154
AT3G09370	1549.06	1.95628	0.0615282	1.483e-222	4.24e-221			AT1G68990	1756.93	-1.52176	0.057472	5.1107e-155	9.8944e-154
AT4G18050	1819.51	2.18478	0.0687245	1.6408e-222	4.6844e-221			AT1G13730	795.957	-2.34232	0.0885569	5.6844e-155	1.0984e-153
AT5G04250	2037.13	1.73867	0.0546875	2.2656e-222	6.459e-221			AT4G15090	1176.7	-1.90196	0.0719628	1.2177e-154	2.3482e-153
AT1G16850	5327.32	1.38068	0.0434461	3.7355e-222	1.0634e-220			AT4G31880	2931.02	-1.20106	0.045413	1.4898e-154	2.8702e-153
AT1G76970	3585.33	1.33984	0.0422181	1.6547e-221	4.6903e-220			AT3G16840	2967.07	-1.22405	0.0464579	2.1019e-153	4.0298e-152
AT4G28330	1288.22	2.57797	0.0813692	2.929e-221	8.2903e-220			AT3G60245	1499.26	-1.80089	0.0684474	2.9684e-153	5.6855e-152
AT1G03890	4710.78	1.38069	0.043586	1.0579e-220	2.9857e-219			AT4G35830	4734.09	-1.00796	0.0382662	3.3916e-153	6.4898e-152
AT5G03540	2443.94	1.63774	0.0517448	1.7939e-220	5.0557e-219			AT2G27710	1835.55	-1.66149	0.0633675	3.8339e-152	7.2936e-151
AT3G61260	2802.98	1.47882	0.0467841	8.1828e-220	2.3028e-218			AT1G12110	736.218	-2.52401	0.0963714	5.4248e-152	1.029e-150
AT5G20190	4381.1	1.35176	0.0428062	2.5383e-219	7.1331e-218			AT5G22320	1340.82	-1.8332	0.0700749	1.4183e-151	2.6827e-150
AT3G06355	20460.2	1.27005	0.0404085	2.9831e-217	8.3594e-216			AT4G16630	4735.2	-1.30454	0.0498478	2.1827e-151	4.1245e-150
AT1G09950	602.312	4.16623	0.133186	8.8594e-216	2.4651e-214			AT4G28200	4631.76	-1.16482	0.0445504	4.6386e-151	8.7486e-150
AT1G21780	1249.18	2.19701	0.0703524	6.794e-215	1.8825e-213			AT5G45775	730.736	-2.57543	0.0990659	6.9308e-150	1.3022e-148
AT1G80610	870.447	2.92577	0.0938125	1.557e-214	4.3081e-213			AT2G36620	767.32	-2.86436	0.110235	9.1378e-150	1.7136e-148
AT1G19770	1210.8	2.27357	0.0728752	1.8182e-214	5.0167e-213			AT5G11240	2032.28	-1.59734	0.0614294	1.0607e-149	1.9834e-148
AT1G12710	1688.76	1.96528	0.0629877	1.9219e-214	5.2955e-213			AT3G58060	680.296	-2.91319	0.112111	1.06e-149	1.9834e-148
AT4G12120	2706.24	1.61307	0.0517381	4.6146e-214	1.2697e-212			AT5G35530	2127.42	-1.40332	0.0539755	1.6267e-149	3.039e-148
AT4G22920	1780.17	2.0492	0.065802	1.0655e-213	2.9277e-212			AT3G58660	6207.47	-1.31132	0.0504687	2.1658e-149	4.0346e-148
AT1G70530	1462.33	2.15026	0.0692511	1.5136e-212	4.1301e-211			AT3G55160	993.04	-2.09409	0.0806985	3.3512e-149	6.237e-148
AT4G18380	1044.28	2.38295	0.0767597	2.2409e-212	6.1061e-211			AT1G08360	1972.79	-1.64128	0.0632621	5.4838e-149	1.0196e-147
AT5G20790	887.482	2.66115	0.0858885	1.1591e-211	3.1541e-210			AT4G28450	2152.13	-1.34974	0.0520207	7.043e-149	1.3071e-147
AT1G15920	3523.95	1.30852	0.0422586	6.0858e-211	1.6469e-209			AT4G02230	1916.24	-1.53244	0.0590902	7.1873e-149	1.3326e-147
AT3G51860	1839.73	1.98528	0.0642341	1.6881e-210	4.5495e-209			AT3G20120	1170.59	-1.83449	0.0708674	2.0603e-148	3.813e-147
AT2G27050	7167.66	1.05494	0.0341403	5.9369e-210	1.5913e-208			AT2G29200	4674.24	-1.07279	0.0413972	2.0915e-148	3.8671e-147
AT2G15490	2686.43	1.49821	0.0485133	6.0074e-210	1.6081e-208			AT1G16610	2119.04	-1.47759	0.0571316	5.0029e-148	9.2327e-147
AT3G10540	3393.57	1.41246	0.0457729	1.4417e-209	3.854e-208			AT3G11940	3075.82	-1.21407	0.0469755	1.0889e-147	2.0057e-146
AT1G23070	2296.9	1.92583	0.0624608	2.1149e-209	5.6458e-208			AT4G34910	2851.03	-1.24621	0.0482803	2.2764e-147	4.1854e-146
AT1G61140	4857.05	1.19028	0.0386033	4.0652e-209	1.0808e-207			AT2G39460	2990.84	-1.31195	0.0509931	1.7066e-146	3.1144e-145
AT2G29420	1398.86	2.1586	0.0701472	1.1765e-208	3.1196e-207			AT1G60770	504.195	-3.25011	0.126755	6.3663e-146	1.1565e-144
AT3G59580	2246.36	1.87538	0.0610948	1.3098e-207	3.45e-206			AT1G11300	1107.4	-1.91542	0.074708	1.004e-145	1.8221e-144
AT3G02555	911.089	2.79921	0.0913431	6.5561e-207	1.7245e-205			AT5G56500	1212.22	-1.78017	0.0694711	1.7959e-145	3.2563e-144
AT4G00755	4148.33	1.31461	0.0428884	8.5818e-207	2.2544e-205			AT5G58350	890.69	-2.30486	0.0903214	1.7198e-144	3.1127e-143
AT5G52530	14057.1	1.0767	0.0351315	1.0045e-206	2.6352e-205			AT2G46450	404.354	-4.9858	0.195407	5.64e-144	1.0161e-142
AT3G54020	981.036	2.40973	0.0788373	6.2382e-206	1.6322e-204			AT4G05410	3111.46	-1.23142	0.0482854	6.1614e-144	1.108e-142
AT4G18920	946.111	2.618	0.0858983	8.0708e-205	2.1005e-203			AT5G67330	2651.4	-1.2473	0.0489225	8.5958e-144	1.543e-142
AT2G48010	1188.66	2.2977	0.0754301	1.1819e-204	3.072e-203			AT5G57390	2285.47	-1.65211	0.0648517	9.3482e-144	1.6766e-142
AT5G20730	5211.63	1.28913	0.0422887	1.3687e-204	3.5528e-203			AT5G19510	2409.73	-1.30412	0.0511757	1.1212e-143	2.009e-142
AT4G19390	1143.26	2.49578	0.0824498	3.8369e-202	9.8688e-201			AT1G74060	2212.09	-1.33291	0.0523547	1.8988e-143	3.3993e-142
AT4G34480	1138.09	2.27374	0.0750921	4.2559e-202	1.0918e-200			AT3G58560	1916.54	-1.43774	0.0565266	3.2448e-143	5.8037e-142
AT5G51070	7625.14	1.02074	0.0337012	8.9815e-202	2.2863e-200			AT1G12920	3974.19	-1.07632	0.042299	3.6825e-143	6.5805e-142
AT2G30020	1184.63	2.26155	0.0748238	1.9113e-201	4.8527e-200			AT5G56260	757.496	-2.25258	0.08874	6.461e-143	1.1525e-141
AT2G01010	1745.44	1.82061	0.0602484	2.43e-201	6.1462e-200			AT1G80640	841.976	-7.65713	0.300915	4.2856e-142	7.5894e-141
AT1G78390	1180.39	2.13514	0.0708121	1.5743e-200	3.9715e-199			AT5G62350	732.693	-2.38612	0.0944535	1.4583e-141	2.5778e-140
AT4G12290	2890.03	1.45365	0.0481981	2.2155e-200	5.5821e-199			AT2G05220	790.592	-2.25468	0.0895947	1.6855e-140	2.9556e-139
AT5G27760	4062.84	1.32426	0.0439469	6.2601e-200	1.5753e-198			AT1G28420	4140.72	-1.25057	0.0496859	3.3489e-140	5.857e-139
AT1G53760	2272.86	1.52036	0.0505244	1.8864e-199	4.7286e-198			AT1G19520	1051.17	-2.39554	0.0953361	4.3037e-140	7.5202e-139
AT3G14660	9994.34	1.03922	0.0345311	2.7351e-199	6.8476e-198			AT2G46280	3704.7	-1.05737	0.0420906	1.3574e-139	2.3657e-138
AT2G19900	4689	1.16123	0.0386523	1.158e-198	2.8881e-197			AT1G75240	771.874	-2.24471	0.0895601	1.8507e-139	3.2196e-138
AT5G11840	1021.18	2.27634	0.0759396	3.1409e-198	7.8041e-197			AT4G11140	5573.95	-2.39844	0.0957553	2.4646e-139	4.2801e-138
AT5G17840	807.133	2.65666	0.0886217	3.5246e-198	8.7464e-197			AT1G70000	487.478	-6.08647	0.242489	5.181e-139	8.9816e-138
AT5G44290	3358.62	1.4252	0.04759	1.6637e-197	4.1027e-196			AT5G23900	1189.8	-1.95014	0.077922	5.4885e-139	9.5062e-138
AT2G21180	3205.62	1.51172	0.0506183	1.7237e-196	4.2401e-195			AT4G04890	2725.05	-1.21339	0.0484535	8.2505e-139	1.4265e-137
AT5G06370	5762.72	1.22322	0.0410343	1.0651e-195	2.6135e-194			AT1G77510	1046.17	-1.98317	0.0794847	3.7135e-138	6.3705e-137
AT5G57900	3880.08	1.51401	0.0508085	1.2103e-195	2.9659e-194			AT1G24280	450.641	-3.12483	0.125829	5.9402e-137	1.0155e-135
AT2G44310	6018.65	1.21976	0.0410766	3.6451e-194	8.8997e-193			AT2G46830	511.386	-2.97933	0.120209	2.1479e-136	3.6624e-135
AT5G07220	2240.51	1.53203	0.0516481	6.8125e-194	1.6592e-192			AT4G27090	2643.68	-1.31239	0.0529232	3.207e-136	5.4588e-135
AT4G24590	2160.62	1.70097	0.0573852	1.0965e-193	2.6674e-192			AT5G08180	1483.11	-1.73681	0.0701105	4.3739e-136	7.4386e-135
AT5G39785	2009.36	1.59581	0.0539353	5.9768e-193	1.4467e-191			AT2G26080	1876.68	-1.52816	0.0616906	4.7739e-136	8.1049e-135
AT5G36250	2520.77	1.49333	0.0505425	2.1609e-192	5.2243e-191			AT2G31740	1587.34	-1.45848	0.0588673	4.8223e-136	8.18e-135
AT5G12020	4250.05	1.27102	0.0430053	2.2786e-192	5.5021e-191			AT5G14580	2492.24	-1.41396	0.0571419	1.1404e-135	1.9311e-134
AT3G48070	4971.72	1.21403	0.0411598	1.4437e-191	3.469e-190			AT2G36970	1282.12	-1.80708	0.0730784	1.2517e-135	2.1123e-134
AT4G02350	2476.26	1.43777	0.0488174	3.9841e-191	9.5501e-190			AT2G36160	1313.79	-1.76192	0.0712789	1.6248e-135	2.7374e-134
AT1G18740	667.835	3.27349	0.111267	5.5016e-191	1.3172e-189			AT1G58360	2640.85	-1.3139	0.0531883	3.2199e-135	5.4107e-134
AT3G09480	2863.29	1.5874	0.0539662	9.9869e-191	2.3881e-189			AT5G48850	542.295	-2.89524	0.117434	4.8052e-135	8.0678e-134
AT2G19320	994.63	2.36811	0.080569	1.4636e-190	3.4957e-189			AT5G17930	933.793	-2.04882	0.0831115	7.2949e-135	1.2227e-133
AT2G37970	2873.01	1.42755	0.0485934	3.5843e-190	8.5298e-189			AT1G68240	464.497	-3.03654	0.123263	7.8043e-135	1.307e-133
AT3G12320	3758.77	1.20379	0.0410365	1.6991e-189	4.0288e-188			AT4G19006	1996.83	-1.34708	0.0546298	9.9554e-135	1.6658e-133
AT3G17710	1196.09	2.18627	0.0747442	9.4098e-189	2.2258e-187			AT1G23820	3009.21	-1.14739	0.046515	1.055e-134	1.7639e-133
AT4G36700	2806.67	1.57369	0.0540779	9.1608e-187	2.1489e-185			AT1G59760	2331.37	-1.39778	0.0567486	1.943e-134	3.2429e-133
AT5G67350	1644.81	1.86291	0.0640854	1.7659e-186	4.1276e-185			AT2G06990	1721.76	-1.46634	0.0595399	1.9427e-134	3.2429e-133
AT2G32210	2934.1	3.86729	0.133417	1.3619e-185	3.1684e-184			AT5G46580	1046.3	-2.16013	0.0878833	3.3306e-134	5.5494e-133
AT1G55680	5823.71	1.08409	0.0373644	2.1105e-185	4.9042e-184			AT1G74050	2254.83	-1.29974	0.0528945	8.6459e-134	1.4394e-132
AT4G27652	992.327	2.35966	0.0814646	3.1276e-185	7.2591e-184			AT2G45740	476.357	-3.19132	0.130266	2.4217e-133	4.0248e-132
AT5G07360	4400.55	1.15415	0.0398065	3.3808e-185	7.8375e-184			AT1G80680	1408.92	-1.59719	0.0652033	4.118e-133	6.8327e-132
AT2G26310	1380	2.08639	0.0721206	9.4581e-185	2.1874e-183			AT4G24270	909.795	-1.99926	0.0816934	5.5507e-133	9.2021e-132
AT5G66110	815.166	2.66147	0.0921504	2.5499e-184	5.8906e-183			AT4G27730	1225.85	-4.50562	0.184495	8.0166e-133	1.3257e-131
AT3G14330	1660.05	1.94734	0.067507	9.9053e-184	2.2802e-182			AT2G19480	7411.79	-1.11404	0.0456711	9.9244e-133	1.6398e-131
AT3G45640	1778.82	1.66548	0.0577195	1.0546e-183	2.4248e-182			AT2G09990	1965.34	-1.42999	0.0585034	1.8145e-132	2.988e-131
AT3G60410	1838.76	1.67124	0.0579245	1.1828e-183	2.7164e-182			AT3G44750	2074.32	-3.03307	0.124564	5.3494e-132	8.7871e-131
AT5G47120	6602.49	1.01115	0.0350669	4.2354e-183	9.6819e-182			AT1G23280	2625.81	-1.15797	0.0474434	6.2095e-132	1.0192e-130
AT5G57710	9976.17	1.0515	0.0364859	5.3967e-183	1.2322e-181			AT3G57490	1049.34	-2.14046	0.0878666	6.4433e-132	1.0566e-130
AT2G24100	3923.73	1.28547	0.0446759	1.6146e-182	3.6697e-181			AT4G18730	1853.78	-1.52058	0.0625025	2.8137e-131	4.6027e-130
AT3G57530	1918.81	1.59258	0.0554365	4.7493e-182	1.0769e-180			AT3G56340	703.005	-2.2233	0.0914878	3.1143e-131	5.0903e-130
AT1G20980	8540.98	1.01263	0.0352408	6.9381e-182	1.5715e-180			AT1G64550	2011.45	-1.30257	0.0535793	5.1781e-131	8.4494e-130
AT5G17050	2328.85	1.5388	0.0536091	9.2061e-182	2.0804e-180			AT5G02450	798.135	-2.17406	0.0895886	8.0448e-131	1.3106e-129
AT3G57800	1316.89	1.87139	0.0654734	2.2883e-180	5.1358e-179			AT4G00630	411.569	-3.52588	0.145426	1.1798e-130	1.9172e-129
AT2G24040	1262.22	1.96026	0.0685964	3.5559e-180	7.9717e-179			AT1G71850	1155.37	-1.73233	0.071476	2.0303e-130	3.2966e-129
AT2G25340	620.512	3.06246	0.107317	6.6229e-180	1.483e-178			AT3G13580	644.055	-2.42949	0.100332	2.6215e-130	4.2495e-129
AT5G58020	5692.1	1.36132	0.0476667	8.7039e-180	1.9424e-178			AT5G50310	1903.53	-1.39638	0.0576036	2.7837e-130	4.5088e-129
AT1G03120	660.815	3.00631	0.105556	2.7919e-179	6.2165e-178			AT3G55440	1163.69	-1.70315	0.0703797	5.7189e-130	9.2402e-129
AT3G50060	3747.48	1.15822	0.040765	6.3516e-178	1.4079e-176			AT3G48930	1352.64	-1.64686	0.0680618	5.8267e-130	9.4066e-129
AT2G38820	1464.4	1.85804	0.0654732	6.9373e-178	1.536e-176			AT1G07610	538.269	-2.93146	0.121709	5.0253e-129	8.0864e-128
AT2G47440	550.728	3.30404	0.116534	1.2746e-177	2.819e-176			AT4G02680	1092.98	-1.8121	0.0753114	1.3771e-128	2.2088e-127
AT3G13110	2842.42	1.47969	0.0522681	8.5571e-177	1.8862e-175			AT5G18650	1054.6	-1.83749	0.0763684	1.4455e-128	2.3166e-127
AT4G24230	606.771	3.06334	0.108524	4.9817e-176	1.092e-174			AT3G11830	2239.88	-1.29039	0.0535982	1.7146e-128	2.7455e-127
AT2G05630	1238.84	1.90066	0.067394	1.1922e-175	2.6047e-174			AT1G48660	1233.88	-1.58845	0.0659999	1.7782e-128	2.8451e-127
AT5G07370	2366.77	1.46799	0.0521368	6.5007e-175	1.414e-173			AT5G35910	2692.88	-1.25274	0.0520889	3.1945e-128	5.103e-127
AT2G38410	3671.96	1.17919	0.0418853	9.2337e-175	2.0062e-173			AT4G31210	1309.32	-1.67841	0.0698437	3.3239e-128	5.3054e-127
AT1G74750	4787.18	1.1622	0.0413252	2.2643e-174	4.9088e-173			AT1G04270	1495.78	-1.78592	0.0743458	3.377e-128	5.3858e-127
AT4G29160	3287.15	1.31	0.0466039	2.567e-174	5.5589e-173			AT3G07110	2432.25	-1.18907	0.0495529	8.2435e-128	1.3115e-126
AT4G10020	2086.64	1.58003	0.0562815	5.3678e-174	1.1599e-172			AT1G67730	786.634	-2.01936	0.0841906	8.3314e-128	1.3244e-126
AT2G42150	1564.25	1.74168	0.0621159	1.2983e-173	2.7992e-172			AT4G16660	459.445	-3.41899	0.142929	2.0784e-127	3.2828e-126
AT1G29760	2410.45	1.52252	0.0543213	1.8961e-173	4.0837e-172			AT1G33410	1454.38	-1.63062	0.0681008	2.8376e-127	4.4748e-126
AT5G55600	3999.59	1.37502	0.0490593	2.5748e-173	5.5333e-172			AT4G33070	3738.31	-1.01367	0.0423612	7.1962e-127	1.1339e-125
AT3G26770	1605.08	1.84416	0.065844	3.1463e-173	6.7541e-172			AT2G16950	2233.21	-1.21983	0.0511509	4.2633e-126	6.6858e-125
AT5G04720	1978.7	1.49789	0.0535749	1.5399e-172	3.2984e-171			AT4G13850	3309.28	-1.45255	0.0610001	7.7951e-126	1.2215e-124
AT3G14090	1944.28	1.50385	0.0538127	2.458e-172	5.2594e-171			AT5G28060	1305.8	-1.78566	0.0750383	8.6796e-126	1.359e-124
AT1G42990	4650.7	1.21589	0.0436625	4.3589e-171	9.2664e-170			AT5G08680	2036.61	-1.2954	0.0544258	1.1379e-125	1.7802e-124
AT3G47340	4362.97	1.22426	0.0440009	8.6135e-171	1.8272e-169			AT5G47700	1096.83	-1.85937	0.0782139	1.2692e-125	1.984e-124
AT1G02860	1634.76	1.71536	0.061698	9.9572e-171	2.1099e-169			AT5G53620	982.024	-1.82336	0.0767108	1.452e-125	2.2663e-124
AT1G75810	1626.37	1.78046	0.0640726	1.422e-170	3.01e-169			AT4G10450	645.62	-2.30434	0.0970603	2.0537e-125	3.2028e-124
AT2G27260	1650.68	1.66767	0.0600582	2.5216e-170	5.3319e-169			AT5G08670	3487.31	-1.01676	0.0428317	7.1151e-125	1.1079e-123
AT1G14950	56908.5	2.22985	0.080749	5.3119e-170	1.122e-168			AT5G13680	3753.07	-1.07092	0.0451527	1.1318e-124	1.7609e-123
AT1G64563	1807.52	1.60653	0.0581241	9.0076e-169	1.8925e-167			AT3G59020	4626.1	-1.01967	0.0430697	3.22e-124	4.9901e-123
AT3G26000	3232.59	1.34338	0.0485943	1.1719e-168	2.4596e-167			AT1G27980	993.627	-1.95754	0.0828355	3.2742e-124	5.0702e-123
AT5G17210	2016.75	1.65869	0.0600612	2.0139e-168	4.2221e-167			AT2G11910	847.03	-2.17985	0.0922744	3.3462e-124	5.1776e-123
AT1G17360	1023.5	2.21703	0.0806837	5.1221e-167	1.0693e-165			AT1G04660	2370.29	-1.27438	0.0538669	3.6119e-124	5.5843e-123
AT1G78340	2201.89	1.45847	0.0531329	2.2342e-166	4.6396e-165			AT5G65660	2367.92	-1.16677	0.0493262	4.5293e-124	6.9972e-123
AT2G18280	2719.49	1.2883	0.0469772	5.2208e-166	1.0819e-164			AT4G24190	359.09	-3.62685	0.153611	5.6118e-124	8.6627e-123
AT3G62720	985.538	2.26569	0.0827218	5.6852e-166	1.1769e-164			AT3G52590	1320.05	-1.56354	0.0662837	1.4009e-123	2.1558e-122
AT5G22300	733.091	2.70463	0.0987603	5.8459e-166	1.2089e-164			AT5G47690	2524.3	-1.32223	0.056071	2.2169e-123	3.4035e-122
AT3G12350	1547.39	1.72808	0.0633585	1.947e-164	3.9969e-163			AT4G26110	1863.9	-1.47727	0.0627085	3.1597e-123	4.8472e-122
AT5G51450	1759.46	1.68881	0.061944	2.8835e-164	5.9072e-163			AT2G34250	2744.76	-1.12388	0.0477641	8.8498e-123	1.3524e-121
AT4G08500	3436.93	1.1829	0.0434095	3.8943e-164	7.9696e-163			AT5G03280	3543.4	-1.08606	0.0462386	2.503e-122	3.8013e-121
AT1G78070	3855.64	1.11747	0.0410763	2.8633e-163	5.8354e-162			AT5G46840	4902.28	-1.01052	0.0430358	3.1968e-122	4.8438e-121
AT5G47830	1524.36	1.78615	0.0657825	6.9969e-163	1.423e-161			AT3G09720	1432.02	-1.50165	0.0640207	3.3319e-122	5.0446e-121
AT5G03030	2080.11	1.56674	0.057712	8.1704e-163	1.66e-161			AT1G02370	727.662	-2.11897	0.0904388	3.5475e-122	5.367e-121
AT4G30790	2888.76	1.22822	0.0452428	1.1487e-162	2.329e-161			AT1G04870	1415.26	-1.61371	0.0688343	3.9662e-122	5.9959e-121
AT2G34770	2335.26	1.41728	0.0523206	4.0082e-162	8.1018e-161			AT3G22660	4896.47	-1.17249	0.0499846	4.6852e-122	7.0773e-121
AT5G04170	3354.79	1.17473	0.0433631	6.1718e-162	1.2462e-160			AT3G06700	2619.56	-1.22971	0.0524401	5.1092e-122	7.706e-121
AT1G50600	5758.22	1.03898	0.0384037	1.7151e-161	3.449e-160			AT3G45030	658.912	-2.19532	0.0937863	6.4677e-122	9.7401e-121
AT5G40720	1363.33	1.78597	0.0661232	2.2889e-161	4.5983e-160			AT4G32420	959.024	-1.82883	0.078123	7.6608e-122	1.151e-120
AT2G23460	2432.89	1.33506	0.0493955	2.5334e-161	5.0844e-160			AT4G28470	2172.15	-1.23072	0.0526361	2.572e-121	3.8556e-120
AT1G76580	2555.53	1.37261	0.0508508	5.6409e-161	1.1298e-159			AT3G55410	2638.52	-1.23285	0.0528275	6.7265e-121	1.0061e-119
AT5G49665	5656.96	1.05733	0.0391683	8.1238e-161	1.6238e-159			AT3G18740	3468.57	-1.08962	0.0470133	1.1904e-120	1.7765e-119
AT2G18700	3167.81	1.22403	0.0453913	1.62e-160	3.2348e-159			AT3G44310	2691.91	-1.13015	0.0485091	2.0189e-120	3.006e-119
AT5G19140	1810.1	1.65078	0.0613137	2.7591e-160	5.5037e-159			AT4G00620	1575.23	-1.59569	0.0685853	2.3793e-120	3.5372e-119
AT5G41360	4969.3	1.04022	0.038679	1.3649e-159	2.7145e-158			AT2G31960	1755.73	-1.36279	0.0585457	2.5367e-120	3.7684e-119
AT3G04350	2210.42	1.38077	0.0513894	1.6551e-159	3.2882e-158			AT4G25730	7504.33	-2.05029	0.0882046	2.7033e-120	4.0128e-119
AT4G08555	451.769	5.2212	0.194406	2.9991e-159	5.9463e-158			AT1G78920	1844.77	-1.28572	0.0552644	3.5717e-120	5.294e-119
AT5G03040	3305.29	1.23888	0.0461707	5.2939e-159	1.0475e-157			AT4G02220	1261.15	-1.72207	0.0741359	5.302e-120	7.8409e-119
AT5G37750	879.024	2.27739	0.0850139	7.0594e-159	1.3941e-157			AT4G09730	1207.48	-1.68834	0.0727713	1.1323e-119	1.6707e-118
AT2G29065	1624.37	1.61858	0.060398	8.4287e-159	1.6628e-157			AT5G25780	2589.69	-1.14456	0.0492954	1.285e-119	1.8946e-118
AT2G43180	1598.01	1.65369	0.0618443	4.0302e-158	7.9192e-157			AT2G38210	1488.67	-1.43246	0.0617456	1.432e-119	2.1098e-118
AT2G31751	1081.68	1.90993	0.0716089	2.1583e-157	4.2283e-156			AT1G55325	1819.66	-1.37954	0.0595174	2.4393e-119	3.5859e-118
AT5G64090	905.304	2.18691	0.0821785	7.6192e-157	1.4912e-155			AT1G59890	2258.19	-1.17769	0.0507941	2.6526e-119	3.8937e-118
AT1G71950	1762.23	1.51783	0.0570045	9.9472e-157	1.9449e-155			AT3G16780	1765.1	-1.40946	0.0608267	2.9612e-119	4.3434e-118
AT1G15800	755.786	2.41864	0.0912794	1.7794e-155	3.462e-154			AT5G67510	1472.16	-1.61042	0.0697095	1.2283e-118	1.7937e-117
AT1G80090	1158.56	1.83853	0.0693705	1.8567e-155	3.6087e-154			AT5G52650	1403.56	-1.57354	0.0681642	1.7358e-118	2.5309e-117
AT2G20770	2319.19	1.38081	0.0521034	2.9795e-155	5.7797e-154			AT5G08620	862.6	-1.90263	0.0827413	1.0819e-117	1.5693e-116
AT5G53500	840.559	2.28939	0.0865467	5.4622e-155	1.0564e-153			AT3G13860	1569.15	-1.35976	0.0591234	1.6433e-117	2.3802e-116
AT1G32710	1405.14	1.67019	0.063118	6.5612e-155	1.2665e-153			AT5G56710	1893.79	-1.55667	0.0678055	3.4526e-117	4.99e-116
AT5G52510	5226.62	1.09723	0.0415171	2.8253e-154	5.4325e-153			AT3G57610	1818.77	-1.31112	0.0571762	8.0451e-117	1.1593e-115
AT1G11960	667.252	2.5653	0.0973404	6.6006e-154	1.2679e-152			AT2G31060	1672.52	-1.39153	0.0607394	1.2669e-116	1.823e-115
AT2G17787	1389.09	1.92664	0.0731522	1.3903e-153	2.668e-152			AT1G17290	2806.66	-1.08294	0.0472734	1.7382e-116	2.4975e-115
AT1G78310	1533.98	1.7662	0.0671613	3.9285e-153	7.5097e-152			AT4G25960	735.744	-2.5925	0.113562	2.5398e-116	3.6466e-115
AT4G05020	3095.35	1.25074	0.047554	6.695e-153	1.2786e-151			AT3G03450	4110.02	-1.10561	0.0483338	3.6024e-116	5.1649e-115
AT3G46230	14225.9	1.02429	0.0389302	7.8222e-153	1.4924e-151			AT5G07940	1633.16	-1.45236	0.063583	5.2512e-116	7.5123e-115
AT1G72900	1168.31	1.81366	0.0691267	2.3903e-152	4.5561e-151			AT3G05380	3252.82	-1.06736	0.0467334	8.1204e-116	1.1609e-114
AT3G03870	686.36	2.51564	0.0959917	3.3835e-152	6.443e-151			AT1G27290	3595.55	-1.21327	0.0533651	7.5785e-115	1.0741e-113
AT3G41762	2201.48	1.47922	0.056389	3.8689e-152	7.3532e-151			AT2G23740	1057.37	-1.7305	0.0762533	1.1884e-114	1.683e-113
AT5G06390	403.166	4.5749	0.174484	5.0705e-152	9.6276e-151			AT2G25170	1045.02	-1.79465	0.0791115	1.4403e-114	2.0368e-113
AT1G65020	4354.82	1.0322	0.0393745	8.4848e-152	1.608e-150			AT4G24620	484.514	-2.59059	0.114431	2.438e-114	3.4404e-113
AT4G27780	2648.48	1.29269	0.0493627	1.4069e-151	2.6637e-150			AT5G08610	2490.33	-1.30785	0.0576832	2.9791e-114	4.201e-113
AT1G15400	1946.7	1.54989	0.0593164	4.4382e-151	8.3787e-150			AT3G21480	597.657	-2.53334	0.112097	5.4889e-114	7.7291e-113
AT5G66440	749.567	2.63043	0.101055	4.5067e-150	8.4836e-149			AT4G03400	1130	-1.6064	0.0710232	7.1701e-114	1.0082e-112
AT5G64260	2652.77	1.38211	0.0530642	4.7304e-150	8.8962e-149			AT3G43300	1767.34	-1.30045	0.0574595	7.5109e-114	1.0554e-112
AT5G56140	3497.26	1.08953	0.0418342	7.4939e-150	1.4067e-148			AT1G80620	860.556	-1.93308	0.0855332	8.6435e-114	1.2137e-112
AT5G46170	1645.15	1.54751	0.0594793	9.4162e-150	1.7641e-148			AT1G68560	350.232	-5.52906	0.244291	1.2884e-113	1.8066e-112
AT1G79710	944.574	2.33007	0.0897153	1.6608e-149	3.0998e-148			AT1G23310	700.589	-2.03814	0.090469	3.8985e-113	5.4469e-112
AT3G56880	1914.82	1.473	0.0566748	1.9043e-149	3.5508e-148			AT1G30240	1047.36	-1.81731	0.0807159	6.2042e-113	8.6561e-112
AT3G21370	36683.1	2.09988	0.0811766	6.5237e-149	1.2119e-147			AT1G15290	312.189	-4.39899	0.195468	7.0211e-113	9.7889e-112
AT1G67365	770.192	2.31445	0.0895058	3.7276e-148	6.8855e-147			AT3G17465	1440.4	-1.48495	0.0659962	1.2276e-112	1.708e-111
AT4G38932	2587.91	1.69409	0.0656304	1.4524e-147	2.6728e-146			AT3G10690	1567.44	-1.356	0.0603063	2.0401e-112	2.8283e-111
AT1G79720	693.597	2.42025	0.0939283	3.0219e-147	5.5457e-146			AT3G55010	1612.01	-1.38968	0.0618494	2.7553e-112	3.8172e-111
AT4G27680	7562.1	1.13916	0.0441359	3.1213e-147	5.7228e-146			AT5G03850	1406.44	-1.42091	0.0632508	2.8204e-112	3.9046e-111
AT1G58100	4080.17	1.16878	0.0452917	3.2171e-147	5.8929e-146			AT1G25350	1639.77	-1.58782	0.0706998	2.8648e-112	3.9634e-111
AT3G27330	2280.36	1.43787	0.0557989	5.5467e-147	1.0151e-145			AT4G39090	2298.18	-3.87413	0.173516	3.5381e-112	4.8845e-111
AT1G76070	588.151	2.70916	0.105327	9.3037e-147	1.701e-145			AT5G23740	613.433	-2.36706	0.105637	4.6206e-112	6.3656e-111
AT4G24990	1507.29	1.63509	0.063524	1.0643e-146	1.9442e-145			AT1G48090	2508.17	-1.26355	0.056359	9.0338e-112	1.2402e-110
AT3G14050	1370.04	1.64715	0.0640701	2.3737e-146	4.328e-145			AT5G44180	3584.39	-1.11206	0.0496122	1.2683e-111	1.74e-110
AT5G47090	5853.92	1.06851	0.0415207	2.45e-146	4.4629e-145			AT3G55340	1710.78	-1.35463	0.0604978	1.6339e-111	2.2384e-110
AT3G04640	4898.13	1.20694	0.0469465	3.9668e-146	7.2193e-145			AT1G57860	1602.98	-1.33201	0.0595574	2.9598e-111	4.0492e-110
AT2G18340	2434.46	1.50094	0.0584493	5.8734e-146	1.0679e-144			AT3G62940	2235.37	-1.17373	0.0525559	7.2245e-111	9.8634e-110
AT1G77000	1439.61	1.59697	0.0624099	5.4043e-145	9.7902e-144			AT5G18590	311.494	-5.10534	0.229035	2.2018e-110	2.9935e-109
AT5G16730	3468.13	1.30745	0.0511658	1.81e-144	3.2729e-143			AT5G08420	2436.2	-1.18603	0.0532467	2.6855e-110	3.6487e-109
AT1G48430	1276	1.76421	0.0691604	4.047e-144	7.3047e-143			AT5G49700	1995.05	-1.23358	0.0554026	2.956e-110	4.0135e-109
AT1G20140	4256.71	1.0757	0.0421519	5.8917e-144	1.0605e-142			AT5G53450	2360.54	-1.15463	0.0518602	3.3163e-110	4.4996e-109
AT2G17450	480.124	3.05218	0.119874	7.5742e-144	1.3609e-142			AT3G03270	2268.05	-1.14166	0.051344	6.6288e-110	8.9693e-109
AT5G61270	1005.06	2.15076	0.0846512	4.3547e-143	7.7745e-142			AT1G31180	916.389	-1.70222	0.0766686	7.8693e-110	1.0641e-108
AT3G59640	1948.71	1.39052	0.0547388	9.4001e-143	1.6752e-141			AT5G08690	3302.09	-1.19039	0.0535771	9.3682e-110	1.2659e-108
AT5G16010	7939.42	1.05459	0.041507	9.6475e-143	1.7177e-141			AT3G55280	1060.34	-2.06435	0.0931704	1.4435e-109	1.9439e-108
AT5G59550	684.351	2.48997	0.0982152	1.0225e-142	1.819e-141			AT2G41430	3023.4	-1.0831	0.0488178	2.0381e-109	2.7408e-108
AT3G03440	2334.36	1.34489	0.0529972	1.6156e-142	2.8714e-141			AT2G13540	1179.19	-1.54133	0.0697147	6.7559e-109	9.0605e-108
AT1G19000	2314.03	1.32582	0.0522665	2.2035e-142	3.9127e-141			AT5G42540	1490.22	-1.74639	0.079033	7.6066e-109	1.0188e-107
AT3G15040	1131.75	1.81052	0.0714848	3.5235e-142	6.2511e-141			AT3G59140	1309.69	-1.93491	0.0876238	9.9984e-109	1.3382e-107
AT1G12060	1229.86	1.74562	0.0689274	3.6351e-142	6.4433e-141			AT3G44480	965.136	-1.77809	0.0805265	1.0073e-108	1.3472e-107
AT5G51740	2165.75	1.38198	0.0546346	1.1972e-141	2.1182e-140			AT1G73460	1024.6	-1.68393	0.0762991	1.5189e-108	2.0288e-107
AT3G51500	1575.82	1.52972	0.0605596	2.4602e-141	4.3451e-140			AT5G06550	1056.84	-1.77605	0.080489	1.5469e-108	2.0647e-107
AT3G03150	930.647	2.1495	0.0852688	5.4054e-141	9.5298e-140			AT3G48430	2612.84	-1.10605	0.0501511	3.7753e-108	5.0087e-107
AT5G02020	624.745	2.62969	0.104395	6.8162e-141	1.1996e-139			AT1G50480	2614.76	-1.07759	0.0488659	4.1209e-108	5.4635e-107
AT4G19200	3880.82	1.33217	0.0528079	7.0431e-141	1.2384e-139			AT5G62270	483.762	-2.47188	0.112411	5.4517e-108	7.2133e-107
AT5G51130	2465.2	1.32068	0.0523946	1.2314e-140	2.1632e-139			AT2G21580	1459.4	-1.42081	0.0646714	1.7433e-107	2.2974e-106
AT4G28260	4158.73	1.23575	0.0490712	2.2416e-140	3.9274e-139			AT5G39500	547.256	-2.53058	0.115437	1.9496e-107	2.5675e-106
AT5G50900	835.424	2.20709	0.0877893	3.0446e-140	5.3295e-139			AT1G60900	3661.7	-1.12779	0.0513682	3.509e-107	4.6089e-106
AT1G60420	3035.57	1.18659	0.0472382	1.2484e-139	2.1776e-138			AT1G77550	832.226	-2.00175	0.0913642	3.7239e-107	4.8879e-106
AT5G67290	1782.65	1.72436	0.0687476	1.6478e-139	2.8693e-138			AT5G28300	1519.76	-1.52748	0.0696632	3.9822e-107	5.22e-106
AT3G61040	683.056	2.62888	0.104984	2.5702e-139	4.4595e-138			AT5G26830	2645.14	-1.09811	0.0500359	4.3229e-107	5.6629e-106
AT4G34131	468.815	3.09619	0.123778	6.1119e-139	1.0577e-137			AT1G09590	982.464	-1.93071	0.0881237	4.6438e-107	6.0792e-106
AT5G64510	1094.16	1.79346	0.0716705	8.5162e-139	1.4712e-137			AT3G20540	1471.52	-1.36012	0.062064	6.1922e-107	8.0954e-106
AT5G05230	1584.3	1.5781	0.0630705	8.9397e-139	1.543e-137			AT1G04945	1900.63	-1.23003	0.0561201	6.4989e-107	8.4908e-106
AT3G19830	2858.46	1.21453	0.048504	9.5834e-139	1.6526e-137			AT1G70310	1357.2	-1.46399	0.0669584	1.7943e-106	2.3349e-105
AT2G31880	1140.89	1.94336	0.0777563	1.2954e-138	2.2319e-137			AT4G25740	404.842	-2.83359	0.130092	5.0057e-106	6.5055e-105
AT1G19230	622.265	2.47747	0.0991396	1.3511e-138	2.3259e-137			AT1G55490	2164.24	-1.36498	0.0626572	1.2632e-105	1.6373e-104
AT1G20550	1723.6	1.50937	0.0603646	1.5e-138	2.58e-137			AT4G37390	1826.75	-1.37754	0.0632749	1.3515e-105	1.7506e-104
AT5G05750	1365.66	1.65898	0.0663752	2.047e-138	3.5176e-137			AT4G09800	1254.28	-1.55409	0.071627	5.7984e-105	7.4961e-104
AT1G03470	1458.13	1.55094	0.0620713	2.4241e-138	4.1621e-137			AT3G03060	1378.54	-1.64857	0.0760104	6.7838e-105	8.7642e-104
AT5G16550	1734.54	1.79331	0.0719376	7.045e-138	1.2075e-136			AT2G34480	3420.02	-1.02009	0.0469921	8.8317e-105	1.1403e-103
AT5G45350	2146.43	1.42217	0.0570026	7.8773e-138	1.349e-136			AT5G28740	3797.59	-1.06988	0.0493288	1.2521e-104	1.6145e-103
AT4G19170	677.39	2.35032	0.0944557	1.7674e-137	3.024e-136			AT5G14640	500.878	-2.44106	0.112899	1.8459e-104	2.3786e-103
AT3G24070	6932.8	3.02107	0.12194	2.0442e-136	3.4886e-135			AT3G12120	761.298	-1.8407	0.0852026	3.3891e-104	4.3557e-103
AT4G29020	1467.95	1.63372	0.0658974	2.7828e-136	4.7409e-135			AT5G16930	2210.03	-1.17498	0.0545735	3.3523e-103	4.2777e-102
AT5G05400	764.903	2.44226	0.0987071	4.5342e-136	7.7046e-135			AT1G19870	813.428	-1.9398	0.0903759	6.8839e-103	8.7673e-102
AT5G04000	680.32	2.5363	0.102575	8.1225e-136	1.3766e-134			AT1G75390	285.005	-3.97658	0.185442	1.0098e-102	1.2828e-101
AT2G38240	2167.85	1.30839	0.0528734	1.1741e-135	1.9865e-134			AT5G06560	2281.82	-1.16504	0.0542413	1.068e-102	1.355e-101
AT4G11570	1998.77	1.40978	0.0569779	1.2153e-135	2.0545e-134			AT1G03360	714.337	-1.90466	0.0890627	3.6773e-102	4.6444e-101
AT2G45820	1586.82	1.56213	0.0631636	1.3383e-135	2.2566e-134			AT2G24990	1841.97	-1.26779	0.0592251	4.3678e-102	5.513e-101
AT1G50460	2264.77	1.66731	0.0675764	6.0769e-135	1.0194e-133			AT2G33410	2795.37	-1.26193	0.0589717	4.657e-102	5.8743e-101
AT4G30440	1399.4	1.67025	0.0678498	2.0144e-134	3.3592e-133			AT4G26230	1606.04	-1.36183	0.0637506	1.0069e-101	1.2676e-100
AT3G01990	406.508	3.43113	0.140074	2.3958e-133	3.9851e-132			AT1G72550	1448.85	-1.3276	0.0621495	1.0685e-101	1.3443e-100
AT2G34740	2275.4	1.25289	0.0511417	5.6261e-133	9.3192e-132			AT2G27720	1572.55	-1.45909	0.0683605	1.3955e-101	1.7536e-100
AT5G23340	1466.19	1.51521	0.06196	1.2347e-132	2.0384e-131			AT3G02650	1230.24	-1.41198	0.0662173	2.1393e-101	2.6831e-100
AT5G67530	2836.16	1.11866	0.0457134	1.4121e-132	2.3293e-131			AT5G51200	990.189	-1.90471	0.0895263	4.0631e-101	5.0894e-100
AT2G21780	417.999	3.29856	0.135104	1.4178e-132	2.3367e-131			AT5G12220	762.865	-1.80926	0.0850964	5.8619e-101	7.3331e-100
AT5G60220	1731.49	1.61386	0.0660503	1.9346e-132	3.1832e-131			AT3G47800	487.883	-2.37784	0.112058	1.0811e-100	1.3507e-99
AT3G18570	1762.13	1.56699	0.064216	4.8857e-132	8.0321e-131			AT1G09690	1353.09	-1.65009	0.0777714	1.5691e-100	1.9567e-99
AT1G67920	915.708	1.92962	0.0792002	7.8596e-132	1.2878e-130			AT2G44860	2188.89	-1.24799	0.0588236	2.6513e-100	3.2959e-99
AT4G24020	2833.25	1.19832	0.0491525	1.1997e-131	1.9641e-130			AT2G40700	2642.28	-1.01983	0.048083	3.909e-100	4.8531e-99
AT3G46080	541.926	6.68872	0.274237	3.768e-131	6.1536e-130			AT5G45100	1586.11	-1.31196	0.0619193	4.1596e-100	5.1611e-99
AT1G52540	880.87	2.11891	0.0872455	5.3074e-131	8.6533e-130			AT3G66652	817.6	-2.08063	0.098434	7.2948e-100	9.034e-99
AT5G15330	1089.31	1.71564	0.0706836	9.1983e-131	1.4972e-129			AT5G44750	1357.02	-1.36458	0.0645976	1.5355e-99	1.89926e-98
AT1G12940	892.689	2.15416	0.0888176	9.2255e-131	1.5004e-129			AT2G01970	2427.74	-1.03289	0.0488693	1.8068e-99	2.23339e-98
AT2G14878	9194.62	1.1402	0.0470074	2.4764e-130	4.0177e-129			AT3G09500	1185.31	-1.62765	0.0771448	2.0432e-99	2.524e-98
AT5G15820	1091.65	1.85582	0.0766891	4.3721e-130	7.0698e-129			AT1G64880	494.538	-2.75658	0.130839	2.2739e-99	2.80546e-98
AT2G42400	1657.11	1.4349	0.0593555	1.3353e-129	2.1539e-128			AT3G26090	673.113	-1.9747	0.0939834	9.6516e-99	1.18707e-97
AT4G12130	2074.52	1.36672	0.056645	4.1583e-129	6.7022e-128			AT5G57685	268.764	-4.47819	0.213171	1.63265e-98	2.00429e-97
AT1G55590	1390.55	1.54444	0.0640313	4.5753e-129	7.3683e-128			AT2G46020	3898.41	-1.11172	0.0528716	1.78982e-98	2.1945e-97
AT1G13990	2163.25	1.30113	0.0540141	1.1914e-128	1.9141e-127			AT4G25320	880.625	-1.7152	0.0817741	3.24594e-98	3.96753e-97
AT3G29173	1095.06	1.89998	0.0790004	1.9795e-128	3.1647e-127			AT3G48830	675.02	-2.14901	0.102651	4.0003e-98	4.88354e-97
AT3G55730	1615.65	1.40115	0.0582983	4.1472e-128	6.6034e-127			AT1G27970	1602.25	-1.31155	0.0625584	4.59872e-98	5.61061e-97
AT3G07790	3832.53	1.04361	0.0434606	1.0835e-127	1.7197e-126			AT1G79950	1053.09	-1.4902	0.0711079	4.69352e-98	5.72273e-97
AT1G17080	1500.71	1.45832	0.0608125	1.3516e-127	2.1418e-126			AT4G11160	2924.02	-1.25874	0.0601258	9.85183e-98	1.19899e-96
AT5G56520	832.395	2.0287	0.0847166	1.7943e-127	2.8386e-126			AT3G20330	817.037	-1.6884	0.0807569	1.11167e-97	1.35209e-96
AT5G03285	947.889	1.83812	0.0767349	2.0521e-127	3.2438e-126			AT1G20300	616.72	-2.11804	0.101381	1.11889e-97	1.36004e-96
AT5G66730	4788.88	1.06619	0.0444739	2.3141e-127	3.6522e-126			AT4G04670	748.367	-1.94071	0.0929548	1.6627e-97	2.01733e-96
AT4G21320	1751.19	1.36381	0.0570548	9.7467e-127	1.5346e-125			AT4G33400	683.668	-2.05852	0.0986517	1.98056e-97	2.4015e-96
AT1G60930	520.342	2.7886	0.117034	2.5218e-126	3.9673e-125			AT1G71220	533.924	-2.32261	0.111506	3.56768e-97	4.32064e-96
AT4G27020	1593.34	1.47325	0.0617543	2.7545e-126	4.3299e-125			AT4G36080	3062.98	-1.09949	0.0526943	4.93728e-97	5.96464e-96
AT2G28400	539.332	2.56209	0.107582	3.7269e-126	5.8538e-125			AT5G56240	1610.74	-1.20857	0.0579463	5.23437e-97	6.31969e-96
AT2G27090	3770.95	1.05037	0.044208	4.1662e-125	6.4921e-124			AT4G13930	697.175	-1.9147	0.0919698	6.26779e-97	7.56276e-96
AT4G19660	932.996	1.90965	0.0807259	1.8248e-124	2.8368e-123			AT5G08130	1038.51	-1.67888	0.0807115	9.74899e-97	1.1756e-95
AT2G42330	3057.87	1.32508	0.0559533	2.0987e-124	3.2601e-123			AT1G74720	1621.72	-1.25016	0.0600425	1.0145e-96	1.22261e-95
AT3G13277	1424.32	1.5715	0.0664258	2.4148e-124	3.7481e-123			AT5G38720	1013.79	-1.64042	0.0790642	3.40624e-96	4.09247e-95
AT5G12310	2650.5	1.19686	0.0505592	2.766e-124	4.2899e-123			AT1G68490	1687.01	-1.32415	0.0637986	3.64652e-96	4.37849e-95
AT5G01600	1021.93	1.8437	0.0782311	1.8329e-123	2.8184e-122			AT3G42660	553.208	-2.32009	0.111978	3.71878e-96	4.46254e-95
AT4G33660	578.62	2.49759	0.106035	2.2115e-123	3.3979e-122			AT4G20400	1849.63	-1.25177	0.0603691	6.58577e-96	7.88853e-95
AT2G31585	3001.03	1.1124	0.0471879	3.3537e-123	5.1408e-122			AT5G15550	1679.67	-1.52402	0.073599	8.41413e-96	1.00541e-94
AT3G63260	1924.86	1.35096	0.0574121	6.5073e-123	9.9671e-122			AT1G23230	1493.96	-1.41114	0.0681871	9.74281e-96	1.16348e-94
AT5G18210	358.682	3.74148	0.159429	8.3011e-123	1.2695e-121			AT4G18820	1071.95	-1.52299	0.0738208	4.15237e-95	4.94077e-94
AT1G61470	475.887	2.89466	0.123344	1.0725e-122	1.6376e-121			AT2G37990	1931.25	-1.10017	0.0533033	5.35889e-95	6.37252e-94
AT4G16620	745.844	2.12942	0.0907131	1.1452e-122	1.7474e-121			AT1G21740	359.639	-2.72933	0.133435	7.74744e-94	9.15766e-93
AT1G35516	3350.45	1.0486	0.0445913	1.4026e-122	2.1383e-121			AT1G50030	2237.74	-1.25486	0.0613035	1.48645e-93	1.75597e-92
AT5G56750	810.116	2.13094	0.090796	1.4309e-122	2.1798e-121			AT5G54910	2838.28	-1.01526	0.0495978	1.97173e-93	2.32645e-92
AT1G70740	985.775	1.79968	0.076648	1.4392e-122	2.1908e-121			AT4G02380	289.281	-3.41781	0.167617	2.81011e-93	3.30775e-92
AT3G24550	2992.63	1.08729	0.0462668	1.9301e-122	2.9358e-121			AT4G20020	3122.95	-1.00094	0.0489724	3.88909e-93	4.57234e-92
AT5G47200	2750.92	1.10418	0.0470071	2.3436e-122	3.562e-121			AT4G13780	1594.56	-1.34288	0.0658124	5.34194e-93	6.27297e-92
AT5G65570	637.966	2.22472	0.0949322	2.9621e-122	4.4951e-121			AT5G25100	1362.39	-1.33899	0.0656755	7.23453e-93	8.49035e-92
AT5G05810	434.789	2.87827	0.122877	3.1658e-122	4.8006e-121			AT5G26570	1033.68	-1.70933	0.0841604	2.6848e-92	3.14337e-91
AT3G51810	26013	1.82059	0.0778507	5.0173e-122	7.5732e-121			AT5G62390	808.594	-1.91618	0.0945605	5.76069e-92	6.72069e-91
AT1G49032	4157.27	1.11018	0.0473544	7.128e-122	1.0726e-120			AT5G62300	1452.89	-1.44525	0.0713854	1.19082e-91	1.38681e-90
AT2G44680	1766.19	1.34825	0.0575845	1.1695e-121	1.7559e-120			AT4G26150	700.181	-2.08765	0.103341	1.79064e-91	2.08166e-90
AT3G08720	2288.68	1.22687	0.052454	2.1081e-121	3.1626e-120			AT4G19700	1923.99	-1.15828	0.0572324	1.91536e-91	2.22534e-90
AT1G72360	1134.55	1.66671	0.0715092	9.0483e-121	1.3523e-119			AT5G15980	1472.23	-1.46753	0.0728243	7.62319e-91	8.8309e-90
AT1G78100	1159.84	1.57526	0.0675933	1.0659e-120	1.5919e-119			AT3G03940	1772.44	-1.19489	0.0593283	1.29884e-90	1.50196e-89
AT2G27580	5760.75	2.18824	0.0942102	1.4126e-120	2.1064e-119			AT1G56450	3559.24	-1.05143	0.0522057	1.59285e-90	1.83873e-89
AT3G04720	1304.55	1.67568	0.0719711	1.516e-120	2.2589e-119			AT1G08620	1259.21	-1.41828	0.0705875	2.75439e-90	3.1777e-89
AT2G36410	2303.45	1.14025	0.048994	3.6198e-120	5.3612e-119			AT5G42620	522.629	-2.14681	0.107154	4.62299e-90	5.32413e-89
AT3G53040	27403.3	1.63123	0.0702437	6.8676e-120	1.0149e-118			AT2G28450	1251.05	-1.37231	0.0684005	5.32398e-90	6.12428e-89
AT5G16370	3402.52	1.01358	0.0436046	7.8283e-120	1.156e-118			AT4G14960	272.071	-3.71063	0.185616	8.37543e-90	9.60084e-89
AT5G16460	601.09	2.26437	0.0977775	2.1771e-119	3.2052e-118			AT5G55300	2833.67	-1.01981	0.0508404	8.64419e-90	9.90317e-89
AT2G31130	1344.4	1.60801	0.0695187	6.2324e-119	9.1278e-118			AT1G21750	667.574	-1.97678	0.0988698	1.06839e-89	1.22328e-88
AT2G29410	314.281	4.76367	0.205958	8.7248e-119	1.2769e-117			AT5G65620	2481.12	-1.00418	0.0501238	1.36057e-89	1.55512e-88
AT3G22370	527.542	2.57155	0.111469	1.1263e-118	1.6459e-117			AT1G06900	1424.19	-1.32373	0.0661673	1.76792e-89	2.01838e-88
AT3G61980	2221.12	1.41996	0.0614683	1.4785e-118	2.1575e-117			AT2G38950	983.079	-1.60254	0.0802145	2.13847e-89	2.43718e-88
AT3G61111	351.9	3.67592	0.159609	3.0192e-118	4.399e-117			AT5G26751	1209.84	-1.42491	0.0713008	2.17267e-89	2.47474e-88
AT1G27500	915.411	1.89515	0.0822987	4.4785e-118	6.5156e-117			AT5G59340	1084.04	-1.44077	0.0722074	4.26455e-89	4.84905e-88
AT4G16580	2028.58	1.20187	0.0521418	6.1671e-118	8.9657e-117			AT1G80410	2992.09	-1.13073	0.0566342	4.85513e-89	5.51739e-88
AT3G45638	1158.08	1.58533	0.0688417	7.1797e-118	1.043e-116			AT5G44800	1835.47	-1.11159	0.0557072	6.03543e-89	6.85475e-88
AT2G33830	1968.79	1.34311	0.0583459	9.6542e-118	1.4015e-116			AT4G31490	663.328	-1.93333	0.0970948	6.35168e-89	7.20977e-88
AT1G61065	955.557	1.89314	0.0823396	1.2109e-117	1.7552e-116			AT1G12800	715.654	-1.83725	0.0923879	1.16609e-88	1.32211e-87
AT1G59865	366.339	3.69465	0.160971	2.4602e-117	3.5609e-116			AT1G33240	256.069	-3.84267	0.193367	1.31429e-88	1.48842e-87
AT2G44200	4701.6	1.03103	0.0448596	3.3746e-117	4.8808e-116			AT5G08570	1933.02	-1.15465	0.0580634	2.20644e-88	2.49734e-87
AT1G71360	1386.94	2.02494	0.0882697	3.6251e-117	5.2354e-116			AT1G56340	319.88	-3.04031	0.153425	2.88472e-88	3.25944e-87
AT1G11175	571.226	2.80156	0.122281	4.6336e-117	6.687e-116			AT3G02080	1083.06	-1.55293	0.0782382	3.08157e-88	3.47787e-87
AT5G03555	498.35	2.57885	0.112935	3.0188e-116	4.3312e-115			AT5G48760	1543.95	-1.28344	0.064668	4.5272e-88	5.1065e-87
AT4G18680	839.797	1.9812	0.0867373	3.6438e-116	5.2204e-115			AT1G56140	1238.94	-1.32024	0.0665726	5.40696e-88	6.09534e-87
AT3G25600	971.912	1.74873	0.0765604	3.9218e-116	5.6146e-115			AT1G78000	422.289	-2.37682	0.120355	1.21394e-87	1.36304e-86
AT4G03440	571.574	2.40734	0.105654	1.0367e-115	1.481e-114			AT3G14860	846.97	-1.72027	0.0872759	3.98474e-87	4.45893e-86
AT3G62260	495.019	2.52028	0.110651	1.2427e-115	1.774e-114			AT3G28910	819.506	-1.74317	0.0886213	8.60246e-87	9.60438e-86
AT1G10050	1795.99	1.32319	0.0580248	1.6338e-115	2.3306e-114			AT3G02760	1520.76	-1.60086	0.0813401	8.79965e-87	9.81897e-86
AT5G07890	2222.74	1.18404	0.0519274	1.844e-115	2.6284e-114			AT1G01100	1852.68	-1.18197	0.0600046	8.84729e-87	9.86655e-86
AT2G38000	2141.5	1.22872	0.0539012	1.9251e-115	2.7421e-114			AT3G54110	1218.67	-1.33621	0.0679096	1.15258e-86	1.28464e-85
AT3G50940	1539.65	1.44614	0.0634638	1.9631e-115	2.7942e-114			AT4G24830	814.224	-1.63553	0.0832513	1.62443e-86	1.80953e-85
AT3G61740	2207.82	1.24375	0.0545957	2.623e-115	3.7308e-114			AT5G27395	571.753	-2.00962	0.102472	2.37945e-86	2.6476e-85
AT1G79410	372.596	3.09841	0.136234	2.7097e-115	3.8514e-114			AT1G69940	476.534	-2.26675	0.115736	3.20654e-86	3.56587e-85
AT1G31750	551.863	2.39132	0.105137	3.195e-115	4.5378e-114			AT3G13150	1088.82	-1.41924	0.072461	6.30887e-86	6.99221e-85
AT1G64660	2019.23	1.31932	0.0579807	4.4009e-115	6.2461e-114			AT2G40220	2687.56	-2.54686	0.13036	6.52415e-86	7.22675e-85
AT3G50740	2199.54	1.32765	0.0583733	5.687e-115	8.0657e-114			AT4G17610	329.446	-2.91309	0.149117	7.26308e-86	8.03173e-85
AT2G36270	6373.96	1.15501	0.0508415	1.278e-114	1.8086e-113			AT3G18240	444.822	-2.43749	0.124734	8.38217e-86	9.25888e-85
AT1G70900	861.377	1.8616	0.0821079	1.5761e-114	2.2273e-113			AT4G26630	2497.28	-1.21822	0.0623362	1.87687e-85	2.06508e-84
AT5G66430	667.231	2.44409	0.107976	2.3327e-114	3.2941e-113			AT1G63250	697.855	-1.71597	0.0882195	6.77794e-85	7.44102e-84
AT4G35480	753.19	2.0197	0.0892457	4.2068e-114	5.928e-113			AT3G25150	781.071	-1.72137	0.088505	7.2523e-85	7.95736e-84
AT1G28330	900.171	1.94876	0.0861666	5.6867e-114	8.0019e-113			AT1G61990	1322.39	-1.50003	0.0771338	7.52356e-85	8.25041e-84
AT4G26480	1711.46	1.34113	0.0592909	9.6301e-114	1.3512e-112			AT1G58230	782.729	-1.72015	0.0885055	8.31089e-85	9.10368e-84
AT4G31140	2026.52	1.24585	0.0551042	1.3031e-113	1.8258e-112			AT1G56700	241.829	-3.66101	0.188549	9.65405e-85	1.05632e-83
AT5G11100	2055.53	1.1604	0.0513396	1.7941e-113	2.512e-112			AT5G24350	1784.96	-1.11272	0.0572515	1.71392e-84	1.87014e-83
AT5G35200	2389.54	1.14573	0.0507092	2.2374e-113	3.1304e-112			AT2G16920	1305.36	-1.23202	0.0635016	2.94573e-84	3.20537e-83
AT3G54290	1791.9	1.29499	0.0573476	2.3643e-113	3.3057e-112			AT5G43010	2281.54	-1.0752	0.05557	9.43906e-84	1.02428e-82
AT3G13430	1049.77	1.80402	0.0801471	7.7057e-113	1.0736e-111			AT5G48120	2195.78	-1.10621	0.0571929	1.06718e-83	1.15678e-82
AT3G26400	5066.83	1.02803	0.0456008	8.0241e-113	1.1171e-111			AT4G14320	1240.68	-1.33025	0.0689514	2.20721e-83	2.38466e-82
AT3G63300	571.718	2.5615	0.114015	1.3104e-112	1.8218e-111			AT1G01320	2581.17	-1.11728	0.0579004	2.5144e-83	2.71506e-82
AT1G67340	1308.75	1.61223	0.0717004	1.5537e-112	2.157e-111			AT2G05120	2368.52	-1.09301	0.0566571	2.63138e-83	2.83982e-82
AT4G35840	635.574	2.33983	0.104223	1.7566e-112	2.437e-111			AT5G47750	1417.71	-1.34227	0.0698088	6.96635e-83	7.49766e-82
AT5G22800	1638.03	1.371	0.0610397	3.3016e-112	4.5644e-111			AT2G36170	647.817	-2.14321	0.111658	7.58751e-83	8.1573e-82
AT5G42690	1621.47	1.35299	0.0602451	3.6639e-112	5.0547e-111			AT2G20420	2008.34	-1.25479	0.065437	2.11884e-82	2.26807e-81
AT2G20920	2722.77	1.14988	0.051219	5.3587e-112	7.3773e-111			AT4G26870	1618.69	-1.19717	0.0625559	4.60965e-82	4.92362e-81
AT5G25450	1557.91	1.36398	0.0607811	5.4593e-112	7.5105e-111			AT5G65390	459.984	-2.09317	0.10968	6.28582e-82	6.69944e-81
AT4G01070	491.642	2.48605	0.111004	6.7829e-112	9.3249e-111			AT4G31480	1531.43	-1.12103	0.0586165	6.97026e-82	7.42491e-81
AT3G06380	2901.97	1.05776	0.047136	7.9329e-112	1.0898e-110			AT2G32920	435.688	-2.18471	0.114621	9.00427e-82	9.58124e-81
AT3G13225	4252.21	1.00415	0.0447973	1.4065e-111	1.9282e-110			AT3G01280	2180.63	-1.08911	0.0570998	1.84e-81	1.95264e-80
AT5G24600	646.134	2.20067	0.0984667	2.4218e-111	3.3155e-110			AT1G16350	813.628	-1.78877	0.094105	3.28396e-81	3.47378e-80
AT4G32770	1109.25	1.56688	0.0701283	3.8051e-111	5.2021e-110			AT1G27950	1867.18	-1.22805	0.064522	3.4206e-81	3.61638e-80
AT1G13360	1059.56	1.72396	0.0772567	6.6581e-111	9.0964e-110			AT3G01610	1517.46	-1.20113	0.0631589	4.91762e-81	5.19352e-80
AT4G02920	3992.89	1.01557	0.0455328	1.604e-110	2.1869e-109			AT1G55040	774.07	-1.63998	0.0864658	8.15988e-81	8.60845e-80
AT5G58060	1552.01	1.37097	0.0615352	1.9081e-110	2.5996e-109			AT1G64050	1514.95	-1.23347	0.0649729	8.58924e-81	9.05657e-80
AT1G11390	1436.2	1.40764	0.063179	1.9405e-110	2.642e-109			AT2G44510	604.98	-1.90083	0.100348	1.03371e-80	1.08821e-79
AT3G20670	1213.73	1.5044	0.0675361	2.0229e-110	2.7523e-109			AT5G22840	1154.35	-1.46192	0.0771963	1.5624e-80	1.63952e-79
AT1G30810	4177.87	1.06816	0.0479776	4.0398e-110	5.4774e-109			AT3G62360	867.887	-1.65338	0.0873909	1.89825e-80	1.99089e-79
AT1G23710	1212.42	1.58376	0.0712429	5.0765e-110	6.8783e-109			AT3G13230	2308.33	-1.06241	0.0560725	2.26826e-80	2.37644e-79
AT1G22830	832.71	1.80074	0.081179	1.1218e-109	1.5148e-108			AT1G69620	556.955	-1.9567	0.103624	3.19533e-80	3.34594e-79
AT5G64210	892.879	1.71952	0.0775377	1.3562e-109	1.8276e-108			AT1G72050	2044.65	-1.06023	0.0560451	4.01872e-80	4.20367e-79
AT2G38340	2061.57	1.36203	0.0615281	4.6876e-109	6.2952e-108			AT5G24300	302.703	-3.00294	0.159808	1.39522e-79	1.45635e-78
AT1G31850	3619.59	1.0342	0.046697	5.2303e-109	7.0192e-108			AT5G15780	2291.35	-1.11814	0.0593981	2.08019e-79	2.16789e-78
AT4G13880	669.439	2.14935	0.0972915	7.3839e-109	9.896e-108			AT1G35620	1354.04	-1.18726	0.06309	2.13897e-79	2.22796e-78
AT5G51210	838.213	1.77539	0.0804954	1.8546e-108	2.4721e-107			AT5G12410	1198.75	-1.25836	0.0668957	2.28407e-79	2.37785e-78
AT1G59510	1199.54	1.52511	0.06912	2.0497e-108	2.7284e-107			AT4G19710	935.207	-1.63882	0.0873939	4.98334e-79	5.16612e-78
AT5G39380	745.428	1.87588	0.0851418	2.8519e-108	3.7913e-107			AT3G52170	252.607	-3.19285	0.170682	6.84952e-79	7.08957e-78
AT3G61790	1478.44	1.35726	0.0615519	3.125e-108	4.1515e-107			AT1G23020	254.746	-5.84776	0.31108	7.63434e-79	7.89776e-78
AT5G06320	1014.19	1.74508	0.0792221	3.5281e-108	4.6838e-107			AT2G18330	693.722	-1.64943	0.0882894	1.77928e-78	1.83586e-77
AT5G10830	466.737	2.46165	0.111867	4.2362e-108	5.6126e-107			AT5G57120	2690.49	-1.14805	0.0614574	3.10208e-78	3.19738e-77
AT5G39520	340.39	4.26018	0.193819	4.916e-108	6.5089e-107			AT4G34250	226.816	-3.9274	0.210948	3.55611e-78	3.65962e-77
AT5G58650	439.918	2.75755	0.1254	6.4038e-108	8.4618e-107			AT4G38760	1247.35	-1.32498	0.0710974	5.39121e-78	5.53371e-77
AT2G21930	417.03	2.83818	0.129173	8.2664e-108	1.0916e-106			AT1G45332	1447.26	-1.25385	0.0674012	1.13978e-77	1.16687e-76
AT3G49800	1799.83	1.20141	0.0546206	1.4024e-107	1.8494e-106			AT5G19520	215.455	-4.28082	0.230538	1.18925e-77	1.21625e-76
AT2G32450	1333.83	1.42244	0.0647734	2.3655e-107	3.1111e-106			AT3G59770	802.072	-1.82906	0.098512	1.34798e-77	1.37716e-76
AT1G17147	591.823	2.16327	0.0987108	3.7295e-107	4.892e-106			AT1G21980	363.363	-2.80292	0.151403	1.94645e-77	1.98447e-76
AT4G33940	771.084	2.0283	0.0926259	4.8983e-107	6.4081e-106			AT1G79470	1169.69	-1.59177	0.0858048	2.11004e-77	2.15015e-76
AT5G43980	1499.65	1.56919	0.0717387	1.2609e-106	1.6463e-105			AT2G36070	1686.76	-1.13287	0.0611088	4.38164e-77	4.45343e-76
AT5G22460	921.299	1.91835	0.0877713	1.289e-106	1.6819e-105			AT3G12390	754.834	-1.56599	0.0847002	6.97077e-77	7.06315e-76
AT3G03310	1859.15	1.2277	0.0560813	1.3162e-106	1.7161e-105			AT4G22820	1311.8	-1.36972	0.0741406	1.02245e-76	1.03546e-75
AT4G01410	663.16	2.09419	0.0962441	1.043e-105	1.3538e-104			AT5G05250	713.584	-1.7047	0.0924667	1.61891e-76	1.63867e-75
AT3G50950	1831.88	1.30433	0.0598691	1.1299e-105	1.4656e-104			AT3G61780	579.085	-1.87241	0.101705	2.37994e-76	2.4053e-75
AT1G46554	1020.15	1.63348	0.0751109	1.7004e-105	2.2011e-104			AT3G59540	1237.06	-1.46689	0.0797007	3.48929e-76	3.51746e-75
AT3G03520	1030.07	1.60455	0.0739431	5.0925e-105	6.5878e-104			AT3G50410	973.887	-1.49593	0.0813493	4.41537e-76	4.44875e-75
AT1G05400	568.777	2.27254	0.104952	8.8971e-105	1.148e-103			AT4G39420	2275.95	-1.01839	0.0553617	6.88676e-76	6.92466e-75
AT3G23150	806.961	1.86747	0.0863408	2.0323e-104	2.6171e-103			AT1G08190	1816.14	-1.16506	0.0636333	2.9833e-75	2.98451e-74
AT2G39720	1990.63	1.23839	0.0571856	2.0995e-104	2.7019e-103			AT4G30470	446.587	-2.32026	0.127102	3.18752e-75	3.1872e-74
AT1G01810	865.458	1.71946	0.0796818	7.0011e-104	8.992e-103			AT4G11380	1087.04	-1.44334	0.0789236	3.28139e-75	3.2794e-74
AT5G05320	2062.22	1.18094	0.0546917	9.1045e-104	1.1686e-102			AT4G00730	1298.69	-1.26495	0.069356	9.23382e-75	9.1956e-74
AT4G03940	680.381	1.96037	0.0909637	9.7871e-104	1.2554e-102			AT1G71210	1295.93	-1.22789	0.0673126	9.6326e-75	9.58789e-74
AT3G15290	954.01	1.73557	0.0805055	1.0381e-103	1.3307e-102			AT4G01850	1218.69	-1.28945	0.0709398	2.86802e-74	2.84323e-73
AT3G60070	2376.22	1.113	0.0515624	1.104e-103	1.4143e-102			AT2G46370	822.311	-1.61542	0.0890186	3.36825e-74	3.33579e-73
AT5G47070	955.75	1.68003	0.0779634	1.2344e-103	1.5803e-102			AT1G52310	528.926	-2.03737	0.112442	4.34977e-74	4.30137e-73
AT1G68945	1452.2	1.42251	0.0660707	2.8259e-103	3.6131e-102			AT3G17609	430.644	-2.14041	0.118189	4.54503e-74	4.4922e-73
AT2G02230	12062.7	1.67817	0.0781678	2.8289e-103	3.6146e-102			AT5G64670	654.763	-1.68146	0.09286	6.57454e-74	6.49162e-73
AT2G17110	1745.44	1.26841	0.0589737	5.1414e-103	6.5523e-102			AT5G38640	1522.37	-1.25126	0.0691364	1.25125e-73	1.23055e-72
AT3G22740	903.035	1.64937	0.0768189	7.7617e-103	9.8725e-102			AT2G43110	596.339	-1.75733	0.0973414	1.60962e-73	1.5814e-72
AT3G62590	929.5	1.63178	0.0760605	1.0638e-102	1.3505e-101			AT3G11250	981.2	-1.40249	0.0776571	2.19062e-73	2.15007e-72
AT4G17615	445.11	2.48478	0.116158	2.2768e-102	2.8867e-101			AT2G42810	1124.58	-1.42353	0.0789587	3.42973e-73	3.36458e-72
AT5G02425	601.74	2.01861	0.0943298	2.552e-102	3.2314e-101			AT5G04290	954.064	-1.71962	0.0954623	3.83771e-73	3.76294e-72
AT3G19240	4429.78	2.05676	0.0961319	2.6764e-102	3.3868e-101			AT4G00238	1200.4	-1.40941	0.0784433	1.10269e-72	1.07906e-71
AT3G16050	704.955	1.87276	0.0874944	2.7011e-102	3.4159e-101			AT3G12600	419.153	-2.10193	0.117268	1.38126e-72	1.35032e-71
AT4G33970	1319.04	1.51362	0.0706692	2.7149e-102	3.4311e-101			AT4G16141	243.491	-3.09596	0.173432	3.58759e-72	3.48994e-71
AT3G08970	2744.4	1.09833	0.0512946	4.7335e-102	5.9669e-101			AT5G44700	515.425	-1.96204	0.109887	5.10777e-72	4.95652e-71
AT1G08650	1894.82	1.36381	0.0638409	9.6269e-102	1.2128e-100			AT4G33680	536.659	-1.76021	0.0985786	5.94439e-72	5.75987e-71
AT4G16520	1575.04	1.26752	0.0593879	1.669e-101	2.0958e-100			AT4G11010	339.729	-2.34823	0.131846	1.01155e-71	9.76318e-71
AT3G46640	1580.1	1.39401	0.0653455	1.7712e-101	2.2228e-100			AT2G17650	538.635	-1.75089	0.0984232	1.94683e-71	1.87443e-70
AT3G01210	835.483	2.02306	0.0951385	3.8488e-101	4.824e-100			AT3G10520	405.169	-2.21043	0.124476	2.37566e-71	2.28397e-70
AT3G03880	1079.04	1.49428	0.070222	5.1217e-101	6.4113e-100			AT3G06650	331.173	-2.37112	0.133746	3.96514e-71	3.81025e-70
AT5G16380	2659.18	1.068	0.050222	1.1273e-100	1.4076e-99			AT3G06930	535.322	-1.93956	0.109439	5.0017e-71	4.80164e-70
AT1G09940	1481.84	1.27693	0.0601356	1.685e-100	2.0999e-99			AT1G10900	943.721	-1.2963	0.07315	1.04103e-70	9.9793e-70
AT5G59400	1034.65	1.61348	0.0760757	2.3602e-100	2.9377e-99			AT1G11280	289.928	-2.68707	0.152088	1.04496e-70	1.00121e-69
AT1G08340	903.34	1.63481	0.0771099	2.6013e-100	3.2357e-99			AT3G15120	1602.26	-1.114	0.0628572	1.20789e-70	1.15676e-69
AT3G54480	2549.94	1.09309	0.0515097	2.9409e-100	3.6535e-99			AT5G27330	206.322	-4.16913	0.236052	1.87524e-70	1.79412e-69
AT1G78600	2083.54	1.09208	0.0516549	1.4943e-99	1.84946e-98			AT2G04660	458.836	-1.94171	0.110015	2.151e-70	2.05596e-69
AT1G06870	808.579	1.70549	0.0808617	2.2586e-99	2.78833e-98			AT1G22780	1049.2	-1.32622	0.0750217	2.17526e-70	2.07814e-69
AT1G03600	952.803	1.65775	0.0787546	5.517e-99	6.8024e-98			AT2G22680	595.253	-1.76714	0.100535	7.77828e-70	7.39518e-69
AT5G54070	805.487	1.85448	0.0882297	7.9839e-99	9.83189e-98			AT3G59100	1322.14	-1.17092	0.0664863	8.3454e-70	7.92672e-69
AT5G64490	905.957	1.89341	0.0901093	9.4804e-99	1.16675e-97			AT2G37640	299.694	-6.81966	0.385092	9.36706e-70	8.88857e-69
AT5G54080	1849.82	1.29204	0.0614264	1.23875e-98	1.52167e-97			AT1G02930	412.604	-2.09713	0.119702	1.88982e-69	1.78984e-68
AT2G36540	501.02	2.27198	0.108394	2.2056e-98	2.70261e-97			AT5G39840	998.267	-1.39044	0.0792469	2.02815e-69	1.91717e-68
AT5G53970	1178.31	1.39854	0.0666244	2.59027e-98	3.17003e-97			AT3G10610	517.727	-1.93282	0.110394	2.65773e-69	2.5075e-68
AT1G03040	1613.67	1.22477	0.0583519	3.30825e-98	4.04119e-97			AT1G20370	1021.24	-1.28118	0.0730849	3.13343e-69	2.95489e-68
AT5G16820	2254.56	1.15752	0.0552604	8.52409e-98	1.03804e-96			AT2G18220	2350.67	-2.06322	0.118186	5.00919e-69	4.71475e-68
AT1G50640	2262.91	1.17695	0.0562417	1.30267e-97	1.58245e-96			AT1G14300	1460.73	-1.16155	0.0663795	6.37878e-69	5.99812e-68
AT3G57810	1822.03	1.15915	0.0553955	1.47755e-97	1.79379e-96			AT2G24790	763.524	-1.50994	0.0865318	1.0038e-68	9.42103e-68
AT3G10420	514.373	2.48695	0.119366	2.55762e-97	3.09931e-96			AT4G24110	1357.29	-1.2345	0.0707158	1.20168e-68	1.12728e-67
AT1G56660	4514.58	2.75627	0.132346	3.62336e-97	4.38538e-96			AT1G35560	536.548	-6.27709	0.361087	1.21291e-68	1.13728e-67
AT4G30240	1746.68	1.15639	0.0555165	1.06128e-96	1.2782e-95			AT5G61030	1475.56	-2.97291	0.171517	2.68023e-68	2.50833e-67
AT4G02690	1413.86	1.26899	0.0609574	1.13098e-96	1.36132e-95			AT4G31877	494.149	-1.80711	0.104115	3.97746e-68	3.72059e-67
AT2G34315	389.12	2.72189	0.131323	2.93336e-96	3.52647e-95			AT3G52880	455.713	-2.01567	0.116226	4.31957e-68	4.03679e-67
AT1G18330	915.686	1.60254	0.0772646	4.02712e-96	4.82961e-95			AT4G21410	377.403	-2.20733	0.127529	6.68036e-68	6.22827e-67
AT1G67170	1213.55	1.36288	0.0657387	6.10765e-96	7.32028e-95			AT2G25730	970.991	-1.28018	0.0737688	6.74218e-68	6.28294e-67
AT3G03610	964.76	1.57594	0.0760954	7.55412e-96	9.04295e-95			AT3G08947	1111.09	-1.16341	0.0670181	6.99464e-68	6.51205e-67
AT5G17700	1297.62	1.36494	0.0658913	8.34241e-96	9.97449e-95			AT1G17370	1447.63	-1.16005	0.0668683	8.46563e-68	7.87412e-67
AT2G26355	2694.31	1.30462	0.0630299	1.41977e-95	1.69444e-94			AT5G60990	1907.97	-1.01795	0.0586451	8.75787e-68	8.14209e-67
AT3G17810	2412.75	1.05454	0.0509954	2.6052e-95	3.10547e-94			AT5G63980	369.247	-2.32737	0.134801	1.50814e-67	1.39947e-66
AT2G01930	1063.54	1.47309	0.0714773	6.94351e-95	8.2519e-94			AT5G60040	428.741	-2.02451	0.117239	1.61626e-67	1.49909e-66
AT5G24810	3054.88	1.01452	0.0491933	8.45208e-95	1.00387e-93			AT1G07210	509.022	-1.76552	0.102457	3.56813e-67	3.30324e-66
AT1G02380	484.291	2.76053	0.134458	1.20561e-94	1.43106e-93			AT3G14240	178.457	-4.55428	0.264367	4.89297e-67	4.5276e-66
AT5G36100	379.702	2.6525	0.129339	2.47984e-94	2.94181e-93			AT5G15680	1407.52	-1.09713	0.0636547	6.29292e-67	5.81756e-66
AT3G54810	307.07	3.26292	0.159134	3.63157e-94	4.30034e-93			AT5G09620	1516.65	-1.16357	0.0675452	6.82993e-67	6.31105e-66
AT3G09560	4634.47	1.01951	0.0496519	5.54401e-94	6.56102e-93			AT4G31120	1371.95	-1.20636	0.0700962	8.82298e-67	8.14887e-66
AT3G02880	1421.46	1.29916	0.0633484	6.51471e-94	7.70517e-93			AT3G16080	351.86	-2.68565	0.156841	1.18645e-66	1.09324e-65
AT1G27720	289.03	3.40951	0.166939	1.61904e-93	1.91145e-92			AT4G08310	1336.85	-1.18734	0.069094	1.42054e-66	1.30528e-65
AT4G32190	2357.15	1.02101	0.0499013	2.41351e-93	2.84601e-92			AT1G48570	1175.89	-1.246	0.0725875	1.82912e-66	1.67759e-65
AT1G47056	1297.97	1.40766	0.0688845	2.76346e-93	3.25673e-92			AT1G10740	287.161	-2.50229	0.146265	1.92755e-66	1.76622e-65
AT1G69252	1111.69	1.57507	0.077232	4.80432e-93	5.64501e-92			AT5G03160	380.931	-2.31477	0.135454	2.5062e-66	2.2943e-65
AT4G38810	2843.54	1.00057	0.0490469	8.50355e-93	9.97373e-92			AT1G08930	189.26	-3.94117	0.230518	3.01602e-66	2.75974e-65
AT4G04970	1365.92	1.29612	0.0637358	2.23455e-92	2.61777e-91			AT1G15250	670.848	-1.55626	0.0910745	5.17794e-66	4.72918e-65
AT2G33070	48327.2	1.37965	0.0678827	2.98128e-92	3.48842e-91			AT2G01440	921.47	-1.3768	0.080551	5.35628e-66	4.8898e-65
AT3G47080	1193.23	1.41849	0.0698375	3.09295e-92	3.61693e-91			AT5G64580	1331.18	-1.12684	0.0658839	5.99219e-66	5.46781e-65
AT3G05700	1507.57	1.30786	0.064404	3.89957e-92	4.5575e-91			AT1G51500	681.333	-1.76502	0.103708	1.22218e-65	1.11112e-64
AT1G49980	1579.01	1.22228	0.0601814	4.16917e-92	4.86971e-91			AT3G44600	2007.54	-1.01902	0.0597018	1.29562e-65	1.1768e-64
AT1G72660	897.195	1.53652	0.0757663	5.56067e-92	6.49118e-91			AT2G34070	362.765	-2.10033	0.123517	1.42202e-65	1.29101e-64
AT5G53020	1173.26	1.42674	0.0705269	1.70783e-91	1.98656e-90			AT1G44910	1438.51	-1.31285	0.0770314	1.43482e-65	1.30203e-64
AT5G62090	1883.95	1.11086	0.0550015	5.0201e-91	5.82911e-90			AT3G44330	530.669	-1.72153	0.101221	1.63662e-65	1.48378e-64
AT1G44770	1530.72	1.2233	0.0606658	7.54311e-91	8.74841e-90			AT3G27550	1048.41	-1.4567	0.0855663	1.69719e-65	1.53729e-64
AT4G04955	1152.49	1.51864	0.0753999	9.01993e-91	1.04428e-89			AT5G42480	868.217	-1.46371	0.0860588	2.12726e-65	1.92507e-64
AT1G24170	257.345	3.69618	0.183745	9.24713e-91	1.06996e-89			AT3G12280	1751.64	-1.06521	0.062601	2.78002e-65	2.51233e-64
AT5G08200	1270.82	1.32816	0.0659804	1.39876e-90	1.61657e-89			AT2G45540	478.134	-1.8462	0.108839	3.39924e-65	3.06912e-64
AT2G46950	300.253	3.09819	0.154824	5.21724e-90	6.005e-89			AT5G67070	173.668	-4.70081	0.277065	4.63046e-65	4.17694e-64
AT5G17000	575.119	2.08067	0.103868	5.3464e-90	6.14649e-89			AT3G22220	1445.87	-1.15806	0.0682592	6.39926e-65	5.76723e-64
AT3G15580	1220.34	1.43047	0.0713311	6.02338e-90	6.92075e-89			AT1G52890	316.547	-2.26496	0.134252	1.20351e-64	1.08266e-63
AT4G16500	1415.26	1.27985	0.063823	7.10694e-90	8.15623e-89			AT5G12480	1244.81	-1.10999	0.0655802	1.27047e-64	1.14238e-63
AT1G50290	896.967	1.54542	0.0771531	8.12723e-90	9.32174e-89			AT2G47510	492.616	-1.7806	0.105516	1.57945e-64	1.41891e-63
AT2G01008	676.056	1.85571	0.0927739	1.12159e-89	1.28345e-88			AT1G79560	596.923	-1.7866	0.106036	2.4318e-64	2.17571e-63
AT3G05990	1067.68	1.46235	0.0730792	1.36043e-89	1.55512e-88			AT5G03320	1030.4	-1.20332	0.0712984	2.65893e-64	2.37677e-63
AT5G56160	579.175	2.02966	0.101534	1.63192e-89	1.86419e-88			AT3G02530	1147.87	-1.35028	0.0801841	4.18093e-64	3.7305e-63
AT2G37150	1846.41	1.25195	0.0625672	1.79121e-89	2.04378e-88			AT2G33040	1526.75	-1.07341	0.0636869	4.35312e-64	3.88238e-63
AT4G31355	730.078	1.71485	0.0858371	2.12179e-89	2.41958e-88			AT3G13990	1647.14	-1.07246	0.0636347	4.50428e-64	4.01357e-63
AT4G03230	1092.38	1.48828	0.0745176	2.99632e-89	3.41093e-88			AT3G21090	319.392	-7.22328	0.425048	4.64492e-64	4.13702e-63
AT3G07890	1800.97	1.23928	0.062051	3.50632e-89	3.9892e-88			AT2G46560	1322.61	-1.12732	0.0669632	5.90572e-64	5.25048e-63
AT3G60260	877.379	1.62651	0.0818936	2.21637e-88	2.50714e-87			AT4G02820	623.891	-1.76927	0.105412	7.04054e-64	6.25094e-63
AT1G16770	706.569	1.88869	0.0954096	6.53659e-88	7.36459e-87			AT5G42400	675.927	-1.50194	0.0894619	8.70528e-64	7.70816e-63
ATMG01360	717.041	2.16121	0.109235	6.81642e-88	7.67548e-87			AT5G46430	1303.66	-1.29541	0.0771983	1.17892e-63	1.04201e-62
AT1G18210	1674.74	1.15588	0.0583003	7.41835e-88	8.3485e-87			AT4G28910	1192.19	-1.11722	0.0665588	1.36788e-63	1.2074e-62
AT1G12330	1212.26	1.29295	0.0652492	8.35979e-88	9.39726e-87			AT1G71080	1053.08	-1.1768	0.0701331	1.41876e-63	1.25175e-62
AT5G14470	256.544	3.62463	0.183465	1.16242e-87	1.30594e-86			AT4G01590	887.706	-1.26267	0.0754247	2.39331e-63	2.10783e-62
AT5G10790	1216.27	1.4682	0.0742704	1.81555e-87	2.03622e-86			AT3G46210	788.997	-1.36541	0.0816043	2.4755e-63	2.17632e-62
AT3G51890	2322.52	1.01986	0.0517033	6.88426e-87	7.69913e-86			AT2G45810	1081.29	-1.14319	0.0683143	3.12333e-63	2.74342e-62
AT1G50020	703.819	1.86056	0.0950074	5.22865e-86	5.80477e-85			AT5G25130	569.492	-1.68527	0.101016	4.0275e-63	3.53445e-62
AT5G55970	1571.31	1.20564	0.0614853	5.35747e-86	5.94444e-85			AT2G40030	280.882	-2.47305	0.148448	4.06027e-63	3.56162e-62
AT2G23340	1258.08	1.57517	0.0804192	5.69584e-86	6.31633e-85			AT4G27340	449.673	-1.80867	0.108508	4.81998e-63	4.22616e-62
AT1G54290	1025.36	1.46455	0.0747793	6.83066e-86	7.56202e-85			AT2G37600	282.589	-2.48222	0.14926	6.41675e-63	5.61622e-62
AT3G50350	641.095	1.77174	0.0905633	6.96122e-86	7.70224e-85			AT3G57570	732.372	-1.41455	0.0848655	7.09732e-63	6.20363e-62
AT5G13700	577.281	1.87892	0.0961465	1.09165e-85	1.20515e-84			AT1G08610	401.41	-2.11945	0.127476	7.49687e-63	6.54706e-62
AT2G43100	661.052	1.76725	0.0904378	1.11371e-85	1.22882e-84			AT2G17150	608.294	-1.60065	0.0966981	4.07269e-62	3.53792e-61
AT4G30780	1788.34	1.08385	0.0554156	1.67195e-85	1.84167e-84			AT1G34030	1438.96	-1.16233	0.0701557	5.16142e-62	4.47974e-61
AT2G18540	1166.29	1.61295	0.0827668	3.20799e-85	3.52771e-84			AT2G33435	1642.43	-1.00217	0.0605157	6.69503e-62	5.80059e-61
AT1G02816	1749.83	1.16124	0.0595819	5.80625e-85	6.37782e-84			AT4G01210	690.765	-1.50925	0.0913834	8.11837e-62	7.02761e-61
AT2G42750	996.22	1.45804	0.0750287	1.18044e-84	1.2909e-83			AT1G71110	334.839	-2.4851	0.150971	9.25625e-62	8.00208e-61
AT5G10730	835.765	1.56384	0.0805153	1.38271e-84	1.51126e-83			AT1G36280	642.034	-1.6444	0.0997414	1.07528e-61	9.28362e-61
AT1G01170	2212.32	1.13388	0.0583212	1.54363e-84	1.68526e-83			AT5G39080	385.688	-1.94541	0.118266	1.74556e-61	1.50377e-60
AT3G15470	1014.97	1.41516	0.0728858	1.86266e-84	2.03132e-83			AT3G22104	165.695	-4.17864	0.25456	3.11002e-61	2.67224e-60
AT5G26740	1953.48	1.10372	0.0568215	2.07516e-84	2.26181e-83			AT4G36680	1482.03	-1.02815	0.0625439	4.83797e-61	4.15152e-60
AT2G38900	333.237	2.81395	0.145317	2.08071e-84	2.26661e-83			AT4G16390	1012.64	-1.17407	0.0714836	5.23649e-61	4.48959e-60
AT2G37470	1840.13	1.21144	0.0623978	2.449e-84	2.66633e-83			AT1G09900	1223.57	-1.07583	0.0655514	7.2113e-61	6.172e-60
AT3G47780	904.498	1.47787	0.0762574	3.3826e-84	3.67872e-83			AT2G17510	1741.96	-1.01599	0.0619181	7.87428e-61	6.73358e-60
AT2G40300	732.632	1.82948	0.0946098	5.38675e-84	5.85509e-83			AT5G36210	721.326	-1.3649	0.0833719	1.02471e-60	8.75127e-60
AT1G31350	252.489	3.40744	0.176776	9.83544e-84	1.0667e-82			AT5G15950	347.139	-2.06372	0.126473	1.3298e-60	1.13372e-59
AT2G38330	373.295	2.63598	0.13672	1.1207e-83	1.21412e-82			AT1G10950	891.765	-1.37167	0.0841016	2.81878e-60	2.39693e-59
AT4G31354	461.608	2.09078	0.108384	1.1442e-83	1.2389e-82			AT1G15480	384.017	-1.97105	0.121289	4.29696e-60	3.64761e-59
AT2G23450	1501.88	1.29683	0.0672096	1.99627e-83	2.15794e-82			AT1G34130	563.739	-1.54884	0.0952167	4.75336e-60	4.03157e-59
AT5G07010	420.787	2.25452	0.117153	3.03643e-83	3.27338e-82			AT1G80530	322.275	-2.33187	0.143886	7.66428e-60	6.48931e-59
AT3G51110	1945.43	1.03867	0.0538928	4.94847e-83	5.3317e-82			AT4G12600	863.01	-1.30163	0.0801139	8.6892e-60	7.35079e-59
AT3G46070	241.216	5.54741	0.287681	5.06057e-83	5.4495e-82			AT4G17640	1083.03	-1.1353	0.0698558	9.18392e-60	7.76598e-59
AT5G38510	899.395	1.54679	0.0804627	7.08168e-83	7.61763e-82			AT1G61010	1095.91	-1.21943	0.075072	9.39457e-60	7.94071e-59
AT5G07860	325.193	3.11833	0.16282	9.09982e-83	9.77784e-82			AT1G73590	276.875	-2.5179	0.155781	1.20056e-59	1.01433e-58
AT5G06839	2285.8	1.00118	0.0520537	9.86196e-83	1.05852e-81			AT1G27900	1302.44	-1.10809	0.0682332	1.20168e-59	1.01485e-58
AT3G18440	1604.54	1.26241	0.0659198	3.55034e-82	3.79832e-81			AT1G04190	874.86	-1.34486	0.0829643	1.46202e-59	1.23312e-58
AT1G52870	981.416	1.57318	0.0822351	3.5596e-82	3.80617e-81			AT5G53170	685.015	-1.51956	0.0938394	1.5608e-59	1.31531e-58
AT3G16120	762.026	1.74306	0.0912464	5.0038e-82	5.33883e-81			AT3G15380	734.806	-1.55164	0.0958601	1.71927e-59	1.44762e-58
AT1G54150	630.235	1.7349	0.0908041	5.0129e-82	5.34565e-81			AT1G64600	832.577	-1.3181	0.0813979	1.97897e-59	1.66274e-58
AT4G01090	1273.59	1.40277	0.0734638	8.72034e-82	9.28413e-81			AT1G30960	445.589	-1.90274	0.117906	2.70205e-59	2.26738e-58
AT4G33440	809.829	1.57881	0.0827897	1.26714e-81	1.34688e-80			AT5G46550	1303.62	-1.07075	0.0661913	3.41963e-59	2.86708e-58
AT2G05632	2497.42	1.17785	0.0617312	1.54343e-81	1.63968e-80			AT5G63760	620.902	-1.50871	0.0934511	3.52643e-59	2.95411e-58
AT5G45900	1373.3	1.24997	0.065631	2.74919e-81	2.91122e-80			AT4G26300	975.755	-1.19133	0.0737021	3.568e-59	2.9864e-58
AT5G03530	627.622	1.77723	0.0935812	4.23413e-81	4.47408e-80			AT3G48500	1104.56	-1.23889	0.0767355	4.22813e-59	3.53443e-58
AT1G69800	1137.05	1.56325	0.0824356	9.51125e-81	1.00234e-79			AT5G05560	577.641	-1.61563	0.100257	5.12549e-59	4.27912e-58
AT5G66590	1128.62	1.30758	0.0689235	1.03213e-80	1.08712e-79			AT3G47430	369.74	-2.06061	0.12804	5.40477e-59	4.50847e-58
AT3G20310	1541.99	1.12645	0.0593367	1.04223e-80	1.09659e-79			AT2G04390	1150.79	-1.08584	0.0673192	7.26377e-59	6.05406e-58
AT1G48440	1263.12	1.36004	0.0717461	1.42199e-80	1.49456e-79			AT1G09980	539.926	-1.58383	0.0984264	7.56708e-59	6.30419e-58
AT1G64710	1228.27	1.30283	0.0689221	3.63875e-80	3.80824e-79			AT1G69200	864.299	-1.33055	0.0826188	8.39818e-59	6.99069e-58
AT5G39660	2158.31	1.04169	0.0551058	5.21709e-80	5.45431e-79			AT1G36310	1642.76	-1.15697	0.0718322	9.43822e-59	7.84649e-58
AT2G45780	446.95	2.26291	0.120119	6.17862e-80	6.45613e-79			AT5G60640	874.775	-1.2079	0.0750473	1.10119e-58	9.14709e-58
AT5G16320	1329.97	1.39897	0.0742909	1.31928e-79	1.37781e-78			AT2G34340	1008.4	-1.17515	0.0730087	1.10548e-58	9.17882e-58
AT1G56090	860.056	1.545	0.0821099	1.52087e-79	1.58666e-78			AT2G47390	931.169	-1.20528	0.0749982	1.5491e-58	1.28568e-57
AT3G05880	556.268	2.08163	0.110752	1.61047e-79	1.67924e-78			AT4G14440	222.561	-6.3835	0.395101	1.75493e-58	1.45467e-57
AT3G57380	658.106	1.79365	0.0954713	2.34799e-79	2.44309e-78			AT3G58700	900.203	-1.22851	0.0764766	1.82006e-58	1.50739e-57
AT5G07790	454.228	2.13303	0.113617	2.36493e-79	2.45943e-78			AT4G21150	456.698	-1.77661	0.11089	2.04788e-58	1.69465e-57
AT3G53990	1076.6	1.31858	0.0701329	2.57241e-79	2.67379e-78			AT4G33740	1802.67	-1.16278	0.0724274	2.24336e-58	1.85564e-57
AT5G44670	441.576	2.10536	0.112289	3.45525e-79	3.58575e-78			AT1G08130	976.315	-1.24851	0.0780086	4.40466e-58	3.63122e-57
AT4G35860	2093.86	1.02852	0.0547463	4.72178e-79	4.89754e-78			AT4G35930	197.462	-3.26103	0.204686	5.03723e-58	4.15098e-57
AT1G51370	816.761	1.64824	0.0879203	5.31729e-79	5.50943e-78			AT5G47560	169.044	-3.86196	0.242364	7.37634e-58	6.07348e-57
AT2G38490	260.591	3.04741	0.163334	1.56235e-78	1.61287e-77			AT2G41370	225.426	-2.65406	0.166741	7.62191e-58	6.27305e-57
AT3G19900	724.662	1.63247	0.0875294	3.30791e-78	3.40775e-77			AT1G53450	361.01	-1.99061	0.125004	8.29363e-58	6.82021e-57
AT5G16960	384.354	2.42359	0.130156	3.5009e-78	3.60469e-77			AT1G78300	678.465	-1.46874	0.0921339	9.19347e-58	7.55703e-57
AT3G18870	364.342	2.47855	0.133092	3.78026e-78	3.88826e-77			AT1G15510	572.29	-1.59713	0.100278	1.11189e-57	9.13592e-57
AT2G42950	809.802	1.58321	0.0850927	7.0342e-78	7.21636e-77			AT1G22360	230.472	-2.65261	0.167002	1.22194e-57	1.0036e-56
AT1G02520	1634.39	1.36868	0.0734973	7.19194e-78	7.37436e-77			AT1G66340	1278.8	-1.01756	0.0638013	1.38665e-57	1.13793e-56
AT2G46490	476.223	2.01152	0.108256	9.36781e-78	9.60042e-77			AT5G13870	229.209	-2.71578	0.171133	1.45915e-57	1.19494e-56
AT1G28280	848.729	1.51736	0.0816309	1.08852e-77	1.11497e-76			AT2G02790	754.812	-1.30354	0.0819577	2.10558e-57	1.72289e-56
AT3G49300	511.547	2.0808	0.112095	1.17363e-77	1.2009e-76			AT5G39960	570.186	-1.67876	0.105714	2.13352e-57	1.74503e-56
AT3G24350	1563.09	1.08713	0.0584329	1.39474e-77	1.42346e-76			AT1G18900	1357.56	-1.21752	0.0765843	2.5198e-57	2.05756e-56
AT4G34390	1451.66	1.22459	0.0658679	1.44315e-77	1.4721e-76			AT5G02860	686.01	-1.4175	0.0892618	2.74474e-57	2.24031e-56
AT1G66770	338.126	2.69399	0.145541	2.15713e-77	2.197e-76			AT3G53890	773.925	-1.29535	0.0815806	3.31033e-57	2.69972e-56
AT1G32520	499.761	2.15459	0.116242	2.26582e-77	2.30651e-76			AT2G06210	1128.05	-1.21792	0.0767314	3.72176e-57	3.03024e-56
AT5G67190	1683.81	1.11243	0.0599931	4.09857e-77	4.17002e-76			AT5G60030	1354.09	-1.32679	0.0836344	3.89532e-57	3.17025e-56
AT3G02030	538.161	2.00722	0.10853	4.23431e-77	4.3059e-76			AT2G34710	409.368	-1.79376	0.113358	4.82211e-57	3.9213e-56
AT5G16650	992.281	1.50138	0.0811054	4.975e-77	5.05391e-76			AT3G43720	161.591	-3.54061	0.224236	6.25893e-57	5.0876e-56
AT5G65760	1072.49	1.33094	0.0718896	5.6844e-77	5.76861e-76			AT2G25980	201.127	-2.9136	0.185063	1.15171e-56	9.33478e-56
AT1G19397	712.383	1.60795	0.0872073	1.73064e-76	1.75088e-75			AT5G57580	1124.7	-1.11195	0.0703237	1.16247e-56	9.41817e-56
AT5G52570	1046.42	1.33384	0.072317	2.08367e-76	2.10695e-75			AT1G31230	474.502	-1.77254	0.112563	1.57208e-56	1.27211e-55
AT1G01360	551.542	1.91614	0.104121	2.68716e-76	2.71302e-75			AT5G57490	959.011	-1.21493	0.0769749	1.60439e-56	1.29772e-55
AT1G48470	1554.66	1.10461	0.0599256	3.22771e-76	3.2571e-75			AT1G63430	749.004	-1.34937	0.0858779	4.38877e-56	3.53973e-55
AT5G45660	412.816	2.15028	0.117141	5.01001e-76	5.04273e-75			AT3G03040	299.369	-2.28988	0.146227	4.99615e-56	4.02467e-55
AT1G04555	336.423	2.80256	0.152896	6.14767e-76	6.18466e-75			AT4G33080	469.15	-1.75375	0.111964	6.49911e-56	5.22685e-55
AT5G18680	1249.1	1.24155	0.0676907	1.54011e-75	1.54622e-74			AT1G04480	1233.49	-1.0419	0.0663322	6.57797e-56	5.28811e-55
AT5G08190	1489.91	1.27927	0.0697746	1.57607e-75	1.58153e-74			AT5G03670	176.817	-3.19347	0.204289	6.65256e-56	5.34589e-55
AT4G31240	1351.05	1.19977	0.0654271	1.65985e-75	1.66474e-74			AT4G16150	1252.46	-1.02477	0.0652504	6.82302e-56	5.48064e-55
AT1G19110	1550.62	1.29225	0.0706612	3.78858e-75	3.78245e-74			AT3G27380	1095.05	-1.14001	0.0726818	7.93287e-56	6.36177e-55
AT2G15695	1036.38	1.48736	0.081432	5.00159e-75	4.98592e-74			AT4G26080	1441.54	-1.07651	0.0686515	9.69801e-56	7.77101e-55
AT4G25660	860.108	1.45939	0.0801032	1.0955e-74	1.08987e-73			AT4G02020	474.27	-1.77585	0.113711	1.24097e-55	9.9318e-55
AT1G03440	484.167	1.95871	0.107659	1.193e-74	1.18627e-73			AT1G12805	649.409	-1.64138	0.105083	1.38188e-55	1.1055e-54
AT1G71340	1095.97	1.36339	0.0748794	1.54421e-74	1.53394e-73			AT5G49810	696.674	-1.36396	0.087326	1.82634e-55	1.45752e-54
AT4G30750	1986.52	1.09587	0.0601659	1.78052e-74	1.7678e-73			AT4G29060	1029	-1.13804	0.0728166	1.98902e-55	1.58671e-54
AT5G49200	254.185	3.09857	0.170904	2.27782e-74	2.2604e-73			AT1G02920	354.017	-2.52298	0.162363	2.25047e-55	1.79093e-54
AT1G24440	714.558	1.54934	0.0853003	2.99677e-74	2.96937e-73			AT4G01990	595.882	-1.59471	0.102411	2.96562e-55	2.3553e-54
AT4G36840	688.838	1.68915	0.0931074	3.45826e-74	3.42321e-73			AT2G24240	609.307	-1.606	0.103205	3.38732e-55	2.68697e-54
AT5G35580	299.197	2.64478	0.146119	4.15529e-74	4.11111e-73			AT2G19385	998.828	-1.17896	0.0756761	3.88025e-55	3.07428e-54
AT5G37260	1612.21	1.03659	0.0570881	5.62929e-74	5.56107e-73			AT1G30270	1352.5	-1.06312	0.068192	4.0363e-55	3.19663e-54
AT3G15060	1968.09	1.02513	0.0564864	6.59487e-74	6.50843e-73			AT3G50380	1097.96	-1.15559	0.0745824	1.57154e-54	1.23618e-53
AT3G54200	438.459	2.04713	0.113152	6.92844e-74	6.83421e-73			AT1G80650	331.749	-2.00949	0.130337	2.32221e-54	1.8223e-53
AT3G07530	1167.1	1.25191	0.0691311	1.03263e-73	1.01757e-72			AT1G58250	652.713	-1.44586	0.0936393	2.52929e-54	1.98322e-53
AT1G70440	429.75	2.09564	0.116048	1.129e-73	1.11142e-72			AT1G67100	628.688	-1.4457	0.0938704	4.93961e-54	3.85935e-53
AT4G37420	283.773	3.22974	0.17907	1.31939e-73	1.29691e-72			AT1G09830	622.045	-1.53255	0.0996881	6.63992e-54	5.18371e-53
AT2G37035	894.356	1.47075	0.082076	2.32571e-72	2.27137e-71			AT1G76630	1055.13	-1.09191	0.0709169	7.84379e-54	6.11871e-53
AT5G56150	1527.53	1.13626	0.063335	2.62887e-72	2.56236e-71			AT3G23570	1220.48	-1.03103	0.0669591	8.44487e-54	6.5824e-53
AT3G27110	767.345	1.51128	0.0843674	2.85923e-72	2.78553e-71			AT4G31040	593.254	-1.46097	0.0951184	9.26233e-54	7.21102e-53
AT2G21195	955.952	1.38899	0.0775456	3.13069e-72	3.04698e-71			AT2G28070	246.634	-2.42183	0.158121	9.54874e-54	7.43107e-53
AT1G21790	346.565	2.50075	0.140375	7.41215e-72	7.17502e-71			AT4G36420	771.368	-1.27309	0.0828833	1.10148e-53	8.56187e-53
AT3G02040	307.973	2.46685	0.138522	1.03816e-71	1.00151e-70			AT2G38310	843.42	-3.00796	0.196991	1.13827e-53	8.84434e-53
AT1G01715	260.331	2.90361	0.16337	1.66834e-71	1.60865e-70			AT5G48030	1256.73	-1.06602	0.069406	1.40668e-53	1.08955e-52
AT1G09500	470.533	1.97523	0.111052	1.77934e-71	1.71484e-70			AT3G60050	220.82	-2.82674	0.184881	1.42569e-53	1.10385e-52
AT5G23310	980.377	1.30346	0.0731466	1.7809e-71	1.7155e-70			AT2G31970	1356.93	-1.13631	0.074082	1.8424e-53	1.42369e-52
AT3G55070	841.126	1.44932	0.0814207	2.15472e-71	2.07256e-70			AT4G01037	1443.62	-1.00251	0.0653186	1.88349e-53	1.45431e-52
AT5G47550	1535.21	1.16281	0.0654805	6.18573e-71	5.93541e-70			AT1G29310	175.225	-3.26188	0.21364	2.02129e-53	1.56009e-52
AT4G13530	1703.01	1.10333	0.0623574	2.14282e-70	2.04913e-69			AT5G24710	934.94	-1.17904	0.0769703	2.4037e-53	1.85307e-52
AT2G39705	554.606	1.84425	0.104657	3.39277e-70	3.23971e-69			AT4G10620	1115.05	-1.23845	0.0809316	2.78095e-53	2.14056e-52
AT3G52340	562.657	1.89557	0.107622	3.69867e-70	3.53011e-69			AT5G15270	1043.95	-1.13552	0.074229	3.35979e-53	2.58308e-52
AT4G22350	1747.98	1.08449	0.0614158	4.1517e-70	3.95866e-69			AT5G56090	817.292	-1.22755	0.080403	4.9296e-53	3.78556e-52
AT5G19080	592.121	1.81961	0.103337	4.28779e-70	4.08645e-69			AT2G28540	1226.97	-1.03827	0.0679811	5.46748e-53	4.19535e-52
AT4G29720	681.589	1.52682	0.0866957	5.78866e-70	5.51418e-69			AT2G36080	210.853	-2.58633	0.17017	5.50321e-53	4.22112e-52
AT2G01680	1288.03	1.19927	0.0680768	7.29448e-70	6.93855e-69			AT5G55280	479.121	-1.62891	0.106953	5.92396e-53	4.54032e-52
AT3G63220	1007.8	1.3354	0.0759149	9.93786e-70	9.42568e-69			AT1G29980	143.612	-4.08155	0.26869	7.41375e-53	5.67774e-52
AT5G07870	399.05	2.33205	0.133246	1.89554e-69	1.7944e-68			AT5G24840	780.563	-1.30538	0.0857768	9.25448e-53	7.07645e-52
AT4G13110	1198.67	1.34497	0.076605	1.91448e-69	1.81146e-68			AT3G14220	197.894	-2.99568	0.197742	1.09602e-52	8.37099e-52
AT1G12970	1112.69	1.37399	0.0782878	1.93343e-69	1.82851e-68			AT5G58370	557.449	-1.46878	0.0966633	1.17241e-52	8.94751e-52
AT3G04880	1009.52	1.28261	0.0731051	2.489e-69	2.35167e-68			AT5G19290	470.198	-1.80932	0.119372	1.38644e-52	1.05605e-51
AT3G11820	426.03	2.34626	0.134082	2.5805e-69	2.43696e-68			AT1G06710	378.673	-1.86965	0.123409	1.63874e-52	1.24678e-51
AT5G01350	1119.91	1.27836	0.0730073	4.81965e-69	4.53852e-68			AT4G25500	1072.21	-1.11963	0.0736964	1.75706e-52	1.33629e-51
AT4G30940	261.147	2.66846	0.152916	5.38931e-69	5.07011e-68			AT5G19320	733.124	-1.32313	0.0872164	1.90526e-52	1.44788e-51
AT4G29950	890.694	1.36317	0.0779782	6.86718e-69	6.4543e-68			AT4G31810	451.131	-1.6263	0.107416	2.16524e-52	1.64355e-51
AT3G27925	586.732	1.72497	0.0991151	1.9546e-68	1.83097e-67			AT1G47750	833.128	-1.18217	0.0779333	2.33868e-52	1.77384e-51
AT4G01550	390.498	2.22926	0.12836	2.20988e-68	2.06913e-67			AT3G50590	1149.28	-1.33199	0.0879367	2.64022e-52	2.00178e-51
AT5G13860	641.331	1.63937	0.0944534	4.13148e-68	3.86284e-67			AT3G27325	692.752	-1.36058	0.089873	2.99738e-52	2.26996e-51
AT4G25650	647.495	1.65202	0.0952874	5.98645e-68	5.58396e-67			AT1G05520	876.333	-1.28317	0.0847542	3.05536e-52	2.31298e-51
AT1G69540	643.719	1.56847	0.0904617	6.74983e-68	6.2871e-67			AT4G36860	843.264	-1.27786	0.0844366	3.51946e-52	2.66226e-51
AT4G22340	853.033	1.48054	0.0854321	7.99328e-68	7.43828e-67			AT5G66140	931.14	-1.18803	0.0786443	5.94428e-52	4.48618e-51
AT1G33055	990.897	1.2488	0.0720538	1.06994e-67	9.94247e-67			AT5G61330	426.508	-1.87996	0.124962	7.23096e-52	5.45516e-51
AT3G07470	1551.36	1.13884	0.0656938	1.10421e-67	1.02561e-66			AT3G52490	238.505	-2.71411	0.180681	8.33681e-52	6.27982e-51
AT3G59520	844.697	1.42801	0.0824738	1.12694e-67	1.04622e-66			AT5G11710	751.513	-1.34398	0.0891861	8.72131e-52	6.56695e-51
AT1G24735	1513.51	1.08668	0.0627884	1.95431e-67	1.81093e-66			AT2G47790	898.839	-1.24987	0.0828949	8.79851e-52	6.62255e-51
AT2G22470	825.075	1.62676	0.0942355	2.24901e-67	2.08303e-66			AT3G02490	373.352	-1.89114	0.12578	9.36201e-52	7.044e-51
AT1G04830	1176.76	1.18186	0.0686797	9.62605e-67	8.88226e-66			AT1G51380	334.997	-1.93022	0.12855	1.12498e-51	8.46114e-51
AT5G03700	1201.17	1.33551	0.0777037	1.10348e-66	1.01774e-65			AT5G39580	153.023	-5.41262	0.359074	1.48588e-51	1.1167e-50
AT5G62480	509.186	1.88409	0.109797	1.13113e-66	1.04275e-65			AT5G39710	310.484	-2.41519	0.161212	1.52699e-51	1.14716e-50
AT4G39130	331.347	2.3183	0.135225	1.24712e-66	1.14807e-65			AT5G54900	1074.39	-1.07379	0.0713663	1.68676e-51	1.26623e-50
AT3G59150	1012.69	1.28429	0.0747684	1.53053e-66	1.4057e-65			AT3G55360	394.254	-1.82325	0.121645	1.91602e-51	1.43669e-50
AT2G44700	285.44	2.7322	0.159662	1.64397e-66	1.50848e-65			AT3G13870	328.985	-1.89107	0.126672	4.43172e-51	3.3092e-50
AT1G74740	1753.51	1.00455	0.0584594	1.85501e-66	1.70054e-65			AT3G17850	973.923	-1.14501	0.0764598	4.45791e-51	3.32749e-50
AT4G27880	1931.85	1.07463	0.0627418	4.24567e-66	3.87951e-65			AT2G24150	167.966	-3.30554	0.221918	4.52644e-51	3.37737e-50
AT1G73500	479.73	1.85708	0.108839	6.36667e-66	5.80683e-65			AT2G37400	1333.42	-1.09934	0.0734125	4.73432e-51	3.5298e-50
AT1G64561	615.642	1.71731	0.100671	6.93065e-66	6.31829e-65			AT2G04842	952.848	-1.09834	0.0734586	6.61527e-51	4.91918e-50
AT2G03060	1072.57	1.20402	0.0704423	6.93509e-66	6.31942e-65			AT2G28840	333.925	-2.09176	0.140671	8.41135e-51	6.24535e-50
AT2G01020	964.021	1.36902	0.0802034	8.59902e-66	7.83201e-65			AT1G29250	707.731	-1.27446	0.0855105	1.15069e-50	8.53412e-50
AT2G17500	832.266	1.32081	0.07756	1.69267e-65	1.5339e-64			AT5G15920	1066.18	-1.15614	0.077576	1.2791e-50	9.46873e-50
AT2G34390	188.155	3.4807	0.205193	1.94128e-65	1.75757e-64			AT5G37475	1157.06	-1.05897	0.0711733	2.19643e-50	1.62107e-49
AT5G10000	192.875	3.6346	0.214573	2.5023e-65	2.26239e-64			AT4G34800	139.6	-3.91144	0.264244	2.37415e-50	1.75093e-49
AT5G59450	637.177	1.56487	0.0921644	3.32396e-65	3.00252e-64			AT5G16070	597.599	-1.79217	0.121084	3.05397e-50	2.24892e-49
AT2G26190	858.021	1.32434	0.0784032	1.77691e-64	1.59485e-63			AT2G36720	1078.33	-1.04127	0.0701268	3.5042e-50	2.57758e-49
AT1G09863	439.402	2.02513	0.120218	1.99966e-64	1.79315e-63			AT4G39780	167.084	-3.26324	0.221265	4.15584e-50	3.05464e-49
AT1G55280	414.985	2.059	0.122198	2.01516e-64	1.80623e-63			AT2G19640	1311.87	-1.03171	0.069592	4.91777e-50	3.61198e-49
AT4G29820	363.728	2.16528	0.128816	3.88037e-64	3.46545e-63			AT4G14160	1019.36	-1.07892	0.072861	5.95387e-50	4.36809e-49
AT2G27940	235.365	2.74082	0.163322	4.37495e-64	3.90009e-63			AT1G29030	987.767	-1.20972	0.0818563	8.28854e-50	6.0719e-49
AT4G03420	509.643	1.83644	0.109334	5.60549e-64	4.98805e-63			AT5G11420	182.275	-3.20538	0.218402	1.14835e-49	8.40304e-49
AT1G27910	1137.21	1.1163	0.0662948	5.78778e-64	5.14794e-63			AT2G42710	646.988	-1.38423	0.0939704	1.31406e-49	9.60851e-49
AT4G32440	1340.97	1.10499	0.0656342	6.11186e-64	5.4313e-63			AT5G18440	274.443	-2.13054	0.14508	1.35626e-49	9.9134e-49
AT1G17345	428.271	1.91792	0.1143	7.13301e-64	6.33019e-63			AT4G39960	895.019	-1.22753	0.0833092	1.54583e-49	1.12865e-48
AT2G03330	363.533	2.1038	0.125439	7.2922e-64	6.46854e-63			AT5G22510	691.494	-1.27442	0.0866441	2.0409e-49	1.48681e-48
AT2G04690	875.965	1.34085	0.0797783	7.47544e-64	6.62513e-63			AT3G49080	879.752	-1.24849	0.0848875	2.24274e-49	1.63325e-48
AT3G26950	1279.87	1.07716	0.0640662	9.26995e-64	8.20447e-63			AT3G17170	243.355	-2.33386	0.159438	2.41644e-49	1.7578e-48
AT3G03210	772.974	1.45551	0.0866801	9.28103e-64	8.21059e-63			AT5G15610	1078.28	-1.07858	0.0734602	3.88128e-49	2.81611e-48
AT5G57910	360.923	2.14785	0.128368	1.20361e-63	1.06336e-62			AT1G64220	216.242	-2.8887	0.198387	6.25204e-49	4.52625e-48
AT5G14310	758.897	1.42148	0.0847823	1.42747e-63	1.25888e-62			AT3G45190	1573.87	-1.03156	0.0704524	7.37991e-49	5.33495e-48
AT5G19050	1204.32	1.18706	0.0708547	2.32082e-63	2.0449e-62			AT1G55540	1098.57	-1.08895	0.0744579	8.77091e-49	6.33586e-48
AT3G29670	291.301	2.67579	0.160383	2.41784e-63	2.12848e-62			AT4G31790	1040.36	-1.09132	0.0746525	9.27573e-49	6.69808e-48
AT4G32040	1392.6	1.06885	0.0637884	2.46146e-63	2.16494e-62			AT1G29950	830.696	-1.17478	0.0804946	1.23062e-48	8.87345e-48
AT1G15060	717.144	1.4059	0.0841051	3.21154e-63	2.81964e-62			AT3G22300	505.201	-1.44621	0.0992515	1.30622e-48	9.41167e-48
AT4G26120	1445.22	1.09614	0.065679	7.04314e-63	6.159e-62			AT4G11120	881.272	-1.12705	0.0772477	1.40735e-48	1.01292e-47
AT3G02700	333.89	2.20003	0.13238	8.60087e-63	7.50787e-62			AT1G77440	1191.16	-1.04846	0.0718767	1.59736e-48	1.148e-47
AT2G43900	905.776	1.30669	0.0784109	8.82938e-63	7.70394e-62			AT1G79490	686.395	-1.34897	0.0926645	1.77804e-48	1.276e-47
AT4G04870	861.954	1.34866	0.0810618	1.2137e-62	1.05853e-61			AT2G47900	1189.75	-1.0073	0.06909	1.83281e-48	1.31482e-47
AT1G48990	938.692	1.27009	0.0763186	1.28522e-62	1.12041e-61			AT5G10920	479.492	-1.62369	0.111766	2.05695e-48	1.47348e-47
AT1G77290	372.204	2.11297	0.12729	1.38386e-62	1.20586e-61			AT4G29410	691.166	-1.37229	0.0943677	2.24135e-48	1.60499e-47
AT1G72175	1079.68	1.26687	0.076271	2.1208e-62	1.8472e-61			AT3G24050	721.613	-1.24604	0.0856576	2.29613e-48	1.64302e-47
AT1G48040	1085.89	1.24034	0.0746859	2.46917e-62	2.14968e-61			AT5G03300	396.998	-1.70422	0.117513	2.68693e-48	1.91849e-47
AT4G15620	417.784	1.99759	0.120739	3.68047e-62	3.19861e-61			AT5G28900	354.858	-1.79458	0.12421	5.75538e-48	4.09161e-47
AT4G21534	1249.32	1.17143	0.0706522	4.13441e-62	3.58995e-61			AT1G01060	349.725	-1.89016	0.131026	6.96687e-48	4.93864e-47
AT5G23050	794.69	1.37043	0.082834	5.52572e-62	4.79382e-61			AT1G01090	560.852	-1.41218	0.0976714	7.17475e-48	5.08417e-47
AT2G05075	838.854	1.52528	0.0922904	6.17771e-62	5.35474e-61			AT2G39970	1404.77	-1.00158	0.0692303	9.84391e-48	6.96809e-47
AT5G27460	935.221	1.43073	0.0865787	8.2631e-62	7.14975e-61			AT5G11880	447.814	-1.61084	0.111833	1.32784e-47	9.37902e-47
AT4G02730	813.118	1.36477	0.082653	1.0659e-61	9.20667e-61			AT1G70410	136.324	-3.44827	0.240451	1.97797e-47	1.39362e-46
AT4G29420	692.379	1.53659	0.0931724	1.24312e-61	1.0728e-60			AT3G62860	426.847	-1.80961	0.126057	2.1629e-47	1.52283e-46
AT5G24165	462.481	1.80443	0.109553	1.48075e-61	1.27675e-60			AT1G79530	559.044	-1.40506	0.0981229	5.3377e-47	3.73412e-46
AT3G26395	518.183	1.75662	0.106846	2.18507e-61	1.88076e-60			AT1G16870	679.503	-1.26169	0.0880802	5.90056e-47	4.12495e-46
AT5G18065	978.297	1.19553	0.0725955	2.62582e-61	2.25816e-60			AT4G35850	314.939	-2.01466	0.141305	7.37782e-47	5.14673e-46
AT3G51990	425.715	1.97103	0.120142	3.54571e-61	3.04526e-60			AT3G48710	590.715	-1.39683	0.0977156	7.66158e-47	5.3428e-46
AT2G16720	322.73	2.39585	0.14628	3.65034e-61	3.13376e-60			AT2G45030	1555.68	-1.15572	0.0808185	9.22688e-47	6.42754e-46
AT1G01480	277.949	2.40653	0.147156	6.31178e-61	5.40916e-60			AT3G55400	881.488	-1.15427	0.0808365	1.222e-46	8.5036e-46
AT5G18640	880.156	1.31625	0.0802508	6.79326e-61	5.81925e-60			AT4G37590	891.246	-1.3134	0.0921663	1.47744e-46	1.02702e-45
AT4G31550	456.214	1.99161	0.121767	7.40109e-61	6.33168e-60			AT4G39160	1475.15	-1.05952	0.074382	2.37259e-46	1.64464e-45
AT2G21940	1159.54	1.18034	0.0720631	1.14998e-60	9.81265e-60			AT4G19670	752.033	-1.20957	0.0849955	2.38275e-46	1.6511e-45
AT3G53000	717.232	1.38339	0.0846416	1.61427e-60	1.37565e-59			AT2G28550	143.74	-3.46046	0.245028	4.00109e-46	2.76281e-45
AT5G65920	710.932	1.42836	0.0874473	1.67973e-60	1.43082e-59			AT4G33200	1217.75	-1.04152	0.0733795	4.72936e-46	3.25999e-45
AT5G42090	393.245	2.07291	0.12726	2.26377e-60	1.92664e-59			AT4G26910	407.002	-1.63476	0.115804	7.41925e-46	5.09634e-45
AT1G29970	719.678	1.53851	0.0943403	2.59024e-60	2.20355e-59			AT1G14710	340.798	-1.81305	0.128581	7.84036e-46	5.38373e-45
AT4G39670	226.991	2.70883	0.166804	3.73741e-60	3.17535e-59			AT5G55580	225.061	-2.33832	0.166328	1.07202e-45	7.3561e-45
AT1G14530	634.079	1.50654	0.0925178	3.79615e-60	3.22387e-59			AT3G46960	954.384	-1.08839	0.0770466	1.16977e-45	8.02125e-45
AT4G28460	159.843	3.81892	0.235344	6.06037e-60	5.13569e-59			AT5G22010	1060.54	-1.03169	0.0730533	1.24297e-45	8.52028e-45
AT1G77770	619.669	1.46999	0.0904542	6.58863e-60	5.58096e-59			AT3G49180	634.732	-1.36809	0.0971187	1.48335e-45	1.0161e-44
AT2G28120	760.459	1.44662	0.0890972	8.39119e-60	7.10173e-59			AT2G40840	358.525	-1.85678	0.132187	1.70853e-45	1.16994e-44
AT3G05580	511.115	1.75361	0.10833	1.34211e-59	1.13295e-58			AT3G07750	377.691	-1.85356	0.132029	1.80297e-45	1.23332e-44
AT4G02540	386.94	1.9365	0.119684	1.53759e-59	1.2963e-58			AT3G04340	662.89	-1.38013	0.0980926	1.98928e-45	1.35982e-44
AT5G26820	1055.57	1.11672	0.0688392	1.57277e-59	1.32483e-58			AT2G32230	446.812	-1.57192	0.111927	2.21509e-45	1.51209e-44
AT3G13276	341.372	2.17099	0.134337	1.85156e-59	1.55834e-58			AT2G44460	141.138	-3.54432	0.253966	3.81013e-45	2.59641e-44
AT3G51940	645.617	1.65331	0.102203	1.93483e-59	1.62704e-58			AT4G04720	485.392	-1.44194	0.102908	4.17442e-45	2.84171e-44
AT5G37440	1166.12	1.26972	0.0783991	1.97718e-59	1.66194e-58			AT1G54380	964.689	-1.09963	0.0783452	4.3844e-45	2.98363e-44
AT3G62420	1648.15	1.02961	0.0636278	3.48417e-59	2.91995e-58			AT2G19730	561.089	-1.45288	0.10387	5.58645e-45	3.79771e-44
AT5G57250	641.232	1.47593	0.0913957	3.5566e-59	2.97812e-58			AT1G42540	825.242	-1.14221	0.0815378	6.01525e-45	4.0878e-44
AT5G25180	427.234	2.09104	0.129845	3.77319e-59	3.15547e-58			AT4G03090	812.281	-1.28297	0.0917068	6.36287e-45	4.32106e-44
AT2G43540	959.131	1.24673	0.0771687	4.27426e-59	3.57147e-58			AT2G20515	190.288	-2.48206	0.178168	6.65034e-45	4.51473e-44
AT3G58620	186.338	3.09798	0.192717	5.15597e-59	4.30275e-58			AT1G22640	196.534	-2.44353	0.175495	6.72819e-45	4.566e-44
AT3G02250	291.791	2.34383	0.146018	8.4202e-59	7.00606e-58			AT1G60560	510.973	-1.47438	0.105535	6.84873e-45	4.64621e-44
AT1G14130	447.383	1.74102	0.108367	1.07356e-58	8.92128e-58			AT2G36250	836.57	-1.0728	0.0766303	7.32339e-45	4.96651e-44
AT3G62660	430.38	1.80934	0.112878	1.64679e-58	1.36618e-57			AT2G41650	224.572	-2.35547	0.169235	7.37677e-45	5.001e-44
AT2G38070	377.116	1.94907	0.121721	2.01251e-58	1.66608e-57			AT3G23940	651.377	-1.21382	0.0868358	8.40943e-45	5.69912e-44
AT5G63350	457.74	1.91138	0.119478	2.56361e-58	2.11966e-57			AT4G30810	135.43	-3.34672	0.240593	8.86881e-45	6.00631e-44
AT1G14930	19309.8	1.12422	0.0700421	2.5667e-58	2.12132e-57			AT5G24990	866.888	-1.32625	0.0951842	1.31148e-44	8.86054e-44
AT5G52060	721.767	1.45179	0.0907572	3.93121e-58	3.24226e-57			AT1G11310	639.033	-1.23731	0.0888382	1.68325e-44	1.1349e-43
AT3G02540	728.092	1.43004	0.0896006	7.67124e-58	6.31102e-57			AT2G25850	1040.72	-1.00111	0.0716888	1.73797e-44	1.17099e-43
AT5G57070	388.095	1.97625	0.124381	1.38606e-57	1.13792e-56			AT1G19880	462.637	-1.46041	0.105245	2.74293e-44	1.84244e-43
AT1G02170	693.757	1.38104	0.08672	1.41293e-57	1.15902e-56			AT3G47640	505.361	-1.38747	0.100226	4.66859e-44	3.13378e-43
AT4G15260	1053.11	1.13927	0.0714633	1.41774e-57	1.16248e-56			AT3G24080	6195.84	-1.26423	0.0913054	4.88477e-44	3.27667e-43
AT5G41330	736.394	1.42367	0.0894152	1.45878e-57	1.19494e-56			AT4G30930	547.05	-1.55836	0.112735	5.0767e-44	3.4031e-43
AT5G53260	304.509	2.18657	0.137824	1.91044e-57	1.56387e-56			AT5G18520	1034.73	-1.00272	0.072332	5.4261e-44	3.63484e-43
AT4G31351	545.141	1.54092	0.0970552	2.48056e-57	2.02635e-56			AT5G26160	416.854	-1.51863	0.110007	6.94464e-44	4.64577e-43
AT3G54680	546.294	1.58477	0.0999045	3.01796e-57	2.46229e-56			AT2G16060	813.867	-4.11029	0.300089	7.34001e-44	4.9086e-43
AT2G04900	817.679	1.28337	0.0808261	3.4264e-57	2.79322e-56			AT1G24310	592.13	-1.48342	0.107732	1.17105e-43	7.80226e-43
AT1G03130	233.88	2.51807	0.159214	3.72054e-57	3.03024e-56			AT5G14760	1085.9	-3.11485	0.227854	1.40886e-43	9.37087e-43
AT2G47350	1334.79	1.03499	0.0653421	8.45669e-57	6.86276e-56			AT3G25890	1022.18	-1.01296	0.0734459	1.50846e-43	1.00266e-42
AT1G79160	1288.41	1.23245	0.0780916	1.60516e-56	1.29781e-55			AT2G28320	506.899	-1.3673	0.0994135	1.61154e-43	1.07045e-42
AT2G32090	1068.82	1.21416	0.0769788	2.00159e-56	1.61767e-55			AT1G66150	133.121	-3.61209	0.264248	2.54112e-43	1.68338e-42
AT5G49920	201.903	2.81103	0.179256	2.5666e-56	2.07346e-55			AT5G48020	685.172	-1.24274	0.0905207	2.58984e-43	1.71451e-42
AT3G48115	1111.41	1.06451	0.0675856	3.34637e-56	2.7023e-55			AT1G16800	706.94	-1.20503	0.0878121	3.02342e-43	1.99953e-42
AT4G02630	279.197	2.26248	0.144295	3.40063e-56	2.74499e-55			AT3G03380	983.841	-1.03817	0.0756518	3.68241e-43	2.43128e-42
AT3G22910	202.128	3.19821	0.204306	3.65318e-56	2.94765e-55			AT2G21160	441.351	-1.59874	0.116908	4.02726e-43	2.65718e-42
AT5G58770	217.803	2.66003	0.169957	4.9699e-56	4.00516e-55			AT2G34260	595.028	-1.40233	0.102577	4.65284e-43	3.06686e-42
AT1G34580	462.725	1.68762	0.107662	5.62579e-56	4.53002e-55			AT1G03080	469.975	-1.65065	0.120883	4.74964e-43	3.12962e-42
AT3G23090	252.09	2.42066	0.154847	7.35552e-56	5.90357e-55			AT5G56670	832.009	-1.14426	0.0835762	4.95518e-43	3.26397e-42
AT1G17090	429.766	1.86393	0.119155	7.79948e-56	6.25735e-55			AT3G61620	534.26	-1.3344	0.0975644	5.09729e-43	3.35645e-42
AT3G62220	593.755	1.57657	0.10072	8.08451e-56	6.48075e-55			AT3G19440	337.024	-1.72315	0.126336	5.35014e-43	3.52177e-42
AT5G17060	684.83	1.39449	0.0892511	1.74393e-55	1.39345e-54			AT3G51980	325.655	-1.72885	0.126757	5.60277e-43	3.68561e-42
AT1G14940	21944.9	1.21685	0.0778389	1.78323e-55	1.42428e-54			AT5G19620	403.617	-1.81268	0.132985	5.91323e-43	3.88854e-42
AT5G22360	1023.91	1.14214	0.0730329	1.78481e-55	1.42496e-54			AT2G25210	811.297	-1.12249	0.0821679	7.80092e-43	5.12306e-42
AT3G17717	541.256	1.53535	0.0983985	2.01458e-55	1.60646e-54			AT3G07800	502.199	-1.40537	0.103253	1.07969e-42	7.0741e-42
AT5G59830	1234.73	1.07798	0.0689632	2.03955e-55	1.62505e-54			AT4G20270	241.942	-7.58159	0.54843	1.1546e-42	7.55986e-42
AT3G48580	1266.02	1.15253	0.0737823	2.20557e-55	1.75662e-54			AT1G59870	543.328	-1.48203	0.108976	1.16385e-42	7.61792e-42
AT3G18310	1135.96	1.11898	0.0716153	2.22212e-55	1.76909e-54			AT4G37100	249.208	-2.09432	0.154453	1.32363e-42	8.64938e-42
AT5G55790	743.738	1.35796	0.0870216	2.26913e-55	1.80506e-54			AT1G49670	516.837	-1.37063	0.100893	1.59119e-42	1.03875e-41
AT5G51260	375.802	1.83422	0.117776	2.38449e-55	1.89606e-54			AT5G39570	654.868	-1.44759	0.106676	1.82292e-42	1.18845e-41
AT5G17760	388.737	1.80689	0.116032	2.43633e-55	1.9365e-54			AT5G22640	421.733	-1.48058	0.109178	2.0771e-42	1.35371e-41
AT5G65910	1385.44	1.00753	0.0644938	2.58824e-55	2.05641e-54			AT5G22770	586.883	-1.29071	0.0950877	2.10229e-42	1.36968e-41
AT4G39361	385.311	1.91815	0.123268	2.9776e-55	2.36387e-54			AT5G28850	470.731	-1.76252	0.130331	2.59585e-42	1.69069e-41
AT4G33980	762.75	1.29928	0.0834436	4.04983e-55	3.20606e-54			AT4G29520	134.674	-3.24398	0.240656	2.77725e-42	1.80823e-41
AT2G47130	1153.51	1.06441	0.0682554	4.21822e-55	3.33803e-54			AT2G40660	422.991	-1.6071	0.118924	3.3631e-42	2.18751e-41
AT5G42900	318.08	2.00895	0.129555	6.22946e-55	4.91776e-54			AT1G28350	229.4	-2.22531	0.165144	3.60817e-42	2.3446e-41
AT1G66080	938.075	1.35552	0.0873238	8.31719e-55	6.56326e-54			AT2G44798	351.629	-1.80989	0.134423	5.15981e-42	3.34295e-41
AT5G64660	343.248	1.93373	0.125152	1.5197e-54	1.19588e-53			AT3G48250	492.575	-1.4139	0.104768	5.43296e-42	3.51876e-41
AT5G41340	1019.95	1.18358	0.0763853	1.58836e-54	1.24891e-53			AT5G49980	797.451	-1.09939	0.0813429	5.77955e-42	3.73833e-41
AT4G15800	429.795	1.86469	0.120655	1.62152e-54	1.27448e-53			AT3G06450	366.727	-1.99098	0.148012	5.83515e-42	3.77305e-41
AT4G34135	166.627	3.96745	0.257583	1.79504e-54	1.4103e-53			AT1G70200	969.984	-1.02631	0.0759222	6.11505e-42	3.95145e-41
AT4G23493	321.281	2.02651	0.131456	2.3106e-54	1.81391e-53			AT3G14900	451.679	-1.67025	0.124077	6.56456e-42	4.24053e-41
AT1G80370	153.434	3.50514	0.227769	2.47123e-54	1.93846e-53			AT3G63410	436.737	-1.49267	0.110828	6.85538e-42	4.42694e-41
AT5G03085	431.314	2.04695	0.133003	3.38309e-54	2.64848e-53			AT2G33370	1002.14	-1.09618	0.0812781	8.27181e-42	5.33463e-41
AT3G03170	351.148	2.0989	0.136435	3.68983e-54	2.88747e-53			AT3G10040	1565.48	-1.05263	0.0780185	8.40049e-42	5.41585e-41
AT5G04750	566.493	1.58205	0.103045	9.85694e-54	7.66789e-53			AT5G51660	381.152	-1.61861	0.12038	8.62724e-42	5.56022e-41
AT1G27770	778.104	1.22817	0.0799491	1.15035e-53	8.93468e-53			AT1G09660	264.394	-2.05072	0.153019	1.05151e-41	6.7747e-41
AT1G77500	643.391	1.44215	0.0939846	1.17568e-53	9.12423e-53			AT1G72090	282.478	-1.88832	0.140815	1.07346e-41	6.91387e-41
AT4G12000	666.376	1.32494	0.0863018	1.19315e-53	9.2562e-53			AT5G27970	449.53	-1.45697	0.108509	1.33633e-41	8.59012e-41
AT1G04960	715.172	1.30755	0.0851871	1.31388e-53	1.01807e-52			AT2G40610	605.296	-9.68836	0.704805	2.07391e-41	1.3314e-40
AT1G79590	883.444	1.36284	0.0889249	1.68497e-53	1.30306e-52			AT3G60860	972.367	-1.0321	0.076924	2.3653e-41	1.516e-40
AT3G56770	490.911	1.73391	0.113446	2.22103e-53	1.71359e-52			AT4G10730	815.51	-1.20614	0.0900392	2.54226e-41	1.62784e-40
AT3G06755	245.664	2.31558	0.151775	2.33895e-53	1.80386e-52			AT4G24330	959.94	-1.04567	0.0780028	2.69037e-41	1.72211e-40
AT3G63040	646.161	1.45694	0.0952497	2.41723e-53	1.86277e-52			AT4G15640	214.327	-2.31729	0.17407	3.05181e-41	1.95158e-40
AT1G74330	534.852	1.50481	0.0984599	3.08063e-53	2.37031e-52			AT1G01510	269.123	-1.91175	0.143489	3.31981e-41	2.11952e-40
AT1G77170	773.411	1.31345	0.0860826	5.31941e-53	4.08332e-52			AT1G63640	311.682	-1.7001	0.127742	4.88635e-41	3.11463e-40
AT5G64687	346.919	1.90118	0.124951	5.91303e-53	4.5337e-52			AT1G66760	187.449	-2.46839	0.186406	7.10246e-41	4.52137e-40
AT1G30500	684.697	1.3244	0.086996	8.8174e-53	6.74485e-52			AT5G51220	455.094	-1.56887	0.118065	7.24893e-41	4.61313e-40
AT2G32200	153.375	3.72995	0.246129	1.18334e-52	9.0274e-52			AT5G44785	410.288	-1.47019	0.110726	9.27953e-41	5.90156e-40
AT4G22755	279.9	2.09503	0.138509	2.01466e-52	1.53043e-51			AT2G02780	926.337	-1.03179	0.0775598	1.07433e-40	6.82811e-40
AT5G24340	1128.06	1.17069	0.0771259	2.07655e-52	1.57683e-51			AT4G39280	927.307	-1.15506	0.0869044	1.12385e-40	7.14052e-40
AT1G80160	493.011	1.70134	0.112387	2.29222e-52	1.73926e-51			AT5G03940	289.62	-1.79062	0.135293	1.234e-40	7.83026e-40
AT3G25882	487.474	1.6402	0.108515	3.10304e-52	2.34817e-51			AT1G07705	499.472	-1.50318	0.113479	1.31552e-40	8.34491e-40
AT2G31985	532.479	1.57404	0.104194	3.95027e-52	2.98586e-51			AT3G57350	753.749	-1.08605	0.0817752	1.39355e-40	8.837e-40
AT2G03730	981.727	1.09019	0.0720478	4.6144e-52	3.48385e-51			AT3G54220	565.008	-1.32248	0.0998095	1.50699e-40	9.55332e-40
AT2G44430	754.756	1.31189	0.0869511	7.50992e-52	5.66345e-51			AT3G22780	228.108	-2.0818	0.157683	1.60019e-40	1.01409e-39
AT3G12560	678.674	1.44919	0.0961412	7.52908e-52	5.67573e-51			AT5G05000	607.834	-1.19748	0.0903088	1.61281e-40	1.02176e-39
AT5G22250	513.949	1.53972	0.102459	1.29456e-51	9.73286e-51			AT1G61580	534.186	-1.47384	0.111424	1.71921e-40	1.08812e-39
AT5G11650	1281.45	1.02725	0.0682365	1.65118e-51	1.23999e-50			AT3G44850	298.833	-1.82966	0.138641	1.88701e-40	1.19317e-39
AT1G04000	745.858	1.24858	0.0830714	1.79753e-51	1.34887e-50			AT5G56950	226.115	-2.23895	0.170178	2.63784e-40	1.66427e-39
AT1G15530	731.98	1.25841	0.083756	1.90762e-51	1.43093e-50			AT4G11990	679.75	-1.21954	0.0922632	2.63796e-40	1.66427e-39
AT1G69790	401.938	1.74331	0.116268	1.95775e-51	1.46742e-50			AT3G13000	263.884	-2.01988	0.153647	3.31331e-40	2.08901e-39
AT3G22425	720.744	1.388	0.0925037	2.23258e-51	1.67214e-50			AT5G23690	272.102	-1.92618	0.146469	3.508e-40	2.21105e-39
AT3G16910	718.064	1.32666	0.0884873	2.92286e-51	2.18749e-50			AT2G01130	331.172	-1.64084	0.124789	4.44537e-40	2.79472e-39
AT3G26980	884.33	1.16303	0.0775392	3.19655e-51	2.39141e-50			AT5G37310	907.334	-1.04143	0.0789524	4.75975e-40	2.99046e-39
AT1G49530	178.202	3.12598	0.210134	4.97346e-51	3.7067e-50			AT4G32640	646.684	-1.34119	0.101996	6.00144e-40	3.76459e-39
AT1G32928	244.185	2.27334	0.152538	5.24065e-51	3.90142e-50			AT3G56430	394.646	-1.47989	0.112678	6.27899e-40	3.93619e-39
AT5G16520	1132.67	1.09455	0.0731223	5.25556e-51	3.91104e-50			AT4G15730	339.348	-1.73123	0.132067	6.60526e-40	4.13809e-39
AT1G55320	317.735	1.98098	0.133075	7.82076e-51	5.81122e-50			AT3G44340	844.367	-1.07353	0.081614	7.34127e-40	4.59773e-39
AT5G57050	483.832	1.50225	0.100882	1.17544e-50	8.71444e-50			AT2G31320	361.768	-1.559	0.118881	7.59095e-40	4.7526e-39
AT4G29440	740.444	1.29389	0.0868683	1.24254e-50	9.20154e-50			AT1G20050	222.568	-2.12454	0.162667	1.02287e-39	6.39592e-39
AT5G44150	949.987	1.1594	0.0779261	1.99219e-50	1.47198e-49			AT3G47600	109.627	-3.83449	0.294058	1.1456e-39	7.15429e-39
AT3G09032	136.727	4.00634	0.270338	2.07294e-50	1.53107e-49			AT1G70790	1025.17	-1.04119	0.0794367	1.48465e-39	9.257e-39
AT1G77890	301.044	1.98015	0.133714	2.441e-50	1.79955e-49			AT1G68790	3549.73	-1.46535	0.112218	1.63087e-39	1.01623e-38
AT5G41800	836.799	1.21145	0.0817682	4.65033e-50	3.41682e-49			AT4G20140	185.369	-2.72941	0.210328	2.38412e-39	1.48232e-38
AT3G53030	1009.76	1.05918	0.0715708	7.22741e-50	5.29849e-49			AT5G57660	136.367	-2.83281	0.218692	3.3218e-39	2.06138e-38
AT1G07902	149.652	3.33498	0.226553	7.48033e-50	5.48187e-49			AT2G39670	811.801	-1.00936	0.0775147	4.6316e-39	2.86523e-38
AT1G32880	174.212	2.91032	0.198299	1.30258e-49	9.52812e-49			AT1G44170	425.423	-1.48983	0.115072	7.24549e-39	4.47524e-38
AT1G52855	1172.77	1.18465	0.0803854	1.53646e-49	1.12223e-48			AT2G31370	552.406	-1.29806	0.100212	7.97759e-39	4.92588e-38
AT1G04570	270.301	2.40481	0.164146	1.7186e-49	1.25341e-48			AT1G01950	288.359	-1.72791	0.13387	9.4766e-39	5.84781e-38
AT5G62220	252.056	2.15012	0.146753	2.3734e-49	1.72713e-48			AT5G53160	673.203	-1.26053	0.097458	1.03377e-38	6.37721e-38
AT4G09580	1467.62	1.03418	0.0703451	3.09128e-49	2.24787e-48			AT3G02950	586.368	-1.26859	0.0981572	1.2192e-38	7.50699e-38
AT1G19396	383.955	1.72404	0.117704	3.32622e-49	2.41693e-48			AT4G21400	194.676	-2.27081	0.176804	1.51626e-38	9.32735e-38
AT5G56420	1440.11	1.08831	0.0741165	3.6197e-49	2.62825e-48			AT2G26910	161.69	-2.48737	0.193677	1.5184e-38	9.33761e-38
AT1G60790	298.666	1.97249	0.134888	3.65337e-49	2.65172e-48			AT2G15690	515.545	-1.37631	0.106732	1.54987e-38	9.5252e-38
AT1G11700	133.905	3.74499	0.256269	4.2582e-49	3.08845e-48			AT1G74790	610.137	-1.2805	0.0994038	2.13868e-38	1.31031e-37
AT4G37370	790.63	1.29385	0.0883186	4.72244e-49	3.4239e-48			AT1G67360	737.007	-1.16439	0.0903563	2.2336e-38	1.36803e-37
AT1G76060	1485.85	1.06739	0.0727944	5.39715e-49	3.91021e-48			AT2G35110	381.006	-1.47995	0.11521	2.70184e-38	1.65277e-37
AT3G10960	217.089	2.5655	0.176105	5.84636e-49	4.2341e-48			AT3G15980	130.135	-3.36954	0.264191	4.01456e-38	2.44971e-37
AT3G03860	1012.43	1.0941	0.0746955	6.64197e-49	4.80502e-48			AT1G07430	480.207	-1.44879	0.11331	5.65262e-38	3.44394e-37
AT3G10130	1215.43	1.01447	0.0693141	8.39929e-49	6.06964e-48			AT5G49030	382.655	-1.53998	0.120474	5.65602e-38	3.44495e-37
AT1G06473	175.96	2.79096	0.191892	9.31232e-49	6.72205e-48			AT2G22670	347.651	-1.62942	0.127544	5.8163e-38	3.54148e-37
AT5G66250	726.641	1.24198	0.0851286	1.27764e-48	9.20908e-48			AT1G49340	615.001	-1.14033	0.0892708	9.82753e-38	5.95813e-37
AT3G07150	265.065	2.20135	0.151528	1.36157e-48	9.80685e-48			AT3G06350	441.903	-1.42497	0.111808	1.00733e-37	6.10528e-37
AT3G10760	768.351	1.19436	0.0818829	1.38602e-48	9.97932e-48			AT2G39230	102.52	-3.85049	0.303577	1.35126e-37	8.15718e-37
AT4G17070	511.734	1.51714	0.104195	1.41731e-48	1.01972e-47			AT5G63410	360.035	-1.52757	0.120192	1.42754e-37	8.6124e-37
AT5G51451	163.065	3.08637	0.212591	1.4748e-48	1.06031e-47			AT2G20190	554.647	-1.31478	0.103432	1.84778e-37	1.11171e-36
AT3G03320	495.844	1.5204	0.104517	1.77135e-48	1.27166e-47			AT1G03280	812.557	-1.06276	0.0835989	2.37678e-37	1.42694e-36
AT5G26040	843.309	1.15521	0.0792901	1.95668e-48	1.40267e-47			AT1G06780	588.682	-1.156	0.0910215	2.51658e-37	1.51041e-36
AT5G58300	262.862	2.08527	0.14379	2.27879e-48	1.63121e-47			AT5G10470	347.385	-1.805	0.142832	2.80063e-37	1.67935e-36
AT3G05630	735.6	1.28608	0.0884363	2.38057e-48	1.70221e-47			AT4G32010	906.353	-1.12369	0.0885989	3.22108e-37	1.92971e-36
AT5G42965	160.302	3.10482	0.214399	2.53529e-48	1.81218e-47			AT5G65010	153.416	-6.72278	0.524769	3.27605e-37	1.96205e-36
AT4G01026	253.714	2.15898	0.14902	2.73125e-48	1.94942e-47			AT5G23880	207.851	-2.09379	0.166075	3.35642e-37	2.00957e-36
AT1G51700	157.386	3.01534	0.208251	2.74382e-48	1.95769e-47			AT3G06640	129.269	-3.23546	0.257348	3.47507e-37	2.07872e-36
AT1G11360	961.779	1.08506	0.0746051	3.0511e-48	2.17536e-47			AT5G26000	627.538	-1.11592	0.0880256	3.50659e-37	2.09694e-36
AT2G38420	881.693	1.09861	0.0755467	3.10042e-48	2.20892e-47			AT1G26880	525.53	-1.31254	0.103753	3.86258e-37	2.30563e-36
AT3G53960	176.602	2.77849	0.192502	4.0918e-48	2.91419e-47			AT4G36550	115.805	-3.07018	0.244005	4.04882e-37	2.41607e-36
AT3G27880	437.257	1.56682	0.108426	6.65756e-48	4.72107e-47			AT1G11660	539.611	-1.20727	0.0955079	5.17361e-37	3.0826e-36
AT3G13850	249.83	2.23613	0.1552	7.19915e-48	5.09964e-47			AT2G16365	138.06	-2.76698	0.220429	5.32097e-37	3.16945e-36
AT1G13780	940.55	1.07668	0.0743667	7.75787e-48	5.49344e-47			AT5G40820	302.481	-1.72629	0.137082	5.44788e-37	3.24308e-36
AT5G19430	912.163	1.12384	0.0778213	1.26951e-47	8.97664e-47			AT5G43100	600.699	-1.17149	0.0927594	6.14078e-37	3.65225e-36
AT4G19870	665.552	1.37948	0.0957581	1.62132e-47	1.14397e-46			AT5G22750	223.748	-1.95064	0.15531	7.16201e-37	4.25451e-36
AT2G25770	170.885	2.87131	0.20007	1.67e-47	1.1779e-46			AT3G55200	802.433	-1.03561	0.0824387	1.69102e-36	1.00062e-35
AT1G72200	120.866	4.20597	0.292379	1.68066e-47	1.18499e-46			AT4G11060	306.23	-1.752	0.140172	1.72251e-36	1.01863e-35
AT2G25290	336.672	1.80448	0.125566	1.77707e-47	1.25252e-46			AT5G27770	660.693	-1.29863	0.103623	1.73972e-36	1.02851e-35
AT1G01940	694.267	1.25249	0.0870334	2.37221e-47	1.66842e-46			AT1G32580	855.813	-1.02085	0.0812809	1.7724e-36	1.04751e-35
AT4G28320	739.548	1.17281	0.0816463	3.60908e-47	2.53291e-46			AT2G17580	1087.96	-1.0707	0.0853616	2.05934e-36	1.216e-35
AT5G37670	1229.79	1.01914	0.0708971	3.6117e-47	2.53384e-46			AT1G13030	392.575	-1.49524	0.119641	2.21352e-36	1.30587e-35
AT2G27310	396.814	1.63689	0.114306	4.29442e-47	3.00853e-46			AT2G30590	281.881	-1.82431	0.146367	2.55262e-36	1.50413e-35
AT2G30930	246.302	2.25914	0.158265	4.60518e-47	3.2251e-46			AT1G65970	681.874	-1.1549	0.0923146	2.69882e-36	1.5898e-35
AT4G27350	736.358	1.37914	0.0962868	5.06149e-47	3.5434e-46			AT4G35000	408.348	-1.40281	0.112372	2.98137e-36	1.75467e-35
AT5G62560	319.063	1.88479	0.131982	6.15733e-47	4.30293e-46			AT1G66530	197.59	-2.08633	0.167961	3.66991e-36	2.15733e-35
AT3G14067	610.57	1.36053	0.0950411	6.23147e-47	4.3532e-46			AT4G04210	448.354	-1.4091	0.113054	3.68935e-36	2.16811e-35
AT4G20300	675.847	1.21882	0.0851136	6.71598e-47	4.69001e-46			AT4G14920	298.319	-1.73973	0.139933	3.85819e-36	2.26666e-35
AT1G53400	566.03	1.38352	0.0966953	6.74596e-47	4.70928e-46			AT5G42830	116.02	-3.34072	0.269371	3.93593e-36	2.31164e-35
AT5G61830	293.163	2.0665	0.144978	8.35433e-47	5.82177e-46			AT4G32820	716.028	-1.10638	0.0886236	4.09431e-36	2.40323e-35
AT3G08810	177.047	2.75261	0.193541	9.64946e-47	6.71954e-46			AT4G36670	606.185	-1.11573	0.0894018	4.20842e-36	2.46947e-35
AT5G15260	819.662	1.13881	0.0797854	1.40759e-46	9.79158e-46			AT3G18580	271.184	-1.70312	0.137049	4.55758e-36	2.67277e-35
AT1G16670	560.904	1.34391	0.094256	1.46841e-46	1.0211e-45			AT5G33320	766.815	-1.17178	0.0940085	4.71848e-36	2.76548e-35
AT5G46230	998.433	1.12937	0.0791833	1.72148e-46	1.1954e-45			AT1G47330	712.463	-1.07384	0.0860969	4.80312e-36	2.81342e-35
AT5G63880	1263.25	1.09668	0.0770748	2.74886e-46	1.90212e-45			AT2G22490	715.052	-1.11758	0.0896905	5.51919e-36	3.22998e-35
AT3G14710	305.215	1.87077	0.132026	3.06958e-46	2.1233e-45			AT4G36380	226.506	-1.85979	0.150474	9.24293e-36	5.4012e-35
AT4G34470	120.613	4.08856	0.288462	3.322e-46	2.2963e-45			AT5G55370	180.398	-2.40819	0.195484	1.11844e-35	6.52607e-35
AT3G63380	567.336	1.41308	0.0996046	3.36448e-46	2.32485e-45			AT5G49020	157.219	-2.61727	0.213213	1.62533e-35	9.45579e-35
AT4G25620	766.15	1.19482	0.0843301	5.7197e-46	3.94126e-45			AT4G09620	443.945	-1.29966	0.105196	1.67402e-35	9.73616e-35
AT1G28390	149.325	3.2559	0.231007	6.13204e-46	4.22097e-45			AT4G15810	218.274	-1.96316	0.159708	1.92209e-35	1.11723e-34
AT3G13445	688.988	1.32996	0.0942521	1.09447e-45	7.50754e-45			AT1G36390	175.071	-2.16679	0.176485	2.06942e-35	1.20146e-34
AT5G19860	1046.71	1	0.0708746	1.72595e-45	1.18145e-44			AT3G24320	369.973	-1.50423	0.122136	2.12495e-35	1.23333e-34
AT1G02660	239.397	2.2966	0.163659	1.73443e-45	1.18685e-44			AT5G37830	445.637	-1.48266	0.120469	2.27867e-35	1.321e-34
AT1G15740	899.351	1.07818	0.0765362	2.12894e-45	1.45479e-44			AT2G47590	369.065	-1.42821	0.116078	2.64994e-35	1.53218e-34
AT2G23790	569.651	1.37527	0.0979365	2.89073e-45	1.97125e-44			AT4G14800	515.577	-1.3152	0.106855	2.85564e-35	1.65063e-34
AT1G27690	512.707	1.39593	0.0998034	6.26148e-45	4.25366e-44			AT5G23250	629.235	-1.08699	0.0881687	2.94212e-35	1.70012e-34
AT2G44080	522.586	1.5305	0.10972	9.08055e-45	6.1476e-44			AT1G19650	313.203	-1.58192	0.128897	3.40293e-35	1.96525e-34
AT5G05380	461.09	1.54891	0.111056	9.64539e-45	6.52776e-44			AT3G09700	647.021	-1.25603	0.102124	3.56224e-35	2.05665e-34
AT2G14960	453.299	1.91283	0.137539	1.09625e-44	7.41662e-44			AT3G61900	234.514	-1.84089	0.150285	3.59285e-35	2.07372e-34
AT2G32970	661.671	1.34957	0.0968508	1.29187e-44	8.73111e-44			AT5G19760	503.952	-1.30744	0.106465	4.01508e-35	2.31471e-34
AT3G04750	711.603	1.17215	0.0840053	1.31548e-44	8.88453e-44			AT2G27230	865.888	-1.06117	0.0863103	4.6495e-35	2.67811e-34
AT2G37810	203.531	2.48639	0.179208	1.53958e-44	1.03874e-43			AT2G07050	135.481	-2.63997	0.216488	4.69042e-35	2.70011e-34
AT2G03360	161.397	3.18783	0.230153	1.67451e-44	1.1294e-43			AT1G25550	122.619	-2.79814	0.229674	5.8241e-35	3.34784e-34
AT1G64065	162.673	2.81693	0.203445	1.70688e-44	1.15044e-43			AT1G26260	227.664	-2.09181	0.171591	6.37778e-35	3.66397e-34
AT5G61640	836.53	1.11454	0.0800162	1.86839e-44	1.25758e-43			AT1G30210	261.169	-1.82901	0.150064	7.58908e-35	4.35352e-34
AT4G31270	348.21	1.72331	0.124165	1.90567e-44	1.28223e-43			AT5G19690	514.483	-1.24337	0.101616	7.72445e-35	4.42988e-34
AT1G12290	688.027	1.34569	0.0967697	2.01073e-44	1.35246e-43			AT3G23390	654.991	-2.74053	0.22608	9.01584e-35	5.16448e-34
AT5G02320	467.679	1.47128	0.10602	2.56637e-44	1.72443e-43			AT1G53580	257.439	-1.86454	0.153188	9.68697e-35	5.54569e-34
AT2G29060	670.475	1.22097	0.0882217	5.97491e-44	3.99841e-43			AT5G35700	686.93	-1.05326	0.0861074	9.90906e-35	5.67119e-34
AT3G19470	865.111	1.20332	0.0871	7.97446e-44	5.32911e-43			AT5G13640	694.815	-1.05594	0.0863456	1.03722e-34	5.93455e-34
AT3G05220	24456.8	1.02051	0.073815	8.99491e-44	5.99904e-43			AT1G62150	164.228	-2.28603	0.188638	1.40392e-34	8.02334e-34
AT4G18660	614.957	1.34872	0.0977522	9.20087e-44	6.13432e-43			AT3G20010	604.608	-1.24999	0.102616	1.46736e-34	8.38344e-34
AT4G17900	420.8	1.54264	0.112198	1.39959e-43	9.31551e-43			AT3G25680	360.526	-1.5731	0.129445	1.49122e-34	8.51732e-34
AT2G23620	543.5	1.3888	0.10094	1.48635e-43	9.88297e-43			AT5G37020	398.539	-1.45423	0.119851	2.10299e-34	1.19923e-33
AT5G50450	212.096	2.25322	0.164516	1.96847e-43	1.30622e-42			AT1G62110	209.19	-1.92287	0.159078	2.52637e-34	1.43756e-33
AT3G17712	502.774	1.66331	0.121321	2.19452e-43	1.45574e-42			AT3G50660	117.423	-2.94315	0.2441	2.75554e-34	1.56661e-33
AT5G01990	472.809	1.58857	0.115864	2.38484e-43	1.58145e-42			AT4G15900	942.81	-1.04989	0.0864236	2.82576e-34	1.60606e-33
AT2G22690	1066.89	1.02215	0.0744538	3.425e-43	2.2636e-42			AT1G69530	1195.02	-8.33825	0.696063	3.19456e-34	1.81359e-33
AT5G35960	639.653	1.36567	0.099703	3.56423e-43	2.35404e-42			AT3G21060	365.535	-1.79637	0.14881	3.30669e-34	1.87671e-33
AT2G38360	544.14	1.49903	0.10961	3.94881e-43	2.6063e-42			AT4G36250	148.718	-2.58793	0.215057	3.71176e-34	2.10539e-33
AT2G39660	397.911	1.54202	0.112948	5.49887e-43	3.61847e-42			AT2G27950	577.01	-1.13491	0.0937182	4.05906e-34	2.3004e-33
AT3G44880	329.41	1.73282	0.127181	6.83365e-43	4.48932e-42			AT1G16515	91.336	-4.18678	0.347854	4.84476e-34	2.74018e-33
AT4G22758	163.904	2.65575	0.195643	7.9492e-43	5.2187e-42			AT1G09867	99.2477	-3.64174	0.304316	7.90417e-34	4.46417e-33
AT2G31210	167.104	2.55517	0.188202	8.83475e-43	5.79814e-42			AT3G07590	662.213	-1.04102	0.0863923	9.5107e-34	5.36537e-33
AT5G67370	175.121	2.59468	0.191293	9.21437e-43	6.04325e-42			AT1G43190	580.464	-1.09804	0.0911564	9.95821e-34	5.61302e-33
AT1G52342	516.49	1.52251	0.111886	1.02134e-42	6.69625e-42			AT5G48600	332.583	-1.95785	0.163756	1.19729e-33	6.74088e-33
AT1G19310	847.596	1.10842	0.0812552	1.05187e-42	6.89409e-42			AT1G36180	440.521	-1.40595	0.117214	1.21905e-33	6.86148e-33
AT3G28150	181.617	2.51457	0.185605	1.08049e-42	7.07698e-42			AT5G02610	568.169	-1.19176	0.0992698	1.39183e-33	7.82283e-33
AT5G63100	281.03	1.88217	0.138624	1.16785e-42	7.64157e-42			AT2G43375	265.082	-2.06807	0.173924	2.2493e-33	1.26099e-32
AT3G62020	163.022	2.63849	0.194771	1.25295e-42	8.19568e-42			AT4G02460	550.076	-1.14376	0.0957565	2.9252e-33	1.63619e-32
AT4G12050	352.632	1.82101	0.134174	1.26627e-42	8.28008e-42			AT5G17630	659.688	-1.0961	0.0917685	3.07141e-33	1.717e-32
AT1G02980	213.339	2.45678	0.181283	1.29089e-42	8.43829e-42			AT2G30980	333.192	-1.53768	0.12929	3.52102e-33	1.96667e-32
AT5G53270	367.176	1.64889	0.121547	1.56919e-42	1.02473e-41			AT4G39170	372.407	-1.3867	0.116533	3.82264e-33	2.13453e-32
AT3G54100	784.684	1.195	0.0878825	1.68209e-42	1.09736e-41			AT4G18030	288.467	-1.57446	0.13272	4.92557e-33	2.74729e-32
AT2G45600	379.052	1.64675	0.121478	1.81754e-42	1.18534e-41			AT2G39420	123.965	-2.74422	0.232438	5.50402e-33	3.06559e-32
AT5G52660	1228.48	1.02379	0.0754835	3.29138e-42	2.14157e-41			AT1G76720	130.192	-2.60536	0.220744	5.55412e-33	3.09263e-32
AT1G73890	219.804	2.13367	0.158171	3.49049e-42	2.26888e-41			AT1G70190	881.065	-1.23918	0.104322	5.88488e-33	3.2731e-32
AT5G18270	157.046	3.00487	0.22332	4.0283e-42	2.61588e-41			AT5G56730	700.181	-1.08175	0.0910771	7.20053e-33	4.00259e-32
AT5G06750	299.125	1.85424	0.137675	4.96825e-42	3.22095e-41			AT1G10930	240.255	-1.7482	0.147948	7.29233e-33	4.05134e-32
AT5G44060	413.949	1.58634	0.117644	5.44122e-42	3.52295e-41			AT1G47900	195.159	-1.97746	0.167622	8.03154e-33	4.45825e-32
AT2G30040	182.152	2.67093	0.19868	5.45624e-42	3.53152e-41			AT5G07340	696.52	-1.06866	0.0903198	1.24319e-32	6.87188e-32
AT5G59170	20271.1	1.00601	0.0743087	5.99057e-42	3.87228e-41			AT1G52300	678.716	-1.09878	0.0928937	1.28635e-32	7.10745e-32
AT5G58080	112.555	3.73222	0.278166	7.73863e-42	4.99404e-41			AT2G35790	484.937	-1.18887	0.10057	1.28653e-32	7.10745e-32
AT3G23175	456.495	1.4518	0.108012	1.07565e-41	6.92575e-41			AT3G13070	565.684	-1.30203	0.1103	1.34702e-32	7.43951e-32
AT1G01540	804.175	1.24084	0.0922455	1.11414e-41	7.16888e-41			AT4G33410	156.076	-2.24935	0.191745	1.45633e-32	8.03875e-32
AT5G08535	543.885	1.28239	0.0953887	1.27109e-41	8.17341e-41			AT5G13520	268.574	-1.61618	0.137442	1.62326e-32	8.95018e-32
AT1G01200	248.714	1.97539	0.147924	2.15838e-41	1.38519e-40			AT5G47435	247.206	-1.91596	0.163281	1.66703e-32	9.18891e-32
AT1G75600	277.252	1.92747	0.144369	2.34582e-41	1.50401e-40			AT2G15790	296.662	-1.72175	0.146809	2.03014e-32	1.11717e-31
AT4G26980	1095.04	1.02456	0.0764226	2.71955e-41	1.74023e-40			AT4G26900	303.78	-1.57519	0.134139	2.03412e-32	1.11905e-31
AT4G01120	653.044	1.1505	0.0859258	3.05889e-41	1.95547e-40			AT5G51540	206.228	-1.88	0.160403	2.05285e-32	1.12904e-31
AT3G06240	933.5	1.1091	0.0828262	3.15964e-41	2.01792e-40			AT3G04260	969.769	-1.16561	0.0990283	2.12668e-32	1.16844e-31
AT1G20090	721.083	1.20173	0.0899946	4.58533e-41	2.9237e-40			AT4G23650	223.108	-1.94615	0.166101	2.12686e-32	1.16844e-31
AT4G27820	508.389	1.33624	0.100213	5.06026e-41	3.22444e-40			AT5G13490	531.961	-1.12955	0.0959019	2.24159e-32	1.23078e-31
AT5G58530	512.358	1.55218	0.116579	5.40653e-41	3.44398e-40			AT3G10270	325.559	-1.48224	0.126275	2.3751e-32	1.30264e-31
AT2G41070	608.407	1.34372	0.101044	8.04395e-41	5.11742e-40			AT3G23830	111.375	-2.9181	0.249917	2.55629e-32	1.40085e-31
AT5G67170	972.393	1.06229	0.0797622	9.42693e-41	5.99338e-40			AT3G14120	426.394	-1.36662	0.116627	3.43534e-32	1.87891e-31
AT5G16200	241.689	2.09469	0.158378	1.16674e-40	7.40823e-40			AT4G04790	207.395	-1.84452	0.157921	3.53519e-32	1.93299e-31
AT1G18750	690.996	1.23087	0.0926951	1.22778e-40	7.79333e-40			AT3G44800	89.0219	-3.84426	0.329584	3.54888e-32	1.93994e-31
AT3G12950	564.32	1.26208	0.0952888	1.8649e-40	1.17957e-39			AT5G11530	1145.05	-1.80299	0.154602	4.08431e-32	2.23015e-31
AT5G64813	981.171	1.02419	0.0772311	1.89513e-40	1.19792e-39			AT3G16480	345.159	-1.80941	0.155122	4.20095e-32	2.29257e-31
AT2G30990	606.871	1.1784	0.089209	3.20709e-40	2.02268e-39			AT1G60090	129.072	-6.65612	0.560718	4.39359e-32	2.39571e-31
AT5G16830	603.074	1.29265	0.0980666	4.20295e-40	2.644e-39			AT3G14390	697.64	-1.03042	0.0878518	4.41257e-32	2.4054e-31
AT1G77230	724.529	1.12401	0.0852103	4.30449e-40	2.70701e-39			AT2G07360	606.961	-1.24725	0.106645	5.01655e-32	2.73162e-31
AT4G39800	837.732	1.04735	0.0793892	4.68447e-40	2.9441e-39			AT1G26910	135.08	-2.69548	0.232286	5.31595e-32	2.89385e-31
AT4G39363	260.632	1.93821	0.147885	6.07413e-40	3.80898e-39			AT5G01950	619.886	-1.34082	0.114938	6.39067e-32	3.47602e-31
AT5G48780	379.791	1.53814	0.11718	6.51647e-40	4.08377e-39			AT2G13560	582.866	-1.16261	0.099494	6.47166e-32	3.51813e-31
AT1G52650	360.831	1.65449	0.12651	1.14942e-39	7.17584e-39			AT3G12965	270.267	-1.6962	0.145967	7.97808e-32	4.32632e-31
AT1G44414	252.67	2.00297	0.153521	1.25011e-39	7.79956e-39			AT1G26340	566.553	-1.14705	0.0983163	8.2368e-32	4.46539e-31
AT2G23290	508.383	1.51776	0.116084	1.42814e-39	8.90748e-39			AT5G52380	499.159	-1.17238	0.100495	8.44272e-32	4.57527e-31
AT2G36650	144.444	2.67624	0.205759	1.60605e-39	1.00108e-38			AT5G63770	467.189	-1.27216	0.109398	1.10579e-31	5.98491e-31
AT1G70090	327.413	1.81058	0.138968	1.83613e-39	1.14341e-38			AT3G55750	395.908	-1.38092	0.118875	1.11278e-31	6.02108e-31
AT3G56840	716.266	1.14933	0.0878761	1.83751e-39	1.1439e-38			AT3G26030	447.848	-1.22024	0.104957	1.23003e-31	6.65368e-31
AT1G34760	532.843	1.31437	0.100676	2.15677e-39	1.34181e-38			AT5G56360	362.169	-1.5071	0.130101	1.47054e-31	7.94382e-31
AT1G18300	304.791	1.75578	0.135468	4.97425e-39	3.07624e-38			AT5G62290	565.112	-1.14656	0.098739	1.51479e-31	8.1806e-31
AT1G30135	177.242	2.34975	0.181979	5.97661e-39	3.69382e-38			AT1G76500	318.878	-1.47122	0.127227	1.88779e-31	1.01811e-30
AT1G11530	204.915	2.10446	0.162842	6.11263e-39	3.7767e-38			AT3G24490	583.594	-1.31242	0.113415	1.9756e-31	1.06488e-30
AT1G08770	767.235	1.14163	0.0881151	9.15456e-39	5.65085e-38			AT2G46710	181.554	-2.03882	0.177264	2.33572e-31	1.25624e-30
AT1G49840	251.642	1.92465	0.149364	1.12345e-38	6.92391e-38			AT1G63840	381.529	-1.34361	0.11645	2.8514e-31	1.53151e-30
AT2G40810	372.941	1.52324	0.117961	1.13565e-38	6.9969e-38			AT5G50760	96.3085	-3.23013	0.282136	3.35115e-31	1.79797e-30
AT2G32150	150.353	2.56542	0.199429	1.15914e-38	7.13938e-38			AT1G15310	335.874	-1.45412	0.126283	3.38871e-31	1.81763e-30
AT5G49000	706.54	1.0604	0.0819188	1.2348e-38	7.60067e-38			AT5G22740	335.588	-1.47777	0.128576	4.0774e-31	2.18169e-30
AT2G04965	717.633	1.10985	0.0858573	1.40845e-38	8.66685e-38			AT3G48750	254.314	-1.62816	0.141967	4.73798e-31	2.5324e-30
AT4G09170	186.102	2.30302	0.179238	1.52546e-38	9.37811e-38			AT3G05130	220.621	-1.92652	0.168224	4.79173e-31	2.56043e-30
AT5G53990	172.241	2.50465	0.195383	1.66858e-38	1.02452e-37			AT5G53770	676.702	-1.04448	0.0907431	5.58859e-31	2.97977e-30
AT5G54290	545.366	1.29205	0.100229	1.90398e-38	1.16833e-37			AT4G26800	128.049	-2.45884	0.215392	5.65549e-31	3.013e-30
AT1G13195	406.309	1.48752	0.115579	2.03876e-38	1.24987e-37			AT1G75410	273.266	-1.65629	0.144833	6.88067e-31	3.65881e-30
AT4G31408	487.411	1.34739	0.104651	2.11431e-38	1.29578e-37			AT2G38650	343.638	-1.37993	0.120548	8.07279e-31	4.28464e-30
AT3G01430	513.496	1.50688	0.117255	2.37069e-38	1.45155e-37			AT5G14060	221.081	-1.73523	0.152136	8.93619e-31	4.73652e-30
AT2G29990	721.742	1.06272	0.0824787	2.68808e-38	1.64486e-37			AT4G18600	442.741	-1.33369	0.116628	9.41302e-31	4.98523e-30
AT5G66160	927.174	1.09994	0.0855951	3.79861e-38	2.31937e-37			AT2G34640	661.364	-1.00044	0.0872449	9.83216e-31	5.20442e-30
AT3G15115	377.774	1.58266	0.12371	4.79792e-38	2.92501e-37			AT2G37160	233.047	-1.74242	0.153119	1.20849e-30	6.38145e-30
AT1G64890	431.322	1.41436	0.110648	6.50631e-38	3.95795e-37			AT1G06150	605.944	-1.02801	0.089833	1.23744e-30	6.53258e-30
AT3G62100	118.56	3.1803	0.250279	7.56089e-38	4.59381e-37			AT3G58470	314.122	-1.57688	0.138463	1.26616e-30	6.68061e-30
AT4G09840	297.389	1.67787	0.131598	7.66927e-38	4.65823e-37			AT5G25800	589.214	-1.12869	0.0989406	1.63556e-30	8.61584e-30
AT1G68460	114.523	3.1053	0.244487	8.73329e-38	5.29961e-37			AT2G25870	356.156	-1.45413	0.127842	1.64883e-30	8.6834e-30
AT1G69360	984.926	1.00571	0.0787094	1.08031e-37	6.54153e-37			AT1G11410	476.641	-1.1827	0.103766	1.77178e-30	9.32345e-30
AT1G03970	853.193	1.03129	0.0807153	1.11859e-37	6.76918e-37			ATCG00190	128.221	-3.08943	0.273936	1.91499e-30	1.0069e-29
AT3G51895	294.48	1.67756	0.131976	1.22291e-37	7.39369e-37			AT5G36950	426.702	-1.28047	0.112545	1.97579e-30	1.03859e-29
AT1G72470	225.26	1.98219	0.156174	1.24541e-37	7.52742e-37			AT5G47320	577.724	-1.05567	0.0926213	2.05068e-30	1.07767e-29
AT5G56970	321.407	1.65276	0.129938	1.25639e-37	7.59144e-37			AT2G20050	626.008	-1.20246	0.105656	2.07555e-30	1.09016e-29
AT5G61620	157.792	2.55588	0.201884	1.43892e-37	8.67839e-37			AT3G58640	234.806	-1.71779	0.151659	2.29103e-30	1.2027e-29
AT3G25250	122.078	3.14306	0.248342	1.47658e-37	8.9028e-37			AT5G44780	359.484	-1.4833	0.130955	2.81726e-30	1.47699e-29
AT5G64520	321.698	1.65612	0.13044	1.63765e-37	9.86791e-37			AT3G13062	664.01	-1.16096	0.102345	3.22812e-30	1.68835e-29
AT1G43160	122.484	2.93543	0.232195	1.92668e-37	1.15883e-36			AT3G52200	475.62	-1.17884	0.104314	5.39261e-30	2.81219e-29
AT2G46970	120.126	3.14053	0.24857	2.04256e-37	1.22815e-36			AT4G29940	233.567	-1.69221	0.150439	5.82395e-30	3.03633e-29
AT5G48340	886.801	1.03355	0.0812197	2.12601e-37	1.27794e-36			AT1G74100	455.581	-1.22181	0.108336	6.58102e-30	3.42832e-29
AT5G23320	95.5386	4.46401	0.352338	2.19454e-37	1.31873e-36			AT3G44670	507.781	-1.32377	0.117534	6.85003e-30	3.56751e-29
AT5G11730	692.41	1.06438	0.0836986	2.30975e-37	1.38711e-36			AT2G28520	636.082	-1.05976	0.0939741	8.03582e-30	4.17956e-29
AT1G14518	222.366	1.97394	0.156218	2.64134e-37	1.5848e-36			AT2G37860	200.201	-1.82153	0.162539	8.31386e-30	4.32075e-29
AT1G76170	598.743	1.17643	0.092838	3.53857e-37	2.11542e-36			AT5G13480	270.957	-1.50489	0.134117	9.33827e-30	4.84932e-29
AT5G45020	187.947	2.17701	0.172667	3.66952e-37	2.19171e-36			AT1G80790	564.011	-1.1722	0.104174	9.48557e-30	4.92321e-29
AT5G59570	781.483	1.07763	0.0850128	3.66886e-37	2.19171e-36			AT2G22530	131.857	-2.34564	0.210396	1.12294e-29	5.82522e-29
AT1G10470	196.785	2.22023	0.176453	4.17685e-37	2.49096e-36			AT5G61460	615.721	-1.07	0.0951706	1.17453e-29	6.08803e-29
AT1G59590	124.22	3.02865	0.241394	5.77704e-37	3.43799e-36			AT1G14360	257.703	-1.56965	0.140247	1.22089e-29	6.32502e-29
AT3G05100	477.446	1.42473	0.113001	6.06117e-37	3.60599e-36			AT5G39900	263.948	-1.53143	0.136796	1.22402e-29	6.33961e-29
AT2G24860	248.276	1.87682	0.149245	6.47418e-37	3.84823e-36			AT2G28360	297.347	-1.46522	0.130815	1.23774e-29	6.40896e-29
AT4G14040	227.594	1.96245	0.156406	7.9264e-37	4.70716e-36			AT1G71900	263.133	-1.56587	0.140175	1.56215e-29	8.07604e-29
AT3G47070	215.141	2.09364	0.167246	1.04571e-36	6.20257e-36			AT3G23730	83.9724	-4.92711	0.439978	1.57795e-29	8.15558e-29
AT5G22600	157.579	2.5274	0.201974	1.05972e-36	6.28376e-36			AT3G60530	311.96	-1.51576	0.135688	1.60834e-29	8.31046e-29
AT4G13190	100.108	3.61106	0.288815	1.07659e-36	6.38188e-36			AT5G53290	607.657	-6.34216	0.576461	2.02971e-29	1.04685e-28
AT1G34270	447.638	1.34254	0.106846	1.11845e-36	6.62804e-36			AT2G27190	200.146	-1.8817	0.169441	2.39343e-29	1.23252e-28
AT5G37680	843.44	1.03378	0.0821538	1.27835e-36	7.57336e-36			AT4G16024	120.503	-2.57699	0.233048	3.17265e-29	1.62995e-28
AT1G26150	341.923	1.56715	0.125135	1.5549e-36	9.20622e-36			AT5G60690	717.731	-1.05929	0.0951029	3.78565e-29	1.93983e-28
AT2G36800	131.812	2.79785	0.22424	1.55851e-36	9.22484e-36			AT1G58060	517.934	-1.0897	0.0978329	4.06791e-29	2.08284e-28
AT1G73066	170.119	2.43968	0.195965	1.86771e-36	1.10318e-35			AT2G46870	342.033	-1.3942	0.125721	4.50538e-29	2.30324e-28
AT4G34620	675.652	1.17492	0.093746	2.14779e-36	1.26747e-35			AT1G79340	526.232	-1.37441	0.124069	4.99213e-29	2.5501e-28
AT2G40230	457.386	1.34524	0.107706	2.86484e-36	1.68659e-35			AT5G43810	508.528	-1.12966	0.101684	5.11936e-29	2.61441e-28
AT1G70360	380.667	1.41144	0.113777	7.84263e-36	4.58564e-35			AT5G45060	468.727	-1.15064	0.103664	5.35274e-29	2.73289e-28
AT1G29357	326.868	1.51805	0.122516	8.70908e-36	5.09074e-35			AT1G49820	629.852	-1.01007	0.0909236	5.67453e-29	2.89494e-28
AT5G51630	730.11	1.05087	0.0845916	9.77276e-36	5.70912e-35			AT3G28900	279.078	-1.4647	0.132425	5.87079e-29	2.99429e-28
AT5G37710	583.858	1.24212	0.100165	1.00454e-35	5.86663e-35			AT3G30180	127.201	-2.44633	0.222358	5.96352e-29	3.0408e-28
AT3G13275	164.017	2.27292	0.184585	1.23507e-35	7.2023e-35			AT5G13690	349.855	-1.32406	0.119656	6.48037e-29	3.30263e-28
AT3G02570	481.488	1.34037	0.108341	1.26046e-35	7.34819e-35			AT4G16340	111.866	-2.73633	0.249198	6.87495e-29	3.5001e-28
AT1G30660	211.037	2.07981	0.168873	1.31682e-35	7.67452e-35			AT4G38340	184.747	-1.91308	0.173863	7.32667e-29	3.72912e-28
AT5G18100	415.561	1.38052	0.11171	1.41399e-35	8.2311e-35			AT1G73180	552.485	-1.06596	0.0962444	7.71431e-29	3.92248e-28
AT1G13820	465.445	1.33254	0.107765	1.44655e-35	8.41817e-35			AT2G38040	605.688	-1.01467	0.0915659	7.73982e-29	3.93331e-28
AT5G62770	219.96	2.0071	0.163547	2.4246e-35	1.40436e-34			AT3G13226	467.995	-1.11835	0.101007	7.8194e-29	3.97273e-28
AT1G55300	632.183	1.08224	0.0877096	2.56873e-35	1.4861e-34			AT5G62370	429.46	-1.24887	0.112983	8.06264e-29	4.09526e-28
AT4G28485	93.6958	3.69066	0.300936	2.59207e-35	1.49916e-34			AT5G66680	707.456	-1.01091	0.0913805	9.51351e-29	4.8235e-28
AT5G30500	208.619	2.08915	0.170899	4.1632e-35	2.3994e-34			AT4G23950	283.655	-1.64102	0.149235	9.53025e-29	4.83075e-28
AT2G35555	112.783	6.04044	0.488698	4.65833e-35	2.68242e-34			AT5G54440	339.556	-1.35401	0.123183	1.40118e-28	7.086e-28
AT2G31090	556.82	1.18571	0.0965555	4.94752e-35	2.84645e-34			AT3G62200	793.411	-1.04083	0.0944236	1.41578e-28	7.15798e-28
AT5G01880	675.302	1.08807	0.0886095	5.5753e-35	3.20576e-34			AT1G75190	89.9272	-3.06535	0.28077	1.455e-28	7.35065e-28
AT3G05640	356.889	1.46586	0.119827	6.47745e-35	3.72015e-34			AT3G01380	403.718	-1.32154	0.120224	1.45639e-28	7.35576e-28
AT4G33280	177.262	2.12695	0.174942	9.58686e-35	5.48997e-34			AT3G16290	528.752	-1.24502	0.113242	1.58431e-28	7.99776e-28
AT1G80630	667.19	1.09153	0.0894231	1.34579e-34	7.69557e-34			AT1G71860	485.165	-1.12195	0.101954	1.65439e-28	8.34513e-28
AT4G12400	16468.8	1.01203	0.0838988	2.1788e-34	1.24158e-33			AT1G27050	689.569	-1.00662	0.09144	1.70839e-28	8.61312e-28
AT3G54690	370.789	1.63758	0.135302	2.42119e-34	1.37891e-33			AT3G58840	413.682	-1.34176	0.122262	1.77874e-28	8.96324e-28
AT5G07020	167.233	2.30663	0.191148	2.50687e-34	1.42688e-33			AT1G31860	275.472	-1.51512	0.138513	2.1966e-28	1.10519e-27
AT4G33467	182.911	2.39836	0.199216	2.86419e-34	1.62744e-33			AT3G48140	76.8088	-4.22159	0.387295	2.37564e-28	1.19406e-27
AT1G15140	757.405	1.03445	0.0851446	2.94951e-34	1.67544e-33			AT5G45050	594.861	-1.17241	0.107054	2.56867e-28	1.28976e-27
AT3G50650	657.945	1.03617	0.0854731	3.91495e-34	2.22001e-33			AT1G29170	144.005	-2.1448	0.197196	2.7094e-28	1.36008e-27
AT4G23070	196.96	2.04128	0.169671	4.34179e-34	2.45922e-33			AT4G16370	254.985	-1.87285	0.172114	2.75226e-28	1.38089e-27
AT5G46470	599.111	1.13513	0.0938385	4.74687e-34	2.68558e-33			AT1G54990	409.049	-1.22231	0.111868	3.38141e-28	1.69311e-27
AT1G48745	306.089	1.54114	0.128187	7.91988e-34	4.47176e-33			AT1G15550	86.78	-5.70377	0.519205	3.45661e-28	1.72945e-27
AT5G49520	259.682	1.68849	0.140654	8.26584e-34	4.66576e-33			AT5G53420	313.572	-1.41849	0.130193	3.82351e-28	1.91204e-27
AT3G17040	254.822	1.79765	0.150214	1.10806e-33	6.24212e-33			AT4G24670	113.527	-2.86372	0.264878	4.38656e-28	2.19139e-27
AT4G35500	601.714	1.11787	0.0929286	1.11452e-33	6.27667e-33			AT3G30300	73.0884	-4.08528	0.376552	4.67956e-28	2.33717e-27
AT3G05945	354.371	1.59366	0.133109	1.24636e-33	7.01319e-33			AT4G39500	594.993	-1.03236	0.0946462	5.07986e-28	2.53646e-27
AT5G03830	504.501	1.21273	0.100994	1.28604e-33	7.23436e-33			AT5G13090	238.387	-1.73297	0.160113	6.12245e-28	3.05086e-27
AT5G45870	178.28	2.28262	0.191657	1.65701e-33	9.30794e-33			AT1G44835	178.605	-1.87477	0.17347	6.4977e-28	3.2354e-27
AT3G06455	332.633	1.67947	0.1408	2.14873e-33	1.20598e-32			AT3G56120	150.879	-2.05867	0.190752	6.78727e-28	3.37788e-27
AT5G04010	135.941	2.54413	0.214234	2.2953e-33	1.28641e-32			AT1G32440	200.716	-1.81102	0.167616	6.81196e-28	3.38931e-27
AT5G35670	170.116	2.48608	0.209321	2.44661e-33	1.37005e-32			AT3G23370	112.781	-2.52448	0.234818	8.60686e-28	4.27806e-27
AT5G53760	460.476	1.24589	0.104411	3.05089e-33	1.70601e-32			AT2G28890	600.903	-1.01988	0.094052	1.06485e-27	5.28223e-27
AT3G55050	778.854	1.01515	0.0851325	4.52673e-33	2.52626e-32			AT1G14670	545.457	-1.08715	0.100385	1.15999e-27	5.75125e-27
AT1G03180	288.755	1.70526	0.143771	4.70255e-33	2.62364e-32			AT4G34260	147.103	-2.11753	0.198004	1.82887e-27	9.04938e-27
AT2G47490	396.515	1.322	0.111243	5.24657e-33	2.92385e-32			AT2G45190	207.948	-1.76671	0.164896	1.90389e-27	9.40408e-27
AT5G48390	109.464	2.88232	0.24415	5.38543e-33	3.00039e-32			AT2G24560	73.4908	-4.71586	0.43927	1.95431e-27	9.64828e-27
AT2G45040	194.858	2.08798	0.17667	5.56797e-33	3.09858e-32			AT4G30840	473.562	-1.13753	0.105587	1.98451e-27	9.79251e-27
AT2G16900	758.549	1.06167	0.0893757	7.18811e-33	3.99682e-32			AT4G13170	666.819	-1.00845	0.0935038	2.00508e-27	9.89155e-27
AT5G24318	287.098	1.66955	0.141257	7.34795e-33	4.08109e-32			AT3G63090	454.528	-1.16893	0.108584	2.04414e-27	1.00767e-26
AT2G01275	107.323	3.2754	0.278408	7.37612e-33	4.09558e-32			AT1G31240	167.362	-1.94527	0.18199	2.25887e-27	1.11213e-26
AT1G64280	644.638	1.16308	0.0980599	8.06153e-33	4.47364e-32			AT5G20270	142.607	-2.56413	0.241019	2.79165e-27	1.37238e-26
AT1G47310	683.427	1.10924	0.0936858	1.11802e-32	6.18863e-32			AT3G03710	278.205	-1.64418	0.153819	2.82688e-27	1.38901e-26
AT1G03610	688.893	1.0345	0.0873709	1.1747e-32	6.49689e-32			AT3G49140	454.406	-1.11216	0.103543	2.95367e-27	1.45094e-26
AT3G09030	506.659	1.21583	0.103011	1.46696e-32	8.09518e-32			AT5G62700	664.709	-3.23256	0.3054	3.02892e-27	1.48754e-26
AT3G53490	379.316	1.44142	0.122445	1.7477e-32	9.62821e-32			AT4G35910	401.473	-1.22852	0.114548	3.04951e-27	1.49728e-26
AT1G51360	498.159	1.19438	0.101349	1.89073e-32	1.04104e-31			AT2G37080	97.3995	-2.71262	0.255255	3.28924e-27	1.61378e-26
AT1G22110	553.443	1.20295	0.102136	2.07036e-32	1.13835e-31			AT2G36990	226.636	-1.62866	0.152567	3.3266e-27	1.6313e-26
AT1G67510	198.556	1.95632	0.167071	2.23001e-32	1.22477e-31			AT5G12950	179.159	-1.86146	0.174685	3.53484e-27	1.73213e-26
AT1G76020	170.654	2.18659	0.187126	2.52028e-32	1.3815e-31			AT5G27380	463.138	-1.13572	0.105963	3.58316e-27	1.75493e-26
AT3G24100	633.287	1.07274	0.0911238	2.56674e-32	1.40618e-31			AT3G21300	486.512	-1.0769	0.100407	3.76723e-27	1.84463e-26
AT4G13580	105.057	3.15406	0.27095	4.01914e-32	2.19578e-31			AT5G20980	560.623	-1.02201	0.0953461	4.14064e-27	2.02445e-26
AT4G27470	360.242	1.40764	0.120333	4.18186e-32	2.28278e-31			AT2G33840	261.077	-1.64843	0.154745	4.2444e-27	2.07415e-26
AT2G41010	201.659	1.85473	0.159195	4.88202e-32	2.6591e-31			AT1G63880	163.921	-2.09992	0.197914	4.85501e-27	2.36785e-26
AT1G31310	180.465	1.99294	0.171421	6.09979e-32	3.31872e-31			AT2G43130	378.627	-1.27521	0.119909	7.67589e-27	3.72705e-26
AT3G04010	222.696	1.90191	0.163627	6.58206e-32	3.57618e-31			AT3G55605	581.666	-1.05687	0.0992091	7.9595e-27	3.8619e-26
AT1G22600	722.855	1.05715	0.0904281	6.80099e-32	3.69207e-31			AT4G02010	578.723	-1.0629	0.0998058	8.17734e-27	3.96662e-26
AT4G23530	292.94	1.70379	0.146564	7.60948e-32	4.12871e-31			AT2G16650	428.604	-1.26287	0.118817	8.21504e-27	3.98393e-26
AT5G19070	356.326	1.41729	0.121962	1.00211e-31	5.42676e-31			AT3G20240	388.987	-1.43462	0.135318	8.63954e-27	4.18876e-26
AT5G38895	357.21	1.50477	0.129641	1.0849e-31	5.87344e-31			AT4G20130	237.49	-1.6107	0.15211	8.95147e-27	4.33787e-26
AT1G79360	249.781	1.65118	0.142524	1.27203e-31	6.87898e-31			AT3G13560	233.597	-1.59482	0.150707	9.68383e-27	4.68931e-26
AT4G16146	523.684	1.33157	0.114782	1.45536e-31	7.86398e-31			AT3G18940	227.522	-1.61127	0.152498	1.1213e-26	5.42714e-26
AT2G31160	321.625	1.58678	0.137217	1.779e-31	9.59959e-31			AT3G18210	492.757	-1.14691	0.108071	1.13786e-26	5.50324e-26
AT1G73210	234.868	1.816	0.157513	1.99848e-31	1.07692e-30			AT3G07140	168.186	-2.03388	0.1933	1.2235e-26	5.91453e-26
AT4G33565	687.61	1.30951	0.113248	2.12184e-31	1.14277e-30			AT1G16520	77.2418	-3.2812	0.31233	1.24386e-26	6.01003e-26
AT2G47895	85.3917	3.817	0.332256	2.13787e-31	1.15109e-30			AT1G63670	376.7	-1.21588	0.114886	1.37522e-26	6.63818e-26
AT2G22821	231.47	1.77888	0.154414	2.3627e-31	1.27041e-30			AT3G61440	81.7847	-3.19247	0.304242	1.39251e-26	6.72e-26
AT5G55510	576.112	1.07234	0.0926431	2.62121e-31	1.40864e-30			AT5G13740	130.785	-2.42519	0.231418	1.53837e-26	7.41301e-26
AT1G05860	527.485	1.15756	0.100143	2.93204e-31	1.5744e-30			AT1G15810	376.233	-1.24301	0.117617	1.6031e-26	7.71366e-26
AT1G77140	630.842	1.04451	0.0902977	3.00983e-31	1.61573e-30			AT4G02030	282.428	-1.45624	0.138217	1.76651e-26	8.4937e-26
AT5G45710	455.189	1.2115	0.105011	3.51581e-31	1.88529e-30			AT1G14340	376.832	-1.25736	0.119159	1.83276e-26	8.80153e-26
AT1G53190	704.008	1.00677	0.0871706	3.81602e-31	2.04516e-30			AT2G02150	438.829	-1.09896	0.104035	2.01078e-26	9.64706e-26
AT1G69430	114.375	2.85644	0.250012	4.52672e-31	2.42014e-30			AT5G23890	338.063	-1.27308	0.120779	2.10543e-26	1.00987e-25
AT5G18980	627.952	1.10007	0.0955439	5.08304e-31	2.71536e-30			AT4G21770	90.8956	-2.78073	0.26659	2.51453e-26	1.20346e-25
AT4G21323	213.602	1.86541	0.163141	5.56021e-31	2.96625e-30			AT3G58180	632.183	-1.00924	0.0957167	2.71726e-26	1.29954e-25
AT2G23590	225.606	1.76271	0.153971	5.6081e-31	2.98937e-30			AT3G25540	98.4368	-2.79715	0.268404	2.82024e-26	1.34749e-25
AT5G42350	625.393	1.02728	0.089224	5.63006e-31	3.00026e-30			AT3G42670	99.1497	-2.80041	0.26898	2.82409e-26	1.34876e-25
AT3G47940	345.44	1.51183	0.131953	6.02132e-31	3.20617e-30			AT2G38960	525.655	-1.01361	0.0961096	2.82428e-26	1.34876e-25
AT5G37340	605.735	1.13648	0.0988721	6.4252e-31	3.4203e-30			AT3G62460	326.424	-1.56278	0.149076	2.84255e-26	1.35683e-25
AT2G17030	558.113	1.12185	0.0976477	6.59363e-31	3.50807e-30			AT5G66960	105.692	-2.56249	0.245923	3.0183e-26	1.44037e-25
AT5G54730	716.227	1.02208	0.0889243	7.02688e-31	3.73555e-30			AT3G11560	234.976	-1.58296	0.151909	5.38903e-26	2.56304e-25
AT1G14720	355.479	1.39037	0.121472	8.28306e-31	4.39506e-30			AT5G51590	183.782	-1.80425	0.173504	5.61569e-26	2.66955e-25
AT5G45830	352.725	1.37482	0.12017	8.47079e-31	4.49225e-30			AT4G37930	140.928	-2.07462	0.200009	5.75782e-26	2.73514e-25
AT3G60970	140.108	2.3976	0.211095	1.01617e-30	5.3774e-30			AT2G42910	570.344	-1.11858	0.107031	6.36172e-26	3.01765e-25
AT3G03160	336.381	1.38158	0.120964	1.04814e-30	5.54513e-30			AT3G03250	187.53	-1.75785	0.169184	6.36457e-26	3.01827e-25
AT2G45630	114.442	2.62483	0.231095	1.05942e-30	5.60329e-30			AT5G20360	225.342	-1.65712	0.159488	6.61334e-26	3.13324e-25
AT5G47820	563.9	1.13154	0.0988862	1.14977e-30	6.07627e-30			AT3G04820	523.446	-1.08702	0.104047	6.90412e-26	3.26786e-25
AT1G07250	720.962	1.01097	0.0884058	1.39295e-30	7.34566e-30			AT5G48300	416.243	-1.14851	0.110098	7.54457e-26	3.56245e-25
AT2G28460	77.7213	4.63832	0.407175	1.53374e-30	8.0838e-30			AT1G41880	628.421	-1.10536	0.106025	8.64535e-26	4.07443e-25
AT5G47220	377.313	1.30047	0.114175	1.69914e-30	8.94601e-30			AT1G28580	68.4784	-3.91771	0.378973	9.66996e-26	4.55079e-25
AT2G22560	621.515	1.02731	0.0901222	2.07447e-30	1.08988e-29			AT2G46920	580.97	-1.09895	0.105584	1.03292e-25	4.85753e-25
AT2G01330	592.365	1.02178	0.0897329	2.41844e-30	1.26925e-29			AT3G23310	346.086	-1.30479	0.125695	1.07267e-25	5.04329e-25
AT1G75000	253.465	1.65876	0.146575	2.88929e-30	1.51314e-29			AT4G32200	288.388	-1.38931	0.13413	1.24754e-25	5.85989e-25
AT5G46510	676.792	1.00814	0.0886302	2.91361e-30	1.52547e-29			AT1G14620	171.28	-1.95209	0.189408	1.2909e-25	6.06208e-25
AT3G07460	505.292	1.0959	0.0964553	2.97764e-30	1.55858e-29			AT2G03590	80.5416	-3.16978	0.308362	1.33713e-25	6.27621e-25
AT1G49620	221.673	1.76541	0.156182	3.09282e-30	1.61844e-29			AT1G23190	271.878	-1.45101	0.140322	1.40212e-25	6.57658e-25
AT5G62820	515.794	1.26635	0.111652	3.14366e-30	1.64461e-29			AT5G06680	560.351	-1.03976	0.100215	1.55001e-25	7.26334e-25
AT1G49245	546.296	1.07536	0.0947159	3.29905e-30	1.72498e-29			AT3G27906	104.376	-2.58338	0.25167	1.56968e-25	7.35377e-25
AT5G41170	475.56	1.14204	0.100694	3.53105e-30	1.84531e-29			AT4G28360	75.1458	-3.20026	0.311843	1.61745e-25	7.57573e-25
AT3G07550	567.573	1.16137	0.102443	3.62383e-30	1.8928e-29			AT2G29760	208.001	-1.64802	0.159903	1.66629e-25	7.79894e-25
AT4G17490	137.448	2.46486	0.219485	4.17152e-30	2.17771e-29			AT3G61850	130.46	-2.12979	0.207494	1.76748e-25	8.2647e-25
AT3G19570	330.014	1.4228	0.125936	4.19029e-30	2.18693e-29			AT5G49950	138.345	-2.13077	0.20761	1.86745e-25	8.72184e-25
AT3G09545	98.4517	2.89574	0.258028	4.32895e-30	2.25811e-29			AT4G35050	509.528	-1.21043	0.117364	2.3955e-25	1.11538e-24
AT5G45860	238.134	1.84554	0.164408	6.35213e-30	3.31083e-29			AT3G45310	652.183	-6.53772	0.646498	2.63073e-25	1.22403e-24
AT5G03210	99.8635	3.06262	0.274098	7.57071e-30	3.93972e-29			AT5G20540	175.022	-1.85845	0.182006	3.85801e-25	1.78832e-24
AT1G05690	222.614	1.67054	0.148917	8.18487e-30	4.25596e-29			AT4G14420	506.347	-1.01657	0.0988251	4.18864e-25	1.94021e-24
AT3G11690	421.853	1.34725	0.119777	8.27938e-30	4.30397e-29			AT5G27620	333.41	-1.25878	0.122809	4.38042e-25	2.02762e-24
AT1G13740	351.188	1.34738	0.120127	1.13925e-29	5.90829e-29			AT1G79690	564.163	-1.00566	0.0978566	4.42698e-25	2.04868e-24
AT2G41150	135.866	2.24718	0.201514	1.14643e-29	5.94397e-29			AT5G59010	409.749	-1.1447	0.111666	5.00665e-25	2.31531e-24
AT4G02425	239.322	1.68262	0.150467	1.17537e-29	6.09078e-29			AT1G09210	129.315	-2.12955	0.209667	5.48131e-25	2.53007e-24
AT1G63720	475.171	1.15271	0.10297	1.82572e-29	9.42133e-29			AT1G56330	355.247	-1.31448	0.128947	7.10593e-25	3.27078e-24
ATMG00690	178.131	1.901	0.170861	1.87367e-29	9.66627e-29			AT1G53800	271.581	-1.39807	0.137249	7.15334e-25	3.29184e-24
AT1G17500	410.254	1.37514	0.123277	2.19852e-29	1.13273e-28			AT5G28500	118.678	-2.21689	0.219	7.23108e-25	3.32606e-24
AT3G06390	153.325	2.15926	0.194769	2.41244e-29	1.24198e-28			AT2G13440	364.235	-1.19945	0.117467	7.23745e-25	3.32822e-24
AT3G02340	418.309	1.27485	0.114547	3.36247e-29	1.72612e-28			AT4G37550	171.573	-1.83921	0.181304	7.27101e-25	3.34209e-24
AT5G23090	625.366	1.0188	0.0913318	3.46555e-29	1.77765e-28			AT2G41540	377.035	-1.23063	0.120711	8.10449e-25	3.72172e-24
ATMG00660	310.017	1.43024	0.128771	3.5957e-29	1.84393e-28			AT4G16380	549.317	-1.04465	0.10243	9.4477e-25	4.33351e-24
AT1G31480	439.516	1.23933	0.111478	4.18579e-29	2.14097e-28			AT3G62600	150.181	-2.21197	0.219236	1.00377e-24	4.59987e-24
AT1G01180	292.365	1.57658	0.142527	4.9423e-29	2.5253e-28			AT5G63960	278.52	-1.3359	0.1315	1.02867e-24	4.71177e-24
AT4G27580	100.248	2.87367	0.262185	7.38201e-29	3.75631e-28			AT5G43745	63.3618	-4.59378	0.453301	1.21548e-24	5.55843e-24
AT4G24440	624.032	1.01505	0.0916913	8.72189e-29	4.42669e-28			AT5G64140	581.801	-1.01412	0.0996365	1.2515e-24	5.7205e-24
AT3G02770	703.398	1.00211	0.0904978	8.76661e-29	4.44825e-28			AT4G19650	229.855	-1.50076	0.148534	1.54038e-24	7.03602e-24
AT1G60670	651.61	1.06025	0.0958367	9.25309e-29	4.69388e-28			AT1G63160	428.058	-1.07886	0.10633	1.58528e-24	7.23943e-24
AT1G09250	478.629	1.24619	0.112869	9.47541e-29	4.80542e-28			AT3G32940	496.585	-1.03917	0.102435	1.68721e-24	7.69426e-24
AT5G27420	153.407	2.17773	0.198768	1.08671e-28	5.50271e-28			AT4G02790	245.661	-1.44129	0.1428	1.82992e-24	8.33735e-24
AT3G07040	212.346	1.74461	0.159172	1.31371e-28	6.64704e-28			AT1G69040	158.588	-1.95439	0.194451	1.8386e-24	8.37494e-24
AT3G26510	156.486	2.31709	0.212247	1.5477e-28	7.81494e-28			AT5G52550	347.232	-1.29104	0.127821	1.96646e-24	8.95114e-24
AT1G32170	143.167	2.10725	0.193016	1.74061e-28	8.77331e-28			AT2G25050	139.625	-1.9627	0.195509	1.9995e-24	9.09947e-24
AT1G52920	558.683	1.10312	0.10048	2.20941e-28	1.11135e-27			AT1G03110	155.574	-2.07147	0.206685	2.02002e-24	9.1907e-24
AT1G70340	102.136	2.73537	0.252055	2.52787e-28	1.26992e-27			AT5G17770	357.64	-1.37016	0.135827	2.08822e-24	9.49662e-24
AT1G23120	171.782	2.35491	0.217114	3.00074e-28	1.50365e-27			AT5G10910	365.026	-1.18131	0.117022	2.36896e-24	1.0756e-23
AT2G25880	196.834	1.7465	0.160612	3.4362e-28	1.72011e-27			AT3G03030	334.779	-1.23301	0.122459	2.88125e-24	1.30579e-23
AT2G44195	147.598	2.11457	0.194986	4.02274e-28	2.01117e-27			AT4G23060	364.927	-1.18299	0.117532	3.25307e-24	1.47262e-23
AT3G08940	181.749	1.8692	0.172226	4.21167e-28	2.10509e-27			AT5G43310	127.419	-2.07631	0.208054	3.37233e-24	1.52625e-23
AT3G55840	107.334	2.71488	0.251813	5.20993e-28	2.60075e-27			AT3G55000	393.946	-1.20368	0.119717	3.47142e-24	1.57074e-23
AT2G46270	351.735	1.56009	0.143924	6.01329e-28	2.99722e-27			AT3G14290	295.93	-1.2941	0.128874	3.59037e-24	1.62344e-23
AT1G19980	379.517	1.32621	0.122136	6.5312e-28	3.25126e-27			AT1G30490	447.968	-1.09002	0.108326	3.64615e-24	1.64824e-23
AT3G03220	457.805	1.1743	0.108092	7.21484e-28	3.58796e-27			AT5G61060	241.996	-1.66841	0.166795	3.70258e-24	1.67303e-23
AT2G19460	109.722	2.54059	0.236169	9.13529e-28	4.53843e-27			AT3G50230	61.3482	-4.0905	0.409695	3.74705e-24	1.69274e-23
AT5G01170	336.6	1.37649	0.127226	9.13913e-28	4.5392e-27			AT3G51530	411.806	-1.20906	0.120384	3.91575e-24	1.76773e-23
AT3G09010	148.525	2.04111	0.19026	1.44908e-27	7.17918e-27			AT5G20250	379.489	-13.344	3.29846	3.94095e-24	1.7787e-23
AT1G74800	347.169	1.29854	0.12045	1.50858e-27	7.47207e-27			AT3G52640	310.906	-1.26929	0.126543	4.11976e-24	1.85855e-23
AT4G32290	189.61	1.85714	0.173021	1.55431e-27	7.69469e-27			AT1G05460	152.272	-1.86469	0.187079	4.40164e-24	1.98481e-23
AT2G18650	145.969	2.05903	0.192363	1.84213e-27	9.11042e-27			AT1G19700	104.299	-2.67288	0.269346	4.52604e-24	2.04044e-23
AT1G29690	580.871	1.03318	0.095741	1.87766e-27	9.27919e-27			AT5G19130	519.91	-1.04856	0.104416	4.66665e-24	2.10335e-23
AT4G27790	70.6646	3.72264	0.348013	1.90251e-27	9.39964e-27			AT3G44380	156.818	-1.81651	0.182364	4.86501e-24	2.19026e-23
AT2G23300	381.988	1.23581	0.114832	1.97795e-27	9.76258e-27			AT1G73100	286.976	-1.29689	0.129515	4.88361e-24	2.19813e-23
AT5G10700	179.633	1.87196	0.174875	2.03847e-27	1.00512e-26			AT1G73940	281.395	-1.37195	0.137483	6.06455e-24	2.72346e-23
AT1G71695	544.33	1.03291	0.0958381	2.09401e-27	1.03199e-26			AT1G27520	250.348	-1.49337	0.149846	6.13975e-24	2.7566e-23
AT1G28380	543.336	1.03761	0.0963293	2.1752e-27	1.07174e-26			AT3G49470	388.351	-1.18373	0.118389	6.14904e-24	2.76014e-23
AT4G27750	346.106	1.27396	0.118565	2.37488e-27	1.16837e-26			AT4G35100	76.8711	-3.50528	0.354703	6.22162e-24	2.79209e-23
AT3G55630	194.566	1.75245	0.16418	3.11709e-27	1.53008e-26			AT3G56320	187.281	-1.92263	0.193794	6.68564e-24	2.99896e-23
AT1G24600	174.709	1.81614	0.170364	3.54605e-27	1.73719e-26			AT3G53670	163.031	-1.78586	0.179804	6.89274e-24	3.08905e-23
AT5G43450	249.451	1.56881	0.147208	4.23453e-27	2.06984e-26			AT2G35605	318.088	-1.28298	0.128599	7.12138e-24	3.19007e-23
AT5G35688	89.157	2.84957	0.269076	4.61657e-27	2.25323e-26			AT5G60310	126.737	-2.26753	0.22913	7.23155e-24	3.23869e-23
AT1G05785	316.352	1.33114	0.12466	4.66935e-27	2.27787e-26			AT3G57650	416.927	-1.06914	0.107119	8.66786e-24	3.87315e-23
AT4G13395	92.3019	3.01073	0.284299	4.66911e-27	2.27787e-26			AT3G05190	236.568	-1.5535	0.156556	8.88428e-24	3.96806e-23
AT2G41290	201.601	1.85656	0.175055	5.61311e-27	2.73488e-26			AT3G28860	445.262	-1.09478	0.109829	9.29315e-24	4.14973e-23
AT1G74710	125.361	2.23993	0.211684	5.79959e-27	2.82295e-26			AT3G28050	251.847	-1.42043	0.143087	9.75591e-24	4.35342e-23
AT5G07380	203.727	1.83085	0.172684	6.02334e-27	2.9297e-26			AT1G33400	417.244	-1.05111	0.105476	1.03099e-23	4.59646e-23
AT5G02840	326.169	1.30421	0.12254	6.68974e-27	3.25142e-26			AT1G69490	93.9433	-6.64449	0.657578	1.25139e-23	5.57027e-23
AT5G38565	258.787	1.55853	0.147094	8.7964e-27	4.26377e-26			AT2G30780	537.105	-1.20849	0.121847	1.3552e-23	6.02691e-23
AT1G21410	401.242	1.22665	0.115448	9.1328e-27	4.42357e-26			AT5G58340	177.125	-1.71083	0.173383	1.3767e-23	6.12116e-23
AT5G01820	309.308	1.39555	0.131868	1.13209e-26	5.47668e-26			AT1G50910	344.1	-1.18215	0.119183	1.3978e-23	6.21354e-23
AT5G59530	434.046	1.17866	0.111251	1.30466e-26	6.3007e-26			AT4G09140	407.668	-1.34714	0.136275	1.61941e-23	7.19382e-23
AT2G36895	446.206	1.18739	0.112166	1.45172e-26	7.00231e-26			AT5G60730	66.8953	-3.68956	0.37669	1.76513e-23	7.83232e-23
AT4G35920	420.287	1.29277	0.122336	1.48046e-26	7.1392e-26			AT3G12590	518.035	-1.05477	0.106602	2.04065e-23	9.03658e-23
AT5G15740	291.404	1.39079	0.131704	1.50291e-26	7.24392e-26			AT5G02820	133.96	-2.305	0.235683	2.14438e-23	9.49378e-23
AT5G39530	75.1783	3.44309	0.328873	1.57348e-26	7.5785e-26			AT4G20910	146.004	-2.14603	0.219304	2.30047e-23	1.01803e-22
AT1G12130	500.554	1.0222	0.0964859	1.59332e-26	7.67031e-26			AT4G16860	67.6795	-3.18303	0.327672	3.85316e-23	1.69525e-22
AT5G62865	216.283	1.64926	0.156757	1.77495e-26	8.53221e-26			AT5G02260	65.9919	-3.40927	0.351249	4.17032e-23	1.83357e-22
AT4G33666	113.615	2.49243	0.23803	1.79608e-26	8.62957e-26			AT4G27250	203.118	-1.65768	0.169974	4.37835e-23	1.92289e-22
AT1G03905	480.861	1.10328	0.104362	1.80191e-26	8.65547e-26			AT1G13980	449.487	-1.09013	0.111049	4.3919e-23	1.92841e-22
AT1G05894	193.786	1.90969	0.182166	1.97322e-26	9.47144e-26			AT1G21650	413.641	-1.1257	0.114798	4.62857e-23	2.03052e-22
AT5G13240	458.142	1.13448	0.10768	2.59749e-26	1.24286e-25			AT5G61370	309.06	-1.36733	0.139901	4.93171e-23	2.16206e-22
AT5G01520	179.691	1.83994	0.175785	2.77825e-26	1.32839e-25			AT4G12020	623.687	-1.03753	0.10591	5.40697e-23	2.36621e-22
AT5G62800	182.258	1.9328	0.185088	3.29302e-26	1.56995e-25			AT2G19800	75.0101	-2.91338	0.301097	5.46982e-23	2.39265e-22
AT5G48410	144.068	2.1162	0.203055	3.51001e-26	1.6726e-25			AT3G43610	115.891	-2.13025	0.219865	5.75437e-23	2.51601e-22
AT4G39366	491.205	1.12928	0.107935	5.79984e-26	2.75443e-25			AT4G37920	229.8	-1.42409	0.146215	6.42759e-23	2.80787e-22
AT3G42150	324.61	1.35424	0.129843	6.10057e-26	2.89656e-25			AT5G22020	473.162	-1.04954	0.107346	6.72285e-23	2.93426e-22
AT3G11650	566.393	1.07939	0.103197	6.2526e-26	2.9666e-25			AT3G13690	296.716	-1.27584	0.130952	7.32628e-23	3.19339e-22
AT3G21700	365.409	1.2912	0.123824	6.54647e-26	3.1023e-25			AT4G22000	186.187	-1.58085	0.163055	8.29828e-23	3.61148e-22
AT1G48640	73.84	3.31099	0.32004	7.1116e-26	3.36445e-25			AT5G02180	241.465	-1.41608	0.145911	8.85573e-23	3.85069e-22
AT2G21500	274.585	1.37699	0.132211	7.15364e-26	3.38353e-25			AT5G57090	189.855	-1.61738	0.167212	9.96182e-23	4.32402e-22
AT2G16586	189.182	1.72493	0.166195	7.19731e-26	3.40337e-25			AT4G26840	398.382	-1.05065	0.108017	1.10669e-22	4.79948e-22
AT5G46080	210.128	1.60681	0.154839	8.20374e-26	3.87093e-25			AT5G55130	309.977	-1.2761	0.131803	1.29783e-22	5.61358e-22
AT4G25180	534.826	1.0122	0.0972696	1.09621e-25	5.15274e-25			AT3G15680	168.048	-3.9916	0.420472	1.68996e-22	7.27461e-22
AT1G70985	140.427	2.09477	0.203641	1.36529e-25	6.40534e-25			AT2G26770	323.263	-1.22538	0.126875	1.7724e-22	7.62448e-22
AT5G27730	464.657	1.09523	0.10558	1.50398e-25	7.04929e-25			AT4G02390	423.753	-1.04768	0.108324	1.90496e-22	8.18937e-22
AT5G45340	250.793	1.54754	0.150015	1.62434e-25	7.60619e-25			AT3G23080	263.064	-1.32582	0.137654	2.01002e-22	8.63727e-22
AT5G40382	357.642	1.3579	0.13142	1.63017e-25	7.6317e-25			AT5G63490	142.004	-2.09572	0.219085	2.02134e-22	8.68403e-22
AT1G72690	319.19	1.29732	0.125533	1.82175e-25	8.51245e-25			AT3G49680	196.122	-1.58087	0.164711	2.0983e-22	9.00877e-22
AT5G55830	65.8967	3.72267	0.362503	1.89693e-25	8.85745e-25			AT1G51570	324.393	-1.21106	0.125641	2.12168e-22	9.10517e-22
AT1G11380	434.033	1.14079	0.110281	1.91933e-25	8.95777e-25			AT1G06560	160.618	-1.74964	0.18288	2.4412e-22	1.0465e-21
AT1G73965	69.7419	3.41292	0.333732	2.20721e-25	1.02965e-24			AT2G27460	414.061	-1.04434	0.108384	2.7377e-22	1.17157e-21
AT1G75960	268.648	1.72481	0.167925	2.25824e-25	1.05296e-24			AT2G27040	233.322	-1.41864	0.148124	3.08438e-22	1.31821e-21
AT1G73360	141.201	2.26585	0.221478	2.31551e-25	1.07864e-24			AT3G56020	233.116	-1.55908	0.163128	3.19801e-22	1.36559e-21
AT2G32830	396.842	1.18279	0.114672	2.54173e-25	1.1829e-24			AT5G58990	444.982	-1.01606	0.10568	3.42606e-22	1.46234e-21
AT1G76570	330.063	1.53626	0.149532	2.6769e-25	1.24522e-24			AT3G52180	119.204	-2.2754	0.239695	3.42961e-22	1.46354e-21
AT3G60110	628.638	1.04601	0.101313	2.68201e-25	1.24701e-24			AT1G20260	169.746	-1.71939	0.180373	3.51727e-22	1.49997e-21
AT1G15125	291.739	1.30647	0.126998	2.89129e-25	1.34368e-24			AT5G54580	415.781	-1.05074	0.109369	3.57099e-22	1.52222e-21
AT1G30475	401.435	1.12596	0.109515	3.78536e-25	1.75547e-24			AT4G36970	325.481	-1.16865	0.122033	4.09675e-22	1.74295e-21
AT5G05190	189.184	1.68902	0.16529	3.89387e-25	1.80452e-24			AT4G38120	341.321	-1.14087	0.119125	4.22193e-22	1.79544e-21
AT1G60920	62.9686	4.16021	0.407977	5.05006e-25	2.33484e-24			AT4G34120	136.681	-1.95234	0.20608	5.17639e-22	2.19471e-21
AT5G04820	121.58	2.2063	0.217124	5.15749e-25	2.38339e-24			AT4G17720	295.242	-1.24801	0.130851	5.44988e-22	2.31017e-21
AT2G45360	223.099	1.57443	0.154358	5.27179e-25	2.43564e-24			AT1G19800	320.167	-1.24848	0.130916	5.58758e-22	2.36752e-21
AT4G08930	372.218	1.26275	0.123416	5.38119e-25	2.4856e-24			AT1G64490	144.556	-2.08575	0.220844	5.80009e-22	2.45704e-21
AT1G50010	539.377	1.06457	0.103807	5.46922e-25	2.52567e-24			AT4G15540	88.9591	-2.40331	0.25468	5.99498e-22	2.53796e-21
AT4G34500	293.475	1.36128	0.133346	6.15506e-25	2.83774e-24			AT1G67720	148.729	-1.924	0.203289	6.04972e-22	2.56003e-21
AT1G75820	212.672	1.59076	0.156168	6.31262e-25	2.90903e-24			AT4G21180	150.332	-1.81659	0.191985	6.29417e-22	2.66234e-21
AT1G32550	110.885	2.52585	0.249715	6.76279e-25	3.11502e-24			AT2G25110	321.144	-1.4283	0.15043	6.54501e-22	2.76666e-21
AT3G62780	97.7902	2.47298	0.244766	8.04398e-25	3.6948e-24			AT1G16970	389.656	-1.20188	0.12619	6.66699e-22	2.81762e-21
AT1G20120	83.0669	2.96093	0.293676	8.27925e-25	3.80021e-24			AT2G41950	166.806	-1.77589	0.187649	6.68169e-22	2.82322e-21
AT1G80060	352.906	1.26693	0.124414	8.731e-25	4.00663e-24			AT1G01290	241.6	-1.4985	0.158133	7.3534e-22	3.10107e-21
AT1G70750	104.127	2.41102	0.23892	9.82213e-25	4.50316e-24			AT2G27060	115.323	-2.39961	0.255366	7.8659e-22	3.31578e-21
AT5G64780	228.635	1.72	0.169863	9.97936e-25	4.57418e-24			AT4G00570	304.845	-1.19235	0.12555	8.79903e-22	3.70438e-21
AT5G58800	309.646	1.50963	0.148849	1.04986e-24	4.80658e-24			AT1G30610	293.894	-1.23192	0.129817	9.05685e-22	3.81211e-21
AT2G06025	540.827	1.07022	0.105765	2.18124e-24	9.9174e-24			AT1G64385	352.512	-1.2449	0.131319	9.77214e-22	4.1088e-21
AT1G07473	85.7154	3.00825	0.301469	2.24275e-24	1.019e-23			AT1G28600	64.417	-3.22602	0.344415	1.0208e-21	4.29114e-21
AT1G33560	272.586	1.65122	0.164437	2.6156e-24	1.18622e-23			AT4G30800	71.627	-2.97108	0.317118	1.03946e-21	4.36865e-21
AT2G33570	131.001	2.08088	0.208506	3.47523e-24	1.5721e-23			AT3G26932	107.186	-2.11047	0.224709	1.04139e-21	4.37585e-21
ATMG00160	294.103	1.36855	0.136353	3.55198e-24	1.60645e-23			AT4G23620	460.903	-1.00404	0.105753	1.12836e-21	4.73825e-21
AT1G17060	155.104	1.9702	0.197643	4.03142e-24	1.81912e-23			AT2G26870	75.7056	-2.96136	0.316422	1.13223e-21	4.75347e-21
AT5G35525	92.9092	2.50044	0.252291	5.61678e-24	2.52467e-23			AT5G44650	166.202	-1.73443	0.184303	1.1458e-21	4.80942e-21
AT1G22510	248.086	1.56547	0.157054	5.74747e-24	2.58224e-23			AT4G27950	422.957	-1.01402	0.106906	1.20401e-21	5.05271e-21
AT5G18670	249.954	1.4645	0.146812	5.77994e-24	2.59624e-23			AT1G13590	403.601	-1.17866	0.12492	1.54267e-21	6.45605e-21
AT4G05120	295.333	1.37365	0.137806	6.74575e-24	3.02455e-23			AT3G04760	101.264	-2.27284	0.243359	1.63191e-21	6.82371e-21
AT5G38660	487.024	1.12427	0.112549	7.70607e-24	3.44885e-23			AT3G44370	317.468	-1.23399	0.130939	1.66272e-21	6.9496e-21
AT1G76185	317.445	1.27469	0.127883	7.75366e-24	3.46857e-23			AT5G67420	232.334	-12.5304	3.19311	1.97619e-21	8.25108e-21
AT4G27654	59.4098	4.81601	0.483285	8.16203e-24	3.64795e-23			AT1G52150	60.1602	-3.41136	0.366754	2.03075e-21	8.47526e-21
AT1G29330	210.256	1.66192	0.167872	1.00061e-23	4.46407e-23			AT4G30360	416.895	-1.34482	0.143363	2.13549e-21	8.90489e-21
AT4G11911	150.905	1.99409	0.202266	1.18218e-23	5.26696e-23			AT3G13790	80.1039	-2.66679	0.287328	2.322e-21	9.6785e-21
AT3G05320	208.389	1.50833	0.152766	1.60906e-23	7.14943e-23			AT3G14870	103.037	-2.45594	0.264857	2.64626e-21	1.10138e-20
AT5G18500	376.389	1.46314	0.148443	1.85123e-23	8.20696e-23			AT1G06390	343.222	-1.23051	0.131536	3.21179e-21	1.33506e-20
AT1G12280	318.1	1.23086	0.12456	1.99655e-23	8.84329e-23			AT1G48520	224.675	-1.53191	0.164659	3.65729e-21	1.51833e-20
AT2G04955	448.092	1.18195	0.119759	2.31176e-23	1.0228e-22			AT3G02110	56.9539	-3.44001	0.372272	3.98821e-21	1.65397e-20
AT3G18690	246.625	1.49793	0.152266	2.31584e-23	1.02437e-22			AT5G20110	182.002	-1.62057	0.174663	4.31144e-21	1.78727e-20
AT1G05780	262.334	1.40687	0.143093	2.63795e-23	1.16372e-22			AT3G14610	209.718	-1.56881	0.169056	4.33269e-21	1.7957e-20
AT2G39050	287.84	1.25268	0.127329	2.98057e-23	1.3134e-22			AT3G58140	271.624	-1.23477	0.132596	4.82362e-21	1.99707e-20
AT4G26180	415.731	1.08399	0.109992	3.02947e-23	1.33435e-22			AT5G46400	281.618	-1.21677	0.13076	5.25783e-21	2.17547e-20
AT1G11440	108.359	2.27444	0.23317	3.07114e-23	1.3524e-22			AT3G62120	826.463	-1.87958	0.203735	5.26144e-21	2.17651e-20
AT5G56210	317.601	1.22334	0.124459	3.26217e-23	1.4362e-22			AT3G49590	127.515	-1.9148	0.207851	6.18365e-21	2.55425e-20
AT5G56020	393.097	1.13585	0.115493	3.49784e-23	1.53961e-22			AT1G74510	176.499	-1.72923	0.187542	6.73033e-21	2.77658e-20
AT1G05710	368.667	1.22476	0.124979	4.47638e-23	1.96506e-22			AT1G30440	167.808	-1.66359	0.18044	7.41839e-21	3.05979e-20
AT3G22560	123.87	2.22574	0.22969	5.12106e-23	2.24407e-22			AT5G57130	56.6528	-4.63242	0.502894	7.67567e-21	3.16327e-20
AT4G01330	299.867	1.25262	0.128066	5.18924e-23	2.27345e-22			AT4G36140	342.417	-1.09782	0.118342	7.91041e-21	3.25797e-20
AT1G08270	184.257	1.72168	0.176964	5.44691e-23	2.38316e-22			AT3G46560	252.01	-1.42613	0.154523	8.64858e-21	3.55902e-20
AT3G16720	176.887	1.87507	0.193179	5.97579e-23	2.61166e-22			AT5G23860	119.925	-1.91588	0.209107	1.01579e-20	4.17143e-20
AT1G14170	443.435	1.06751	0.109168	6.48845e-23	2.83383e-22			AT5G26910	239.186	-1.48658	0.161581	1.04278e-20	4.28136e-20
AT1G21670	326.328	1.305	0.133792	6.56679e-23	2.86741e-22			AT3G02832	95.2353	-2.2504	0.246324	1.07994e-20	4.43026e-20
AT5G23480	135.527	1.92393	0.19857	6.88042e-23	3.0017e-22			AT1G69380	176.382	-1.71145	0.186877	1.21178e-20	4.96385e-20
AT1G61290	131.018	1.9875	0.205114	6.91193e-23	3.01478e-22			AT5G45400	411.625	-1.08896	0.11811	1.3267e-20	5.43011e-20
AT3G17650	472.538	1.021	0.104743	9.26655e-23	4.02666e-22			AT4G02070	360.706	-1.09357	0.11862	1.33174e-20	5.44736e-20
AT5G64410	231.983	1.48821	0.153886	1.20004e-22	5.19974e-22			AT4G11130	234.959	-1.43207	0.156115	1.43827e-20	5.87578e-20
AT4G35540	406.541	1.13435	0.116854	1.26559e-22	5.47533e-22			AT3G60390	62.7248	-3.28233	0.361226	1.51048e-20	6.16695e-20
AT3G48510	60.0513	3.86881	0.402471	1.30211e-22	5.63087e-22			AT5G05860	275.833	-1.2318	0.134074	1.52127e-20	6.20974e-20
AT3G02290	290.182	1.28128	0.132354	1.38105e-22	5.96964e-22			AT1G60230	72.0937	-2.87299	0.316904	1.63867e-20	6.68064e-20
AT5G07900	347.534	1.20124	0.124059	1.42845e-22	6.17044e-22			AT5G53070	395.441	-1.01552	0.11034	1.70702e-20	6.95643e-20
AT4G12382	120.853	2.09668	0.21862	1.51639e-22	6.53889e-22			AT3G51460	374.599	-1.05377	0.114606	1.78542e-20	7.26993e-20
AT1G61340	226.284	1.57856	0.164044	1.71136e-22	7.36351e-22			AT1G09787	75.3242	-2.70847	0.299561	2.27623e-20	9.24932e-20
AT2G35170	343.359	1.1878	0.123133	2.08674e-22	8.96108e-22			AT1G09780	65.9709	-2.91053	0.321909	2.31794e-20	9.41301e-20
AT1G78550	365.922	1.17481	0.121792	2.21335e-22	9.49653e-22			AT1G33120	439.257	-1.00887	0.109998	2.33973e-20	9.49953e-20
AT3G07650	312.064	1.30726	0.135835	2.33513e-22	1.00147e-21			AT5G01800	254.999	-1.26876	0.138913	2.41927e-20	9.81842e-20
AT5G53090	170.297	1.73378	0.181131	2.48787e-22	1.06581e-21			AT1G60070	59.2817	-3.29156	0.364506	2.6633e-20	1.07999e-19
AT1G01700	174.444	1.77906	0.186024	2.59707e-22	1.11211e-21			AT2G20630	102.022	-2.39523	0.265628	2.74731e-20	1.11337e-19
AT5G07480	159.616	1.79597	0.188062	2.76301e-22	1.18189e-21			AT5G37530	192.764	-1.66941	0.184015	2.76445e-20	1.12009e-19
AT4G24170	76.5356	2.88605	0.303791	2.7729e-22	1.18586e-21			AT1G13245	172.298	-1.58669	0.174654	2.77762e-20	1.12519e-19
AT3G07255	74.5825	2.96708	0.312553	3.0056e-22	1.2851e-21			AT3G01790	312.928	-1.19988	0.131877	3.67643e-20	1.48411e-19
AT1G18940	232.62	1.4687	0.15348	3.13877e-22	1.34059e-21			AT1G21060	93.5179	-2.58832	0.288246	3.697e-20	1.49211e-19
AT3G06590	305.684	1.33292	0.139116	3.2003e-22	1.36627e-21			AT1G44780	152.722	-1.69228	0.187205	3.70659e-20	1.49568e-19
AT2G38325	154.83	1.72739	0.181184	3.52403e-22	1.50253e-21			AT2G29400	192.196	-1.55163	0.171529	3.88986e-20	1.56866e-19
AT4G26440	65.6618	3.27011	0.345013	3.59281e-22	1.53119e-21			AT1G57610	441.531	-1.06662	0.117154	3.96597e-20	1.59871e-19
AT2G19350	314.768	1.20838	0.126063	3.63289e-22	1.54794e-21			AT3G22180	133.986	-1.82117	0.202162	4.48917e-20	1.80813e-19
AT5G10820	341.165	1.16879	0.121879	3.70958e-22	1.57994e-21			AT5G21140	64.117	-2.8967	0.323112	4.52291e-20	1.82135e-19
AT4G25810	61.4667	3.34348	0.352824	3.77948e-22	1.60901e-21			AT1G68590	90.9544	-2.4017	0.268704	6.19177e-20	2.48224e-19
AT2G41880	310.975	1.2352	0.129103	4.27018e-22	1.81556e-21			AT5G10020	184.434	-1.52386	0.1694	6.3971e-20	2.56404e-19
AT1G04973	342.17	1.48166	0.155391	4.32704e-22	1.83815e-21			AT1G35220	138.904	-1.81017	0.202262	7.5758e-20	3.03339e-19
AT3G04890	159.887	1.79821	0.189291	4.88067e-22	2.07066e-21			AT5G14770	340.642	-1.16299	0.128887	7.74519e-20	3.10059e-19
AT5G13190	275.003	1.29161	0.135287	4.99869e-22	2.12028e-21			AT5G13400	184.468	-1.5295	0.170409	7.84148e-20	3.1385e-19
AT2G42975	287.119	1.31427	0.13799	5.81835e-22	2.46424e-21			AT4G27490	112.329	-2.08246	0.233589	8.28069e-20	3.31227e-19
AT2G48000	412.488	1.02754	0.107522	6.04914e-22	2.56003e-21			AT2G02480	123.447	-1.89105	0.211752	8.41873e-20	3.36613e-19
AT4G27030	363.714	1.24619	0.130759	6.05952e-22	2.56363e-21			AT5G52450	144.573	-1.8641	0.208813	8.90855e-20	3.56125e-19
AT1G01680	54.0879	4.43982	0.468776	6.73402e-22	2.84473e-21			AT3G60740	285.222	-1.2412	0.138034	9.13803e-20	3.65225e-19
AT3G13450	116.859	2.02004	0.213877	6.89541e-22	2.91041e-21			AT5G52440	174.839	-1.53878	0.172198	1.11211e-19	4.43942e-19
AT2G15730	457.706	1.03635	0.108648	7.21985e-22	3.04605e-21			AT3G14650	373.164	-1.17745	0.131103	1.11812e-19	4.46253e-19
AT3G02170	220.995	1.41423	0.149225	8.52358e-22	3.59148e-21			AT2G37890	288.154	-1.21532	0.135415	1.11869e-19	4.4639e-19
ATMG01130	186.983	1.67979	0.177959	9.32442e-22	3.92306e-21			AT1G09700	223.018	-1.34758	0.150583	1.21894e-19	4.85705e-19
AT5G11460	118.17	2.00502	0.213039	9.69944e-22	4.0791e-21			AT5G08600	81.0056	-2.35259	0.265377	1.25504e-19	4.99888e-19
AT1G52780	337.683	1.26518	0.133901	1.25778e-21	5.27611e-21			AT5G65683	88.4499	-2.55077	0.288823	1.33083e-19	5.2986e-19
AT3G44798	295.129	1.23735	0.131042	1.37948e-21	5.78169e-21			AT3G58930	225.672	-1.33621	0.149471	1.34102e-19	5.33704e-19
AT1G26218	194.078	1.59403	0.169463	1.38656e-21	5.81012e-21			AT1G74280	325.697	-1.07206	0.119576	1.44235e-19	5.738e-19
AT3G05490	109.423	2.23484	0.238731	1.41202e-21	5.91554e-21			AT3G18910	186.361	-1.50618	0.169053	1.4479e-19	5.75889e-19
AT5G09990	413.242	1.03837	0.109726	1.50514e-21	6.30031e-21			AT3G20440	121.127	-1.83541	0.206772	1.45391e-19	5.78165e-19
AT5G22850	434.973	1.01175	0.107172	1.92033e-21	8.02125e-21			AT1G63010	127.421	-2.14567	0.242812	1.51635e-19	6.02752e-19
AT3G15510	98.7145	2.32785	0.250713	2.55808e-21	1.06536e-20			AT3G49890	166.57	-1.52086	0.170921	1.61018e-19	6.39535e-19
AT5G41680	75.0509	2.83189	0.306015	3.077e-21	1.27958e-20			AT5G17240	161.064	-1.56105	0.175521	1.62198e-19	6.4409e-19
AT5G60800	85.8116	2.4026	0.259369	3.08222e-21	1.28148e-20			AT5G37630	205.014	-1.36789	0.153505	1.64142e-19	6.5155e-19
AT5G14380	151.74	1.76857	0.191423	5.64605e-21	2.33365e-20			AT1G73150	256.402	-1.21921	0.13669	1.83292e-19	7.26247e-19
AT5G03690	305.221	1.24923	0.134674	6.58767e-21	2.71886e-20			AT3G13040	265.475	-1.32768	0.149094	1.84604e-19	7.31297e-19
AT5G63130	84.2189	2.88267	0.31525	6.62746e-21	2.73471e-20			AT5G09770	207.999	-1.35003	0.152195	2.41903e-19	9.5675e-19
AT5G38300	134.404	1.8861	0.205047	7.55457e-21	3.11466e-20			AT1G35530	136.392	-1.78254	0.20226	2.75068e-19	1.08661e-18
AT2G43535	186.735	1.61223	0.174835	7.87127e-21	3.24252e-20			AT2G26330	152.277	-1.63111	0.18507	2.99206e-19	1.18031e-18
AT3G16510	106.372	2.14239	0.233858	8.80769e-21	3.62373e-20			AT1G74850	411.704	-1.09359	0.123119	3.00563e-19	1.18543e-18
AT1G07135	59.9601	3.29378	0.361047	9.41514e-21	3.87043e-20			AT1G80300	377.996	-1.15452	0.130378	3.38675e-19	1.33334e-18
AT5G59870	409.351	1.00784	0.108762	9.93607e-21	4.08202e-20			AT4G21510	154.76	-1.62126	0.184417	3.75817e-19	1.47574e-18
AT1G70518	266.897	1.25957	0.13644	1.01419e-20	4.16573e-20			AT1G33780	249.481	-1.35042	0.153398	4.39631e-19	1.72324e-18
AT3G14570	196.781	1.54795	0.168438	1.06931e-20	4.38757e-20			AT3G17430	210.84	-1.31607	0.149446	4.51997e-19	1.77065e-18
AT1G33612	210.065	1.44724	0.15731	1.08108e-20	4.43399e-20			AT4G33010	287.904	-1.14582	0.129805	4.60717e-19	1.80409e-18
AT2G40711	305.963	1.26712	0.137395	1.09503e-20	4.48841e-20			AT5G63810	90.7869	-2.34502	0.269639	4.9868e-19	1.95159e-18
AT4G09080	396.906	1.17466	0.127552	1.37758e-20	5.63184e-20			AT2G16780	283.459	-1.18982	0.135149	5.40135e-19	2.10755e-18
AT4G12430	207.028	1.45218	0.158405	1.45048e-20	5.92443e-20			AT1G54410	98.4896	-2.26065	0.260418	5.96706e-19	2.32507e-18
AT1G35420	93.9861	2.22105	0.244585	1.75969e-20	7.1681e-20			AT3G10110	108.628	-2.09013	0.240274	6.01477e-19	2.34319e-18
AT1G78590	256.469	1.37448	0.15038	2.06266e-20	8.38841e-20			AT3G27830	288.033	-1.19485	0.136099	6.7197e-19	2.61369e-18
AT2G02060	174.513	1.63429	0.179864	2.67198e-20	1.08306e-19			AT3G29075	200.785	-1.47698	0.168932	6.72165e-19	2.61393e-18
AT1G63860	119.155	2.18534	0.24224	2.80947e-20	1.13786e-19			AT4G21520	281.364	-1.23765	0.141061	6.73543e-19	2.61877e-18
AT5G64320	301.415	1.14623	0.125575	3.0121e-20	1.21868e-19			AT1G66470	89.8569	-2.23541	0.257907	7.11875e-19	2.76706e-18
AT2G15320	138.858	1.75539	0.193723	3.07094e-20	1.24223e-19			AT1G13270	316.522	-1.22716	0.140247	8.0413e-19	3.11974e-18
AT1G50270	356.94	1.07567	0.117979	3.61896e-20	1.46151e-19			AT3G15530	160.137	-1.75323	0.201888	8.21134e-19	3.18508e-18
AT5G37485	143.192	1.71116	0.189774	4.53823e-20	1.82715e-19			AT5G08010	227.866	-1.29723	0.148457	8.39288e-19	3.25486e-18
AT2G35470	113.161	2.37591	0.265071	4.55376e-20	1.83303e-19			AT5G62410	176.009	-1.50214	0.172632	9.4671e-19	3.66641e-18
AT5G59800	66.9763	2.82006	0.315124	4.91454e-20	1.97704e-19			AT1G12000	179.98	-1.53988	0.177248	1.03127e-18	3.98996e-18
AT3G01520	319.134	1.24043	0.136961	4.97472e-20	2.00043e-19			AT1G20270	374.522	-1.11456	0.127602	1.06728e-18	4.12366e-18
AT1G21400	97.0237	2.34812	0.262129	5.12527e-20	2.06055e-19			AT5G08590	211.084	-1.53924	0.177329	1.10113e-18	4.25191e-18
AT5G57815	418.911	1.00949	0.11108	5.28395e-20	2.12348e-19			AT1G60860	148.936	-1.8884	0.218627	1.14927e-18	4.4352e-18
AT5G60680	343.487	1.07487	0.118598	5.93825e-20	2.38254e-19			AT3G16520	348.047	-1.17436	0.134757	1.1765e-18	4.53763e-18
AT4G18350	56.2469	3.46042	0.387153	6.0821e-20	2.43927e-19			AT5G27240	147.832	-2.0833	0.241944	1.21385e-18	4.68061e-18
AT3G54050	194.287	1.64323	0.182738	6.09351e-20	2.44335e-19			AT2G40590	416.335	-1.04395	0.119604	1.21405e-18	4.68061e-18
AT1G55910	161.298	1.59043	0.17737	8.1695e-20	3.26912e-19			AT5G66920	102.421	-2.09628	0.243326	1.28659e-18	4.95933e-18
AT5G36228	58.0067	3.11446	0.351023	9.62224e-20	3.845e-19			AT3G24440	438.871	-1.19793	0.137684	1.32774e-18	5.11595e-18
AT3G23260	215.091	1.40724	0.15708	1.02036e-19	4.07484e-19			AT5G01590	121.348	-1.83782	0.213371	1.48285e-18	5.70694e-18
AT3G02205	71.2986	2.64992	0.299492	1.21139e-19	4.82792e-19			AT5G63680	109.04	-1.9947	0.232264	1.67576e-18	6.44056e-18
AT3G26080	336.468	1.09966	0.123167	1.94775e-19	7.71434e-19			AT1G76400	350.388	-1.05523	0.12144	1.70374e-18	6.54556e-18
AT2G38250	175.279	1.55135	0.175053	2.16581e-19	8.57113e-19			AT1G72410	188.044	-1.65581	0.192274	1.75524e-18	6.74078e-18
AT5G21920	176.398	1.52997	0.172672	2.23037e-19	8.82484e-19			AT3G48440	46.6002	-3.91771	0.456155	1.77029e-18	6.79724e-18
AT5G20810	343.277	1.14484	0.128661	2.49864e-19	9.88037e-19			AT4G21620	95.0787	-2.34189	0.274191	1.89129e-18	7.2576e-18
AT2G39000	360.589	1.04024	0.116861	2.66907e-19	1.05501e-18			AT1G24360	240.941	-1.24169	0.143601	1.98546e-18	7.61603e-18
AT5G66580	216.006	1.4879	0.168218	2.73644e-19	1.0812e-18			AT3G27190	140.099	-1.62222	0.188584	1.99668e-18	7.65754e-18
AT2G20240	82.2012	2.26647	0.258376	2.88889e-19	1.14007e-18			AT3G04080	365.13	-1.01992	0.117564	2.00053e-18	7.67024e-18
AT1G17430	77.0907	2.72088	0.311631	3.22938e-19	1.2724e-18			AT5G09270	318.062	-1.12532	0.129996	2.11743e-18	8.11118e-18
AT3G52460	139.672	1.75543	0.199642	3.44986e-19	1.35737e-18			AT2G24180	246.005	-1.34898	0.156603	2.26263e-18	8.6607e-18
AT2G11891	391.94	1.03288	0.116408	3.55674e-19	1.3987e-18			AT1G27450	139.136	-1.82658	0.213337	2.36541e-18	9.04883e-18
AT3G29260	54.9297	3.16186	0.362015	3.56741e-19	1.40251e-18			AT5G18750	306.219	-1.09687	0.1269	2.43951e-18	9.32869e-18
AT4G05018	68.2585	2.76153	0.316686	4.00914e-19	1.57304e-18			AT4G36520	187.536	-1.45958	0.169827	2.50554e-18	9.57931e-18
AT1G17140	98.3189	2.12953	0.243745	4.36001e-19	1.70968e-18			AT4G26140	115.819	-1.80207	0.211031	2.9467e-18	1.12551e-17
AT5G26200	116.974	1.89723	0.216978	4.36944e-19	1.71304e-18			AT5G46160	198.619	-1.38969	0.161983	3.04538e-18	1.16275e-17
AT3G51750	165.749	1.64276	0.187506	4.60328e-19	1.80293e-18			AT2G03980	46.8992	-4.77104	0.554944	3.08065e-18	1.17576e-17
AT4G18270	297.048	1.31529	0.149422	4.66899e-19	1.82794e-18			AT5G57180	51.6821	-3.27805	0.386812	3.50497e-18	1.33616e-17
AT2G05765	173.059	1.46324	0.166707	5.12352e-19	2.0035e-18			AT1G47640	223.02	-1.30597	0.152436	3.72363e-18	1.41897e-17
AT4G03330	60.4236	2.9774	0.342597	5.29e-19	2.06533e-18			AT4G00810	374.411	-1.04789	0.121839	3.80951e-18	1.45085e-17
AT4G13620	49.5726	3.49894	0.402227	5.63431e-19	2.19758e-18			AT3G04980	68.21	-2.88706	0.343876	6.33317e-18	2.39717e-17
AT3G60780	140.846	1.65877	0.189774	5.88307e-19	2.29279e-18			AT5G56790	44.8725	-4.40929	0.52064	6.65151e-18	2.51622e-17
AT5G42650	130.24	1.7787	0.203982	6.08308e-19	2.36934e-18			AT2G25420	57.0499	-2.81585	0.336295	8.12265e-18	3.05925e-17
AT4G30993	310.822	1.12593	0.128054	6.47984e-19	2.52089e-18			AT3G46950	220.897	-1.41822	0.167729	8.61172e-18	3.24098e-17
AT2G28900	357.737	1.11096	0.126458	7.27432e-19	2.82662e-18			AT5G07095	155.081	-1.64575	0.195336	8.64151e-18	3.25157e-17
AT4G09845	147.415	1.59315	0.182765	7.57169e-19	2.93986e-18			AT5G45500	309.963	-1.12682	0.132743	8.84725e-18	3.32835e-17
AT3G52740	370.267	1.10714	0.126312	8.50509e-19	3.29773e-18			AT5G41600	51.8235	-3.07015	0.367179	9.43105e-18	3.54459e-17
AT3G09580	90.8214	2.10031	0.242549	8.74661e-19	3.39004e-18			AT3G23780	153.941	-1.526	0.18103	9.5901e-18	3.603e-17
AT3G29575	67.1384	2.73694	0.317552	1.00033e-18	3.87254e-18			AT5G64710	249.796	-1.29204	0.152829	9.96353e-18	3.73903e-17
AT2G37170	82.3473	2.35601	0.27315	1.04189e-18	4.03029e-18			AT4G37540	111.698	-11.3434	3.08046	1.03625e-17	3.88653e-17
AT5G57480	225.234	1.37035	0.157454	1.06122e-18	4.10104e-18			AT2G16370	79.8616	-2.28012	0.273274	1.18559e-17	4.43988e-17
AT3G22840	170.325	1.47829	0.170134	1.10011e-18	4.24881e-18			AT3G29185	114.296	-1.8331	0.219134	1.23274e-17	4.61206e-17
AT3G52020	53.106	3.21652	0.373525	1.17151e-18	4.51927e-18			AT3G16000	226.109	-1.41911	0.168742	1.28725e-17	4.81237e-17
AT5G10770	86.074	2.18906	0.254783	1.41679e-18	5.45481e-18			AT3G44740	99.4086	-1.99016	0.238333	1.29647e-17	4.84591e-17
AT1G19394	103.147	1.97122	0.229203	1.62704e-18	6.25452e-18			AT2G47220	75.4895	-2.31161	0.277982	1.42074e-17	5.30539e-17
AT2G35345	214.055	1.31375	0.151796	1.75251e-18	6.73161e-18			AT4G32605	326.396	-1.19369	0.141784	1.51308e-17	5.64488e-17
AT2G29525	284.912	1.29719	0.149914	1.83072e-18	7.02792e-18			AT3G21110	353.756	-1.14717	0.13621	1.54267e-17	5.75309e-17
AT2G46735	171.744	1.64006	0.190799	2.08114e-18	7.97373e-18			AT4G23850	299.96	-1.11614	0.13252	1.59729e-17	5.9534e-17
AT4G36720	232.71	1.32064	0.153159	2.26965e-18	8.68589e-18			AT1G80260	304.574	-1.19774	0.142432	1.62668e-17	6.05949e-17
AT3G52360	277.514	1.1642	0.134962	2.70603e-18	1.03418e-17			AT4G33380	268.581	-1.27137	0.151427	1.65084e-17	6.14835e-17
AT3G15358	300.854	1.13884	0.132536	3.78466e-18	1.44194e-17			AT4G21880	53.4836	-3.27238	0.396028	1.96798e-17	7.30878e-17
AT1G04310	137.195	1.89612	0.223244	4.03893e-18	1.53615e-17			AT3G61820	236.744	-1.21576	0.145153	2.13003e-17	7.90468e-17
AT3G25500	83.4678	2.17506	0.256929	4.35745e-18	1.65601e-17			AT1G74040	265.421	-1.34503	0.160938	2.17298e-17	8.06253e-17
AT3G09525	46.5278	3.52448	0.416862	4.45663e-18	1.69338e-17			AT2G15000	305.476	-1.13551	0.135509	2.24755e-17	8.33766e-17
AT4G27410	206.253	1.50132	0.176033	4.50787e-18	1.71252e-17			AT5G54380	203.196	-1.28916	0.154303	2.31552e-17	8.58495e-17
AT2G19620	136.238	1.66561	0.195987	4.76057e-18	1.80748e-17			AT1G52500	271.83	-1.12643	0.134472	2.37914e-17	8.81754e-17
AT2G25737	186.857	1.39305	0.163414	4.92128e-18	1.86706e-17			AT4G34570	117.429	-1.95268	0.237122	3.28984e-17	1.21562e-16
AT5G17040	87.8638	2.35142	0.278428	5.0107e-18	1.90062e-17			AT2G24280	426.807	-5.02629	0.621587	3.5578e-17	1.31316e-16
AT1G09750	71.9765	2.46953	0.292669	5.17712e-18	1.96261e-17			AT1G08890	54.8964	-2.83677	0.347775	5.03355e-17	1.85161e-16
AT4G31115	222.973	1.32146	0.154998	5.2384e-18	1.98546e-17			AT3G17160	385.062	-1.03434	0.124696	5.21916e-17	1.91917e-16
AT1G15190	139.081	1.71487	0.202791	6.60173e-18	2.49787e-17			AT5G66985	273.493	-1.13373	0.137003	5.49749e-17	2.01851e-16
AT3G03010	235.426	1.26898	0.149171	6.76478e-18	2.5576e-17			AT1G19920	248.149	-1.42251	0.173477	7.29143e-17	2.67221e-16
AT3G11720	195.211	1.34647	0.158566	7.01633e-18	2.65169e-17			AT1G15660	175.306	-1.47477	0.180049	7.47356e-17	2.73744e-16
AT3G19380	213.786	1.49372	0.176442	7.24235e-18	2.73606e-17			AT1G21590	176.545	-1.44062	0.175892	7.66152e-17	2.80524e-16
AT1G64820	125.771	1.81308	0.215248	7.54083e-18	2.84555e-17			AT5G16715	204.949	-1.29387	0.157725	8.43234e-17	3.08404e-16
AT5G10520	303.35	1.10265	0.12949	7.57723e-18	2.85874e-17			AT3G43810	310.257	-1.00871	0.122411	8.76982e-17	3.20688e-16
AT1G13100	90.5729	2.04061	0.242791	7.94175e-18	2.9934e-17			AT3G53320	120.381	-1.68432	0.206719	8.86466e-17	3.23976e-16
AT5G66900	372.758	1.07946	0.126974	8.49088e-18	3.19672e-17			AT1G60960	357.301	-1.04663	0.127138	8.93951e-17	3.2665e-16
AT4G11280	100.608	1.90481	0.226503	8.50671e-18	3.20207e-17			AT5G47970	369.791	-1.00356	0.121859	9.03979e-17	3.30254e-16
AT3G53480	243.772	1.25698	0.148367	9.06499e-18	3.40896e-17			AT5G64940	152.144	-1.46853	0.179858	9.39213e-17	3.42745e-16
AT2G42580	141.663	1.86239	0.221908	9.30552e-18	3.49875e-17			AT5G18620	172.108	-1.62879	0.200335	1.06888e-16	3.89345e-16
AT4G01700	92.0346	2.09968	0.250739	9.79217e-18	3.67752e-17			AT5G24830	240.055	-1.14456	0.1397	1.07387e-16	3.91017e-16
AT5G44270	49.3626	3.40923	0.408802	9.91361e-18	3.72171e-17			AT3G07330	292.377	-1.31479	0.161218	1.16673e-16	4.24359e-16
AT1G05330	74.333	2.35124	0.281394	1.05604e-17	3.95925e-17			AT1G15730	209.14	-1.22992	0.150551	1.1796e-16	4.28961e-16
AT5G42990	392.687	1.08156	0.127771	1.21804e-17	4.55966e-17			AT1G10760	72.1406	-2.46877	0.306569	1.25137e-16	4.54559e-16
AT1G77410	349.837	1.05666	0.124952	1.29816e-17	4.85132e-17			AT5G33280	270.074	-1.11867	0.136782	1.25196e-16	4.54687e-16
AT5G65550	332.193	1.01705	0.120366	1.48892e-17	5.55685e-17			AT2G23520	363.387	-1.01856	0.124388	1.324e-16	4.80233e-16
AT2G26030	309.183	1.1508	0.136607	1.49578e-17	5.58138e-17			AT4G11840	184.167	-1.37205	0.168749	1.38528e-16	5.01723e-16
AT5G07190	282.771	1.10897	0.13155	1.57325e-17	5.86491e-17			AT3G08165	85.6049	-2.1161	0.262659	1.39832e-16	5.06075e-16
AT1G78700	248.432	1.24464	0.148086	1.60541e-17	5.98255e-17			AT2G20960	214.97	-1.3055	0.160545	1.49361e-16	5.39965e-16
AT5G16480	286.118	1.14776	0.136346	1.61739e-17	6.02605e-17			AT5G26622	120.466	-1.85309	0.230077	1.61582e-16	5.83611e-16
AT4G27670	132.736	1.6776	0.201137	1.77948e-17	6.61994e-17			AT1G67210	331.528	-1.01873	0.124867	1.67369e-16	6.03963e-16
AT1G04010	166.339	1.46246	0.175161	2.11656e-17	7.85614e-17			AT5G43500	233.668	-1.31482	0.162054	1.67982e-16	6.06061e-16
AT5G44390	154.89	1.49011	0.179693	3.17288e-17	1.17328e-16			AT5G58980	266.447	-1.10052	0.13555	2.08915e-16	7.51545e-16
AT3G51000	256.156	1.17696	0.141235	3.23998e-17	1.19742e-16			AT5G48450	75.4713	-2.2281	0.279081	2.45057e-16	8.79958e-16
AT1G30920	110.624	1.91834	0.23288	3.39042e-17	1.25208e-16			AT4G32360	229.065	-1.35901	0.168686	2.50707e-16	8.99919e-16
AT3G20300	81.0918	2.25863	0.274982	3.45865e-17	1.2768e-16			AT4G21910	40.7539	-3.90126	0.487911	2.53152e-16	9.08527e-16
AT3G15780	130	1.70977	0.207275	3.76696e-17	1.38984e-16			AT3G19340	308.983	-1.06327	0.131291	2.57077e-16	9.22446e-16
AT4G12070	367.688	1.01553	0.121898	3.96761e-17	1.46332e-16			AT2G45300	52.5016	-2.84136	0.357809	2.78134e-16	9.96194e-16
AT3G44620	293.439	1.07416	0.129056	4.02652e-17	1.48477e-16			AT2G39130	205.214	-1.23982	0.153781	2.80194e-16	1.00321e-15
AT4G03635	228.954	1.23764	0.149172	4.05306e-17	1.494e-16			AT5G03330	182.385	-1.31515	0.163627	3.16338e-16	1.13016e-15
AT4G22290	236.763	1.19777	0.144337	4.24946e-17	1.56552e-16			AT1G68130	80.0986	-2.09004	0.262874	3.26352e-16	1.16572e-15
AT4G03820	185.388	1.39714	0.168958	4.26122e-17	1.56956e-16			AT5G47580	196.054	-1.29502	0.161227	3.38316e-16	1.20824e-15
AT4G08505	175.694	1.43758	0.17421	4.78378e-17	1.76104e-16			AT4G11850	347.467	-1.27811	0.159052	3.39656e-16	1.2128e-15
AT3G57760	211.15	1.31526	0.159419	5.56155e-17	2.04165e-16			AT4G18690	52.871	-2.94644	0.372372	3.47786e-16	1.24161e-15
AT3G21270	95.1825	2.02475	0.247624	5.61602e-17	2.06088e-16			AT3G57157	57.7848	-2.61032	0.329518	3.52154e-16	1.25697e-15
AT3G20420	276.863	1.19895	0.145388	6.69166e-17	2.45377e-16			AT1G20560	301.114	-1.09774	0.136366	3.72133e-16	1.32709e-15
AT1G74300	84.0725	2.23108	0.274158	6.84469e-17	2.50942e-16			AT5G02120	50.8735	-2.98685	0.37877	4.56236e-16	1.6229e-15
AT5G42070	53.5953	2.90273	0.357209	7.31992e-17	2.68216e-16			AT2G45880	187.606	-1.2692	0.158726	4.68812e-16	1.66644e-15
AT1G22370	266.131	1.11647	0.135518	7.78364e-17	2.8489e-16			AT4G16950	190.63	-1.26817	0.15914	5.95993e-16	2.10977e-15
AT5G60820	205.091	1.37954	0.168463	8.33051e-17	3.04793e-16			AT4G26760	39.8105	-4.36641	0.550621	6.04847e-16	2.13996e-15
AT3G04040	50.0672	2.91551	0.360123	8.33662e-17	3.0496e-16			AT5G63420	348.539	-1.00722	0.125894	6.24684e-16	2.20896e-15
AT5G11510	136.699	1.57101	0.192555	8.82365e-17	3.22556e-16			AT1G09080	42.2122	-3.66425	0.466399	6.59724e-16	2.33119e-15
AT3G14060	70.3917	2.3166	0.28632	9.13355e-17	3.33617e-16			AT2G45470	111.887	-1.84281	0.233952	6.79412e-16	2.39904e-15
AT1G50560	171.278	1.37344	0.168074	9.94993e-17	3.62899e-16			AT1G35580	257.138	-1.18592	0.148953	6.93384e-16	2.4475e-15
AT5G01530	245.626	1.27172	0.155453	1.02552e-16	3.73824e-16			AT5G60210	52.2251	-2.83025	0.361847	7.09216e-16	2.50115e-15
AT2G40710	142.223	1.58158	0.194288	1.04115e-16	3.79453e-16			AT2G25640	51.9438	-3.20407	0.410676	7.1089e-16	2.5066e-15
AT1G12420	99.7787	1.99883	0.247109	1.07125e-16	3.90136e-16			AT4G25515	148.086	-1.58956	0.201473	7.64782e-16	2.69518e-15
AT3G60080	304.139	1.24896	0.152752	1.07687e-16	3.92038e-16			AT4G34790	76.2897	-10.7121	3.01396	7.81155e-16	2.7519e-15
AT4G38900	228.477	1.20359	0.147298	1.20237e-16	4.37079e-16			AT5G05970	216.589	-1.27192	0.160453	7.99892e-16	2.8174e-15
AT5G11790	169.197	1.47457	0.18131	1.24083e-16	4.50814e-16			AT4G15380	349.096	-1.0447	0.131719	1.00928e-15	3.54605e-15
AT3G03230	131.575	1.62476	0.200567	1.34475e-16	4.87579e-16			AT5G43820	154.744	-1.41075	0.179053	1.0187e-15	3.57788e-15
AT3G07010	175.522	1.47993	0.182335	1.35216e-16	4.90178e-16			AT1G23100	116.712	-1.84945	0.236454	1.0234e-15	3.59312e-15
AT5G01380	52.4932	2.93512	0.366028	1.38759e-16	5.02376e-16			AT1G56310	124.411	-1.64181	0.209382	1.08719e-15	3.81503e-15
AT1G53670	264.935	1.18201	0.144908	1.3923e-16	5.03986e-16			AT1G14900	250.965	-1.10783	0.140082	1.1383e-15	3.99153e-15
AT2G37330	93.8869	1.87225	0.232367	1.6193e-16	5.84763e-16			AT5G44930	352.328	-1.09923	0.139208	1.25123e-15	4.38518e-15
AT4G07455	184.122	1.33974	0.165109	1.6669e-16	6.0162e-16			AT5G05290	63.2467	-6.73822	0.828567	1.27068e-15	4.4518e-15
AT3G51180	240.915	1.1668	0.14346	1.73481e-16	6.25788e-16			AT5G09650	179.775	-1.40429	0.179081	1.41286e-15	4.94463e-15
AT5G62470	69.9568	2.24746	0.28018	1.80798e-16	6.51586e-16			AT2G35530	304.488	-1.01296	0.128538	1.61972e-15	5.66254e-15
AT5G03250	100.644	1.81807	0.225929	1.81629e-16	6.54344e-16			AT5G65030	167.948	-3.71338	0.487541	1.99204e-15	6.95064e-15
AT2G08435	187.024	1.33554	0.164896	1.86881e-16	6.7314e-16			AT2G45670	170.471	-1.35067	0.1731	2.03583e-15	7.10092e-15
AT5G09195	178.313	1.41528	0.174918	1.95109e-16	7.02392e-16			AT1G11890	308.184	-1.00365	0.127842	2.06056e-15	7.18592e-15
AT2G08450	122.852	1.71312	0.212841	1.96091e-16	7.05799e-16			AT5G07400	177.764	-1.3144	0.168413	2.07393e-15	7.2287e-15
AT2G29480	52.2497	6.16032	0.744154	2.06384e-16	7.42576e-16			AT2G19120	281.681	-1.06524	0.135907	2.12696e-15	7.40831e-15
AT3G27290	187.323	1.35633	0.167808	2.13046e-16	7.65847e-16			AT5G47490	326.11	-1.09583	0.139857	2.13427e-15	7.43244e-15
AT1G09287	98.1241	2.03888	0.254377	2.13553e-16	7.67532e-16			AT2G23910	74.4902	-2.0879	0.270676	2.19007e-15	7.62407e-15
AT2G37920	231.509	1.29847	0.160553	2.28258e-16	8.19784e-16			AT1G59520	335.591	-1.03552	0.132172	2.2913e-15	7.96946e-15
ATMG00513	130.222	1.80958	0.226031	2.63283e-16	9.44371e-16			AT5G62720	87.6255	-2.19659	0.285502	2.41405e-15	8.38754e-15
AT5G07390	39.9621	4.2038	0.524604	2.74943e-16	9.84941e-16			AT4G24940	58.194	-2.58692	0.337104	2.4985e-15	8.67636e-15
AT5G45730	123.999	1.659	0.207091	2.8128e-16	1.00673e-15			AT1G54510	194.403	-1.23019	0.157983	2.63466e-15	9.13473e-15
AT3G47360	350.252	1.00922	0.124662	2.88518e-16	1.03207e-15			AT5G42750	93.8088	-1.88312	0.244946	3.04769e-15	1.05445e-14
AT2G18735	163.994	1.36603	0.16985	2.93845e-16	1.05094e-15			AT2G25355	191.037	-1.22574	0.157807	3.08552e-15	1.06735e-14
AT1G18390	140.449	1.50983	0.189029	3.8479e-16	1.37173e-15			AT3G12930	250.691	-1.07715	0.138296	3.10627e-15	1.07434e-14
AT1G80570	360.672	1.06076	0.131754	3.88175e-16	1.38329e-15			AT5G41830	96.4364	-1.8208	0.237	3.24314e-15	1.1205e-14
AT2G02240	153.965	1.41717	0.177338	4.13923e-16	1.47452e-15			AT1G49630	177.36	-1.30542	0.168465	3.25213e-15	1.12341e-14
AT4G24805	177.825	1.33263	0.1667	4.48831e-16	1.59685e-15			AT2G18520	183.454	-1.30282	0.168197	3.38467e-15	1.16838e-14
AT3G56470	144.545	1.49718	0.187888	4.65363e-16	1.65448e-15			AT1G74240	249.365	-1.12503	0.145003	3.64734e-15	1.25685e-14
AT4G33905	72.71	2.55254	0.324025	4.80252e-16	1.70557e-15			AT3G06680	213.902	-2.95502	0.39073	3.7007e-15	1.27479e-14
AT5G44410	235.355	1.1973	0.149656	5.01099e-16	1.77896e-15			AT5G55480	76.852	-2.14747	0.281455	4.13101e-15	1.42029e-14
AT5G53660	45.5088	3.62695	0.460814	5.11613e-16	1.81563e-15			AT4G28990	234.539	-1.09302	0.141341	4.73911e-15	1.6271e-14
AT5G46050	195.064	1.38535	0.173911	5.20551e-16	1.84662e-15			AT5G51550	108.876	-1.73777	0.227445	5.00511e-15	1.71723e-14
AT5G64590	61.9874	2.49589	0.317365	5.34323e-16	1.8935e-15			AT1G12930	296.098	-1.11401	0.144291	5.02378e-15	1.72334e-14
AT1G22470	70.8121	2.58948	0.329874	5.97206e-16	2.11368e-15			AT4G27180	70.7376	-2.15145	0.283158	5.14314e-15	1.76367e-14
AT2G23200	124.808	1.64026	0.207233	6.44583e-16	2.27891e-15			AT3G07290	131.704	-1.55363	0.202943	5.29798e-15	1.8155e-14
AT1G53633	48.2705	3.00442	0.383303	6.94288e-16	2.45025e-15			AT3G52870	239.291	-1.22472	0.159172	5.56507e-15	1.90571e-14
AT5G52600	51.0899	2.9929	0.382359	6.9938e-16	2.4669e-15			AT2G19950	299.415	-1.05375	0.136532	5.59022e-15	1.91399e-14
AT1G05030	247.48	1.15646	0.145353	7.54374e-16	2.65898e-15			AT3G15210	129.234	-1.6552	0.217071	5.709e-15	1.95398e-14
AT3G63280	249.975	1.17859	0.148223	7.73286e-16	2.72466e-15			AT3G62270	216.104	-1.19275	0.155075	5.88445e-15	2.01333e-14
AT2G13547	116.72	1.74735	0.222343	8.76885e-16	3.08639e-15			AT3G62300	134.639	-1.48606	0.194504	6.26824e-15	2.14315e-14
AT4G31400	143.165	1.44078	0.182415	8.81358e-16	3.10157e-15			AT3G16010	225.972	-1.18855	0.154757	6.28541e-15	2.14865e-14
AT3G09085	259.44	1.12248	0.141412	9.19163e-16	3.23288e-15			AT5G67060	61.7697	-10.357	2.97353	7.04079e-15	2.40396e-14
AT1G42980	71.4189	2.19045	0.280164	9.28492e-16	3.26425e-15			AT4G37490	96.8163	-1.98587	0.262513	7.2809e-15	2.48465e-14
AT1G50170	333.047	1.00351	0.126218	9.28577e-16	3.26425e-15			AT4G14605	86.9883	-1.96224	0.259227	7.30239e-15	2.49112e-14
AT4G12980	127.614	1.58551	0.20132	9.366e-16	3.29187e-15			AT2G27150	265.796	-1.06624	0.138943	7.52155e-15	2.56455e-14
AT5G04310	98.3592	1.8106	0.231182	1.02391e-15	3.59424e-15			AT3G18524	140.914	-1.7531	0.231466	7.77502e-15	2.6496e-14
AT2G07698	502.377	1.9866	0.254759	1.10483e-15	3.87556e-15			AT1G62640	113.47	-1.65706	0.218343	8.00487e-15	2.72699e-14
AT3G06150	140.287	1.57047	0.200072	1.11359e-15	3.9056e-15			AT3G60690	135.785	-1.59147	0.209897	8.62753e-15	2.93506e-14
AT3G21230	37.5789	3.76942	0.483102	1.15674e-15	4.05547e-15			AT1G62330	152.319	-1.35105	0.177384	8.68704e-15	2.95479e-14
AT2G20850	254.865	1.14499	0.145037	1.28899e-15	4.51433e-15			AT1G77750	140.382	-1.41381	0.185906	8.85743e-15	3.01119e-14
AT3G11840	51.2246	3.16507	0.410061	1.31648e-15	4.60979e-15			AT1G62670	39.3168	-3.3799	0.449931	9.18201e-15	3.12046e-14
AT3G16320	253.879	1.09536	0.139473	1.84229e-15	6.43497e-15			AT2G42640	216.305	-1.12699	0.147793	1.04871e-14	3.55601e-14
AT2G21970	98.2155	1.91886	0.247964	2.0938e-15	7.29539e-15			AT1G63210	120.531	-1.5232	0.201281	1.06407e-14	3.60623e-14
AT5G67210	46.2124	3.07629	0.400896	2.32088e-15	8.06949e-15			AT5G30495	223.463	-1.11809	0.146663	1.08364e-14	3.67006e-14
AT1G50520	339.031	1.11021	0.141967	2.40176e-15	8.34777e-15			AT3G49500	62.537	-2.24059	0.299178	1.14979e-14	3.88941e-14
AT1G58160	95.5412	1.94536	0.252019	2.40601e-15	8.36107e-15			AT2G31290	178.355	-1.33508	0.176577	1.35956e-14	4.58878e-14
AT2G15580	218.598	1.24561	0.159855	2.57638e-15	8.9421e-15			AT4G37580	172.297	-1.37047	0.181869	1.57591e-14	5.31263e-14
AT2G25900	103.834	1.69688	0.219549	2.61023e-15	9.05319e-15			AT2G31840	442.59	-1.77638	0.23858	1.99398e-14	6.70141e-14
AT3G03480	39.5827	3.48039	0.453998	2.64476e-15	9.16812e-15			AT3G43740	217.917	-1.20335	0.159987	2.10423e-14	7.06832e-14
AT2G07715	126.044	1.56644	0.202433	2.69157e-15	9.32875e-15			AT5G04510	143.997	-1.42015	0.189704	2.16732e-14	7.2753e-14
AT5G03020	68.8334	2.55828	0.334368	2.76711e-15	9.58552e-15			AT3G29760	61.4658	-2.29207	0.309815	2.19749e-14	7.3728e-14
AT1G32760	270.288	1.02408	0.131144	2.85315e-15	9.88011e-15			AT1G48600	94.723	-1.87073	0.25175	2.22731e-14	7.46905e-14
AT1G10360	84.4394	2.04993	0.267056	3.02157e-15	1.0456e-14			AT5G49110	172.363	-1.45787	0.194986	2.24547e-14	7.52867e-14
AT1G15760	44.8055	2.97956	0.389811	3.14869e-15	1.08844e-14			AT2G20290	93.2527	-1.78983	0.240996	2.3959e-14	8.0194e-14
AT1G80110	117.355	1.62878	0.211442	3.26263e-15	1.12684e-14			AT2G38630	219.422	-1.12637	0.149959	2.52027e-14	8.42709e-14
AT2G46690	144.409	1.48853	0.192822	3.43617e-15	1.18574e-14			AT3G09660	101.376	-1.87813	0.253551	2.65936e-14	8.87712e-14
AT1G15030	324.712	1.00246	0.128728	3.44761e-15	1.18948e-14			AT1G02500	249.283	-1.03773	0.138269	2.90337e-14	9.67692e-14
AT3G13420	76.7272	2.03516	0.26596	3.5336e-15	1.21872e-14			AT5G37570	258.965	-1.02386	0.136952	3.74709e-14	1.24407e-13
AT1G33102	74.2885	2.07732	0.271961	3.8487e-15	1.32531e-14			AT1G49510	283.348	-1.02849	0.137615	3.77976e-14	1.25471e-13
AT2G32340	106.899	1.6607	0.216192	3.99683e-15	1.37512e-14			AT4G13100	68.415	-2.04698	0.278727	3.81279e-14	1.26524e-13
AT3G03165	54.787	2.65568	0.349696	4.50812e-15	1.54941e-14			AT1G54630	147.68	-1.40212	0.189388	4.15297e-14	1.37628e-13
AT5G65350	112.064	1.59393	0.207883	4.63161e-15	1.59074e-14			AT5G17410	118.131	-1.55885	0.211215	4.23929e-14	1.40441e-13
AT5G08410	282.574	1.12801	0.146187	5.20305e-15	1.78359e-14			AT5G14550	211.783	-1.13672	0.152803	4.27604e-14	1.41611e-13
AT3G07273	254.481	1.15049	0.149193	5.31679e-15	1.82163e-14			AT5G22500	94.6135	-8.70141	1.29454	4.47357e-14	1.48103e-13
AT5G10870	250.188	1.13007	0.14651	5.42745e-15	1.8589e-14			AT1G74160	253.59	-1.28	0.172973	4.93564e-14	1.63127e-13
AT1G64355	290.977	1.02871	0.133245	5.73229e-15	1.96161e-14			AT1G74940	243.659	-1.10506	0.1489	5.09071e-14	1.68196e-13
AT5G61010	236.324	1.15293	0.150163	6.70396e-15	2.29014e-14			AT3G08930	205.347	-1.18324	0.159741	5.23607e-14	1.72882e-13
AT3G13227	104.267	1.67325	0.219878	6.87064e-15	2.34667e-14			AT2G31890	248.738	-1.06619	0.143776	5.59754e-14	1.84632e-13
AT4G03443	78.572	1.93966	0.256238	7.50677e-15	2.55996e-14			AT5G62710	37.978	-3.66005	0.505007	5.90962e-14	1.94763e-13
AT1G55000	247.967	1.08173	0.140989	7.85508e-15	2.67643e-14			AT3G11590	246.798	-1.16442	0.157659	6.32069e-14	2.08032e-13
AT3G02645	42.7762	3.052	0.406731	8.15181e-15	2.77609e-14			AT1G48360	173.184	-1.3566	0.184566	6.61359e-14	2.17527e-13
AT2G31141	82.2362	2.08495	0.276481	8.69306e-15	2.95633e-14			AT3G28480	207.859	-1.15414	0.156428	6.8111e-14	2.23912e-13
AT4G37250	281.443	1.00471	0.131024	8.74986e-15	2.97513e-14			AT1G10130	100.888	-1.63854	0.224344	6.86183e-14	2.25542e-13
AT3G24810	228.25	1.09535	0.143254	9.33571e-15	3.17215e-14			AT3G13405	58.2217	-2.53645	0.35146	7.33935e-14	2.40997e-13
AT1G05420	34.7046	4.2327	0.560776	9.71205e-15	3.29718e-14			AT5G48830	60.5399	-2.2379	0.309249	7.57016e-14	2.48369e-13
AT2G36500	73.6035	2.00938	0.26745	1.09921e-14	3.7215e-14			AT3G19820	60.4009	-2.26215	0.312878	7.82267e-14	2.56525e-13
AT1G55580	116.06	1.64844	0.218539	1.14935e-14	3.8886e-14			ATCG01130	78.3586	-2.6555	0.369564	8.02227e-14	2.62896e-13
AT3G15630	42.8876	3.18633	0.427691	1.29961e-14	4.38944e-14			AT2G37770	120.702	-1.57237	0.215719	8.14867e-14	2.66994e-13
AT2G13960	38.5576	3.34915	0.451112	1.5299e-14	5.16017e-14			AT4G39330	49.4954	-9.97998	2.93459	8.33217e-14	2.72916e-13
AT1G75170	140.227	1.59236	0.212149	1.56269e-14	5.26988e-14			AT1G09820	92.9727	-1.69501	0.233154	8.43561e-14	2.7612e-13
AT3G11490	256.157	1.16069	0.153557	1.69951e-14	5.72245e-14			AT1G26520	165.653	-1.64412	0.225968	8.47548e-14	2.77379e-13
AT2G19690	56.5034	2.48432	0.335162	1.73675e-14	5.84686e-14			AT5G35753	148.788	-1.32994	0.181973	9.33492e-14	3.05304e-13
AT5G60180	70.5905	2.32603	0.31372	1.73712e-14	5.84711e-14			AT3G23640	124.901	-1.50872	0.207359	9.7124e-14	3.17281e-13
AT1G79820	112.936	1.55942	0.20796	1.79241e-14	6.03218e-14			AT2G46820	171.711	-1.28111	0.175442	1.00168e-13	3.26792e-13
AT1G17190	101.888	1.69109	0.226097	1.83924e-14	6.18664e-14			AT3G47420	33.9355	-4.24462	0.587462	1.03821e-13	3.38485e-13
AT1G73040	48.533	2.85034	0.38534	1.85968e-14	6.25432e-14			AT1G67490	133.745	-1.51993	0.209439	1.06934e-13	3.48519e-13
AT2G09165	154.983	1.32625	0.176574	2.01656e-14	6.77613e-14			AT4G00850	111.015	-1.58547	0.218722	1.09405e-13	3.56396e-13
AT1G14390	59.815	2.32899	0.314158	2.02316e-14	6.79714e-14			AT4G15570	251.719	-1.06851	0.14605	1.19489e-13	3.88734e-13
AT2G19920	82.1722	1.86201	0.250712	2.3266e-14	7.79536e-14			AT2G30130	100.327	-1.71853	0.238124	1.20092e-13	3.90501e-13
AT1G67180	68.0177	2.32785	0.315308	2.38558e-14	7.98757e-14			AT3G02050	120.913	-1.48173	0.204496	1.22736e-13	3.99032e-13
AT3G18295	265.059	1.12228	0.149296	2.40786e-14	8.05669e-14			AT2G47230	41.3228	-3.27842	0.459894	1.24801e-13	4.05613e-13
AT5G19025	295.954	1.02215	0.135849	2.61152e-14	8.72333e-14			AT5G62890	71.5641	-2.23577	0.31241	1.29862e-13	4.21644e-13
AT2G08445	175.232	1.39216	0.186732	2.84573e-14	9.48801e-14			AT3G11580	191.582	-1.29588	0.178413	1.32929e-13	4.31532e-13
AT1G08165	64.4614	2.18975	0.29735	3.02849e-14	1.00871e-13			AT5G46450	103.709	-1.62212	0.224975	1.37607e-13	4.46572e-13
AT5G61920	201.544	1.1915	0.15934	3.09616e-14	1.0309e-13			AT2G28330	179.591	-1.2129	0.166849	1.41339e-13	4.58459e-13
AT1G48870	218.464	1.1262	0.150522	3.17947e-14	1.05828e-13			AT3G55830	159.602	-1.42183	0.196761	1.50381e-13	4.87304e-13
AT1G05385	221.133	1.21424	0.162953	3.55419e-14	1.18162e-13			AT3G44150	144.56	-1.42435	0.19717	1.53891e-13	4.98516e-13
AT4G38950	60.9221	2.19793	0.299395	3.70005e-14	1.22887e-13			AT3G27180	194.669	-1.19527	0.164758	1.5964e-13	5.16883e-13
AT1G53035	195.45	1.41031	0.190378	3.90608e-14	1.29598e-13			AT2G41350	207.136	-1.12039	0.154211	1.64215e-13	5.31173e-13
AT1G68500	89.0836	2.0758	0.283368	3.99151e-14	1.3241e-13			AT1G57870	176.512	-1.19662	0.165279	1.79445e-13	5.79867e-13
AT1G72600	64.1818	2.13621	0.291335	3.99621e-14	1.32544e-13			AT2G35340	169.078	-1.22391	0.169167	1.80624e-13	5.83392e-13
AT4G20820	189.408	1.19475	0.160603	4.03466e-14	1.33752e-13			AT4G38160	122.372	-1.48741	0.206846	1.84207e-13	5.94768e-13
AT5G41850	121.667	1.53209	0.207532	4.2005e-14	1.39179e-13			AT5G66770	135.923	-1.53141	0.213808	2.16854e-13	6.9835e-13
AT5G25930	78.946	1.85792	0.25311	4.50586e-14	1.49147e-13			AT3G18080	227.998	-1.03347	0.142965	2.33762e-13	7.5182e-13
AT1G15960	98.6099	1.69117	0.230359	4.94015e-14	1.63248e-13			AT4G16700	111.75	-1.62027	0.227014	2.38255e-13	7.65893e-13
AT4G39290	46.1921	3.00175	0.414442	5.35211e-14	1.76684e-13			ATCG00740	37.5834	-4.75799	0.667595	2.51625e-13	8.07954e-13
AT2G07629	111.855	1.55721	0.211849	5.37482e-14	1.77404e-13			AT5G22700	164.5	-1.64693	0.231179	2.56614e-13	8.23704e-13
AT3G05010	177.789	1.23269	0.166733	5.46356e-14	1.80303e-13			AT1G28510	87.5229	-1.72424	0.242347	2.61774e-13	8.39856e-13
AT5G43660	116.823	1.59043	0.216946	5.92388e-14	1.952e-13			AT3G53800	44.8602	-6.21859	0.841585	2.67059e-13	8.56673e-13
AT5G45630	46.8337	2.70212	0.373215	6.25513e-14	2.06046e-13			AT3G24560	106.642	-1.54235	0.216342	2.71252e-13	8.69981e-13
AT1G02650	60.0291	2.2931	0.316338	6.54466e-14	2.15368e-13			AT5G48990	265.231	-1.01224	0.140344	2.73596e-13	8.77214e-13
AT1G20870	73.1167	1.9566	0.268766	6.56648e-14	2.1605e-13			AT3G49050	233.692	-1.06241	0.147559	2.79785e-13	8.96768e-13
AT5G19200	247.9	1.04025	0.140586	6.58654e-14	2.16674e-13			AT5G15520	138.874	-1.41953	0.198901	2.88712e-13	9.25079e-13
AT3G02370	116.487	1.50582	0.20567	7.02224e-14	2.30699e-13			AT4G01570	155.644	-1.34998	0.188838	2.90922e-13	9.3201e-13
AT3G10620	270.958	1.05725	0.143331	7.73052e-14	2.53546e-13			AT4G37300	250.635	-1.00589	0.139761	3.04012e-13	9.73786e-13
AT3G61630	103.749	1.59691	0.219159	8.36924e-14	2.74039e-13			AT1G25520	143.22	-1.46757	0.206011	3.06461e-13	9.81312e-13
AT5G47380	250.364	1.02427	0.139135	8.92903e-14	2.92126e-13			AT1G63470	69.7598	-2.40205	0.342523	3.11603e-13	9.97452e-13
AT2G05215	122.901	1.66464	0.228982	8.93078e-14	2.92135e-13			AT2G46160	32.3526	-4.76236	0.667019	3.45367e-13	1.10392e-12
AT5G44260	166.887	1.37712	0.188743	9.4912e-14	3.10312e-13			AT1G30820	168.128	-1.29854	0.182059	3.53984e-13	1.13073e-12
AT3G54363	195.468	1.19076	0.162521	9.55243e-14	3.12211e-13			AT1G75730	79.7341	-1.83386	0.259873	3.59307e-13	1.14699e-12
AT4G39360	46.0622	2.87926	0.399887	9.84294e-14	3.21333e-13			AT1G25360	199.389	-1.17876	0.164968	3.65421e-13	1.16613e-12
AT1G66400	32.7393	3.87452	0.53753	1.05963e-13	3.45412e-13			AT5G11670	167.892	-1.20075	0.168215	3.76253e-13	1.20012e-12
AT5G22690	299.229	1.06669	0.145723	1.14917e-13	3.73983e-13			AT2G30200	68.0942	-2.00861	0.285868	3.873e-13	1.23455e-12
AT5G10190	172.175	1.31586	0.180938	1.22995e-13	3.99809e-13			AT3G17830	84.1449	-1.86139	0.26463	4.12032e-13	1.31275e-12
AT1G71330	153.666	1.31241	0.180518	1.28708e-13	4.18038e-13			AT5G43730	85.2634	-1.80283	0.256042	4.12762e-13	1.31487e-12
AT1G20823	65.669	2.13664	0.297669	1.28952e-13	4.18759e-13			ATCG00120	47.4063	-3.1727	0.456024	4.17572e-13	1.32954e-12
AT4G25225	173.798	1.23666	0.170062	1.34506e-13	4.36581e-13			AT3G19515	221.993	-1.06266	0.148745	4.21758e-13	1.34244e-12
AT1G24030	98.8155	1.6465	0.228656	1.46874e-13	4.76176e-13			AT3G43920	78.336	-1.8166	0.258772	4.68654e-13	1.4893e-12
AT5G59490	33.0239	3.88216	0.54381	1.62795e-13	5.26926e-13			AT1G49940	71.5562	-1.9084	0.272407	4.92848e-13	1.56443e-12
AT2G33855	215.855	1.09371	0.15042	1.63329e-13	5.28483e-13			AT4G04850	98.0218	-1.68572	0.240017	4.97565e-13	1.57889e-12
AT1G04100	98.0881	1.67854	0.233889	1.74214e-13	5.63239e-13			AT1G10090	179.714	-1.3013	0.183841	5.07632e-13	1.61032e-12
AT3G27360	139.184	1.40563	0.194867	1.74565e-13	5.64284e-13			AT4G00940	157.587	-1.25101	0.176657	5.34093e-13	1.69344e-12
AT1G06640	164.931	1.23755	0.171113	1.82389e-13	5.88996e-13			AT1G49040	228.889	-1.17326	0.165573	5.58411e-13	1.76912e-12
AT4G36515	266.757	1.03741	0.142876	1.89215e-13	6.10739e-13			AT3G09650	207.754	-1.13481	0.160056	5.69963e-13	1.80514e-12
AT5G63160	41.094	2.87977	0.406564	1.98184e-13	6.39269e-13			AT5G15010	187.345	-1.23867	0.175168	5.77504e-13	1.82873e-12
AT1G73655	91.6189	1.68035	0.234954	2.05788e-13	6.63362e-13			AT5G01110	133.131	-1.48174	0.21066	5.78965e-13	1.83307e-12
AT2G27080	84.1596	1.88864	0.265477	2.17223e-13	6.99424e-13			AT5G23570	163.847	-1.21295	0.171431	5.8054e-13	1.83776e-12
AT2G27180	50.6703	2.37338	0.335284	2.2629e-13	7.28025e-13			AT1G06547	162.309	-1.23164	0.174192	5.94453e-13	1.88089e-12
AT5G01680	146.688	1.35844	0.189465	2.48484e-13	7.98126e-13			AT4G34555	164.251	-1.20624	0.170668	6.23643e-13	1.97167e-12
AT3G62500	184.013	1.15061	0.159967	2.73067e-13	8.75662e-13			AT1G68530	86.0083	-1.92448	0.277037	7.03937e-13	2.22339e-12
AT5G24950	73.7548	1.86101	0.263192	3.27369e-13	1.04707e-12			AT1G28660	31.2933	-4.7183	0.670665	7.65404e-13	2.4156e-12
AT5G03370	166.033	1.22979	0.171916	3.31209e-13	1.05918e-12			AT5G23930	46.0792	-2.70053	0.392607	7.98092e-13	2.51594e-12
AT3G55950	39.7232	2.87984	0.410864	3.399e-13	1.08662e-12			ATCG00170	126.971	-3.6208	0.534062	9.17334e-13	2.88677e-12
AT3G14395	52.2138	2.44839	0.349645	3.58061e-13	1.1432e-12			AT5G06970	158.621	-1.20533	0.171857	9.19645e-13	2.89358e-12
AT4G32870	55.7644	2.36298	0.337341	3.61336e-13	1.15328e-12			AT4G39540	43.4848	-2.66836	0.388335	9.34748e-13	2.93923e-12
AT1G24530	166.435	1.27834	0.179686	4.11446e-13	1.3111e-12			AT5G45780	165.446	-1.29767	0.185524	9.39909e-13	2.95498e-12
AT5G09320	38.2769	2.88358	0.41376	4.75594e-13	1.51112e-12			AT3G15354	216.646	-1.21679	0.173658	9.4287e-13	2.96382e-12
AT4G39364	253.989	1.02487	0.143647	4.7926e-13	1.52252e-12			AT5G43270	135.679	-1.45407	0.209224	1.05527e-12	3.3108e-12
AT4G35770	233.832	1.11877	0.157242	4.86649e-13	1.54549e-12			AT5G66270	52.0401	-2.31286	0.337097	1.06902e-12	3.35343e-12
AT4G04925	157.797	1.3465	0.190704	5.55439e-13	1.75999e-12			AT1G19720	125.226	-1.4198	0.204178	1.09421e-12	3.43081e-12
AT2G37180	104.418	1.77036	0.253405	5.88035e-13	1.86118e-12			AT2G23380	65.6309	-1.99267	0.289842	1.16501e-12	3.65045e-12
AT4G02650	46.5338	2.52639	0.365744	7.35203e-13	2.3214e-12			AT5G38110	172.268	-1.1692	0.167438	1.17951e-12	3.69533e-12
AT3G11402	198.254	1.10865	0.157069	7.53475e-13	2.37833e-12			AT2G20210	228.72	-1.02048	0.145631	1.19242e-12	3.73457e-12
AT4G15760	89.8817	1.70838	0.245316	7.93105e-13	2.50142e-12			AT5G37890	134.016	-1.36311	0.196528	1.3059e-12	4.0848e-12
AT1G18335	214.772	1.0698	0.151737	8.37151e-13	2.63865e-12			AT1G13080	50.9698	-2.48262	0.364382	1.30977e-12	4.09624e-12
AT3G48080	83.4914	4.36374	0.641	8.5548e-13	2.6947e-12			AT5G10290	190.253	-1.15777	0.166254	1.37136e-12	4.28616e-12
AT3G13210	233.94	1.0059	0.142807	9.52639e-13	2.99405e-12			AT4G33960	33.7919	-3.29805	0.483957	1.41527e-12	4.42128e-12
AT5G57010	32.1592	3.51965	0.51107	9.75372e-13	3.06403e-12			AT4G19550	72.8563	-1.92852	0.281909	1.48441e-12	4.62995e-12
AT1G03780	43.8904	2.85094	0.41813	9.80207e-13	3.07873e-12			AT4G39550	42.4642	-2.93826	0.433249	1.54678e-12	4.8222e-12
AT1G51340	106.355	1.52247	0.218983	9.93868e-13	3.12015e-12			AT3G49730	51.7954	-2.34221	0.344222	1.58469e-12	4.93882e-12
AT2G03050	193.856	1.09744	0.156476	1.04895e-12	3.2915e-12			AT5G04560	68.1891	-1.99377	0.292796	1.84544e-12	5.73879e-12
AT1G15520	85.3087	1.80436	0.262166	1.22973e-12	3.84959e-12			AT5G51810	64.7904	-8.12469	1.29734	2.03793e-12	6.33039e-12
AT1G56210	130.486	1.39794	0.201432	1.26207e-12	3.94958e-12			AT3G26922	114.875	-1.41399	0.206181	2.14793e-12	6.66473e-12
AT1G12490	40.6865	2.78715	0.409629	1.27682e-12	3.99511e-12			AT5G46460	130.784	-1.36399	0.199047	2.38959e-12	7.40178e-12
AT1G14205	110.765	1.54489	0.223508	1.29974e-12	4.06616e-12			AT2G39415	106.235	-1.51855	0.222821	2.56601e-12	7.9395e-12
AT4G03205	195.866	1.11672	0.160227	1.4124e-12	4.41302e-12			AT1G13180	137.083	-1.34917	0.197251	2.58581e-12	7.99951e-12
AT2G34560	200.353	1.1075	0.158951	1.43906e-12	4.49419e-12			AT2G22420	37.4484	-3.04817	0.454634	2.60372e-12	8.05266e-12
[truncated: 1,093 more rows]
