# Supplementary material for: DNA Double Strand Break Repair Is Important for the Longevity of Primed Seeds
Source: Plant Cell Environ. 2025 Aug 21;48(12):8469–82. doi: 10.1111/pce.70142 (PMC12586901; doi:10.1111/pce.70142)
Supplement: Supplementary file 8 — Table S7. Differentially expressed genes identified by DeSeq2: wild type dry seeds vs wild type aged primed dry seeds. [file PCE-48-8469-s009.xlsx]

## Sheet: Table S7 DEG Dry vs primed dry
	baseMean	log2FoldChange	lfcSE	pvalue	padj
AT1G01240	3449.95	-3.91118	0.0854989	0	0
AT1G02700	12320.5	-3.19936	0.0756039	0	0
AT1G02750	1992.44	3.16067	0.0810739	0	0
AT1G03470	3763.54	-3.81759	0.0720026	0	0
AT1G03880	136554	-3.55457	0.0698873	0	0
AT1G03890	7363.83	-3.43672	0.0684131	0	0
AT1G04560	147473	-3.37627	0.0713293	0	0
AT1G04770	2643.33	4.8225	0.0935282	0	0
AT1G04810	8940.69	2.77339	0.0620098	0	0
AT1G05510	76571.1	-4.54581	0.0729412	0	0
AT1G07645	11057.1	-3.45637	0.0828049	0	0
AT1G08170	9202.82	-5.08032	0.0820582	0	0
AT1G12130	1566.45	-5.9777	0.139142	0	0
AT1G12780	5729.93	2.9439	0.0687596	0	0
AT1G15330	5481.92	-4.87444	0.0851752	0	0
AT1G15740	3278.31	-3.78658	0.0773669	0	0
AT1G16770	3907.25	-4.69311	0.0939824	0	0
AT1G16900	1524.45	3.66326	0.093588	0	0
AT1G17010	10058.7	-3.75445	0.0709304	0	0
AT1G17290	14571.5	3.88471	0.0633098	0	0
AT1G17810	12483.9	-3.16273	0.0640554	0	0
AT1G19660	5046.07	-3.50706	0.0697942	0	0
AT1G20620	44360.7	-2.53515	0.054422	0	0
AT1G22600	2241.91	-4.09235	0.0977313	0	0
AT1G23070	5524.01	-4.90604	0.0834148	0	0
AT1G26270	7736.44	2.97237	0.0719598	0	0
AT1G27990	14340.2	-3.75248	0.0793366	0	0
AT1G28360	1855.43	-3.34936	0.0863503	0	0
AT1G29680	6621.42	-3.14323	0.0771736	0	0
AT1G30860	7911.97	-2.70413	0.060912	0	0
AT1G31750	1846.34	-3.67594	0.0939206	0	0
AT1G32870	5731	3.59495	0.0735427	0	0
AT1G32920	6131.34	5.29316	0.0826877	0	0
AT1G33055	1615.71	5.63761	0.138607	0	0
AT1G36370	8685.08	4.60885	0.0702169	0	0
AT1G47980	6660.16	-4.19775	0.0840423	0	0
AT1G48130	76798.3	-2.61882	0.0696164	0	0
AT1G48470	2563.71	-3.10397	0.0827158	0	0
AT1G52690	48487.7	-3.09264	0.067267	0	0
AT1G54130	4006.7	-3.13516	0.0757053	0	0
AT1G54870	238812	-2.5851	0.0670682	0	0
AT1G56600	10629.7	-4.86902	0.0717778	0	0
AT1G60680	4319.01	-2.63804	0.0637084	0	0
AT1G61340	1308.56	-4.40742	0.11688	0	0
AT1G62710	27183.6	-2.41961	0.0602293	0	0
AT1G65030	2977.99	2.97488	0.0725283	0	0
AT1G68550	2958.56	3.62466	0.0812051	0	0
AT1G68570	1340.04	-4.0078	0.104357	0	0
AT1G69800	4112.26	-4.23064	0.0783647	0	0
AT1G70580	4521.45	-3.05794	0.0703285	0	0
AT1G71140	6475.99	2.50218	0.0644124	0	0
AT1G72100	52797.5	-4.41035	0.062696	0	0
AT1G73190	48888.6	-2.9934	0.0781544	0	0
AT1G75270	1762.45	5.44322	0.124474	0	0
AT1G75280	6702.4	3.01011	0.0631426	0	0
AT1G75380	4211.99	-2.83438	0.0719072	0	0
AT1G75490	8846.92	-3.38778	0.0763335	0	0
AT1G78070	5641.78	-2.99637	0.0632092	0	0
AT1G79550	13407.3	3.01536	0.0700383	0	0
AT1G80090	3009.12	-3.99235	0.0779154	0	0
AT5G01300	33190.6	-3.08634	0.079265	0	0
AT5G01520	1387.48	-6.30227	0.153133	0	0
AT5G01530	1787.08	-4.49796	0.0979504	0	0
AT5G01670	61533.4	-4.33336	0.0686152	0	0
AT5G02490	1680.83	6.17288	0.150582	0	0
AT5G02750	2106.14	-5.10885	0.0990237	0	0
AT5G04500	2975.91	-4.21233	0.0799471	0	0
AT5G05320	5194.53	-3.11441	0.0718834	0	0
AT5G06110	5252.72	2.7257	0.0724596	0	0
AT5G06750	2447.13	-4.16633	0.0901403	0	0
AT5G06760	88290.7	-3.02093	0.0784616	0	0
AT5G07330	27254	-3.78257	0.0766477	0	0
AT5G07360	11219.8	-4.15748	0.0664436	0	0
AT5G07440	4358.48	3.21556	0.0732637	0	0
AT5G08790	17290.2	3.14132	0.0706738	0	0
AT5G11740	3189.04	4.09626	0.0942307	0	0
AT5G12020	4861.44	2.63352	0.0660552	0	0
AT5G15120	5397.78	5.56769	0.0880018	0	0
AT5G16460	1813.31	-4.04501	0.0970437	0	0
AT5G17490	1042.81	-4.70451	0.121397	0	0
AT5G19550	8372.74	5.59563	0.0851447	0	0
AT5G20000	8328.94	3.2108	0.0662088	0	0
AT5G20020	3717.65	2.77324	0.069354	0	0
AT5G20160	4369.08	3.23517	0.0748141	0	0
AT5G20910	5867.04	3.42039	0.0703252	0	0
AT5G22060	12432	2.79436	0.0651796	0	0
AT5G22100	3963.99	2.87824	0.0731675	0	0
AT5G22470	66041.9	-5.71396	0.0757997	0	0
AT5G22690	985.911	-4.89274	0.126304	0	0
AT5G24160	1629.54	-3.99811	0.100763	0	0
AT5G24970	3004.35	-3.10348	0.0719319	0	0
AT5G25180	1806.27	-3.84738	0.0926406	0	0
AT5G26000	1144.91	-4.18575	0.109685	0	0
AT5G28540	7212.24	3.97909	0.0817596	0	0
AT5G35680	5833.13	3.41405	0.0778508	0	0
AT5G39720	11395.1	-3.11617	0.0729146	0	0
AT5G39890	3329.48	5.14338	0.0952394	0	0
AT5G42020	9994.97	5.33125	0.0807944	0	0
AT5G43770	4795.03	-3.3006	0.0691046	0	0
AT5G44120	407598	-3.53155	0.0640621	0	0
AT5G44310	57976.6	-4.18964	0.0798061	0	0
AT5G45110	2734.59	3.35549	0.0765555	0	0
AT5G45310	8088.73	-4.73077	0.0769589	0	0
AT5G45690	80034	-2.89658	0.0725846	0	0
AT5G49480	6674.83	4.70524	0.0844905	0	0
AT5G49910	7115.86	3.81442	0.0759644	0	0
AT5G50170	15382	-3.97806	0.0613591	0	0
AT5G50240	7941.14	-3.4114	0.0812234	0	0
AT5G50360	3106.8	-4.4997	0.0864882	0	0
AT5G51440	7694.58	5.28226	0.0796003	0	0
AT5G52300	22376	-5.59115	0.0773086	0	0
AT5G52310	1296.1	-5.24215	0.127183	0	0
AT5G53895	5324.54	-3.99815	0.0822292	0	0
AT5G54070	7817.89	-6.95863	0.0934788	0	0
AT5G54740	443167	-3.68044	0.0739979	0	0
AT5G54940	14677.3	2.64617	0.068916	0	0
AT5G55135	5175.34	-4.72888	0.0795718	0	0
AT5G55200	2253.01	3.12977	0.0832662	0	0
AT5G56010	30149.8	3.40032	0.0621539	0	0
AT5G56030	45253.6	3.36157	0.0578113	0	0
AT5G56350	4706.09	6.70136	0.115442	0	0
AT5G57550	77681	-5.49922	0.0731677	0	0
AT5G57790	4276.74	-3.25204	0.0769309	0	0
AT5G58070	55944.5	2.59393	0.0642961	0	0
AT5G59170	19303	-2.68757	0.0710428	0	0
AT5G59570	1832.87	-3.45245	0.0914477	0	0
AT5G59820	7665.22	6.38307	0.0977719	0	0
AT5G60100	1264.76	-4.37974	0.116332	0	0
AT5G60220	3263.26	-3.91765	0.0892949	0	0
AT5G60760	18219.8	-4.34097	0.063128	0	0
AT5G61790	3755.86	3.32371	0.0782869	0	0
AT5G62520	8558.13	3.89166	0.0858393	0	0
AT5G64260	8130.91	-3.66713	0.0694177	0	0
AT5G65070	3655.42	4.47737	0.0870191	0	0
AT5G65080	2715.05	4.48987	0.0913735	0	0
AT5G65165	7332.47	-3.43374	0.0664662	0	0
AT5G65660	4901.34	2.90952	0.0744798	0	0
AT5G66430	3359.95	-4.33234	0.092399	0	0
AT5G67030	6981.39	-2.91271	0.0703538	0	0
AT3G01990	1092.2	-4.6795	0.121052	0	0
AT3G02550	12705.7	6.04615	0.0860822	0	0
AT3G03640	4091.84	3.97517	0.0768872	0	0
AT3G04120	15835.1	4.78699	0.0755135	0	0
AT3G05260	61245.5	-3.53915	0.0642202	0	0
AT3G05500	31763.9	2.87189	0.0681181	0	0
AT3G08590	3835.37	3.50426	0.0832794	0	0
AT3G09350	15893.5	2.48228	0.0618032	0	0
AT3G09440	75075.4	6.65489	0.0626371	0	0
AT3G10420	1672.31	-4.84527	0.108491	0	0
AT3G11050	11048.8	-3.5423	0.0728493	0	0
AT3G12320	5014.31	3.03492	0.0687061	0	0
AT3G13930	2068.17	3.02004	0.0799255	0	0
AT3G14330	4781.61	-4.47611	0.0748041	0	0
AT3G15280	14241.5	-4.26658	0.0791606	0	0
AT3G15670	236384	-2.77674	0.0682206	0	0
AT3G17520	90066.9	-4.4844	0.0691424	0	0
AT3G17810	3732.71	-2.98134	0.0706139	0	0
AT3G19130	4684.77	2.74116	0.0662417	0	0
AT3G21370	95460.1	-5.56846	0.0772948	0	0
AT3G21380	45395	-6.6232	0.0781815	0	0
AT3G22490	28840.6	-4.73041	0.0786221	0	0
AT3G22500	80019.8	-3.7148	0.0728289	0	0
AT3G22640	303289	-4.06949	0.0542456	0	0
AT3G26580	5011.97	-2.86524	0.0691443	0	0
AT3G27060	2171.07	5.69312	0.123286	0	0
AT3G27220	3232.25	4.13492	0.0927032	0	0
AT3G27660	63735	-2.72379	0.0720304	0	0
AT3G27870	4614.15	-3.39081	0.0785448	0	0
AT3G47340	12165.9	-3.56738	0.0669391	0	0
AT3G47520	5255.83	2.90977	0.0734007	0	0
AT3G47950	1161.62	-3.95653	0.101948	0	0
AT3G48270	2334.88	-3.70174	0.0819487	0	0
AT3G49570	3222.49	6.3734	0.121766	0	0
AT3G51790	1611.89	3.3713	0.0895272	0	0
AT3G51810	48587.6	-3.73769	0.0656449	0	0
AT3G51860	4557.92	-2.46715	0.0656273	0	0
AT3G52930	9264.88	4.8853	0.0746493	0	0
AT3G53040	56926.9	-4.86247	0.0855149	0	0
AT3G53180	2396.78	-3.31101	0.0763201	0	0
AT3G53230	52163.9	3.58368	0.0660141	0	0
AT3G54940	53962	-2.51444	0.0596822	0	0
AT3G57020	12093.3	-4.17568	0.0757839	0	0
AT3G57090	2742.87	3.30599	0.0772428	0	0
AT3G58450	41225.2	-3.12829	0.0755155	0	0
AT3G60140	6122.59	5.97462	0.0929378	0	0
AT3G60750	6462.73	2.72458	0.0689404	0	0
AT3G61040	3230.68	-6.26508	0.117111	0	0
AT2G01570	1674.62	4.13256	0.100601	0	0
AT2G02710	7438.78	-3.01276	0.0737914	0	0
AT2G03520	9112.47	-4.82611	0.0746122	0	0
AT2G16060	4516.24	7.06859	0.129728	0	0
AT2G18340	8133.38	-5.2349	0.0828043	0	0
AT2G18540	8247.02	-6.90355	0.184087	0	0
AT2G18570	3938.86	-4.91657	0.0859253	0	0
AT2G19900	12971.5	-4.57374	0.0638298	0	0
AT2G20990	3170.9	-3.08446	0.0785651	0	0
AT2G21490	83980.1	-3.17488	0.058891	0	0
AT2G21720	12118	-3.16653	0.0726732	0	0
AT2G21820	29987.9	-3.15736	0.0747109	0	0
AT2G22240	16167.2	-4.69013	0.0682734	0	0
AT2G25625	2233.75	-4.64285	0.0988653	0	0
AT2G27580	3971.45	2.85643	0.0745435	0	0
AT2G28490	46872.1	-4.84096	0.0735949	0	0
AT2G29300	9945.1	-3.20732	0.0790988	0	0
AT2G31200	3356.61	3.87355	0.0835221	0	0
AT2G32210	2677.99	3.11687	0.079079	0	0
AT2G33070	78038.1	-5.54581	0.0960497	0	0
AT2G34740	5555.31	-4.11572	0.076001	0	0
AT2G35300	65124.1	-2.81418	0.0672491	0	0
AT2G36270	14956.8	-4.34317	0.0742263	0	0
AT2G36460	47891.8	2.89594	0.064755	0	0
AT2G37050	1608.5	3.89996	0.103182	0	0
AT2G38820	6127.92	-4.06746	0.0806002	0	0
AT2G40000	19436.3	2.8464	0.0610442	0	0
AT2G40340	2853.31	2.84394	0.0731022	0	0
AT2G41710	2021.24	-3.06792	0.0779878	0	0
AT2G42560	48516.8	-6.37334	0.0919871	0	0
AT2G42750	2522.88	-4.02906	0.0848368	0	0
AT2G42950	2262.25	-4.77872	0.0969453	0	0
AT2G45290	10438.5	-3.13627	0.0630054	0	0
AT2G45510	9174.32	-2.22841	0.0588255	0	0
AT2G46270	1030.13	-4.44239	0.115642	0	0
AT2G47730	2545.33	4.93486	0.0982214	0	0
AT4G02280	15577.8	-4.37971	0.0739471	0	0
AT4G02880	9205.8	2.34071	0.0605106	0	0
AT4G03320	5860.43	3.31082	0.064891	0	0
AT4G04870	1890.28	-3.96492	0.0922741	0	0
AT4G05320	144071	2.52199	0.0638654	0	0
AT4G05390	3808.31	3.15203	0.0688845	0	0
AT4G09610	4376.03	-3.13053	0.0822243	0	0
AT4G10020	3370.85	-3.00485	0.0728315	0	0
AT4G11910	14944	-5.56663	0.0842681	0	0
AT4G12130	3977.02	-3.47643	0.0795411	0	0
AT4G12290	8285.93	-4.81662	0.0663896	0	0
AT4G12680	4817.25	-4.91804	0.0787257	0	0
AT4G13250	7303.33	-4.63762	0.0680215	0	0
AT4G15396	1604.51	-3.69124	0.0878401	0	0
AT4G15420	3429.12	3.26094	0.0752643	0	0
AT4G16620	1679.21	-4.16965	0.0995527	0	0
AT4G18680	2443.18	-4.0363	0.0856627	0	0
AT4G18920	1945.09	-3.83281	0.0989885	0	0
AT4G19006	3020.24	3.61624	0.0802712	0	0
AT4G19170	3194.31	-4.72001	0.0933522	0	0
AT4G21020	53487.3	-4.11021	0.0612392	0	0
AT4G21680	19299.7	-4.49598	0.0702925	0	0
AT4G21990	9000.92	4.95711	0.082533	0	0
AT4G22920	15124.5	-6.49137	0.084984	0	0
AT4G24150	16787.3	2.76575	0.061204	0	0
AT4G25580	24859.7	-3.68978	0.0810481	0	0
AT4G26050	9950.82	-3.66936	0.0682653	0	0
AT4G27140	22291.5	-3.24768	0.0638249	0	0
AT4G27150	14131.8	-3.32554	0.0715269	0	0
AT4G27160	188552	-3.32104	0.0663811	0	0
AT4G27450	74576.9	3.43204	0.0675484	0	0
AT4G27530	10228.7	-3.7204	0.0704902	0	0
AT4G28520	405298	-3.35296	0.0567609	0	0
AT4G30440	2561.51	3.66479	0.0914009	0	0
AT4G32290	1050.05	-5.5163	0.140924	0	0
AT4G32480	2800.14	3.04979	0.0776983	0	0
AT4G32770	2086.23	-3.54202	0.091365	0	0
AT4G33070	27536.6	6.81793	0.0780061	0	0
AT4G36010	17299	4.30736	0.0667115	0	0
AT4G36360	1101.93	-5.11253	0.134112	0	0
AT4G36530	2207.92	-4.25817	0.0964744	0	0
AT4G36600	47452.6	-5.41549	0.0638959	0	0
AT4G36700	7665.75	-5.13379	0.0725055	0	0
AT4G37370	1715.34	-3.49106	0.0865086	0	0
AT4G37910	7055.61	3.18101	0.067681	0	0
AT4G38810	7333.47	-3.02803	0.0670984	0	0
AT4G39090	3309.51	4.7318	0.0904051	0	0
AT4G39675	4473.3	3.87602	0.0791189	0	0
AT2G29490	1251.29	5.07818	0.135544	5.68837e-308	4.02745e-306
AT5G64750	15562	2.15734	0.057682	6.79607e-307	4.79409e-305
AT5G63350	3333.62	-3.0391	0.0813342	1.34113e-306	9.42606e-305
AT1G65090	9705.78	-2.51058	0.067146	1.46163e-306	1.02356e-304
AT5G65890	1199.75	-3.66512	0.0980879	1.89685e-306	1.32354e-304
AT1G22370	1048.89	-5.07904	0.136202	4.17174e-305	2.90034e-303
AT5G18130	4366.5	-2.53822	0.0681546	2.04166e-304	1.41432e-302
AT5G66110	1736.67	-4.11503	0.11061	5.86766e-304	4.05015e-302
AT4G22100	1123.77	-3.89597	0.104736	8.00684e-304	5.50699e-302
AT3G22740	2263.88	-2.95004	0.0793122	9.10656e-304	6.24107e-302
AT5G55240	24217.1	-2.49479	0.0670417	9.79254e-304	6.6874e-302
AT3G08970	2896.21	2.76725	0.0745006	8.97145e-303	6.10502e-301
AT1G34220	3547.67	2.6044	0.0702175	7.78872e-302	5.28152e-300
AT4G26740	12094.5	-2.53269	0.0683428	2.86518e-301	1.93605e-299
AT5G53270	957.112	-5.35949	0.144736	9.98646e-301	6.72445e-299
AT4G15390	3188.82	-3.49651	0.0946869	1.67262e-299	1.12234e-297
AT5G42690	2068.87	-2.92731	0.0793245	5.5868e-299	3.73578e-297
AT2G30100	1302.66	-3.2896	0.0891832	9.94515e-299	6.62712e-297
AT4G11570	6597.82	-2.52415	0.068504	7.37983e-298	4.90072e-296
AT5G03380	7046.66	2.20579	0.0599112	1.5965e-297	1.05654e-295
AT4G16160	15259.8	-2.69394	0.0732583	7.01972e-297	4.62965e-295
AT2G27500	1301.63	4.24634	0.115519	8.75865e-297	5.75679e-295
AT4G37420	1106.24	-5.77042	0.156898	1.27822e-296	8.37279e-295
AT1G63240	1258.47	-3.57649	0.0973366	1.8319e-296	1.19589e-294
AT5G22460	1568.09	-3.30377	0.0899864	5.57055e-296	3.62425e-294
AT5G38200	1947.48	3.00224	0.0818941	3.89523e-295	2.52573e-293
AT4G27170	91723.6	-3.0321	0.0827217	4.39324e-295	2.83909e-293
AT5G65470	2412.55	-2.78856	0.076088	7.43477e-295	4.78859e-293
AT5G58290	18864.1	2.43149	0.0666421	3.00511e-292	1.92908e-290
AT4G11310	64192.7	-2.54764	0.0699376	2.70989e-291	1.73379e-289
AT3G03620	2156.63	-2.97984	0.0818259	3.02848e-291	1.93121e-289
AT5G53220	1101.97	-5.71387	0.156808	4.00679e-291	2.54662e-289
AT2G39650	1082.53	4.48224	0.12327	3.32316e-290	2.10518e-288
AT3G28210	4285.93	3.08411	0.084837	3.9466e-290	2.49192e-288
AT5G04000	1891.17	-3.26476	0.0901425	3.57017e-288	2.24688e-286
AT5G06320	1879.76	3.33631	0.0922563	2.91832e-287	1.83065e-285
AT5G48850	1068.57	4.35532	0.120382	3.35153e-287	2.09558e-285
AT5G62220	1125.91	-4.00768	0.110904	6.95746e-287	4.33614e-285
AT2G14520	3487.35	-2.50764	0.0694315	2.36038e-286	1.46633e-284
AT1G03120	1150.48	-3.76159	0.104551	1.85301e-284	1.14744e-282
AT5G10980	7275.32	2.66655	0.074165	6.11906e-284	3.77695e-282
AT3G02570	1066.39	-4.22459	0.117574	1.1061e-283	6.80551e-282
AT3G19680	1684.01	7.07739	0.196845	2.32046e-283	1.42316e-281
AT2G36530	14899.6	2.42845	0.0677653	5.41875e-282	3.31284e-280
AT5G65110	13363.6	2.26348	0.0632372	2.61619e-281	1.59439e-279
AT5G39520	869.928	-5.52441	0.154295	3.12203e-281	1.89666e-279
AT2G27940	990.009	-4.49567	0.125673	5.23483e-281	3.1702e-279
AT1G07150	1271.65	-3.77136	0.105516	1.24536e-280	7.51824e-279
AT5G24660	1385.03	6.58057	0.184168	1.94953e-279	1.17325e-277
AT5G60250	1553.14	3.27233	0.0918054	3.75842e-279	2.25482e-277
AT3G18830	1282.6	-3.31815	0.0932672	3.3512e-278	2.00427e-276
AT2G17190	4531.72	2.2749	0.0639278	4.32903e-278	2.58106e-276
AT5G05220	5279.53	-3.1473	0.0886551	4.872e-277	2.89583e-275
AT3G12920	1117.09	-3.80807	0.107551	1.40555e-275	8.32864e-274
AT5G55470	891.7	-4.25116	0.120154	4.34015e-275	2.56389e-273
AT3G56360	1205.9	3.78449	0.107021	2.02078e-274	1.1901e-272
AT4G36880	1060.19	5.3958	0.152783	7.17652e-274	4.21358e-272
AT5G03160	1045.87	4.01277	0.113655	8.02482e-274	4.69732e-272
AT5G40420	53182.4	-2.72732	0.0772816	1.09746e-273	6.40452e-272
AT1G62180	2830.36	2.60927	0.0740389	6.49082e-273	3.77644e-271
AT2G32190	1555.94	3.16027	0.0896812	7.75012e-273	4.49554e-271
AT1G20200	5228.35	2.34833	0.0666655	8.30645e-273	4.80377e-271
AT1G17170	1109.03	3.82475	0.108627	2.60992e-272	1.50484e-270
AT5G01680	813.274	-5.23278	0.148616	3.2455e-272	1.86572e-270
AT2G03430	1813.25	2.8137	0.0799648	4.66706e-272	2.67495e-270
AT5G04010	859.612	-5.21795	0.148347	9.18665e-272	5.24975e-270
AT5G10740	1002.18	-3.94329	0.112278	4.65442e-271	2.65192e-269
AT2G30140	2155.81	-2.55245	0.0728127	5.02479e-270	2.8545e-268
AT1G78290	1168.38	6.1496	0.175225	8.66867e-270	4.91004e-268
AT1G26770	1161.23	6.00571	0.171101	9.72605e-270	5.49279e-268
AT4G19390	2822.77	-2.81754	0.0804706	1.7986e-269	1.01279e-267
AT3G03790	4573.96	-2.74015	0.0783315	5.76505e-269	3.23683e-267
AT1G64900	2077.37	-2.90317	0.0830443	1.2422e-268	6.95417e-267
AT4G11911	819.918	-5.15862	0.147488	1.38469e-268	7.72937e-267
AT1G26400	1393.15	-3.97697	0.114051	1.77038e-267	9.85375e-266
AT5G47810	8002.88	-2.27211	0.0651311	2.2689e-267	1.2592e-265
AT1G69295	4787.91	-2.30821	0.066401	1.85226e-265	1.02502e-263
AT5G04885	1237.6	-3.11668	0.0898211	1.11607e-264	6.15855e-263
AT5G05780	2234.33	2.56619	0.0739441	1.13829e-264	6.26322e-263
AT5G64230	5205.72	2.60795	0.0751856	1.41404e-264	7.7583e-263
AT4G33467	1507.16	-3.63122	0.104741	2.1872e-264	1.19662e-262
AT2G42000	16367.1	-2.41577	0.0696516	2.35663e-264	1.28566e-262
AT5G66400	488910	-2.24762	0.0648822	1.04846e-263	5.70375e-262
AT1G52920	1180.32	-3.45418	0.099863	4.07607e-263	2.21118e-261
AT4G03200	10711.6	-2.46814	0.0714459	2.55823e-262	1.38389e-260
AT3G48070	3207.7	2.44402	0.070765	3.76996e-262	2.03367e-260
AT2G47780	1845.27	-3.0692	0.0889216	5.3975e-262	2.90349e-260
AT3G03310	3139.89	-2.48732	0.0721144	1.62931e-261	8.74018e-260
AT3G10040	1110.91	4.94237	0.143294	2.27609e-261	1.21758e-259
AT1G07985	37990.8	-2.70752	0.0785555	3.22738e-261	1.72168e-259
AT3G04770	992.165	4.05848	0.117824	1.00839e-260	5.36454e-259
AT3G11410	2158.42	-2.78462	0.0807616	1.94075e-260	1.02962e-258
AT3G12580	132367	2.26667	0.0660524	4.0445e-260	2.1398e-258
AT1G19180	1063.41	3.72304	0.108355	1.76685e-259	9.32218e-258
AT1G10270	2669.82	2.76425	0.0804988	2.62801e-259	1.38279e-257
AT4G31270	985.646	-3.84207	0.111889	3.40558e-259	1.78705e-257
AT4G23990	1238.22	-3.49631	0.102213	2.81975e-257	1.47562e-255
AT5G26760	4815.8	2.54993	0.074579	4.74393e-257	2.47584e-255
AT4G37180	2703.98	2.5973	0.0759885	8.13579e-257	4.23457e-255
AT2G36490	1678.41	-3.61176	0.10577	1.5437e-256	8.01312e-255
AT2G23240	36233.8	-2.38312	0.0698126	3.47661e-256	1.7998e-254
AT5G19440	6982.3	2.15889	0.0632866	9.73272e-256	5.02501e-254
AT4G36670	846.131	-4.63893	0.136142	4.19116e-255	2.15811e-253
AT3G61140	2915.24	2.53468	0.0744241	4.66985e-255	2.39818e-253
AT3G13310	1051.51	3.66938	0.1078	9.54105e-255	4.88674e-253
AT1G32710	2534.66	-3.04535	0.0895912	3.38804e-254	1.73068e-252
AT5G02020	2162.82	-2.76758	0.0815019	1.21429e-253	6.18647e-252
AT5G43960	3353.48	2.46658	0.0726838	1.56721e-253	7.9634e-252
AT5G10730	1272.5	-3.21695	0.0947602	1.63808e-253	8.3016e-252
AT3G09840	47874.8	2.23923	0.0659457	1.90312e-253	9.61952e-252
AT5G44670	1446.67	-3.07357	0.0906533	7.55289e-253	3.80769e-251
AT5G61960	1762.93	2.82787	0.0834243	1.12277e-252	5.64549e-251
AT2G36770	1493.14	-2.86987	0.0846958	1.58366e-252	7.94222e-251
AT3G24180	3905.68	-2.33116	0.0687905	1.86619e-252	9.33482e-251
AT5G53160	1083.7	3.91183	0.115582	4.29044e-252	2.14055e-250
AT2G05580	123307	-2.95021	0.0871946	7.1447e-252	3.55537e-250
AT1G01300	1156.07	-3.89433	0.115226	2.56843e-251	1.27482e-249
AT1G31660	1916.96	2.6413	0.0781777	5.21123e-251	2.57989e-249
AT5G40930	2444.07	2.54291	0.0753461	1.57725e-250	7.78837e-249
AT5G16010	2994.26	2.53032	0.0750496	3.60948e-250	1.77778e-248
AT2G02930	6181.05	-2.39828	0.0711075	3.70624e-250	1.82079e-248
AT3G05510	2019.95	-2.57786	0.0764875	8.17839e-250	4.00762e-248
AT5G03180	4816.9	-2.37372	0.0704322	8.42851e-250	4.1197e-248
AT1G80460	926.358	3.8603	0.114557	1.07291e-249	5.23089e-248
AT4G15550	2920.31	2.62591	0.0779978	1.17339e-249	5.70634e-248
AT3G15260	11412.4	-2.48224	0.0737347	3.09182e-249	1.4998e-247
AT1G07670	5083.65	2.47905	0.073741	1.48231e-248	7.17243e-247
AT4G33950	1584.76	7.37268	0.218754	1.51991e-248	7.33596e-247
AT1G27970	1357	3.55859	0.10595	3.35134e-248	1.6135e-246
AT3G44880	837.014	-4.00441	0.119487	2.95983e-247	1.42146e-245
AT4G36620	1222.12	-3.47348	0.103756	9.74234e-247	4.66712e-245
AT5G11520	8995.06	2.10093	0.0627323	1.40458e-246	6.71201e-245
AT1G47540	18125.5	-2.48825	0.0743488	2.12656e-246	1.01369e-244
AT4G33930	1649.01	2.77283	0.0828637	2.36912e-246	1.12653e-244
AT5G59790	1293.11	-2.94772	0.0881382	3.7052e-246	1.75751e-244
AT3G61070	2545.94	2.43046	0.0726539	5.44219e-246	2.57508e-244
AT4G10040	2451.24	2.43777	0.0730302	5.73438e-245	2.70668e-243
AT1G68020	2840.83	-2.3641	0.0710234	1.0753e-243	5.06311e-242
AT3G07255	772.825	-5.8265	0.174917	1.55593e-243	7.3083e-242
AT1G75800	1579.12	-2.73799	0.0823141	1.95028e-243	9.13834e-242
AT1G65020	2457.48	2.49504	0.0749763	3.65174e-243	1.70692e-241
AT3G23170	1529.63	3.29704	0.0991776	4.02598e-243	1.8773e-241
AT2G41550	974.906	-3.48914	0.104998	4.16225e-243	1.93615e-241
AT4G25140	222407	-2.15044	0.0647345	7.07788e-243	3.28448e-241
AT5G24570	990.262	4.1938	0.126298	8.51255e-243	3.94074e-241
AT1G28330	3747.81	-2.53352	0.0763732	4.14026e-242	1.91207e-240
AT5G58160	5521.88	-3.01195	0.0908383	4.81084e-242	2.21644e-240
AT3G27430	1684.49	2.69163	0.0812976	3.12425e-241	1.43596e-239
AT1G16730	15831.9	-2.48392	0.0751092	1.17442e-240	5.385e-239
AT3G50740	2960.88	-2.88188	0.0872525	3.63034e-240	1.66064e-238
AT4G36040	9735.44	2.16012	0.0654699	1.98931e-239	9.07821e-238
AT5G40580	1456.52	3.02485	0.0917796	3.12154e-239	1.42115e-237
AT1G07790	1201.23	3.05889	0.0929191	1.64652e-238	7.47845e-237
AT1G09570	10819.3	2.28247	0.069404	4.32389e-238	1.95928e-236
AT5G18400	7135.98	2.47628	0.0753512	9.94888e-238	4.49755e-236
AT1G62290	1504.47	-2.77018	0.0843658	2.79084e-237	1.25869e-235
AT1G17100	2394.68	-2.42441	0.0739239	1.08645e-236	4.88851e-235
AT1G06110	5025.79	-2.11983	0.0646185	1.145e-236	5.13994e-235
AT1G14530	1582.12	-2.74277	0.0838458	1.47192e-235	6.59217e-234
AT4G27410	1157.62	-3.26329	0.100116	5.61151e-234	2.50734e-232
AT3G16990	1785.61	-2.98641	0.0916563	8.42626e-234	3.75632e-232
AT1G07930	8901.68	2.01452	0.061817	1.36114e-233	6.05379e-232
AT2G33770	7439.26	-2.5736	0.0790583	2.80008e-233	1.24249e-231
AT1G14950	67932.5	-2.72252	0.0838279	4.96478e-233	2.19797e-231
AT3G50310	910.781	4.23064	0.129975	7.2754e-233	3.21353e-231
AT5G14040	2324.53	2.47602	0.0761585	2.00072e-232	8.8169e-231
AT5G24910	978.509	-4.09438	0.126263	1.43318e-231	6.30142e-230
AT2G42430	989.425	3.5696	0.110076	1.57995e-231	6.93092e-230
AT4G32020	8922.4	2.13589	0.0658923	3.46646e-231	1.51721e-229
AT4G38710	6873.35	2.31594	0.0715281	4.03305e-231	1.76119e-229
AT4G04910	1248.01	3.10322	0.0958408	5.81587e-231	2.53398e-229
AT1G07430	1344.48	-2.74723	0.0848233	5.92898e-231	2.57743e-229
AT1G04920	1298.5	-3.70742	0.114498	6.67501e-231	2.89521e-229
AT1G27461	9347.08	-2.20266	0.0679833	6.847e-231	2.96314e-229
AT1G05150	2215.6	-2.42961	0.0750361	8.7799e-231	3.7911e-229
AT1G28760	1569.67	3.35887	0.103641	9.36989e-231	4.03681e-229
AT5G66420	2127.07	-2.8896	0.0893234	1.80029e-230	7.73882e-229
AT3G25870	2094.28	-2.87557	0.0889969	6.05913e-230	2.59881e-228
AT5G43010	1735.87	2.61563	0.0809623	7.57953e-230	3.2437e-228
AT4G19200	3406.1	2.5047	0.0775802	1.67932e-229	7.17081e-228
AT1G56300	806.271	4.59314	0.142415	1.01084e-228	4.30679e-227
AT1G31280	2880.76	2.57968	0.0800807	1.38052e-228	5.8689e-227
AT5G61390	3090.92	2.41119	0.074935	5.63714e-228	2.39119e-226
AT5G19120	902.775	4.44833	0.138364	8.80115e-228	3.72511e-226
AT3G48000	7299.2	-2.10828	0.0655631	1.509e-227	6.37286e-226
AT4G14420	834.453	4.32388	0.134548	1.86821e-227	7.87263e-226
AT5G17020	4911.64	2.03508	0.0633321	3.36779e-227	1.41609e-225
AT1G71720	1030.23	-3.26703	0.101786	6.13106e-227	2.57237e-225
AT5G13110	3487.83	2.2031	0.0686569	1.34076e-226	5.61312e-225
AT2G30970	2137	2.77306	0.0865354	2.59684e-226	1.08481e-224
AT1G13740	693.627	-4.12874	0.128931	9.09638e-226	3.79173e-224
AT1G53850	2150.01	2.40023	0.0749401	9.20261e-226	3.82773e-224
AT3G01650	7921.1	2.017	0.0630989	7.15938e-225	2.97145e-223
AT2G38530	2159.65	-2.57459	0.0806418	1.75099e-224	7.25172e-223
AT5G10120	4203.78	2.68056	0.0840977	6.86981e-224	2.83903e-222
AT1G01480	777.701	-3.99985	0.125554	1.46618e-223	6.04619e-222
AT2G22430	1186.22	-2.94829	0.0926138	2.58086e-223	1.06201e-221
AT3G11270	1373.43	3.15653	0.0993017	1.70113e-222	6.98517e-221
AT5G46050	656.524	-4.20829	0.132416	1.98776e-222	8.14475e-221
AT2G41260	44522.2	-2.50518	0.0789228	2.7975e-222	1.14383e-220
AT1G13360	3127.33	-3.15814	0.0994614	3.34878e-222	1.36633e-220
AT1G14930	18333	-2.4343	0.0767928	2.44749e-221	9.96484e-220
AT5G56000	2182.44	2.60212	0.0821353	3.80124e-221	1.54439e-219
AT1G56110	6210.76	1.99267	0.0629642	1.82398e-220	7.395e-219
AT5G21280	8194.85	1.93523	0.0612254	4.54231e-220	1.83773e-218
AT1G58380	2125.22	2.39214	0.075662	4.94263e-220	1.9955e-218
AT3G04720	1222.33	-3.334	0.105626	1.17346e-219	4.72771e-218
AT4G01870	2130.92	2.41787	0.0766157	2.61378e-219	1.05086e-217
AT4G31590	645.694	-4.7454	0.150395	2.68541e-219	1.07741e-217
AT5G04040	6475.98	1.94258	0.0615785	5.95001e-219	2.38223e-217
AT1G17110	1013.01	-3.36786	0.106983	2.02378e-218	8.08588e-217
AT4G33700	3305.85	-2.14549	0.0681286	2.17082e-218	8.65542e-217
AT2G18050	1324.69	-3.21594	0.102251	3.3518e-218	1.33365e-216
AT2G37970	5506.1	-2.5376	0.0806848	5.79368e-218	2.30051e-216
AT1G30360	1488.79	-2.60099	0.0826985	6.46298e-218	2.56099e-216
AT3G13330	11432.6	2.11236	0.0673662	1.07649e-216	4.25688e-215
AT5G19820	4559.75	2.21881	0.0707517	1.28446e-216	5.06886e-215
AT1G15180	3707.44	-2.19577	0.0700616	2.38634e-216	9.39796e-215
AT2G41070	1827.84	-2.7945	0.0892129	2.80356e-216	1.10186e-214
AT5G02500	36080.1	1.86548	0.0595217	3.00601e-216	1.17902e-214
AT1G22020	1864.97	2.42866	0.0775462	4.42933e-216	1.73374e-214
AT3G07650	1322.31	2.73695	0.0874481	7.56742e-216	2.95605e-214
AT1G14940	19672.6	-2.52699	0.0808005	1.54336e-215	6.01662e-214
AT2G25900	1064.2	-3.67107	0.117646	7.76378e-215	3.0205e-213
AT5G53260	796.229	-4.34138	0.139258	2.67991e-214	1.04052e-212
AT3G53960	645.29	-4.5711	0.14665	4.10672e-214	1.59129e-212
AT5G20620	9719.03	2.09667	0.0672917	9.766e-214	3.77658e-212
AT1G03220	11290.4	1.94659	0.0627237	1.41527e-213	5.46199e-212
AT3G10500	1386.61	3.04799	0.0979317	1.58489e-213	6.10438e-212
AT2G45600	781.202	-3.77133	0.121281	3.37684e-213	1.29803e-211
AT4G22380	1016.46	3.48019	0.112059	9.20491e-213	3.53124e-211
AT5G15780	3815.06	-2.47177	0.0795772	1.32322e-212	5.06611e-211
AT3G02410	892.33	-3.13673	0.10115	4.45126e-212	1.70084e-210
AT1G20140	2688.82	2.38891	0.0770706	6.06465e-212	2.31273e-210
AT5G35690	3594.72	2.15684	0.0695737	9.64874e-212	3.67224e-210
AT1G14360	819.625	3.58666	0.115748	1.25656e-211	4.77294e-210
AT1G72150	742.935	4.20368	0.135628	1.62913e-211	6.17595e-210
AT1G18460	2334.11	2.40025	0.0774822	1.70004e-211	6.43209e-210
AT2G26040	732.439	4.26677	0.137717	1.80001e-211	6.79698e-210
AT1G02660	576.942	-4.48684	0.144984	4.71327e-211	1.77628e-209
AT5G48720	1599.4	2.63772	0.0853474	1.92853e-210	7.25384e-209
AT5G57050	1625.87	-2.98146	0.0965397	2.30539e-210	8.65443e-209
AT5G47910	3767.38	2.29273	0.0742194	3.04228e-210	1.13985e-208
AT4G01120	1755.64	-2.57425	0.0835584	3.30005e-209	1.23403e-207
AT1G66580	12543.1	2.06438	0.0670011	4.00715e-209	1.49554e-207
AT5G57900	6115.31	-2.42509	0.0787579	5.33795e-209	1.98836e-207
AT4G23100	6384.75	-2.04558	0.0664635	1.17549e-208	4.37021e-207
AT5G45350	1972.82	2.73712	0.0890738	1.75229e-208	6.50203e-207
AT4G15410	4094.09	2.23108	0.0726155	3.32322e-208	1.23074e-206
AT3G24190	660.256	-3.64981	0.118772	3.45217e-208	1.27605e-206
AT3G04710	2008.13	2.48824	0.0810558	1.00583e-207	3.71077e-206
AT3G06540	2714.18	2.30398	0.0752183	7.90343e-207	2.91021e-205
AT2G24500	9115.6	2.04481	0.0667429	8.49249e-207	3.12115e-205
AT3G25545	943.326	3.21322	0.10498	1.71528e-206	6.29198e-205
AT3G14590	2508.75	-2.38146	0.077824	2.09217e-206	7.65989e-205
AT4G28080	1523.24	-3.75952	0.122949	2.39116e-206	8.73793e-205
AT1G32560	73572.6	-2.15322	0.0704445	6.44323e-206	2.35007e-204
AT5G20280	1806.74	-2.35995	0.0772458	8.9807e-206	3.26938e-204
AT1G06473	786.187	-4.505	0.14783	7.07006e-205	2.56897e-203
AT2G01850	966.055	3.14143	0.103103	8.88285e-205	3.22158e-203
AT1G77440	1237.02	2.70707	0.088847	1.14398e-204	4.14112e-203
AT2G38465	2583.07	-2.50453	0.082311	3.66147e-204	1.32294e-202
AT4G25610	905.754	3.29394	0.108334	9.96112e-204	3.59234e-202
AT1G29150	8033.14	2.09855	0.0690313	1.18652e-203	4.27101e-202
AT5G66730	9222.29	-1.77613	0.0584405	1.54555e-203	5.55303e-202
AT3G03270	12734.5	5.16409	0.170437	3.10624e-203	1.11396e-201
AT5G07830	2370.04	-2.16529	0.0713301	3.94364e-203	1.41165e-201
AT1G09070	25974.6	2.28558	0.0754998	1.79774e-202	6.42318e-201
AT2G27680	1903.81	-2.5588	0.0844671	2.07519e-202	7.40076e-201
AT3G19240	4385.09	2.67931	0.0884518	2.22582e-202	7.92325e-201
AT1G27290	4261.68	2.23849	0.0739178	3.37011e-202	1.19745e-200
AT1G76990	5099.95	-1.95236	0.0647079	1.16508e-200	4.13208e-199
AT1G44446	896.115	-3.02281	0.100358	3.87531e-200	1.37189e-198
AT1G07140	5359.38	2.00901	0.0666885	4.90653e-200	1.73376e-198
AT2G04690	2025.16	-2.313	0.0768222	6.24673e-200	2.20329e-198
AT3G52340	1006.03	-3.44935	0.114876	5.16324e-199	1.8178e-197
AT2G42680	2401.12	2.31616	0.0771426	8.46208e-199	2.97377e-197
AT1G70730	959.282	-2.94892	0.0982888	1.27644e-198	4.47754e-197
AT3G51260	1857.82	2.37904	0.0793399	2.83128e-198	9.9136e-197
AT1G09970	12195.9	-1.7338	0.0578711	8.91854e-198	3.11712e-196
AT1G02090	2748.96	2.05576	0.0686398	9.59744e-198	3.34832e-196
AT1G21790	621.433	-4.18252	0.139728	1.06258e-197	3.70037e-196
AT3G47730	2586.62	2.17058	0.0725586	1.06644e-197	3.70714e-196
AT3G10530	1844.52	2.45292	0.0819438	1.34676e-197	4.67315e-196
AT5G14250	2616.22	2.27666	0.0762688	1.25857e-196	4.35928e-195
AT5G26860	5065.58	2.24699	0.0753157	1.27364e-196	4.40353e-195
AT3G56350	30495.4	-2.17367	0.0729026	4.9959e-196	1.72421e-194
AT3G20630	3060.28	1.99765	0.0670079	5.99294e-196	2.06461e-194
AT1G73480	1056.54	3.12085	0.10491	2.48006e-195	8.52875e-194
AT1G66770	1013.38	-4.00713	0.134974	8.17223e-195	2.80536e-193
AT3G19290	675.284	-3.69135	0.124454	2.89815e-194	9.93107e-193
AT2G47000	1264.16	3.45677	0.116625	9.94106e-194	3.40044e-192
AT5G23530	774.534	3.74563	0.126452	1.23928e-193	4.23157e-192
AT5G66780	29067.7	-1.95514	0.0660038	1.73527e-193	5.91464e-192
AT1G64090	940.264	3.4381	0.116151	1.93782e-193	6.59339e-192
AT4G24190	1037.35	3.05542	0.103188	2.01616e-193	6.84782e-192
AT1G01650	955.987	-2.73607	0.092491	3.64964e-193	1.23741e-191
AT4G29520	833.535	6.07118	0.204807	4.12299e-193	1.39544e-191
AT1G02860	1018.26	2.91302	0.0985437	6.7454e-193	2.279e-191
AT5G27760	2949.12	2.3899	0.0808565	7.86218e-193	2.65166e-191
AT2G45820	2012.69	-2.19105	0.0741918	2.10952e-192	7.1023e-191
AT5G54910	1865.81	2.53041	0.0857434	2.58521e-192	8.68867e-191
AT1G15670	636.665	-3.42001	0.116015	8.01098e-192	2.68773e-190
AT1G14520	1063.3	-3.16956	0.107572	8.92124e-192	2.98792e-190
AT2G19320	1437.75	-3.25204	0.110414	1.04909e-191	3.50753e-190
AT4G39350	559.001	-3.97581	0.135042	2.81075e-191	9.38118e-190
AT4G17840	9600.04	-1.73182	0.0589029	1.40191e-190	4.67095e-189
AT5G67600	19906.8	1.83508	0.0625073	4.91289e-190	1.63407e-188
AT5G58350	1131.21	-2.57566	0.0877982	5.38902e-190	1.78934e-188
AT5G62800	645.221	-3.86684	0.131861	6.51991e-190	2.16111e-188
AT1G64110	11314.3	-2.21734	0.0756492	1.36343e-189	4.51151e-188
AT2G43120	656.092	3.79478	0.129508	1.66431e-189	5.49765e-188
AT5G64510	1741.45	2.40472	0.0820611	1.82692e-189	6.02445e-188
AT4G31830	4147.17	-2.67792	0.091463	2.60031e-189	8.56013e-188
AT5G57260	4780.58	-1.98987	0.067999	6.28628e-189	2.06589e-187
AT2G39210	785.685	-3.17006	0.108397	6.80849e-189	2.23369e-187
AT1G14170	718.898	-3.38829	0.116107	4.16206e-188	1.36314e-186
AT3G03341	9557.96	-2.1192	0.0726172	6.21085e-188	2.03071e-186
AT2G26650	1287.99	3.03674	0.104102	6.54622e-188	2.13673e-186
AT3G51550	4510.87	2.05129	0.0703634	1.78748e-187	5.82457e-186
AT5G47060	1574.98	2.53014	0.0869388	5.92758e-187	1.92827e-185
AT2G46660	512.313	-4.63624	0.159299	6.23861e-187	2.02602e-185
AT2G45570	848.553	-3.17945	0.109426	1.73485e-186	5.62454e-185
AT1G74370	1673.3	-2.76057	0.0951063	4.04079e-186	1.30786e-184
AT2G22080	1840.84	-2.7496	0.0947593	5.89266e-186	1.90404e-184
AT3G63310	1823.89	2.30564	0.0794477	8.24819e-186	2.6607e-184
AT2G20770	2526.42	-2.14699	0.0740727	1.8992e-185	6.11618e-184
AT1G54860	17582.9	-2.24569	0.0774889	2.06461e-185	6.63776e-184
AT5G17860	522.121	-4.25956	0.147026	2.63462e-185	8.45625e-184
AT5G23340	2390.55	-2.14125	0.073972	5.83449e-185	1.86956e-183
AT5G49690	1328.13	-2.47381	0.0854855	6.73135e-185	2.15336e-183
AT4G29190	546.968	-3.73341	0.129076	9.09811e-185	2.90566e-183
AT3G53280	2715.1	2.20701	0.0762898	9.4237e-185	3.00466e-183
AT1G11720	545.306	-5.14715	0.178131	3.71763e-184	1.18337e-182
AT5G63370	5659.86	2.79582	0.096929	4.8622e-184	1.54515e-182
AT5G08300	1256.03	2.56793	0.0890225	9.13532e-184	2.89832e-182
AT3G05640	798.207	-3.04293	0.105563	1.37318e-183	4.34946e-182
AT1G19540	9014.41	-2.02325	0.0702003	2.48726e-183	7.8653e-182
AT2G20890	845.125	-2.9138	0.101192	3.32582e-183	1.04998e-181
AT4G11040	10874.4	2.04289	0.071129	5.05271e-183	1.59255e-181
AT5G36100	689.339	-3.48269	0.121421	7.49619e-182	2.35885e-180
AT1G47530	3641.99	-1.84082	0.0641802	1.55295e-181	4.87873e-180
AT4G18530	891.479	-3.06685	0.107048	2.02805e-181	6.36094e-180
AT5G54000	5049.41	-2.07911	0.0725611	2.6951e-181	8.4394e-180
AT4G04610	1639.36	2.93717	0.102572	3.26321e-181	1.02018e-179
AT5G07010	869.005	-2.98143	0.104208	7.04006e-181	2.19737e-179
AT3G16910	1348.09	-2.9887	0.104574	1.63345e-180	5.09012e-179
AT3G10370	3696.03	2.43061	0.0851076	2.41268e-180	7.50619e-179
AT5G24130	1924.85	-2.5161	0.0881029	2.98369e-180	9.26773e-179
AT4G29040	14102.7	1.73827	0.0608415	4.38978e-180	1.36133e-178
AT3G14690	6628.79	1.9264	0.0674944	7.94184e-180	2.4589e-178
AT2G25340	1150.44	-2.71501	0.0951848	8.40268e-180	2.59741e-178
AT3G19960	14011.7	-2.56595	0.0900546	2.06483e-179	6.37253e-178
AT1G54270	4743.76	1.93148	0.0677319	2.10059e-179	6.47251e-178
AT4G15770	3416	2.1094	0.0740534	3.87092e-179	1.19083e-177
AT5G02050	4957.04	2.14358	0.075384	7.05859e-179	2.16801e-177
AT2G42170	500.147	-4.22623	0.148875	4.08894e-178	1.2539e-176
AT4G08510	1998.23	2.42773	0.0855802	8.69634e-178	2.66255e-176
AT1G03090	626.537	-3.30525	0.116618	1.4184e-177	4.3358e-176
AT1G03270	499.859	-5.47251	0.193203	6.67098e-177	2.03597e-175
AT3G50980	27162.1	-2.04022	0.0721014	2.048e-176	6.24058e-175
AT3G20250	6683.64	-1.8854	0.066768	4.70896e-176	1.43263e-174
AT1G64710	1871.5	-2.31909	0.0822265	8.86939e-176	2.69411e-174
AT4G39130	665.624	-4.04753	0.144021	7.52876e-175	2.28329e-173
AT2G38905	1750.56	-2.47647	0.0881385	1.55736e-174	4.71568e-173
AT3G03050	609.365	4.16547	0.148392	3.53105e-174	1.06752e-172
AT1G11175	2230.73	-2.71032	0.0965782	3.60031e-174	1.08675e-172
AT1G11300	869.926	-3.67218	0.130932	6.29045e-174	1.8958e-172
AT2G47770	22376	-2.3375	0.0833438	7.73066e-174	2.3262e-172
AT4G25450	994.993	-2.57129	0.0917401	1.16804e-173	3.50921e-172
AT5G65280	3002.46	2.20951	0.0788428	1.57476e-173	4.72378e-172
AT2G21300	1508.22	-2.68865	0.0959838	1.73355e-173	5.19203e-172
AT2G28120	1171.54	-2.82168	0.100766	1.95257e-173	5.8389e-172
AT4G35890	1887	2.1617	0.0771699	2.32685e-173	6.94737e-172
AT2G15010	13540.3	-2.10208	0.0750321	3.10404e-173	9.25349e-172
AT1G42990	2281.44	2.34475	0.0838366	5.07979e-173	1.512e-171
AT2G05632	648.013	3.50463	0.12534	6.17041e-173	1.83379e-171
AT3G18160	1147.4	2.64893	0.0947958	1.08295e-172	3.21347e-171
AT2G31390	2986.02	2.2818	0.0817501	3.44708e-172	1.02129e-170
AT4G19960	6225.01	1.72395	0.0617502	5.11716e-172	1.51377e-170
AT1G74950	955.252	2.71909	0.0975716	1.17498e-171	3.47051e-170
AT3G26330	615.325	-3.97825	0.142878	1.68757e-171	4.97691e-170
AT2G45360	744.561	-3.0859	0.110854	1.97623e-171	5.81931e-170
AT1G56440	1216.45	2.46543	0.0885953	3.68204e-171	1.08258e-169
AT3G13230	2196.83	2.13162	0.0766022	4.22244e-171	1.23957e-169
AT3G19950	2687.14	2.00205	0.0719634	5.98745e-171	1.75504e-169
AT4G27460	3256.83	-1.88382	0.0677403	7.99584e-171	2.34018e-169
AT1G62740	8118.4	1.79647	0.0646789	2.34179e-170	6.84342e-169
AT3G10540	951.867	2.77794	0.100196	7.28566e-170	2.12587e-168
AT3G06530	3346.03	1.96399	0.0709656	3.18807e-169	9.28832e-168
AT5G54770	15599	-2.01518	0.0728831	5.10436e-169	1.48489e-167
AT1G19000	4164.13	-2.14819	0.0777484	9.40136e-169	2.73079e-167
AT1G15860	1453.45	2.31959	0.0840306	2.15814e-168	6.25927e-167
AT2G27380	260620	-4.50018	0.163312	2.8696e-168	8.31019e-167
AT5G67480	19465.3	-1.70161	0.0616544	3.2e-168	9.25309e-167
AT1G80180	2339.53	-2.69641	0.097888	6.23647e-168	1.80063e-166
AT2G18670	1516.28	2.36365	0.0857988	9.25561e-168	2.66833e-166
AT2G23640	2159.54	-2.53246	0.091953	1.21773e-167	3.50539e-166
AT1G18500	2799.49	-1.98882	0.0722418	1.60634e-167	4.61714e-166
AT1G80670	1921.48	2.30471	0.0837609	1.69351e-167	4.86045e-166
AT4G30200	888.237	2.73755	0.0995886	3.85471e-167	1.10467e-165
AT3G11710	2778.41	1.96201	0.0714043	7.72029e-167	2.20917e-165
AT5G58620	590.849	3.84036	0.139922	1.06838e-166	3.05266e-165
AT5G62490	12528.8	-2.03642	0.0741635	1.16137e-166	3.31342e-165
AT4G32050	1333.54	2.32507	0.0847127	1.31978e-166	3.75982e-165
AT4G14430	4841.39	1.99804	0.07295	7.07088e-166	2.01139e-164
AT1G48840	4585.67	-1.70857	0.0624044	1.77769e-165	5.04938e-164
AT4G03080	2070.91	2.52396	0.0923622	3.56034e-165	1.00979e-163
AT3G01100	1497.95	-2.49264	0.0912332	3.75192e-165	1.06257e-163
AT2G36300	1019.86	2.7868	0.102063	4.79433e-165	1.35579e-163
AT5G16910	1290.61	2.38335	0.0872496	4.90952e-165	1.38633e-163
AT1G66070	1779.64	2.1416	0.0784063	6.22516e-165	1.75526e-163
AT4G31700	3499.53	1.97732	0.0723811	6.29135e-165	1.77133e-163
AT1G16850	6445.41	-2.01511	0.0739324	2.9058e-164	8.16933e-163
AT1G56340	864.752	3.0753	0.112904	3.48146e-164	9.77345e-163
AT3G63520	1837.4	-2.04898	0.0751957	3.55953e-164	9.97809e-163
AT2G47710	2011.44	2.5536	0.093785	3.90102e-164	1.09195e-162
AT1G50020	684.711	-3.24097	0.119187	8.5278e-164	2.38358e-162
AT1G34370	8168.15	-1.76235	0.0647359	8.90769e-164	2.48615e-162
AT3G07360	446.81	-5.30844	0.195312	4.43841e-163	1.23697e-161
AT3G19930	1123.5	-2.46646	0.0908789	5.30579e-163	1.47657e-161
AT1G56450	2510.85	2.15476	0.0793866	5.9134e-163	1.64329e-161
AT3G14050	4359.09	-1.82516	0.0672365	7.89397e-163	2.19052e-161
AT1G10170	21337	1.9716	0.072795	9.83887e-163	2.72629e-161
AT4G35920	723.055	-3.17754	0.117196	1.012e-162	2.80017e-161
AT5G47040	3321.9	-1.93571	0.0713964	1.60608e-162	4.43758e-161
AT1G22530	2115.19	2.19644	0.0810811	2.12996e-162	5.87662e-161
AT1G55740	656.533	5.94189	0.219145	3.53391e-162	9.7362e-161
AT1G15030	567.725	-3.36139	0.12422	3.91245e-162	1.07637e-160
AT4G35070	779.694	-2.69651	0.0997061	6.80787e-162	1.87027e-160
AT5G61770	1579.72	2.14255	0.0791879	7.07114e-162	1.93983e-160
AT3G51895	504.715	-3.51188	0.130016	1.55606e-161	4.26269e-160
AT2G32150	590.206	-3.46899	0.128498	2.33173e-161	6.37847e-160
AT1G15060	1000.76	-2.66759	0.0988815	3.45564e-161	9.43953e-160
AT3G50650	1354.72	-2.31637	0.0858986	6.1496e-161	1.67747e-159
AT5G19780	3494.29	1.75651	0.0651166	8.17235e-161	2.22607e-159
AT5G20010	3491.24	2.14472	0.0795863	1.26554e-160	3.44233e-159
AT5G08180	1258.25	2.51805	0.0934914	1.76714e-160	4.79994e-159
AT3G52060	3450.84	1.7483	0.0649114	2.61015e-160	7.07976e-159
AT1G77000	3196.25	-2.10964	0.0783917	3.20894e-160	8.69167e-159
AT2G38860	676.773	-2.89201	0.107672	1.0125e-159	2.73859e-158
AT2G40880	2024.28	9.08913	0.336327	1.06036e-159	2.86403e-158
AT1G17840	598.823	3.50635	0.130605	1.14637e-159	3.09198e-158
AT1G26620	586.036	3.65135	0.136115	4.3023e-159	1.15879e-157
AT3G03110	1089.69	2.49482	0.0930303	4.4356e-159	1.19303e-157
AT1G11360	1287.55	-2.45486	0.0915895	4.91551e-159	1.32026e-157
AT5G62480	619.362	-3.45444	0.128993	6.91583e-159	1.85495e-157
AT2G45040	515.793	-4.34098	0.162131	7.67785e-159	2.05647e-157
AT5G12860	1544.72	2.23155	0.083297	8.85603e-159	2.36874e-157
AT5G18630	981.326	-2.96668	0.110811	1.03838e-158	2.77352e-157
AT3G52880	602.531	3.81929	0.142663	1.14697e-158	3.05931e-157
AT3G24350	1004.43	2.5178	0.0941208	1.92726e-158	5.13349e-157
AT5G65100	3535.15	1.82778	0.0683237	3.19207e-158	8.49072e-157
AT1G52855	541.647	4.47949	0.167454	3.36473e-158	8.93764e-157
AT5G56210	795.709	-2.65586	0.0994279	5.73399e-158	1.52101e-156
AT2G33570	403.173	-4.739	0.177564	1.50853e-157	3.99606e-156
AT3G53110	5695.48	1.63337	0.0612158	2.39483e-157	6.33511e-156
AT2G17250	1353.64	2.30982	0.0866549	2.88494e-157	7.62115e-156
AT4G38350	863.151	-2.81838	0.105787	3.20408e-157	8.45264e-156
AT5G55120	681.787	-3.27446	0.123167	1.21434e-156	3.19915e-155
AT4G03020	1498.86	-2.24502	0.0844141	1.3881e-156	3.65192e-155
AT4G21570	1202.73	2.43937	0.0917621	1.6082e-156	4.22519e-155
AT3G11420	573.467	-3.18979	0.120182	3.9471e-156	1.0356e-154
AT3G14400	2776.41	1.83602	0.0691077	4.12574e-156	1.081e-154
AT3G49790	1821.96	2.49498	0.0940007	5.57821e-156	1.45958e-154
AT1G36060	1187.57	-3.11495	0.117462	5.6896e-156	1.48671e-154
AT2G33590	13332.8	-1.75873	0.0662419	7.13528e-156	1.86194e-154
AT4G38740	16552.5	-2.11266	0.0796139	7.16222e-156	1.86644e-154
AT4G24160	2286.16	1.90263	0.071703	8.85658e-156	2.30487e-154
AT4G01410	1178.85	-2.68301	0.101215	1.07451e-155	2.79257e-154
AT3G25230	10243.7	2.02985	0.0765642	1.61783e-155	4.19893e-154
AT1G20110	3666.08	1.85389	0.0699453	2.16705e-155	5.61684e-154
AT3G14067	946.107	-2.54757	0.0962494	3.60614e-155	9.33429e-154
AT3G05945	1189.82	-2.92543	0.110591	4.32767e-155	1.11869e-153
AT3G47620	882.857	2.68135	0.101465	1.17205e-154	3.02564e-153
AT1G13820	706.578	-2.83335	0.107271	1.38958e-154	3.58239e-153
AT2G03820	10651	1.6293	0.0616416	1.93949e-154	4.99341e-153
AT4G09600	14481.8	-2.15762	0.0817371	2.78482e-154	7.16021e-153
AT1G50400	572.969	3.40359	0.128983	3.57838e-154	9.18832e-153
AT3G18490	3108.73	-1.85351	0.0702311	4.11924e-154	1.0563e-152
AT5G06190	634.206	3.58418	0.135949	4.43898e-154	1.13678e-152
AT5G23050	1018.9	-2.40871	0.0913399	5.0881e-154	1.30128e-152
AT4G26700	3762.36	-1.7921	0.0679747	8.90289e-154	2.2739e-152
AT5G20200	1907.69	1.99192	0.0755911	1.13639e-153	2.89862e-152
AT2G19270	2294.52	1.90504	0.0722871	1.14366e-153	2.91332e-152
AT3G29670	546.31	-3.27765	0.12451	1.32827e-153	3.3791e-152
AT5G50870	1282.53	2.36229	0.0897177	1.37626e-153	3.49657e-152
AT2G36580	2062.92	2.0137	0.0765818	1.87822e-153	4.76557e-152
AT4G12040	6860.23	1.77418	0.0673784	2.27623e-153	5.76784e-152
AT1G48410	5798.45	1.71535	0.0651452	2.42483e-153	6.13633e-152
AT1G64065	660.021	-3.89638	0.148259	2.82532e-153	7.14041e-152
AT4G36210	6064.72	-1.76051	0.0669166	3.99047e-153	1.00719e-151
AT1G69540	599.947	-2.98146	0.113495	5.49228e-153	1.38443e-151
AT2G03280	548.326	-3.12777	0.119116	8.22069e-153	2.06947e-151
AT2G46830	519.748	4.4136	0.168041	8.43358e-153	2.12029e-151
AT3G10410	1243.78	-2.28986	0.0872587	1.54768e-152	3.88594e-151
AT1G05680	14137.1	1.77485	0.0675867	1.63535e-152	4.10072e-151
AT2G33210	1150.23	2.48187	0.0945945	1.91338e-152	4.79166e-151
AT1G79930	4838.84	1.82517	0.0695607	2.39647e-152	5.99366e-151
AT5G66580	2381.29	-2.91893	0.111434	3.5085e-152	8.76352e-151
AT5G42050	7352.1	1.67017	0.0638108	9.50211e-152	2.37036e-150
AT3G26770	2781.69	-2.38808	0.0914093	2.65997e-151	6.62686e-150
AT5G62440	1780.3	2.02428	0.0775094	5.38465e-151	1.33976e-149
AT2G26740	4377.33	-1.80171	0.0690755	1.43814e-150	3.57365e-149
AT5G05600	817.246	2.73313	0.104889	1.7058e-150	4.23327e-149
AT2G46520	4150.92	1.69732	0.0650734	1.98155e-150	4.91129e-149
AT1G04120	2231.93	-2.30193	0.0883607	2.34879e-150	5.81401e-149
AT3G57450	661.344	3.59342	0.137965	2.73829e-150	6.76944e-149
AT2G20920	4072.37	-1.71027	0.0657734	1.33825e-149	3.30411e-148
AT4G02930	2871.04	1.72865	0.0664856	1.42124e-149	3.5045e-148
AT5G08430	653.843	-2.94332	0.11339	1.93336e-149	4.7612e-148
AT2G25490	5775.82	1.66984	0.064381	7.52462e-149	1.85069e-147
AT1G67310	858.572	-2.85951	0.11044	1.01665e-148	2.49727e-147
AT1G69260	455.754	-4.24477	0.164117	2.19249e-148	5.37873e-147
AT5G10000	446.737	-4.11555	0.159197	3.60422e-148	8.83079e-147
AT4G14800	679.395	2.93109	0.113508	6.67827e-148	1.63418e-146
AT5G56100	15634.7	-2.18766	0.0847358	1.04933e-147	2.56446e-146
AT4G10925	1989.16	2.36877	0.091771	1.23491e-147	3.01418e-146
AT1G57680	1421.34	2.26512	0.0878269	2.18939e-147	5.33712e-146
AT1G13640	5797.77	-1.57554	0.0610529	2.63356e-147	6.41178e-146
AT1G22840	1285.44	2.26219	0.087786	3.84585e-147	9.35144e-146
AT1G69870	2503.12	-1.96932	0.0765671	1.4737e-146	3.57888e-145
AT5G12840	2458.2	-1.81987	0.0707757	1.91449e-146	4.64347e-145
AT2G27840	804.499	2.64761	0.103013	2.09954e-146	5.08592e-145
AT1G79920	17888.4	1.64093	0.0637961	2.25692e-146	5.46027e-145
AT5G24490	1063.86	-2.50576	0.0975952	3.25501e-146	7.86511e-145
AT5G03290	3918.77	1.84924	0.0720341	3.7586e-146	9.07057e-145
AT3G22440	4807.12	-1.83749	0.071539	4.70407e-146	1.1338e-144
AT3G01570	50410.6	-1.86678	0.0729356	1.62847e-145	3.92014e-144
AT3G59580	1270.2	-2.27367	0.0887591	1.81145e-145	4.35518e-144
AT5G58650	882.32	-2.81013	0.109783	2.09559e-145	5.03203e-144
AT5G67360	5029.26	-1.96722	0.0767895	2.12047e-145	5.08544e-144
AT4G27800	594.034	-3.15531	0.123418	4.24929e-145	1.01782e-143
AT1G06645	676.936	-2.73695	0.107098	6.5583e-145	1.56894e-143
AT3G08550	835.62	2.64247	0.103371	7.08593e-145	1.69306e-143
AT3G14360	1057.59	-2.61072	0.102222	1.01464e-144	2.4213e-143
AT2G27260	1092.1	2.41569	0.0945856	1.03329e-144	2.46275e-143
AT4G25200	14091.6	1.84626	0.072256	1.34285e-144	3.19662e-143
AT3G28480	516.854	3.43714	0.134699	2.44919e-144	5.82302e-143
AT2G18600	592.132	3.50915	0.13765	3.2993e-144	7.83452e-143
AT1G78580	888.764	-2.66757	0.104653	3.81373e-144	9.04493e-143
AT1G12330	1939.02	-1.91777	0.0752557	7.53645e-144	1.78301e-142
AT3G03060	933.241	2.92606	0.114856	7.52954e-144	1.78301e-142
AT4G25170	12286.9	-1.6563	0.0650406	9.83981e-144	2.32509e-142
AT1G21400	372.841	-4.77505	0.187517	1.17655e-143	2.77671e-142
AT3G03450	1230.13	2.59066	0.101807	1.21562e-143	2.86542e-142
AT3G28740	1509.87	2.24896	0.0885497	3.94569e-143	9.28925e-142
AT1G53000	533.306	-3.08473	0.121552	5.49094e-143	1.29114e-141
AT5G27470	2845.12	1.8278	0.0719519	6.37417e-143	1.497e-141
AT5G03030	1815.61	2.16397	0.0853031	8.9474e-143	2.09877e-141
AT2G41280	67327.3	-1.96691	0.0771918	9.17316e-143	2.14911e-141
AT1G21720	1503.42	2.15742	0.0850319	1.11551e-142	2.61027e-141
AT4G24690	41036.5	1.42394	0.0561083	1.91881e-142	4.48451e-141
AT5G20490	985.151	2.51675	0.0993281	2.07819e-142	4.85113e-141
AT5G64210	908.369	-2.45798	0.0970567	2.93293e-142	6.83805e-141
AT4G39800	1560.63	-2.19411	0.0866325	2.95192e-142	6.87401e-141
AT5G63010	756.724	2.73998	0.1083	5.18806e-142	1.20666e-140
AT3G07790	4430.75	1.615	0.0637709	5.47228e-142	1.27123e-140
AT4G02890	56537.2	1.84676	0.0734572	8.84623e-142	2.05254e-140
AT2G43590	1539.07	-2.40538	0.0953309	2.79818e-141	6.48464e-140
AT3G25260	377.916	-4.16274	0.165066	3.91419e-141	9.06004e-140
AT3G57530	1474.95	-2.17546	0.0864647	2.09947e-140	4.85373e-139
AT1G19490	2918.06	-1.8138	0.0720874	2.65842e-140	6.13858e-139
AT5G35430	2564.21	1.84025	0.0731593	3.04204e-140	7.01599e-139
AT5G18650	830.034	2.61641	0.104258	9.73677e-140	2.24295e-138
AT3G07800	502.518	3.6634	0.145997	1.14933e-139	2.64443e-138
AT5G43780	394.993	-5.7027	0.226837	1.19344e-139	2.74263e-138
AT2G30500	926.691	-2.49555	0.0995059	1.42201e-139	3.26402e-138
AT3G09570	1114.78	2.32166	0.092554	1.46605e-139	3.3611e-138
AT1G22190	3012.79	-2.12508	0.0848488	3.71657e-139	8.51055e-138
AT3G18570	2679.68	-1.94048	0.0774743	4.17588e-139	9.55095e-138
AT2G11890	1429.19	2.1733	0.0868743	7.38712e-139	1.68756e-137
AT3G25600	568.373	3.49097	0.139588	7.94349e-139	1.81251e-137
AT1G75200	2302.96	1.84196	0.0736078	1.01628e-138	2.31615e-137
AT1G04780	2344.97	2.1387	0.0855267	1.11717e-138	2.54307e-137
AT1G21000	19071.1	-1.82512	0.0729761	1.14622e-138	2.60612e-137
AT3G63040	757.527	-3.07834	0.123214	1.16913e-138	2.65507e-137
AT1G63780	1599.83	2.00485	0.0802305	1.89541e-138	4.29938e-137
AT1G24580	1718.63	2.48663	0.0996169	2.84941e-138	6.45576e-137
AT1G77510	1675.87	2.10011	0.0841494	3.45293e-138	7.81394e-137
AT3G12955	2586.7	-1.73417	0.0694696	4.14519e-138	9.36949e-137
AT2G45170	882.508	2.39264	0.0959122	4.18777e-138	9.45464e-137
AT1G61640	451.675	4.27771	0.171488	4.26566e-138	9.61921e-137
AT5G59910	7683.72	1.89537	0.075987	6.1452e-138	1.38414e-136
AT3G57010	382.417	-4.37807	0.17592	1.87968e-137	4.22885e-136
AT1G15190	372.382	-3.93824	0.158273	1.96363e-137	4.41255e-136
AT2G32415	855.8	-2.5005	0.100512	2.02646e-137	4.54843e-136
AT1G20870	373.963	-5.43597	0.218285	3.39723e-137	7.61628e-136
AT2G35635	2007.76	1.97421	0.0793827	3.6189e-137	8.10382e-136
AT5G14950	2297.9	1.94736	0.0784226	9.17629e-137	2.05246e-135
AT1G14980	1671.7	1.91598	0.0771195	9.50004e-137	2.12241e-135
AT5G05230	1972.49	-1.85655	0.0747628	9.76195e-137	2.1784e-135
AT1G48990	1802.15	-1.98809	0.0800928	1.19216e-136	2.65726e-135
AT1G55820	2298.31	2.32615	0.0937527	1.21972e-136	2.71554e-135
AT5G11650	1101.53	2.28802	0.0922245	1.32082e-136	2.93722e-135
AT1G74710	427.855	-3.88439	0.156757	1.65318e-136	3.67209e-135
AT1G69250	2977.31	1.68486	0.0678915	1.67654e-136	3.71967e-135
AT1G54920	898.326	-2.28702	0.092324	3.19232e-136	7.07453e-135
AT1G77360	480.92	-3.20854	0.129759	7.71997e-136	1.70886e-134
AT4G29820	709.044	-2.77015	0.112053	8.11224e-136	1.79363e-134
AT4G22755	463.204	-3.2603	0.131938	1.29872e-135	2.8682e-134
AT5G03240	88537.6	1.75737	0.0712224	1.41792e-135	3.12788e-134
AT1G15920	2284.98	1.8403	0.0744451	1.70171e-135	3.74961e-134
AT3G09810	497.942	3.717	0.150429	1.79471e-135	3.95001e-134
AT5G54100	436.923	3.95101	0.159964	2.45536e-135	5.39786e-134
AT2G20140	1424.89	2.03107	0.0822578	3.11082e-135	6.83104e-134
AT5G16930	1102.78	2.34335	0.0949306	3.67788e-135	8.06704e-134
AT2G22360	1170.78	2.20451	0.0893704	4.30934e-135	9.44133e-134
AT5G03340	10641.4	1.66669	0.06758	8.30433e-135	1.81733e-133
AT4G27500	5540.14	-1.74513	0.0707808	8.6127e-135	1.88267e-133
AT4G02410	572.968	-3.10391	0.126107	1.04712e-134	2.28632e-133
AT2G19930	2755.29	-1.75817	0.0713404	1.09794e-134	2.39458e-133
AT2G18900	3312.56	2.00186	0.0812731	1.24427e-134	2.71065e-133
AT3G02890	480.744	-3.2279	0.1313	2.70111e-134	5.87774e-133
AT1G15340	4864.98	-1.83266	0.0745412	4.41076e-134	9.58719e-133
AT5G20070	885.992	-2.77343	0.112993	6.253e-134	1.35761e-132
AT4G01970	451.585	-3.3639	0.137049	7.04785e-134	1.52846e-132
AT4G17390	2418.76	1.95717	0.0797102	9.69064e-134	2.09924e-132
AT4G29510	2559.09	1.70862	0.0695662	1.02643e-133	2.221e-132
AT3G16810	1512.15	2.07593	0.0846348	1.52119e-133	3.2879e-132
AT1G24267	2089.32	1.81663	0.0740819	2.27734e-133	4.9167e-132
AT2G21470	2418.61	1.69244	0.0690068	2.30135e-133	4.96297e-132
AT2G42650	1180.41	2.63661	0.107704	3.86782e-133	8.33182e-132
AT4G27070	4735.94	-1.75505	0.0716559	4.62767e-133	9.95751e-132
AT2G18160	454.678	4.87648	0.199065	4.69708e-133	1.00956e-131
AT3G06700	2665.98	1.74999	0.071481	6.97589e-133	1.49768e-131
AT5G47200	1769.13	2.16395	0.0884555	7.01006e-133	1.50334e-131
AT1G70840	32916.8	-2.04466	0.0836146	1.0077e-132	2.15866e-131
AT5G55400	409.654	-4.01598	0.16464	2.50815e-132	5.36688e-131
AT2G30860	1477.14	-2.14871	0.0880702	3.51403e-132	7.51091e-131
AT3G16120	1853.78	-2.76799	0.113608	5.96931e-132	1.27447e-130
AT4G15630	1013.43	-2.46963	0.101341	5.99449e-132	1.27843e-130
AT5G65300	1022.92	2.84094	0.116647	6.49978e-132	1.38465e-130
AT3G06345	20035.3	1.48965	0.0610704	7.50139e-132	1.59626e-130
AT2G41630	6099.41	1.75216	0.0718686	7.60178e-132	1.61584e-130
AT1G75670	1225.86	2.12059	0.0870817	1.0719e-131	2.27592e-130
AT4G27585	1891.49	2.08156	0.0855503	1.44696e-131	3.06889e-130
AT4G18040	1722.12	2.03458	0.0835826	1.45072e-131	3.07348e-130
AT3G19760	8465.84	1.58676	0.0651366	1.46848e-131	3.10769e-130
AT4G15380	399.961	-3.64975	0.150226	2.94724e-131	6.2303e-130
AT1G69830	373.1	-3.98991	0.164169	3.11462e-131	6.5769e-130
AT1G60940	10665.1	1.65686	0.068154	4.18941e-131	8.83677e-130
AT5G15870	3918.26	1.63968	0.067438	4.50141e-131	9.48449e-130
AT1G01470	14156.7	-1.9332	0.0795697	5.25564e-131	1.10616e-129
AT3G10650	7610.66	1.77952	0.0732669	7.18081e-131	1.50969e-129
AT2G29460	2786.39	-2.01276	0.0829168	7.43965e-131	1.56241e-129
AT5G58330	3912.44	-1.65731	0.0682416	8.06583e-131	1.69207e-129
AT2G27510	7832.7	1.99359	0.0823278	1.27232e-130	2.66619e-129
AT1G80570	772.53	-2.432	0.100304	1.28358e-130	2.68687e-129
AT1G27730	974.285	-2.28082	0.0940819	1.33548e-130	2.79248e-129
AT3G53940	1782.12	2.02829	0.0836745	1.95676e-130	4.08712e-129
AT1G71010	2756.72	2.47713	0.102242	1.96747e-130	4.10503e-129
AT3G04780	772.971	2.73148	0.112813	2.06258e-130	4.29883e-129
AT1G73020	333.102	-5.01201	0.206792	2.86439e-130	5.9635e-129
AT3G14720	1801.88	1.91333	0.0791082	4.10887e-130	8.54521e-129
AT3G03170	1008.86	-2.60006	0.107533	5.07921e-130	1.05518e-128
AT1G03790	23785.9	-1.36145	0.0562173	5.69114e-130	1.18103e-128
AT5G09330	4332.81	1.55731	0.0643797	9.77157e-130	2.02563e-128
AT2G30250	482.345	3.42274	0.141746	9.7865e-130	2.02654e-128
AT4G20440	2569.16	1.67992	0.0694783	1.15139e-129	2.38169e-128
AT5G43600	1296.22	-2.0134	0.0833316	1.18637e-129	2.45141e-128
AT3G07090	5185.11	1.63801	0.067751	1.19201e-129	2.46043e-128
AT3G07910	798.484	2.57269	0.106517	1.20601e-129	2.48665e-128
AT5G60850	326.333	-4.74737	0.19669	3.04353e-129	6.2687e-128
AT2G40360	4016.22	1.6342	0.0677043	3.12774e-129	6.43527e-128
AT2G38240	493.412	3.23586	0.134192	3.39009e-129	6.96759e-128
AT3G23920	18975.6	-1.62156	0.0672214	4.33777e-129	8.90585e-128
AT4G17500	4811.86	1.76985	0.0734382	4.48441e-129	9.19709e-128
AT2G20580	6537.71	1.53676	0.0637299	6.10835e-129	1.25143e-127
AT3G18290	4081.98	1.74701	0.072543	1.04878e-128	2.14637e-127
AT4G17550	1554.48	-2.25849	0.0938448	1.05695e-128	2.16081e-127
AT3G61680	325.577	-4.22196	0.175433	1.11729e-128	2.28173e-127
AT4G22780	528.926	3.23764	0.134502	1.18887e-128	2.42534e-127
AT5G48570	1617.55	2.20014	0.0914704	1.37235e-128	2.79669e-127
AT5G18670	1093.47	-2.31827	0.0964937	2.77618e-128	5.65155e-127
AT1G78380	27800.4	1.83105	0.0761229	3.01086e-128	6.12281e-127
AT3G23280	1645.89	1.87992	0.0782171	3.01908e-128	6.13305e-127
AT5G17540	614.757	-2.71912	0.113277	3.66173e-128	7.43073e-127
AT1G56460	1148.63	-2.21102	0.0920895	4.1033e-128	8.31805e-127
AT3G62700	12766.1	-1.64284	0.0684586	7.31571e-128	1.48145e-126
AT5G11900	1164.29	2.18024	0.0909051	7.92668e-128	1.60349e-126
AT4G15800	450.926	3.9372	0.164444	1.20745e-127	2.43998e-126
AT3G18610	1284.92	2.54299	0.1062	1.39272e-127	2.81142e-126
AT4G37120	7123.83	1.83828	0.0767962	3.29623e-127	6.647e-126
AT2G02230	4669	1.89772	0.0793102	3.88523e-127	7.82654e-126
AT4G24610	883.312	2.41019	0.100888	7.49039e-127	1.50731e-125
AT4G02500	1030.37	-2.16648	0.0907158	9.29094e-127	1.86769e-125
AT4G01560	1906.62	1.83736	0.0768921	9.80688e-127	1.96935e-125
AT4G26270	3884.17	1.57453	0.0658867	1.33222e-126	2.67249e-125
AT2G44990	820.6	-2.24854	0.094223	1.37903e-126	2.76351e-125
AT2G40170	250056	-1.82099	0.0762471	1.41439e-126	2.83142e-125
AT1G43160	362.19	-3.67069	0.153991	2.06594e-126	4.13145e-125
AT3G14880	802.198	-2.4888	0.104411	2.25731e-126	4.50946e-125
AT5G11580	2001.34	-1.92704	0.0807981	2.4457e-126	4.88076e-125
AT5G03210	427.97	-3.36333	0.141315	4.17097e-126	8.31517e-125
AT3G23175	555.377	-2.92717	0.122986	4.86329e-126	9.68535e-125
AT1G75510	2112.64	1.79111	0.0753586	6.87686e-126	1.36813e-124
AT2G21330	1105.51	-2.27998	0.095866	8.16577e-126	1.62287e-124
AT1G04070	1016.41	2.34134	0.0984158	8.55962e-126	1.69939e-124
AT5G38780	331.468	-5.06938	0.21288	8.57214e-126	1.70013e-124
AT5G10300	5234.42	1.59148	0.0669048	1.45845e-125	2.88959e-124
AT1G52160	997.491	2.38897	0.10054	1.60499e-125	3.17665e-124
AT1G26630	5733.88	1.63565	0.068816	1.65495e-125	3.27218e-124
AT1G72800	422.761	5.11272	0.215061	2.2791e-125	4.50164e-124
AT1G48040	616.056	2.84287	0.119912	3.94484e-125	7.78378e-124
AT1G08230	621.635	-2.78208	0.117334	4.00768e-125	7.89968e-124
AT1G76900	2201.19	1.71308	0.07219	5.24285e-125	1.03238e-123
AT2G40220	561.736	3.09197	0.130445	7.57755e-125	1.49059e-123
AT5G64420	5945.76	1.4319	0.0603638	8.36152e-125	1.64312e-123
AT5G51970	8606.39	-1.63691	0.0690429	8.50568e-125	1.66975e-123
AT5G35320	4088.78	1.948	0.0822941	8.59989e-125	1.68652e-123
AT2G29420	581.963	3.03024	0.128042	8.97385e-125	1.75807e-123
AT1G55900	969.232	2.3523	0.0992945	9.82962e-125	1.92377e-123
AT5G57990	5567.07	1.60253	0.0676509	1.58819e-124	3.10511e-123
AT5G24650	2588.72	1.93628	0.0818405	2.10056e-124	4.1027e-123
AT2G31410	3354.67	1.73079	0.073122	2.25086e-124	4.3918e-123
AT3G12960	7759.88	-1.90981	0.080762	2.69227e-124	5.24775e-123
AT4G33920	1604.35	2.01555	0.0852775	3.23448e-124	6.29823e-123
AT3G09700	659.591	2.59238	0.109807	4.99122e-124	9.70919e-123
AT1G53580	414.381	4.4517	0.188602	5.80862e-124	1.12878e-122
AT5G23300	1341.43	1.97485	0.0836209	6.22337e-124	1.20816e-122
AT1G31480	504.69	-2.95332	0.125211	7.92674e-124	1.53729e-122
AT5G09900	4493.46	1.63179	0.0690802	8.48509e-124	1.64392e-122
AT4G03560	894.849	-2.50083	0.106106	1.11315e-123	2.15448e-122
AT4G31115	382.855	-3.29777	0.140105	2.2999e-123	4.44693e-122
AT1G26340	457.092	3.33793	0.142015	4.78258e-123	9.23801e-122
AT2G26980	4743.24	1.62701	0.0691215	5.14815e-123	9.93418e-122
AT1G16350	1109.22	-2.033	0.0864423	5.53843e-123	1.06766e-121
AT1G10140	577.582	2.94069	0.125166	8.84653e-123	1.70367e-121
AT5G16630	2498.17	-1.63032	0.0693381	9.04999e-123	1.74111e-121
AT1G01520	390.98	-6.26359	0.265905	1.26612e-122	2.43342e-121
AT3G28910	896.816	2.49693	0.106387	1.29106e-122	2.47888e-121
AT1G17690	1684.02	1.83482	0.0781343	1.66783e-122	3.19912e-121
AT1G04210	3172.9	1.56336	0.0665733	2.0136e-122	3.85849e-121
AT5G03780	458.701	3.39395	0.14473	2.44804e-122	4.68632e-121
AT1G19570	2290.55	-1.98292	0.084545	2.58762e-122	4.94859e-121
AT5G58230	2171.62	1.83303	0.0781369	2.84917e-122	5.44338e-121
AT1G12270	2074.06	2.01627	0.0860101	2.91598e-122	5.5655e-121
AT1G60640	1034.4	2.19554	0.0936737	3.3855e-122	6.45525e-121
AT2G47520	641.62	6.96482	0.295581	3.9363e-122	7.49804e-121
AT2G02180	2511.6	-1.78349	0.0760614	4.01317e-122	7.63691e-121
AT5G61780	2379.48	1.67057	0.071257	4.99251e-122	9.49119e-121
AT4G04940	1057.15	2.16871	0.0927238	1.28969e-121	2.4494e-120
AT1G12810	1798.35	1.7694	0.075619	1.29269e-121	2.45268e-120
AT5G54800	2850.39	1.69849	0.0725844	1.3136e-121	2.48988e-120
AT5G06980	556.53	-2.70053	0.115618	1.77577e-121	3.36261e-120
AT1G66080	899.036	2.64876	0.11343	2.25966e-121	4.2747e-120
AT2G21180	2148.06	1.94083	0.0832001	3.72303e-121	7.03613e-120
AT3G62260	941.204	-2.08992	0.089629	5.98084e-121	1.12921e-119
AT3G15430	1267.77	2.01414	0.0864532	1.06476e-120	2.00833e-119
AT5G22290	7443.63	-1.58663	0.0681979	2.86993e-120	5.40794e-119
AT3G60820	1781.55	1.73011	0.0743629	2.92309e-120	5.50273e-119
AT1G01580	323.464	-3.94694	0.169968	4.3266e-120	8.13689e-119
AT5G44110	312.837	-4.29502	0.185041	5.59822e-120	1.05181e-118
AT3G03320	1027.31	-2.52074	0.108656	6.84004e-120	1.28387e-118
AT5G16360	1166.84	2.41084	0.103959	9.26387e-120	1.73713e-118
AT2G47990	1800.85	1.90078	0.0819392	1.25439e-119	2.34991e-118
AT3G26380	1943.41	-1.74474	0.075228	1.51985e-119	2.84445e-118
AT2G13360	2448.05	-1.73875	0.0751668	6.02314e-119	1.12615e-117
AT5G44260	581.461	-2.71604	0.117634	8.72291e-119	1.62935e-117
AT4G36910	1316.69	-2.02274	0.0875466	9.01176e-119	1.68167e-117
AT5G37770	365.889	4.1412	0.179251	9.12862e-119	1.70183e-117
AT5G43330	403.749	3.5948	0.155756	1.10436e-118	2.05685e-117
AT1G34260	2058.46	2.07009	0.0896288	1.18473e-118	2.2044e-117
AT5G66140	1106.03	2.24736	0.097351	1.52789e-118	2.84016e-117
AT2G30060	2113.53	1.83959	0.0797609	2.5205e-118	4.6808e-117
AT4G17950	1930.46	1.73998	0.0754959	4.34553e-118	8.06226e-117
AT2G24640	552.735	3.18016	0.138389	8.59142e-118	1.59243e-116
AT5G15490	1178.32	2.00427	0.0871126	8.8057e-118	1.63058e-116
AT4G25620	1796.33	1.79432	0.0779798	9.61533e-118	1.77879e-116
AT2G35680	3462.85	-1.66057	0.0721766	1.16062e-117	2.14503e-116
AT1G46554	1705.73	-2.07834	0.0904561	1.42345e-117	2.62826e-116
AT4G37480	295.32	-4.91879	0.213918	1.5621e-117	2.88151e-116
AT5G20950	437.725	-2.86648	0.124874	1.97337e-117	3.63667e-116
AT3G01800	778.089	2.36186	0.102863	2.08132e-117	3.83194e-116
AT4G32690	397.751	4.92776	0.214409	2.1227e-117	3.90439e-116
AT3G45780	3277.89	-1.65179	0.0718787	2.18015e-117	4.00624e-116
AT4G33670	1294.81	-1.98714	0.0865401	2.33142e-117	4.28012e-116
AT2G04350	3260.6	-2.06718	0.0900657	2.91528e-117	5.3469e-116
AT5G01880	1287.2	-2.07325	0.0903684	3.58144e-117	6.56245e-116
AT1G07360	3743.42	1.90699	0.0832435	5.50548e-117	1.00784e-115
AT1G09910	776.929	-2.17025	0.0947111	6.62492e-117	1.21161e-115
AT3G16720	426.012	-3.32814	0.145359	7.12066e-117	1.30104e-115
AT4G18210	681.769	-2.32685	0.10159	7.65048e-117	1.39652e-115
AT1G25422	582.546	-2.62622	0.114745	9.45852e-117	1.72493e-115
AT1G67250	503.851	2.99883	0.131078	1.42703e-116	2.59997e-115
AT1G78830	596.625	-2.79763	0.122384	1.57564e-116	2.86801e-115
AT1G76600	613.772	2.84702	0.124596	1.75512e-116	3.1917e-115
AT1G23310	775.194	-2.18568	0.0955924	2.08004e-116	3.77901e-115
AT1G53780	5047.27	-2.11132	0.0923996	2.85769e-116	5.18694e-115
AT2G31985	637.118	-2.56447	0.112374	4.33775e-116	7.86594e-115
AT3G48510	336.414	-5.43754	0.237866	5.11462e-116	9.26599e-115
AT5G45870	560.342	-2.53742	0.111273	6.66131e-116	1.20567e-114
AT1G63120	1576.41	-1.88022	0.0824246	8.19681e-116	1.4822e-114
AT5G42970	1817.55	1.83637	0.080486	8.32791e-116	1.50449e-114
AT1G08410	3365.07	1.62592	0.0712454	8.74463e-116	1.5783e-114
AT4G15620	743.462	-2.45868	0.107928	1.13554e-115	2.04759e-114
AT3G01310	1546.48	-1.89021	0.0830502	2.61133e-115	4.7043e-114
AT5G65530	1376.69	-1.7938	0.0788896	4.20072e-115	7.56051e-114
AT2G41880	403.898	-3.37538	0.148672	5.31686e-115	9.56042e-114
AT2G39950	1291.78	2.06843	0.0910106	5.7157e-115	1.0268e-113
AT1G59660	2604.57	5.42888	0.23936	5.93156e-115	1.06459e-113
AT5G25757	1122.74	2.0271	0.0892651	8.01726e-115	1.43758e-113
AT5G48240	1797.25	1.92902	0.0849824	8.39326e-115	1.5036e-113
AT4G16130	1892.32	-1.7059	0.0751431	1.21143e-114	2.16818e-113
AT2G15620	13421.3	1.7828	0.0785977	1.61913e-114	2.89518e-113
AT2G41420	377.761	5.24167	0.230689	1.75011e-114	3.1265e-113
AT2G47850	591.167	-2.45436	0.1083	1.79657e-114	3.20653e-113
AT5G26570	1099.44	-2.1105	0.0931504	2.24453e-114	4.00233e-113
AT1G77950	2994.88	-1.53869	0.0678644	3.02468e-114	5.38846e-113
AT2G46170	384.769	3.50492	0.154741	3.06852e-114	5.46151e-113
AT2G03530	332.54	-4.35919	0.19272	4.35872e-114	7.75071e-113
AT2G38870	7821.81	-1.76869	0.0782379	5.48111e-114	9.73757e-113
AT5G05250	1480.67	-2.61258	0.115652	7.48757e-114	1.32899e-112
AT4G24820	6974.9	1.45053	0.0641424	1.26247e-113	2.23872e-112
AT1G60080	1003.38	2.22389	0.0985143	1.81041e-113	3.20744e-112
AT3G60520	398.578	3.9116	0.173472	2.52934e-113	4.47702e-112
AT4G30240	911.482	2.25784	0.100264	6.38639e-113	1.12938e-111
AT1G77670	966.086	2.30901	0.102614	6.64272e-113	1.17363e-111
AT1G71340	1795.99	-1.77994	0.0790828	9.27387e-113	1.637e-111
AT4G03430	11983.1	1.96421	0.0873878	1.11474e-112	1.96591e-111
AT2G31680	762.867	2.27098	0.100992	1.22491e-112	2.15822e-111
AT3G44190	793.914	2.30261	0.102466	1.26276e-112	2.22287e-111
AT2G21190	857.996	2.15897	0.0960474	1.41805e-112	2.49396e-111
AT5G63030	8425.84	-1.57304	0.06993	1.47409e-112	2.59015e-111
AT2G30350	1479.3	-1.84515	0.0820681	1.49713e-112	2.62823e-111
AT5G52640	64435.4	1.36905	0.060865	1.77008e-112	3.10457e-111
AT4G23920	904.009	2.20538	0.0981998	2.19756e-112	3.85084e-111
AT3G51750	395.523	-3.41503	0.152216	2.49168e-112	4.36226e-111
AT3G26300	355.847	-3.15619	0.140664	2.507e-112	4.38509e-111
AT1G68010	399.449	-2.98347	0.132976	2.58573e-112	4.5187e-111
AT1G13160	1599.66	1.87872	0.083649	2.8404e-112	4.95923e-111
AT1G07810	1673.07	2.03395	0.0906438	3.23698e-112	5.64654e-111
AT5G50960	7954.36	1.60407	0.0714361	3.63075e-112	6.32769e-111
AT2G41720	1255.56	-1.85343	0.0826168	4.36484e-112	7.60018e-111
AT2G28780	306.582	-5.19284	0.231317	5.18716e-112	9.02388e-111
AT3G21600	829.164	-2.30339	0.102813	6.05094e-112	1.05171e-110
AT1G75830	510223	-1.5956	0.071146	8.38115e-112	1.4554e-110
AT5G54080	4089.43	-1.43788	0.0641328	9.02762e-112	1.56625e-110
AT2G17840	6499.28	-1.60797	0.071771	1.09071e-111	1.89062e-110
AT4G34480	717.684	-2.39951	0.107237	1.16685e-111	2.02079e-110
AT5G57490	528.239	2.92993	0.130953	1.62927e-111	2.81909e-110
AT3G27570	1263.78	2.11483	0.0946172	1.76764e-111	3.05576e-110
AT4G27780	2571.1	-1.64252	0.0734292	2.24978e-111	3.88576e-110
AT5G51430	1407.11	1.80755	0.0808605	3.25969e-111	5.62502e-110
AT2G38470	537.028	-2.5456	0.114023	3.6743e-111	6.3348e-110
AT2G36350	2250.78	-1.80645	0.0808921	4.19754e-111	7.23044e-110
AT1G79340	895.579	2.21097	0.0990862	5.54799e-111	9.54809e-110
AT1G27950	1179.07	-2.01357	0.0902488	6.2466e-111	1.07408e-109
AT1G02930	633.255	-3.1773	0.142611	6.4819e-111	1.11355e-109
AT2G16570	4281.01	1.6672	0.0746926	7.02358e-111	1.20553e-109
AT1G52420	1036.01	2.2155	0.099353	7.21875e-111	1.23792e-109
AT4G35260	1305.57	1.91256	0.0858202	1.26734e-110	2.1714e-109
AT5G43620	684.389	2.43491	0.109312	1.36339e-110	2.33389e-109
AT1G03860	1829.7	1.86545	0.0838178	2.15947e-110	3.69334e-109
AT4G16500	1392.69	-2.04654	0.0919828	2.42942e-110	4.15135e-109
AT1G21590	414.853	-2.9506	0.13278	3.20721e-110	5.47556e-109
AT1G53750	12985.2	1.39586	0.0627015	3.38544e-110	5.77473e-109
AT5G44380	335.739	-3.72606	0.167895	4.80884e-110	8.19546e-109
AT1G10070	683.703	-2.43479	0.109687	6.036e-110	1.02777e-108
AT4G32940	1687.01	-1.70101	0.076563	6.48276e-110	1.10287e-108
AT4G28550	545.578	-2.87751	0.129762	7.91911e-110	1.34604e-108
AT3G02480	6991.58	-1.5283	0.0688228	8.5834e-110	1.45766e-108
AT1G32230	15699.1	1.29483	0.0582707	9.24937e-110	1.56938e-108
AT4G23850	581.784	2.68357	0.120984	1.00031e-109	1.69578e-108
AT3G13110	1261.94	1.89343	0.0853935	1.56183e-109	2.64535e-108
AT1G11860	1828.59	-1.90262	0.085839	1.78052e-109	3.01311e-108
AT5G63110	996.92	2.18056	0.0984335	2.00265e-109	3.38605e-108
AT3G10800	5089.36	1.68869	0.076169	2.07795e-109	3.51028e-108
AT4G27870	1907.28	-1.66012	0.0749036	2.25106e-109	3.79938e-108
AT5G47120	4706.89	1.7765	0.0801691	2.34964e-109	3.96229e-108
AT5G09640	315.413	-3.50574	0.15843	2.63797e-109	4.44463e-108
AT5G66880	5420.09	1.70493	0.0770065	2.6519e-109	4.46418e-108
AT1G01720	31912.3	-1.34692	0.060744	2.80365e-109	4.71552e-108
AT1G27330	341.702	4.46881	0.20187	4.35925e-109	7.32552e-108
AT1G79440	430.203	-2.78134	0.125891	5.65097e-109	9.48792e-108
AT2G41290	388.028	-3.13631	0.142028	6.26118e-109	1.05033e-107
AT1G28200	2120.24	1.62413	0.073445	8.01375e-109	1.34316e-107
AT3G14595	2608.01	-1.83429	0.0830101	8.09489e-109	1.35558e-107
AT3G61050	1321.91	-1.92845	0.0873007	8.76778e-109	1.46699e-107
AT2G25930	2608.49	1.59285	0.0721177	1.22874e-108	2.05408e-107
AT1G11840	5392.8	-1.87938	0.0851421	1.32836e-108	2.2187e-107
AT2G43720	726.122	2.48762	0.112837	1.56051e-108	2.60418e-107
AT2G27200	1338.16	1.97736	0.0896013	1.63288e-108	2.72261e-107
AT4G31160	8309.88	1.78649	0.080983	2.15022e-108	3.58209e-107
AT5G35620	2704.9	1.63882	0.0743219	2.93391e-108	4.88343e-107
AT4G32030	780.181	2.31613	0.105178	3.30957e-108	5.50394e-107
AT1G25310	991.494	2.22783	0.101147	3.54633e-108	5.8926e-107
AT3G50440	459.313	3.12775	0.142077	3.95316e-108	6.56292e-107
AT1G56560	1349.54	1.80874	0.0821236	4.59601e-108	7.62359e-107
AT1G15780	2405.07	1.6726	0.0759618	5.66242e-108	9.38442e-107
AT5G40780	1348.97	-2.0068	0.0912509	6.80686e-108	1.12714e-106
AT4G33650	1777.27	1.8317	0.0833252	1.09043e-107	1.80408e-106
AT3G54050	356.619	-3.31171	0.150892	1.32321e-107	2.18733e-106
AT4G14360	786.156	-2.52349	0.115026	1.86181e-107	3.07501e-106
AT4G05120	412.684	-3.37514	0.154021	2.14248e-107	3.53554e-106
AT5G48120	1618.74	1.71786	0.0782437	2.28394e-107	3.76576e-106
AT5G55750	6444.76	-1.59103	0.0724798	2.5755e-107	4.24285e-106
AT3G12630	2830	2.2506	0.102636	2.68539e-107	4.4201e-106
AT3G13150	850.451	2.08635	0.0951937	4.33656e-107	7.13182e-106
AT5G40840	1467.15	-1.7548	0.0800731	5.06341e-107	8.32006e-106
AT2G33830	3799.02	-1.89266	0.0863983	5.45302e-107	8.95262e-106
AT5G42150	1039.98	2.06366	0.0943169	9.98038e-107	1.63716e-105
AT5G51300	2317.2	2.00589	0.091699	1.00667e-106	1.64991e-105
AT3G17390	2021.58	2.18782	0.100116	1.38985e-106	2.27599e-105
AT1G72330	2551.33	1.5115	0.0690736	2.04336e-106	3.34333e-105
AT5G57890	371.272	-3.25577	0.149376	3.70208e-106	6.05217e-105
AT3G46930	1394.12	1.76248	0.0807366	3.79575e-106	6.20005e-105
AT2G36640	17046.3	-1.87954	0.0861523	3.99035e-106	6.51239e-105
AT1G21460	1066.85	-2.13249	0.0978852	6.13005e-106	9.99599e-105
AT5G51280	6096.47	1.44835	0.0664565	1.03797e-105	1.69114e-104
AT2G29310	266.333	-4.36733	0.200686	1.10421e-105	1.79754e-104
AT4G05410	1657.8	1.881	0.086448	1.28791e-105	2.09482e-104
AT4G13010	5826.71	-1.53266	0.0703897	1.3938e-105	2.26513e-104
AT5G01720	1086.84	-1.82296	0.0837779	1.42673e-105	2.31669e-104
AT5G07190	301.66	-3.61898	0.16658	1.7054e-105	2.76686e-104
AT4G20850	7730.88	-1.73209	0.0796288	1.77671e-105	2.88012e-104
AT2G21410	1075.9	-1.8696	0.0859649	1.79797e-105	2.91213e-104
AT4G28480	2474.15	1.57844	0.0725495	1.88326e-105	3.04771e-104
AT4G35300	1795.14	-1.5891	0.0730488	1.93474e-105	3.12839e-104
AT5G23540	6953.18	1.54268	0.0709013	1.96548e-105	3.17544e-104
AT1G16470	799.193	2.39819	0.110422	2.23365e-105	3.60567e-104
AT1G10230	488.154	2.9589	0.136424	3.7234e-105	6.00546e-104
AT2G40840	469.768	-2.59216	0.119505	4.13377e-105	6.66177e-104
AT1G72430	4368.94	4.20666	0.19433	4.36813e-105	7.03356e-104
AT5G55410	4892.62	-1.83082	0.0843461	4.42492e-105	7.11905e-104
AT5G43970	1958.23	1.61978	0.074734	1.12641e-104	1.81072e-103
AT3G22370	340.847	5.00329	0.230919	2.44473e-104	3.92666e-103
AT3G14200	835.231	2.28407	0.105693	2.63384e-104	4.22688e-103
AT5G65710	458.017	-2.78491	0.129007	3.63152e-104	5.82313e-103
AT2G36500	269.587	-4.62993	0.214674	7.11957e-104	1.14067e-102
AT5G63530	283.323	-3.85843	0.178998	8.18469e-104	1.31023e-102
AT5G13460	423.249	-2.96832	0.137917	1.41283e-103	2.25983e-102
AT3G12780	725.27	-2.27937	0.105882	1.56816e-103	2.50619e-102
AT4G36990	886.785	2.00443	0.0930638	1.63365e-103	2.60869e-102
AT3G08530	8959.86	1.62408	0.0755933	1.86078e-103	2.96892e-102
AT5G48180	7089.16	1.79441	0.0835093	2.41551e-103	3.85082e-102
AT3G29575	278.88	-4.42124	0.205574	2.97962e-103	4.7462e-102
AT1G70000	323.486	4.35889	0.20278	2.98392e-103	4.74911e-102
AT1G78300	473.91	3.24186	0.150767	3.23039e-103	5.13715e-102
AT5G51830	10512	1.70729	0.0793545	3.29406e-103	5.23407e-102
AT2G34315	696.725	-2.42411	0.112838	3.56668e-103	5.66258e-102
AT1G64660	2861.75	-1.64615	0.0765395	3.96085e-103	6.2832e-102
AT5G53280	1297.92	-2.42655	0.113014	4.52841e-103	7.17762e-102
AT1G60790	425.747	-2.93632	0.136833	4.83561e-103	7.65823e-102
AT1G76590	9091	-1.3725	0.063808	5.03643e-103	7.96972e-102
AT4G12600	944.603	2.15933	0.100587	6.16764e-103	9.75176e-102
AT3G05165	352.957	3.45746	0.161083	6.68412e-103	1.05597e-101
AT1G11930	1468.87	-1.90685	0.0889392	1.28923e-102	2.03508e-101
AT3G60690	265.725	-4.07649	0.190402	1.97065e-102	3.10818e-101
AT5G40880	1534	1.6875	0.0787451	2.03167e-102	3.20179e-101
AT4G16155	330.884	-3.64591	0.17055	2.36067e-102	3.71723e-101
AT2G42980	309.831	-3.73378	0.17451	2.54738e-102	4.00796e-101
AT2G44798	398.543	6.01587	0.280178	3.18012e-102	4.9994e-101
AT5G53140	830.507	-2.05446	0.0960781	3.93285e-102	6.17771e-101
AT5G23890	637.373	-2.9013	0.135918	5.722e-102	8.98078e-101
AT3G03660	1074.66	8.70601	0.404049	6.58475e-102	1.03265e-100
AT2G24050	4947.56	1.55213	0.0726409	6.66267e-102	1.04402e-100
AT3G26395	824.245	-2.52086	0.118136	6.97523e-102	1.09211e-100
AT4G15000	5767.03	1.61254	0.0755086	7.41372e-102	1.15982e-100
AT2G33520	2202.81	-1.68792	0.0790457	9.98057e-102	1.56011e-100
AT5G40850	3639.86	1.39172	0.0651267	1.03009e-101	1.60888e-100
AT1G20650	680.241	-2.42533	0.11381	1.43587e-101	2.24084e-100
AT3G61990	2061.51	-1.7338	0.081267	1.65864e-101	2.5864e-100
AT4G31860	4197.06	-1.39127	0.0651956	1.77772e-101	2.76986e-100
AT5G52070	1043.14	-1.8947	0.0889122	2.23723e-101	3.48299e-100
AT5G20730	2524.78	1.62029	0.0759933	2.3319e-101	3.62745e-100
AT2G15490	349.276	4.26551	0.200215	2.83562e-101	4.40745e-100
AT5G01020	905.155	-2.10751	0.0990114	3.1074e-101	4.82599e-100
AT5G15750	1039.03	1.93299	0.0907882	3.51857e-101	5.46016e-100
AT5G19540	1795.81	-1.72347	0.0809868	4.58361e-101	7.10717e-100
AT5G49990	4041.82	-1.34867	0.0633221	4.65496e-101	7.212e-100
AT2G11225	1539.15	-1.90483	0.0895534	4.8905e-101	7.57085e-100
AT4G36900	3116.84	-1.65479	0.0778211	7.18994e-101	1.11216e-99
AT3G49590	346.837	3.69297	0.173995	8.46604e-101	1.3085e-99
AT5G14120	6191.97	-1.42745	0.0671299	9.79622e-101	1.51288e-99
AT3G22200	525.836	-2.51376	0.118479	1.07439e-100	1.6579e-99
AT2G05920	1306.41	-1.85305	0.0873279	1.51464e-100	2.33539e-99
AT3G13940	2137.05	1.72144	0.081081	1.56547e-100	2.41182e-99
AT4G26780	1814.38	1.84398	0.0869837	1.80449e-100	2.77785e-99
AT5G65207	4822.19	1.63354	0.0769759	1.94901e-100	2.99793e-99
AT1G06780	500.793	2.78986	0.131792	2.46182e-100	3.7837e-99
AT4G15880	1101.63	1.87082	0.0882676	2.70458e-100	4.1535e-99
AT3G50350	470.448	2.71978	0.128577	5.09503e-100	7.81833e-99
AT3G14415	1196.69	1.92309	0.0908862	5.58713e-100	8.56664e-99
AT1G15440	3504.03	1.51686	0.071667	6.93641e-100	1.0627e-98
AT1G50640	1863.86	1.55953	0.0736947	7.33518e-100	1.1229e-98
AT2G39390	830.723	2.12989	0.100812	8.8061e-100	1.347e-98
AT1G10840	4143.7	1.36933	0.0647168	9.26316e-100	1.41579e-98
AT1G20220	1657.82	2.13534	0.101135	1.13651e-99	1.73567e-98
AT2G23810	1018	2.2297	0.105661	1.38571e-99	2.11457e-98
AT5G51210	1113.92	-1.94066	0.0919209	1.39327e-99	2.12444e-98
AT1G64520	3077.46	1.67689	0.0793948	1.58665e-99	2.41738e-98
AT3G44798	702.022	-2.56924	0.121855	1.62399e-99	2.47232e-98
AT3G23790	1662.44	-1.74001	0.0824183	1.67465e-99	2.54743e-98
AT5G63860	2302.15	-1.53157	0.0725132	1.69093e-99	2.57016e-98
AT2G25970	4355.14	1.4917	0.0706314	1.94349e-99	2.95171e-98
AT3G08720	2778.13	-1.50864	0.0714425	1.95014e-99	2.95948e-98
AT1G17430	244.586	-4.4236	0.209747	2.08589e-99	3.163e-98
AT5G09990	663.109	-2.52638	0.11996	2.84218e-99	4.30643e-98
AT1G30200	1455.15	-1.64297	0.0779009	2.89603e-99	4.38457e-98
AT2G43210	1306.45	-1.68148	0.079735	2.94291e-99	4.45204e-98
AT1G78340	364.43	3.6931	0.175561	3.07617e-99	4.64999e-98
AT2G17420	1018.7	2.1781	0.103413	3.64912e-99	5.51175e-98
AT1G21410	1297.83	-1.81874	0.0863219	3.72055e-99	5.61523e-98
AT1G64563	421.775	2.93012	0.139267	3.84804e-99	5.80309e-98
AT2G35900	1764.86	1.81787	0.0863335	3.88093e-99	5.84812e-98
AT3G57940	1192.3	1.87458	0.0891833	1.24006e-98	1.86717e-97
AT4G37390	5079.64	1.57215	0.0747802	1.32356e-98	1.99133e-97
AT4G04340	1582.79	-1.65145	0.0786106	1.64986e-98	2.48033e-97
AT3G26950	890.83	-2.32521	0.110842	1.69168e-98	2.54121e-97
AT3G58510	2427.79	1.93257	0.0920897	2.10862e-98	3.16506e-97
AT2G05840	2103.78	1.59366	0.0758915	2.13256e-98	3.19851e-97
AT3G48580	900.789	-2.26504	0.108064	2.539e-98	3.80515e-97
AT1G04360	244.205	-4.2726	0.203726	2.58154e-98	3.86588e-97
AT2G45560	4347.94	-1.39342	0.0664218	3.27462e-98	4.89997e-97
AT3G04090	1015.34	1.94944	0.0930315	4.39854e-98	6.57664e-97
AT1G73880	4158.66	1.36409	0.0650434	4.82746e-98	7.21236e-97
AT1G49900	552.223	7.19834	0.341814	6.56291e-98	9.79756e-97
AT3G30775	15642.6	-1.36064	0.0649312	6.63252e-98	9.89381e-97
AT1G14810	1212.5	1.84134	0.0879692	7.4688e-98	1.11327e-96
AT1G07250	753.076	-2.11663	0.101185	7.50566e-98	1.1179e-96
AT1G51660	590.057	2.36307	0.112991	7.81446e-98	1.16299e-96
AT4G02195	712.593	2.14267	0.102471	7.91373e-98	1.17685e-96
AT3G15790	747.327	-2.29781	0.10993	8.97443e-98	1.33356e-96
AT1G22500	1501.09	1.84345	0.0881419	9.3923e-98	1.39458e-96
AT3G30460	302.719	-6.01598	0.286946	1.03761e-97	1.53947e-96
AT4G18130	3748.49	-1.46484	0.0700287	1.29585e-97	1.92114e-96
AT1G72560	1291.33	1.79869	0.0861246	1.64303e-97	2.43396e-96
AT1G27760	6371.01	1.31452	0.062886	2.10393e-97	3.11433e-96
AT5G59180	554.427	2.49092	0.119427	2.35986e-97	3.49048e-96
AT2G23460	988.255	2.26486	0.108653	4.05463e-97	5.99264e-96
AT2G01275	247.726	-4.65227	0.223492	6.39172e-97	9.43956e-96
AT4G36730	597.281	-2.40486	0.115602	7.16501e-97	1.05735e-95
AT5G45830	618.708	-2.45817	0.118226	7.688e-97	1.13366e-95
AT4G19010	669.785	2.17336	0.104448	8.35917e-97	1.23168e-95
AT4G14880	3702.83	-1.5132	0.0727054	1.09422e-96	1.61104e-95
AT5G51130	1366.81	1.74053	0.0837123	1.42434e-96	2.09549e-95
AT3G26744	2266.01	-1.52761	0.0734501	1.50745e-96	2.21607e-95
AT5G58060	875.219	1.94331	0.0935303	1.74588e-96	2.56462e-95
AT1G11100	792.389	2.31039	0.111329	2.1672e-96	3.18109e-95
AT1G22110	495.629	2.98975	0.144152	2.20967e-96	3.24096e-95
AT2G36320	2633.16	1.64689	0.0792759	2.23861e-96	3.28091e-95
AT1G17720	1889.49	1.56618	0.0753909	2.36915e-96	3.46959e-95
AT2G21640	303.547	4.71788	0.227144	2.45481e-96	3.5923e-95
AT3G26810	1046.49	1.81015	0.0872164	3.2246e-96	4.71521e-95
AT3G57290	4667.75	1.27397	0.0613464	3.84592e-96	5.61948e-95
AT3G51880	9255.93	-1.37934	0.0664356	4.01797e-96	5.86642e-95
AT5G07870	321.468	4.72408	0.227912	4.42189e-96	6.45127e-95
AT1G25540	2070.46	1.66807	0.0804738	5.10441e-96	7.44139e-95
AT3G58200	305.169	-3.39346	0.164045	7.02324e-96	1.0231e-94
AT5G67570	946.235	-2.11194	0.102068	8.1115e-96	1.18074e-94
AT3G09600	625.449	-2.38266	0.115174	8.30872e-96	1.20853e-94
AT2G32730	5162.81	1.63929	0.079156	8.48374e-96	1.23306e-94
AT3G19990	3977.22	-1.51741	0.0734034	2.07083e-95	3.00754e-94
AT1G24735	2004.21	-1.68857	0.0817644	2.66906e-95	3.87346e-94
AT5G14760	284.976	4.42628	0.214388	2.94532e-95	4.27116e-94
AT3G22310	3447.73	1.95288	0.0946705	3.51004e-95	5.08625e-94
AT2G22450	857.69	-1.85706	0.0900327	3.8999e-95	5.64694e-94
AT2G25880	285.724	-3.33899	0.162119	4.27712e-95	6.18849e-94
AT4G31300	2886.53	1.59353	0.0772768	5.58748e-95	8.07835e-94
AT3G06810	4777.34	-1.3426	0.0650855	6.05202e-95	8.74342e-94
AT3G56880	3799.68	-1.5202	0.0737531	6.42705e-95	9.27826e-94
AT3G22230	5275.07	1.71294	0.0831255	6.92776e-95	9.99362e-94
AT3G62600	377.702	3.09846	0.150708	7.77171e-95	1.12027e-93
AT3G22960	1158.69	-1.83984	0.0893492	8.40391e-95	1.21049e-93
AT5G54860	556.977	2.36962	0.115143	8.96391e-95	1.29019e-93
AT1G06070	1765.82	1.55868	0.0756692	9.4999e-95	1.36631e-93
AT3G05530	6161.71	1.40066	0.0680084	9.58781e-95	1.37793e-93
AT5G52420	9927.12	-1.49947	0.0728201	1.11073e-94	1.59511e-93
AT1G11680	1324.78	1.87318	0.0910103	1.11457e-94	1.59943e-93
AT3G22840	651.081	-2.42811	0.118142	1.18208e-94	1.69504e-93
AT1G18850	1568.59	1.80498	0.0878015	1.77368e-94	2.54148e-93
AT5G39530	244.291	-4.77693	0.232337	1.81094e-94	2.59294e-93
AT5G53590	319.054	3.65485	0.178153	3.28424e-94	4.69895e-93
AT5G05440	2771.65	1.76662	0.0860606	3.39844e-94	4.85874e-93
AT1G17780	1186.87	1.96556	0.0958602	4.75102e-94	6.78747e-93
AT2G03890	2800.03	1.46042	0.0711384	4.84051e-94	6.9102e-93
AT1G19680	792.633	-1.99752	0.0974584	4.94724e-94	7.05733e-93
AT5G45750	371.271	3.53435	0.172563	5.0559e-94	7.207e-93
AT1G15125	432.114	-2.51127	0.12265	5.81593e-94	8.28426e-93
AT4G01310	446.461	-2.63034	0.128488	6.72331e-94	9.56966e-93
AT1G11700	278.281	-3.26233	0.159468	7.50609e-94	1.06759e-92
AT3G57030	928.17	-2.02699	0.0990195	8.51498e-94	1.2102e-92
AT1G69640	1003.71	1.89609	0.0925778	8.57946e-94	1.21846e-92
AT5G57870	6417.32	1.47891	0.072184	1.0012e-93	1.42086e-92
AT5G16210	1040.87	-1.934	0.0945558	1.2935e-93	1.83433e-92
AT1G22410	560.68	-2.22477	0.108872	1.54652e-93	2.19153e-92
AT5G25900	4388.26	-1.27075	0.0620788	1.56648e-93	2.21818e-92
AT4G16830	7684.18	-1.42954	0.0698287	1.69982e-93	2.40523e-92
AT3G08943	2396.7	1.68186	0.0822442	1.70644e-93	2.41282e-92
AT4G02690	2914.07	-1.59701	0.078107	1.95935e-93	2.7684e-92
AT1G67280	3520.3	-1.33041	0.0650539	2.25763e-93	3.18749e-92
AT2G25210	932.452	1.93248	0.0945987	2.28214e-93	3.21974e-92
AT1G17090	675.498	-2.27788	0.111602	2.3787e-93	3.35351e-92
AT3G27880	559.951	2.36072	0.115684	2.7843e-93	3.92246e-92
AT1G08340	474.132	2.61996	0.128406	2.78687e-93	3.92321e-92
AT5G07480	292.357	4.00579	0.196387	3.48297e-93	4.89956e-92
AT2G24490	680.723	2.1294	0.104388	3.80492e-93	5.34855e-92
AT4G27940	536.96	-2.2536	0.110526	3.92379e-93	5.51162e-92
AT1G01170	2404.83	-1.79267	0.0879326	5.63897e-93	7.9151e-92
AT5G54290	718.193	-2.17919	0.106989	5.98126e-93	8.38944e-92
AT1G51980	4481.19	1.30689	0.0640427	6.37254e-93	8.93176e-92
AT5G57020	1535.24	1.63598	0.080224	6.69505e-93	9.37696e-92
AT1G64810	2273.38	-1.58661	0.0778315	6.96286e-93	9.74497e-92
AT5G15400	3355.62	1.31115	0.0642813	7.73142e-93	1.08128e-91
AT3G03950	4005.71	1.29722	0.0636008	8.12322e-93	1.13525e-91
AT3G01490	712.604	-2.04676	0.100555	8.8002e-93	1.22896e-91
AT1G09100	2250.11	1.4855	0.072916	1.0443e-92	1.45733e-91
AT4G28470	2204.78	1.47666	0.0725414	1.56991e-92	2.18923e-91
AT1G11950	507.199	-2.31943	0.114182	1.87629e-92	2.61458e-91
AT1G45000	3955.96	1.40847	0.0692302	1.98776e-92	2.76792e-91
AT5G10540	1103.66	-1.87609	0.0923186	1.99061e-92	2.76988e-91
AT3G32930	605.648	-2.15843	0.106269	2.05033e-92	2.85091e-91
AT3G06500	386.419	2.91795	0.143793	2.43149e-92	3.37847e-91
AT1G02080	6009.53	1.29424	0.0636306	2.46878e-92	3.42782e-91
AT1G59860	374.019	2.85878	0.140857	2.50082e-92	3.4698e-91
AT3G29260	230.937	-5.14936	0.253242	2.52103e-92	3.49532e-91
AT5G44730	620.832	2.54561	0.125525	2.84287e-92	3.9387e-91
AT5G10940	1189.96	-1.67554	0.0825287	3.50877e-92	4.85779e-91
AT5G62540	1066.22	2.17207	0.107137	3.79333e-92	5.24798e-91
AT3G15010	2678.29	1.44878	0.0713276	3.81993e-92	5.28099e-91
AT5G17310	1406.54	-1.68674	0.0831091	4.02274e-92	5.55738e-91
AT5G25100	1011.22	1.80287	0.0888366	4.08927e-92	5.64524e-91
AT3G57610	1195.6	1.85411	0.0914065	4.29638e-92	5.92692e-91
AT5G22650	5974.19	1.2235	0.0601864	4.64221e-92	6.39941e-91
AT3G56750	569.101	-2.61097	0.128928	4.68192e-92	6.44953e-91
AT3G07640	576.524	2.30888	0.114006	6.75116e-92	9.29334e-91
AT4G36130	3454.73	1.4356	0.0707856	7.16605e-92	9.85741e-91
AT1G77850	591.055	2.39734	0.118535	9.06969e-92	1.24671e-90
AT3G17205	1771.42	1.53439	0.0757579	1.09617e-91	1.50571e-90
AT4G02400	2743.12	1.90494	0.0941766	1.36406e-91	1.87235e-90
AT5G57480	335.509	-2.83656	0.140516	1.87515e-91	2.57206e-90
AT3G47060	946.776	-1.92809	0.0954434	2.27273e-91	3.11517e-90
AT2G27090	2172.2	1.63721	0.0810029	2.41382e-91	3.30622e-90
AT5G17810	360.412	2.94211	0.145831	2.65688e-91	3.63654e-90
AT1G70290	4276.28	1.42157	0.070336	2.76192e-91	3.77763e-90
AT4G21326	369.959	-2.78096	0.137956	3.50295e-91	4.78778e-90
AT1G03850	312.468	5.43835	0.269005	4.02802e-91	5.50154e-90
AT5G30500	413.116	-2.96379	0.147172	4.32944e-91	5.90903e-90
AT4G36648	3247.83	1.86664	0.0925511	4.46225e-91	6.08597e-90
AT4G15415	1130.9	1.76505	0.0874969	4.53152e-91	6.17608e-90
AT3G27380	645.384	2.15045	0.106754	5.85335e-91	7.97198e-90
AT3G55340	810.975	1.94088	0.0962933	6.16729e-91	8.39361e-90
AT1G75410	274.352	3.98402	0.197851	1.01704e-90	1.3832e-89
AT2G34660	1500.59	1.86658	0.0928236	1.37622e-90	1.87038e-89
AT3G15000	7052.91	1.33266	0.0662527	2.28403e-90	3.10197e-89
AT2G45730	1526.4	1.7014	0.0846752	2.33124e-90	3.16385e-89
AT1G72880	871.361	1.904	0.0948254	2.8423e-90	3.85472e-89
AT3G13062	563.591	2.47244	0.123355	4.14351e-90	5.61547e-89
AT1G68240	1038.9	-1.78828	0.0891446	4.39812e-90	5.95633e-89
AT3G54620	1299.91	1.69824	0.084636	4.52538e-90	6.12437e-89
AT1G27210	389.965	2.7114	0.135403	6.32553e-90	8.55457e-89
AT1G61040	3395.02	1.42731	0.0711677	6.7142e-90	9.07383e-89
AT2G02220	3051.18	1.39297	0.0695193	8.23825e-90	1.11257e-88
AT1G28140	672.468	-2.19127	0.109531	9.03692e-90	1.21957e-88
AT1G72480	306.936	-3.0486	0.152525	1.00792e-89	1.35929e-88
AT2G16280	656.866	-2.25277	0.112669	1.04924e-89	1.41401e-88
AT5G49440	6936.08	1.45089	0.0724393	1.15617e-89	1.55703e-88
AT1G21660	902.938	-1.8666	0.0933341	1.39702e-89	1.88007e-88
AT1G78390	640.898	2.47537	0.123949	1.55486e-89	2.09103e-88
AT2G37250	987.317	1.85931	0.0930156	1.70393e-89	2.2899e-88
AT5G05870	367.294	-2.66215	0.133335	1.7702e-89	2.3773e-88
AT4G21810	1419	1.64364	0.0821822	1.8408e-89	2.47039e-88
AT5G65480	3653.37	1.49369	0.074685	1.87237e-89	2.51101e-88
AT3G08690	6296.75	1.66371	0.0832485	1.985e-89	2.66021e-88
AT1G30630	1099.17	1.78349	0.0892533	2.08648e-89	2.79426e-88
AT2G34360	385.205	-2.9075	0.145809	2.19605e-89	2.93895e-88
AT3G52230	3824.44	-1.44865	0.0724635	2.29817e-89	3.07348e-88
AT5G53990	223.851	-4.719	0.236357	2.59989e-89	3.47458e-88
AT1G69680	464.769	2.60827	0.130701	2.61922e-89	3.49798e-88
AT5G61230	2268.92	1.46274	0.0732105	3.09329e-89	4.12825e-88
AT3G62750	215.775	-4.3346	0.21743	4.04492e-89	5.39454e-88
AT5G64300	3071.41	1.5249	0.0764329	5.0922e-89	6.78655e-88
AT4G24200	2877.25	1.62294	0.081386	5.38987e-89	7.17829e-88
AT2G21500	354.685	-2.79035	0.140214	5.63617e-89	7.50113e-88
AT1G14650	4137.72	2.02116	0.101448	5.72046e-89	7.60805e-88
AT5G64490	287.606	3.67846	0.184815	6.14616e-89	8.16858e-88
AT4G02970	2211.94	1.76323	0.0884772	6.26769e-89	8.32436e-88
AT1G09500	588.783	-2.32056	0.116578	6.29717e-89	8.35774e-88
AT5G08500	2170.46	1.45371	0.0728811	6.48069e-89	8.59539e-88
AT3G53890	853.962	2.05528	0.103261	8.65533e-89	1.14717e-87
AT3G23620	2161.12	1.73276	0.0870176	9.26879e-89	1.22764e-87
AT5G27410	599.407	-2.64781	0.133282	1.04976e-88	1.38944e-87
AT2G20180	1523.03	1.6301	0.0819592	1.18629e-88	1.56906e-87
AT1G48630	1090.98	2.0935	0.105296	1.47163e-88	1.94514e-87
AT1G64740	520.102	2.35735	0.118673	1.53727e-88	2.0305e-87
AT5G48160	5048.37	-1.42427	0.0716019	1.7799e-88	2.34937e-87
AT3G18210	383.877	2.83745	0.142961	1.84113e-88	2.42852e-87
AT4G04620	502.692	2.49209	0.125621	2.11814e-88	2.792e-87
AT1G30500	1138.77	-1.76736	0.0889864	2.26626e-88	2.9852e-87
AT5G67470	745.998	2.2062	0.111209	2.87697e-88	3.78706e-87
AT2G19385	854.582	1.89121	0.0953063	3.01933e-88	3.97174e-87
AT3G05090	1886.74	1.44506	0.0727815	3.82583e-88	5.0292e-87
AT1G76850	1272.5	-1.82625	0.0921037	4.0922e-88	5.37569e-87
AT2G16510	816.047	1.97394	0.0995515	4.25701e-88	5.58838e-87
AT3G28345	1948.34	1.82051	0.0918634	4.81622e-88	6.31817e-87
AT5G60580	1217.07	-1.92574	0.0971787	4.94227e-88	6.47912e-87
AT5G09970	4747.49	1.71131	0.0863551	6.0147e-88	7.87967e-87
AT5G44410	366.473	-2.69902	0.136458	6.61762e-88	8.66364e-87
AT1G65410	809.158	-1.89569	0.0957621	7.65467e-88	1.00145e-86
AT1G19650	267.314	-3.20593	0.162253	9.62105e-88	1.25786e-86
AT3G05060	2862.8	1.50534	0.0760377	1.10129e-87	1.43885e-86
AT1G68830	900.17	-2.00283	0.101394	1.53329e-87	2.0019e-86
AT1G03360	658.242	2.05887	0.104257	1.82495e-87	2.38109e-86
AT3G61800	1617.66	1.69702	0.0859194	2.3497e-87	3.06368e-86
AT5G67510	816.96	1.99812	0.101206	2.41794e-87	3.15052e-86
AT1G18540	4935.91	1.24834	0.063149	2.59336e-87	3.37681e-86
AT2G37760	753.642	2.01661	0.10228	3.24425e-87	4.22147e-86
AT4G02370	1158.7	1.77033	0.0897916	4.21944e-87	5.4867e-86
AT2G41430	3987.5	1.71272	0.0868718	4.53208e-87	5.88926e-86
AT1G48440	855.11	1.91946	0.0974278	4.90586e-87	6.37067e-86
AT1G02920	427.348	-3.0364	0.154424	5.33114e-87	6.91827e-86
AT2G32000	1151.09	-1.77145	0.0899041	5.46121e-87	7.08229e-86
AT1G32928	297.208	3.50065	0.178061	7.44895e-87	9.65356e-86
AT1G07040	1183.77	-1.73382	0.0881108	8.81742e-87	1.14194e-85
AT5G14520	4986.29	1.19698	0.0607432	9.80372e-87	1.26882e-85
AT3G01540	6653.17	1.47331	0.0748631	1.15829e-86	1.49807e-85
AT4G34630	1203.41	5.88031	0.299954	1.54327e-86	1.99466e-85
AT3G11220	665.832	2.11844	0.107886	1.90262e-86	2.45745e-85
AT1G07420	265.984	-3.16543	0.161404	1.92283e-86	2.4819e-85
AT5G23070	1558.88	1.63214	0.0830929	1.9382e-86	2.50006e-85
AT2G25110	583.149	2.20876	0.112595	2.17342e-86	2.80159e-85
AT3G61080	454.375	-2.30091	0.117472	3.66976e-86	4.72724e-85
AT1G77570	994.701	2.17539	0.111019	3.82054e-86	4.91818e-85
AT1G73240	766.143	2.11963	0.108166	3.93391e-86	5.06074e-85
AT4G29900	1275.71	-1.66269	0.0848419	4.58209e-86	5.89065e-85
AT2G36290	490.203	-2.4705	0.126318	5.56773e-86	7.15299e-85
AT5G02580	556.865	-2.11435	0.108071	6.37616e-86	8.18615e-85
AT5G62790	556.335	-2.53277	0.129554	6.4609e-86	8.28941e-85
AT3G52500	805.924	1.85931	0.0950002	6.75766e-86	8.66438e-85
AT2G44980	955.215	-1.78368	0.0911322	6.84198e-86	8.76666e-85
AT3G51940	514.074	-2.31545	0.118482	8.64699e-86	1.10721e-84
AT3G53720	331.277	-2.9777	0.152444	8.79478e-86	1.12538e-84
AT2G23110	17734.6	-1.48253	0.0757554	9.43115e-86	1.20601e-84
AT1G76130	395.735	-2.56137	0.131142	1.00883e-85	1.28918e-84
AT5G13390	1482.78	-1.51322	0.077389	1.25181e-85	1.59864e-84
AT5G13200	809.345	1.9546	0.100042	1.33273e-85	1.70085e-84
AT4G09580	654.537	2.30553	0.118113	1.36363e-85	1.73913e-84
AT3G62240	2465.04	1.55321	0.0794842	1.75883e-85	2.24166e-84
AT4G18810	278.775	-3.28421	0.1686	2.56157e-85	3.26261e-84
AT5G57930	493.22	-2.29279	0.117712	3.13802e-85	3.99418e-84
AT1G63800	648.202	-2.10993	0.108314	3.32189e-85	4.22542e-84
AT1G47970	3742.19	-1.38792	0.0711644	3.9144e-85	4.97581e-84
AT1G32500	1124.41	1.6803	0.086217	4.25979e-85	5.41128e-84
AT1G43860	1376.17	1.61896	0.0830707	4.4761e-85	5.68232e-84
AT4G39740	380.81	2.66887	0.13719	4.59476e-85	5.82911e-84
AT1G01940	512.121	2.37112	0.121874	4.98764e-85	6.32337e-84
AT1G07400	2849.28	1.5031	0.077177	5.95372e-85	7.54321e-84
AT1G04945	1182.57	1.87723	0.0964496	6.51284e-85	8.24617e-84
AT3G17668	317.556	-2.96392	0.152626	7.70531e-85	9.7496e-84
AT4G36195	3436.58	-1.53394	0.078872	9.86499e-85	1.24741e-83
AT3G62690	297.196	-3.09841	0.159686	1.11001e-84	1.40267e-83
AT3G05140	807.718	-1.86003	0.0957539	1.12022e-84	1.41464e-83
AT5G42790	4667.33	1.62822	0.0838097	1.34159e-84	1.69308e-83
AT4G28330	396.936	2.62921	0.13547	1.39212e-84	1.7557e-83
AT2G14960	353.865	3.0511	0.157472	1.72119e-84	2.16928e-83
AT5G53120	1498.65	1.57822	0.0812895	1.8332e-84	2.30894e-83
AT3G62940	1632.26	1.48843	0.0767362	2.90479e-84	3.65624e-83
AT5G02240	2516.48	-1.62421	0.0838559	3.14334e-84	3.95392e-83
AT2G37110	10520.9	1.59652	0.0823954	3.79369e-84	4.76885e-83
AT1G72200	250.938	-4.20528	0.217666	5.40844e-84	6.79425e-83
AT3G51800	3294.4	1.36391	0.0704042	5.43348e-84	6.82125e-83
AT3G63160	974.874	-2.02508	0.104758	6.1742e-84	7.74611e-83
AT2G45480	1212.99	-1.69013	0.087426	8.23081e-84	1.03196e-82
AT1G60900	2149.8	1.41404	0.0730861	8.74328e-84	1.0955e-82
AT3G56990	1941.86	1.63889	0.0848153	1.0718e-83	1.34204e-82
AT3G24860	423.141	2.52104	0.130719	1.45897e-83	1.82566e-82
AT4G30350	1259.23	1.60969	0.0834185	1.91464e-83	2.3943e-82
AT1G07350	1853.16	1.47206	0.0762941	2.18224e-83	2.72716e-82
AT1G49660	282.899	-3.76053	0.195583	3.12433e-83	3.90197e-82
AT4G11150	3095.89	1.40849	0.0730771	3.33999e-83	4.16861e-82
AT5G20960	44276	-1.49435	0.0775161	3.35921e-83	4.18988e-82
AT5G53570	1901.83	1.72062	0.0893528	3.61021e-83	4.50002e-82
AT2G33120	2197.76	1.49539	0.0776315	3.68667e-83	4.59236e-82
AT5G60990	1289.55	1.60245	0.0832557	4.59898e-83	5.7251e-82
AT5G11040	633.384	-1.94818	0.101422	7.0369e-83	8.7543e-82
AT1G47056	1803.75	-1.54107	0.0801794	8.29433e-83	1.0312e-81
AT1G02330	1902.55	1.48682	0.0773257	9.009e-83	1.11932e-81
AT5G11710	622.225	2.07535	0.108142	9.55902e-83	1.1869e-81
AT4G29890	206.411	-4.9835	0.259283	9.6625e-83	1.19897e-81
AT3G02040	705.887	-2.59431	0.135354	1.0596e-82	1.31396e-81
AT5G41970	2521.39	1.29034	0.0671269	1.06542e-82	1.32033e-81
AT2G42520	1091.24	1.86385	0.0971802	1.45275e-82	1.79917e-81
AT1G55090	2423.14	-1.54186	0.0803788	1.72614e-82	2.13637e-81
AT5G14600	419.148	2.69279	0.140703	1.72991e-82	2.13967e-81
AT1G17460	476.195	2.31368	0.120864	2.12112e-82	2.62186e-81
AT2G16600	3767.86	1.66052	0.0867403	2.14655e-82	2.65159e-81
AT5G07380	391.01	-2.45228	0.128254	2.79909e-82	3.45544e-81
AT2G15695	1701.57	-1.43522	0.0749297	3.26879e-82	4.03269e-81
AT1G04480	1062.94	1.78189	0.0931043	3.34324e-82	4.12191e-81
AT2G24040	320.097	3.20474	0.167773	3.43713e-82	4.23495e-81
AT3G26780	838.214	1.86287	0.0973982	3.92565e-82	4.83378e-81
AT5G61610	255.693	-3.12595	0.163695	3.98965e-82	4.90943e-81
AT3G07700	2517.13	-1.27749	0.0667941	6.6469e-82	8.17408e-81
AT1G77090	487.624	-2.48026	0.130064	6.97536e-82	8.57253e-81
AT3G23150	578.6	2.25689	0.11827	7.17265e-82	8.80937e-81
AT4G28450	1707.11	1.49901	0.078442	7.22146e-82	8.86366e-81
AT1G07080	4989.14	-1.2957	0.0677754	7.605e-82	9.32848e-81
AT3G27700	2571.99	1.55614	0.0814576	8.35916e-82	1.0247e-80
AT5G06220	671.973	-1.95728	0.102622	9.29318e-82	1.13847e-80
AT3G56110	556.123	2.10478	0.110504	1.60995e-81	1.97104e-80
AT3G06210	282.296	-2.98532	0.156967	1.85254e-81	2.2666e-80
AT2G36080	320.103	3.3031	0.173662	2.20138e-81	2.6917e-80
AT3G27770	5177.9	1.22533	0.0642743	2.33875e-81	2.85784e-80
AT3G44590	759.785	1.84703	0.0970659	2.74308e-81	3.34979e-80
AT1G68670	1267.74	1.53479	0.0806241	3.00275e-81	3.66457e-80
AT5G03850	1472.94	1.69189	0.0889273	3.09498e-81	3.77474e-80
AT5G27730	849.133	-1.80006	0.0948147	5.71731e-81	6.9686e-80
AT1G15130	5446.97	1.49397	0.0786772	7.61023e-81	9.26994e-80
AT3G16760	678.365	2.05294	0.108256	8.21449e-81	9.99966e-80
AT3G63170	754.821	-1.93125	0.101878	8.73189e-81	1.06228e-79
AT5G16520	552.89	2.20792	0.11652	9.41284e-81	1.1444e-79
AT4G35000	554.079	2.17318	0.114803	1.35295e-80	1.64385e-79
AT1G18580	379.423	2.57852	0.136281	1.40651e-80	1.70785e-79
AT1G17360	247.926	4.33847	0.228951	1.49412e-80	1.81309e-79
AT1G67090	366.076	-2.62368	0.138752	1.57769e-80	1.9133e-79
AT2G17780	201.313	-5.23919	0.276392	1.76115e-80	2.13444e-79
AT1G28340	401.51	-2.3851	0.126193	1.93155e-80	2.33948e-79
AT5G04410	9212.66	1.13887	0.0601391	2.93146e-80	3.54833e-79
AT4G34450	4881.94	-1.33129	0.0703757	3.39501e-80	4.10686e-79
AT1G56070	33049.7	1.1336	0.0598971	3.58178e-80	4.33007e-79
AT3G51510	1825.84	-1.58438	0.0838642	4.06292e-80	4.90864e-79
AT1G15110	997.66	-1.67535	0.088786	5.94484e-80	7.17396e-79
AT4G32440	523.694	2.29647	0.121824	5.94539e-80	7.17396e-79
AT1G09815	2189.49	1.45836	0.0772497	6.31629e-80	7.61673e-79
AT5G47550	1280.14	-1.79785	0.0953335	6.49448e-80	7.8267e-79
AT3G48660	2503.22	-1.509	0.080008	8.14718e-80	9.81228e-79
AT1G80920	11639.7	-1.36795	0.0726114	9.204e-80	1.10782e-78
AT5G38830	2349.59	1.35628	0.0719058	9.68182e-80	1.1646e-78
AT5G07020	279.419	-3.45065	0.183539	1.07883e-79	1.29688e-78
AT3G21790	929.289	-2.00859	0.106721	1.09863e-79	1.31987e-78
AT2G24330	1124.19	1.65892	0.0880645	1.12291e-79	1.34819e-78
AT1G20630	3203.8	-1.27163	0.0674421	1.14383e-79	1.3716e-78
AT3G62530	1432.25	1.65762	0.0879794	1.14358e-79	1.3716e-78
AT1G68580	3284.01	1.27224	0.0674239	1.15047e-79	1.3787e-78
AT5G19990	4038.82	1.24519	0.0660232	1.17137e-79	1.40287e-78
AT2G34355	2158.38	-1.5217	0.0807999	1.35011e-79	1.61594e-78
AT1G23550	1744.25	1.59071	0.0845295	1.53299e-79	1.83369e-78
AT5G02460	293.901	3.09444	0.164609	1.53609e-79	1.83626e-78
AT2G26660	1165.87	1.59101	0.0845763	2.07916e-79	2.4839e-78
AT1G49410	364.083	2.66666	0.142137	2.97985e-79	3.55771e-78
AT1G50370	598.022	2.03779	0.108564	3.01228e-79	3.59421e-78
AT1G04410	4723.48	1.27741	0.0679401	3.29685e-79	3.93131e-78
AT1G07030	2206.59	1.38495	0.0737016	3.46535e-79	4.12968e-78
AT3G02090	5537.05	1.16819	0.0621176	3.76572e-79	4.48486e-78
AT4G18910	932.371	-1.69469	0.0903029	3.95421e-79	4.70644e-78
AT4G13990	210.511	-3.98924	0.213204	7.04762e-79	8.38314e-78
AT5G05800	899.728	-1.80622	0.0965916	1.24436e-78	1.47926e-77
AT2G41210	688.924	-2.14211	0.114655	1.32347e-78	1.57232e-77
AT5G67610	1098.78	1.56378	0.083567	1.36038e-78	1.61518e-77
AT5G13070	2347.22	1.48424	0.0793124	1.38666e-78	1.64537e-77
AT1G78600	1828.49	-1.34773	0.0720153	1.5101e-78	1.79074e-77
AT4G31140	1383.31	1.74377	0.0933251	1.63012e-78	1.93186e-77
AT4G26600	1042.57	1.77548	0.0949857	1.69966e-78	2.01304e-77
AT3G50060	5498.72	-1.42535	0.0762076	1.72596e-78	2.04293e-77
AT2G39570	3923.08	-1.27303	0.0680726	2.08561e-78	2.46712e-77
AT2G26355	4890.29	-1.56688	0.0836961	2.31286e-78	2.73426e-77
AT5G24165	775.05	-2.23871	0.120161	3.18385e-78	3.76163e-77
AT3G63460	2917.71	1.59202	0.0853056	3.29818e-78	3.89432e-77
AT3G49720	399.566	2.6787	0.143798	3.48768e-78	4.11555e-77
AT5G53460	11460.1	1.53771	0.0824097	3.65456e-78	4.30983e-77
AT4G36220	261.45	-3.19887	0.171843	3.7844e-78	4.46022e-77
AT3G24500	2812.87	1.54876	0.0830613	4.76862e-78	5.61677e-77
AT4G09760	852.713	1.70902	0.0917108	5.30295e-78	6.24231e-77
AT2G44730	1561.43	-1.39909	0.0751712	9.61238e-78	1.13082e-76
AT1G78780	948.115	-1.85682	0.0999937	1.35741e-77	1.59591e-76
AT1G63300	313.504	-3.34801	0.180667	1.4125e-77	1.65967e-76
AT5G63620	882.801	-1.76074	0.0948273	1.522e-77	1.78724e-76
AT1G20693	2045.87	-1.61322	0.0868467	1.53083e-77	1.79651e-76
AT3G09720	1115.63	1.64802	0.088749	1.65953e-77	1.94636e-76
AT4G18140	225.257	4.43305	0.239128	3.1295e-77	3.66817e-76
AT4G32060	1401.62	1.64454	0.0887643	3.51645e-77	4.11921e-76
AT2G29080	2688.52	1.43164	0.0772386	4.22937e-77	4.95132e-76
AT2G43460	468.023	2.22497	0.120252	4.39574e-77	5.14297e-76
AT4G02680	866.03	-1.71717	0.0928254	5.99075e-77	7.00484e-76
AT2G16950	1297.55	1.69212	0.0914861	6.40598e-77	7.48582e-76
AT5G15090	4827.6	1.32739	0.0717181	7.59551e-77	8.87049e-76
AT1G72340	1378.1	1.53546	0.0830179	7.82865e-77	9.13722e-76
AT2G26250	630.66	1.95474	0.105857	9.79074e-77	1.14204e-75
AT4G29440	611.974	2.10791	0.114207	9.85878e-77	1.14928e-75
AT3G61130	1082.31	1.60553	0.0868659	1.00419e-76	1.16992e-75
AT5G25760	536.952	2.07853	0.112618	1.12542e-76	1.31036e-75
AT4G32330	373.175	-2.34177	0.12705	1.33665e-76	1.55536e-75
AT4G05150	1015.58	1.9055	0.103317	1.50503e-76	1.75024e-75
AT2G22010	3384.14	-1.38751	0.0751526	1.59759e-76	1.85676e-75
AT3G09230	277.55	3.26867	0.177669	2.02395e-76	2.35086e-75
AT1G12910	1428.01	1.56844	0.085103	2.46328e-76	2.85942e-75
AT5G24950	198.195	-5.02712	0.272691	2.5294e-76	2.93441e-75
AT5G62050	1525.8	1.39886	0.07588	2.71878e-76	3.15222e-75
AT4G36710	202.796	-3.71578	0.202165	2.80085e-76	3.24542e-75
AT5G15550	1580.14	1.44817	0.0785817	2.83877e-76	3.28737e-75
AT5G15860	301.669	3.5195	0.191362	3.24344e-76	3.75374e-75
AT2G39460	3424.83	1.48668	0.0807364	3.68991e-76	4.26788e-75
AT4G13530	2297.29	-1.27363	0.0691331	3.76726e-76	4.35474e-75
AT1G42440	2557.97	1.38536	0.0752522	4.28971e-76	4.95415e-75
AT5G53970	1398.12	-1.66126	0.0903448	4.29096e-76	4.95415e-75
AT3G51890	1216.52	1.54345	0.0838694	4.31912e-76	4.98368e-75
AT3G13920	13219.6	1.32231	0.0717995	4.42471e-76	5.10246e-75
AT3G62330	1083.8	-1.87996	0.102271	4.44872e-76	5.12707e-75
AT2G36850	2920.94	1.45645	0.079158	4.86697e-76	5.60575e-75
AT4G32190	1692.35	1.51525	0.0823926	5.49759e-76	6.3283e-75
AT5G52820	3340.8	1.34864	0.0733175	5.9538e-76	6.84936e-75
AT2G34300	419.082	-2.64706	0.144333	6.03988e-76	6.94424e-75
AT2G20450	797.468	1.79825	0.0979381	7.51872e-76	8.63935e-75
AT5G62690	663.483	-1.94251	0.105852	7.72286e-76	8.86862e-75
AT5G66590	1508.59	-1.67592	0.0913021	8.55487e-76	9.81821e-75
AT4G12650	1953.39	1.41471	0.0769918	8.75411e-76	1.00409e-74
AT1G07910	534.919	-2.21079	0.120608	9.39381e-76	1.07682e-74
AT1G04170	3962.78	1.17639	0.0640126	9.84929e-76	1.12836e-74
AT1G65540	631.029	-1.91098	0.104295	1.27648e-75	1.46151e-74
AT5G54170	10935.7	1.10951	0.0604443	1.27978e-75	1.46441e-74
AT4G03260	3521.43	1.1612	0.0632508	1.40197e-75	1.60328e-74
AT5G05660	1150.11	-1.59829	0.0871647	1.49672e-75	1.71061e-74
AT1G03040	1215.74	1.57553	0.0859344	1.61502e-75	1.84472e-74
AT5G18170	674.862	-1.89877	0.103712	1.6545e-75	1.8887e-74
AT2G36895	546.585	-2.07872	0.113611	1.79372e-75	2.04641e-74
AT4G28270	423.415	-2.29358	0.12541	1.87522e-75	2.13812e-74
AT2G18040	1011.87	1.87436	0.102411	1.99865e-75	2.27752e-74
AT4G09150	10118.8	1.56336	0.085337	2.13974e-75	2.43685e-74
AT3G06720	3927.38	1.26531	0.0690307	2.19187e-75	2.49475e-74
AT2G37670	499.698	-2.32106	0.126995	2.30418e-75	2.62103e-74
AT1G28640	446.343	-2.42459	0.132704	2.36524e-75	2.68889e-74
AT2G27310	518.239	-2.1159	0.115776	2.46183e-75	2.79705e-74
AT3G05545	1931.19	1.53517	0.0838577	2.56358e-75	2.91093e-74
AT2G18110	1690.53	1.60572	0.0878606	3.20417e-75	3.63618e-74
AT5G02870	4049.92	1.37007	0.0748981	3.80725e-75	4.31803e-74
AT3G29180	782.563	-1.72458	0.0943879	3.81714e-75	4.32669e-74
AT4G32300	3186.09	-1.30162	0.0711967	4.77011e-75	5.4037e-74
AT5G42270	1734.51	-1.53156	0.0838461	5.15589e-75	5.83728e-74
AT5G26710	1715.29	1.5075	0.0825297	5.6456e-75	6.38796e-74
AT3G13470	1835.9	1.81447	0.0994427	5.78873e-75	6.54605e-74
AT5G65720	8599.77	1.56951	0.0859838	6.39861e-75	7.23149e-74
AT3G27020	3586.53	-1.3079	0.0716052	6.69012e-75	7.5565e-74
AT3G10050	2409.29	1.3289	0.072754	6.75728e-75	7.62788e-74
AT3G18165	1325.1	1.4277	0.0782048	7.05059e-75	7.95432e-74
AT1G15230	5554.9	-1.3078	0.0716193	7.09689e-75	8.00187e-74
AT4G32920	1673.23	-1.55951	0.0854748	7.40628e-75	8.34582e-74
AT4G26750	1494.97	1.53452	0.0841006	7.46226e-75	8.40399e-74
AT5G61510	3778.82	-1.39186	0.0762575	7.98504e-75	8.98749e-74
AT1G08760	1052	1.56736	0.0859071	8.94566e-75	1.00628e-73
AT1G32380	2666.3	-1.44843	0.0793894	9.0535e-75	1.01782e-73
AT1G15420	2076.14	1.30822	0.0716895	9.10011e-75	1.02246e-73
AT5G64310	3754.19	1.26583	0.0693802	1.0245e-74	1.15043e-73
AT5G55510	258.679	3.1984	0.175735	1.0348e-74	1.16132e-73
AT5G20600	1769.75	1.61172	0.0884235	1.03945e-74	1.16586e-73
AT4G08555	283.485	5.88079	0.322022	1.10048e-74	1.23359e-73
AT3G46590	912.806	-1.74916	0.0960663	1.15361e-74	1.29239e-73
AT2G31320	333.364	2.6376	0.145049	1.2058e-74	1.35008e-73
AT4G18650	786.459	-1.79358	0.098515	1.23773e-74	1.38502e-73
AT3G57490	780.629	1.88878	0.103792	1.39359e-74	1.55852e-73
AT1G28280	333.198	2.69024	0.147983	1.46993e-74	1.64294e-73
AT2G17510	1171.83	1.57603	0.0865539	1.49163e-74	1.66623e-73
AT3G18370	1906.95	-1.45699	0.0800226	1.62409e-74	1.81314e-73
AT5G55920	1931.3	1.65977	0.0911952	1.67082e-74	1.86423e-73
AT5G12190	3196.36	1.66836	0.0917016	1.80565e-74	2.0135e-73
AT5G41010	297.011	2.83046	0.155798	1.81334e-74	2.02091e-73
AT5G42300	2255.77	1.42293	0.0782557	2.61975e-74	2.91794e-73
AT2G30600	657.368	-2.25449	0.124328	3.11786e-74	3.47074e-73
AT3G06430	529.077	-2.03698	0.112286	3.26973e-74	3.63769e-73
AT5G05380	344.44	2.58107	0.142313	3.32716e-74	3.69945e-73
AT3G18270	678.526	-2.04245	0.112674	3.99927e-74	4.4442e-73
AT5G03230	340.334	2.67593	0.14783	4.78775e-74	5.31733e-73
AT2G17670	720.831	2.08738	0.115174	5.10988e-74	5.67182e-73
AT3G48670	362.594	-2.56542	0.141776	5.13008e-74	5.69096e-73
AT2G47600	715.02	-1.88093	0.103872	6.60408e-74	7.3219e-73
AT5G47800	266.74	-2.85268	0.157797	6.76752e-74	7.49879e-73
AT1G68490	883.864	1.75326	0.0967892	6.83979e-74	7.57451e-73
AT4G19670	490.086	2.15765	0.119219	7.06455e-74	7.81891e-73
AT1G71695	543.195	-2.30279	0.127337	7.29599e-74	8.07043e-73
AT4G17895	944.364	1.62224	0.0896062	9.21936e-74	1.01921e-72
AT2G01650	991.209	1.70718	0.0943679	1.10737e-73	1.22351e-72
AT1G73060	464.518	-2.15698	0.119384	1.13063e-73	1.24849e-72
AT5G66720	2849.5	-1.34687	0.0745699	2.524e-73	2.78552e-72
AT1G15240	1255.96	-1.80709	0.100198	2.61531e-73	2.88463e-72
AT4G19660	317.301	2.72767	0.151366	2.63012e-73	2.89931e-72
AT3G02140	182.761	-4.387	0.243711	4.26082e-73	4.69421e-72
AT4G03205	344.051	-2.52736	0.140538	4.38269e-73	4.82572e-72
AT2G16460	276.499	2.93306	0.163064	4.47976e-73	4.92978e-72
AT1G04310	260.158	-2.9491	0.164323	7.68306e-73	8.45005e-72
AT2G22910	1430.39	-1.47889	0.0822115	8.42601e-73	9.26188e-72
AT3G26340	1548.11	1.63201	0.0908337	8.67872e-73	9.53422e-72
AT3G05520	454.7	-2.14827	0.119699	9.83527e-73	1.07986e-71
AT5G07200	415.489	2.36845	0.131993	1.00307e-72	1.10069e-71
AT4G25230	1701.36	-1.37447	0.0764617	1.01726e-72	1.11563e-71
AT4G26180	287.305	2.86723	0.159961	1.14482e-72	1.25481e-71
AT5G66200	362.12	2.80809	0.156599	1.26301e-72	1.38356e-71
AT1G08165	181.606	-4.40671	0.245583	1.3979e-72	1.52995e-71
AT5G18420	826.701	1.67551	0.0933205	1.39823e-72	1.52995e-71
AT1G57660	1304	1.50087	0.0835722	1.44937e-72	1.58501e-71
AT5G54430	2678.77	1.28304	0.0714059	1.50141e-72	1.64099e-71
AT4G10130	413.868	2.3719	0.132336	1.6693e-72	1.82345e-71
AT4G29010	5013.82	-1.1833	0.0658004	2.04355e-72	2.231e-71
AT5G53400	4191.32	1.39773	0.0780009	2.25581e-72	2.46133e-71
AT5G22030	686.698	1.88839	0.105434	2.58969e-72	2.82402e-71
AT1G14960	585.514	-2.1294	0.119055	2.8592e-72	3.11616e-71
AT3G53520	895.96	1.62256	0.0906592	4.12441e-72	4.49252e-71
AT3G03810	477.876	2.23056	0.124863	4.22971e-72	4.60463e-71
AT4G26230	1193.83	1.56471	0.0874777	4.26893e-72	4.64469e-71
AT4G00620	1254.01	1.45287	0.0811459	4.54788e-72	4.9454e-71
AT2G42270	3790.82	1.74252	0.0974609	4.83637e-72	5.25614e-71
AT2G42890	1222.93	-1.54256	0.0862408	4.88105e-72	5.30171e-71
AT5G18640	923.647	-1.61506	0.090318	5.08155e-72	5.51638e-71
AT5G07070	181.518	-5.30533	0.296336	5.96936e-72	6.4765e-71
AT3G51250	549.127	2.08858	0.117052	8.00717e-72	8.68255e-71
AT3G10200	180.172	-3.76624	0.211348	8.54814e-72	9.26393e-71
AT5G47455	271.742	3.01474	0.169254	9.64298e-72	1.04446e-70
AT1G63430	392.458	2.7598	0.154849	1.04367e-71	1.12979e-70
AT1G19230	310.982	-2.58901	0.145406	1.05221e-71	1.1384e-70
AT4G13290	360.348	-2.53728	0.142561	1.23296e-71	1.3332e-70
AT1G26665	2404.09	-1.33517	0.0747735	1.29865e-71	1.40345e-70
AT3G51430	367.162	-2.36026	0.132666	1.4483e-71	1.56429e-70
AT2G31260	1651.11	1.32412	0.0742223	1.45294e-71	1.56843e-70
AT3G24550	1236.93	1.9104	0.107275	1.47635e-71	1.5928e-70
AT2G02040	2591.93	1.22687	0.0687528	1.51023e-71	1.62845e-70
AT4G32400	945.361	1.57106	0.0881282	1.52265e-71	1.64092e-70
AT1G60850	1090.23	1.58626	0.0890055	1.58748e-71	1.70982e-70
AT1G51140	871.52	-1.86119	0.104571	1.83318e-71	1.97336e-70
AT5G38890	593.206	2.06859	0.116333	2.05053e-71	2.2061e-70
AT1G30970	858.805	1.70371	0.0957688	2.33221e-71	2.50775e-70
AT4G11740	2789.06	1.26742	0.0711411	2.40265e-71	2.58205e-70
AT4G38630	10017.5	1.28713	0.0723794	2.71267e-71	2.91359e-70
AT2G35230	550.42	2.07705	0.116946	3.54837e-71	3.80906e-70
AT2G29550	475.826	-2.20421	0.124191	3.61221e-71	3.87543e-70
AT5G51410	1648.83	1.33665	0.0752609	5.88449e-71	6.30977e-70
AT4G10030	310.199	-2.64197	0.149329	7.19296e-71	7.70852e-70
AT3G08030	611.616	-2.11822	0.119629	7.54529e-71	8.0816e-70
AT5G05920	534.837	2.04761	0.115622	8.2865e-71	8.87056e-70
AT5G27120	3385.02	1.15352	0.0649743	8.61706e-71	9.2193e-70
AT2G44510	367.393	2.59474	0.146659	9.71047e-71	1.03834e-69
AT2G02120	20037.4	-1.32959	0.074991	9.75866e-71	1.04291e-69
AT1G64795	2091.2	-1.68091	0.0949675	1.20399e-70	1.28599e-69
AT5G60300	633.994	1.96196	0.110966	1.41436e-70	1.50985e-69
AT2G19640	791.756	1.75528	0.099267	1.6531e-70	1.76374e-69
AT2G18510	3055.65	1.31272	0.0741774	1.7072e-70	1.82045e-69
AT3G07470	349.556	6.86151	0.384984	1.86581e-70	1.98848e-69
AT4G01800	1296.65	-1.82049	0.103088	2.1477e-70	2.28763e-69
AT4G30950	1332.48	-1.42496	0.0806146	2.28336e-70	2.43079e-69
AT1G22430	165.455	-4.61696	0.261417	2.40169e-70	2.55534e-69
AT3G04670	1133.77	1.5834	0.0895985	2.63423e-70	2.80121e-69
AT4G36850	3092.39	1.1591	0.0655359	2.66174e-70	2.8289e-69
AT3G03960	1802.56	1.47613	0.0836065	3.45632e-70	3.67136e-69
AT4G36580	958.291	1.65468	0.0937761	3.74892e-70	3.97998e-69
AT4G39730	1100.65	1.67515	0.0950294	4.41324e-70	4.68265e-69
AT1G62810	667.937	-1.76915	0.100419	4.67606e-70	4.95879e-69
AT1G43650	176.975	-5.36508	0.303837	4.87988e-70	5.17208e-69
AT1G52870	1456.28	-1.50689	0.0855698	6.96774e-70	7.3809e-69
AT5G01410	15255.1	1.31237	0.0744846	7.50123e-70	7.94165e-69
AT1G36310	1194.86	1.48633	0.084456	8.86693e-70	9.38238e-69
AT3G52800	756.089	1.67028	0.0949507	9.14298e-70	9.66916e-69
AT1G60610	997.398	-1.74032	0.0990157	9.63164e-70	1.01804e-68
AT2G02870	620.733	1.92359	0.109441	9.66179e-70	1.02066e-68
AT3G13320	791.891	2.04705	0.116635	1.12515e-69	1.18795e-68
AT5G20570	1589.55	1.66768	0.0948434	1.17794e-69	1.243e-68
AT1G22380	172.82	-4.32562	0.246523	1.19559e-69	1.26094e-68
AT1G66500	1260.98	1.65854	0.0944031	1.20044e-69	1.26535e-68
AT3G61240	1688.17	1.3175	0.0749067	1.33104e-69	1.40225e-68
AT5G05170	1076.72	-1.67631	0.0954897	1.53438e-69	1.61559e-68
AT1G49560	422.224	2.22599	0.126929	1.69761e-69	1.78648e-68
AT5G09590	17154.4	1.13417	0.0645185	1.95749e-69	2.05884e-68
AT1G30450	377.464	2.56391	0.146367	2.30209e-69	2.41996e-68
AT5G21940	10387.7	1.5267	0.087022	2.33729e-69	2.45562e-68
AT4G35750	5807.39	1.19255	0.0679368	2.65481e-69	2.78769e-68
AT5G51180	919.812	1.68546	0.0961612	2.68821e-69	2.81969e-68
AT3G49010	3676.11	1.20706	0.0687615	2.68693e-69	2.81969e-68
AT1G02270	456.695	2.12923	0.121625	2.79466e-69	2.92975e-68
AT4G12120	735.379	1.70939	0.0975778	2.963e-69	3.10454e-68
AT5G43400	403.766	-2.37166	0.135647	3.30309e-69	3.45899e-68
AT2G42975	625.966	-1.86785	0.106733	3.51543e-69	3.67935e-68
AT1G29880	2031.09	1.28758	0.0734441	3.76219e-69	3.93548e-68
AT3G52115	215.096	4.09782	0.234062	3.86351e-69	4.03927e-68
AT2G18790	2814.77	1.40552	0.0802372	4.21219e-69	4.40143e-68
AT4G01610	830.754	-1.63667	0.0935277	4.42265e-69	4.61884e-68
AT1G05170	1290.71	1.50236	0.085861	4.46681e-69	4.66243e-68
AT3G13300	7413.54	1.37621	0.0786328	5.24616e-69	5.47294e-68
AT5G57015	209.552	3.75769	0.2151	5.3676e-69	5.5966e-68
AT5G06970	266.974	-2.73702	0.15687	5.58856e-69	5.82384e-68
AT5G13860	479.59	2.49039	0.142626	6.02537e-69	6.27564e-68
AT1G78000	709.172	1.70787	0.0977036	6.315e-69	6.57374e-68
AT2G27020	1100.73	1.53381	0.0877408	7.009e-69	7.29224e-68
AT1G05730	365.503	2.5731	0.14767	8.95319e-69	9.30997e-68
AT3G54130	1360.88	1.63272	0.0935806	9.77062e-69	1.01545e-67
AT5G01340	906.496	1.73669	0.0995858	1.11632e-68	1.15955e-67
AT1G34030	1509.18	1.50361	0.0861331	1.12129e-68	1.16409e-67
AT3G12950	450.632	-2.23988	0.128715	1.38813e-68	1.44034e-67
AT5G10630	1664.21	1.35548	0.0776877	1.50999e-68	1.56594e-67
AT1G18480	811.299	1.73913	0.0998445	1.7452e-68	1.80889e-67
AT1G16280	1099.49	1.64096	0.0942066	1.84617e-68	1.91251e-67
AT1G17130	2906.49	1.18059	0.0676858	1.95946e-68	2.02878e-67
AT1G60420	1383.1	1.43431	0.0823689	2.60923e-68	2.70008e-67
AT2G24570	222.938	-2.98314	0.171947	2.92366e-68	3.02384e-67
AT2G29340	2486.28	-1.7441	0.10029	2.96556e-68	3.06552e-67
AT5G19180	1815.3	1.36228	0.078279	3.03277e-68	3.13332e-67
AT3G51310	465.471	-2.07459	0.119444	3.52205e-68	3.63687e-67
AT1G64350	2551.86	1.18803	0.0682688	3.85547e-68	3.97903e-67
AT3G55620	3429.36	1.29651	0.0745379	4.06681e-68	4.19489e-67
AT4G19860	3369.82	-1.12471	0.0647849	4.18176e-68	4.31115e-67
AT1G75950	20111.7	1.26439	0.0727146	4.46909e-68	4.60491e-67
AT2G40730	806.378	1.65297	0.0952422	5.43449e-68	5.59665e-67
AT5G62670	186.389	-3.5236	0.20362	6.58066e-68	6.77341e-67
AT1G29690	522.811	2.00592	0.115785	7.7538e-68	7.97664e-67
AT1G66740	1089.48	1.67156	0.0964312	8.29664e-68	8.53053e-67
AT5G26820	726.983	-1.64326	0.0948672	9.79354e-68	1.00642e-66
AT5G20790	668.825	-2.02893	0.117289	1.02316e-67	1.05088e-66
AT3G13235	1486.53	1.48807	0.0859134	1.15779e-67	1.18852e-66
AT1G06740	320.987	2.58864	0.149787	1.16198e-67	1.19219e-66
AT1G72390	2746.23	1.55097	0.0895969	1.22719e-67	1.25842e-66
AT1G70985	287.197	-2.62634	0.152187	1.43407e-67	1.46979e-66
AT3G04340	713.604	-2.29785	0.133133	1.5115e-67	1.54832e-66
AT5G28300	746.866	-2.08606	0.120794	1.61348e-67	1.65191e-66
AT4G35630	1353.88	1.41782	0.0819224	1.66104e-67	1.6997e-66
AT4G31180	3919.23	1.09531	0.0632592	1.99762e-67	2.04303e-66
AT2G47620	1088.73	1.53981	0.0890999	2.16895e-67	2.21707e-66
AT1G71980	1633.83	1.49227	0.0863307	2.20564e-67	2.25338e-66
AT3G27110	803.238	-1.60917	0.0931622	2.31667e-67	2.36556e-66
AT4G21350	870.681	-1.80736	0.104733	2.45441e-67	2.50488e-66
AT1G32860	242.528	3.13162	0.18176	3.16486e-67	3.22822e-66
AT4G00860	618.783	1.87132	0.10848	3.28163e-67	3.34556e-66
AT1G67365	1215.12	-1.75578	0.101828	3.32051e-67	3.38341e-66
AT5G48970	969.637	1.55349	0.0900571	3.64083e-67	3.70783e-66
AT2G45590	323.305	-2.5459	0.147958	4.06931e-67	4.14201e-66
AT2G40780	378.02	2.52334	0.146727	4.24243e-67	4.31594e-66
AT4G31985	1090.19	1.54562	0.089667	4.59653e-67	4.6737e-66
AT3G22990	1974.62	1.23996	0.0718714	5.08078e-67	5.16336e-66
AT4G35160	1591.93	-1.44258	0.0837328	5.707e-67	5.7967e-66
AT5G56280	1156.08	1.67118	0.097009	5.82193e-67	5.91032e-66
AT1G77120	34979.6	1.11465	0.0645919	6.00104e-67	6.08893e-66
AT4G32320	465.102	-2.1999	0.128003	6.3091e-67	6.39813e-66
AT2G47180	14859.5	-1.17344	0.0680968	7.33285e-67	7.43242e-66
AT1G79520	429.38	-2.21756	0.129119	7.85361e-67	7.95426e-66
AT3G26640	689.845	1.77604	0.103254	7.85595e-67	7.95426e-66
AT1G43620	522.413	-1.89013	0.109986	8.02204e-67	8.11815e-66
AT5G51020	442.187	-2.0749	0.120858	9.6526e-67	9.76312e-66
AT5G61170	962.878	1.66893	0.0971172	9.75484e-67	9.86135e-66
AT3G22110	4134.84	1.38682	0.080605	9.85691e-67	9.95931e-66
AT3G55010	856.904	1.61778	0.0941234	1.03851e-66	1.04875e-65
AT2G27600	2870.98	1.14655	0.0667301	1.87695e-66	1.89446e-65
AT3G52120	2160.67	1.23368	0.0718463	1.9947e-66	2.01225e-65
AT5G38640	1153.42	1.59556	0.0931047	2.70948e-66	2.7319e-65
AT3G47850	1090.1	1.44	0.0839574	3.46885e-66	3.49571e-65
AT1G79460	239.048	-2.84637	0.166767	3.68471e-66	3.71131e-65
AT1G80750	1527.7	1.50208	0.0878272	4.91728e-66	4.95018e-65
AT4G20880	1005.88	-1.46188	0.0854795	5.15455e-66	5.18632e-65
AT3G57870	1336.29	1.52144	0.089027	6.31035e-66	6.34594e-65
AT2G30110	8004.8	1.06466	0.062257	8.39102e-66	8.43393e-65
AT2G40290	1166.12	1.43721	0.0842	9.51182e-66	9.55548e-65
AT1G03770	2166.3	-1.44014	0.0843863	9.71037e-66	9.74986e-65
AT1G63250	538.689	1.88647	0.110689	1.05677e-65	1.06051e-64
AT2G31880	406.226	2.30362	0.135265	1.16502e-65	1.16854e-64
AT3G11340	528.471	2.09607	0.123231	1.35614e-65	1.35953e-64
AT5G18450	3537.67	-1.2543	0.0735758	1.39787e-65	1.40063e-64
AT5G45860	903.514	-1.79198	0.105348	1.72969e-65	1.73221e-64
AT1G17760	755.121	-1.71416	0.100739	1.74539e-65	1.74702e-64
AT3G52190	550.801	1.85026	0.108832	1.94264e-65	1.94345e-64
AT5G61820	4194.23	1.13069	0.0663544	2.11108e-65	2.11086e-64
AT2G36390	276.29	-3.04898	0.179672	2.14063e-65	2.13929e-64
AT5G38480	1715.57	-1.5146	0.0890471	2.34382e-65	2.34115e-64
AT4G33985	474.261	2.18954	0.128886	2.34889e-65	2.34499e-64
AT1G08580	348.748	2.38452	0.140515	2.54564e-65	2.5401e-64
AT3G01770	3451.45	-1.18821	0.0697981	2.57395e-65	2.56702e-64
AT2G47420	3035.41	1.18711	0.0697365	2.70364e-65	2.69496e-64
AT3G23940	575.19	-1.80148	0.106061	2.71119e-65	2.70109e-64
AT3G27300	917.946	-1.55063	0.0912378	2.79633e-65	2.78447e-64
AT3G01850	961.139	-1.58339	0.0932018	3.06826e-65	3.05367e-64
AT2G42010	1193.72	1.79617	0.105844	3.35824e-65	3.34055e-64
AT2G20310	544.11	2.01187	0.118614	4.13681e-65	4.11289e-64
AT2G20130	671.255	1.89852	0.111968	4.58422e-65	4.55536e-64
AT5G61450	1096.11	1.48604	0.0875721	5.02201e-65	4.98782e-64
AT5G17350	202.969	3.79547	0.224006	5.14278e-65	5.10514e-64
AT2G28400	1075.21	-1.66568	0.0982447	5.26616e-65	5.22492e-64
AT4G37740	328.969	2.44394	0.144446	5.64845e-65	5.60133e-64
AT4G02390	294.273	6.61328	0.387409	6.02842e-65	5.97506e-64
AT1G52520	733.973	-1.79139	0.10574	6.05412e-65	5.99744e-64
AT5G25590	455.366	-2.1554	0.127389	6.39998e-65	6.3368e-64
AT2G37270	1739.67	1.35518	0.0799211	7.23495e-65	7.15985e-64
AT4G30190	662.161	-1.86255	0.110055	7.51525e-65	7.43342e-64
AT5G46920	901.721	1.57121	0.0927336	7.57454e-65	7.48822e-64
AT1G05180	855.791	1.61192	0.0951982	7.67213e-65	7.58081e-64
AT1G03600	1483.8	-1.42293	0.0839843	7.97545e-65	7.87648e-64
AT5G64270	11979.2	1.16954	0.0690167	8.68901e-65	8.57678e-64
AT4G32720	4811.07	1.05311	0.0621248	1.07372e-64	1.0593e-63
AT4G38430	174.706	-3.66311	0.217178	1.20547e-64	1.18868e-63
AT5G59800	162.334	-4.0801	0.241741	1.25544e-64	1.23733e-63
AT1G11350	240.526	-3.39163	0.201249	1.27974e-64	1.26062e-63
AT1G64180	499.265	-1.97967	0.117319	1.63717e-64	1.61189e-63
AT1G18840	256.984	-2.64581	0.157137	2.06886e-64	2.03588e-63
AT5G41350	1800.35	-1.34408	0.0795903	2.27046e-64	2.23312e-63
AT3G57050	1268.29	-1.46201	0.0867216	2.80434e-64	2.75682e-63
AT3G61770	246.212	3.0197	0.179501	2.85696e-64	2.80711e-63
AT4G09750	361.4	-2.3462	0.139472	3.06236e-64	3.00739e-63
AT5G15950	305.102	2.531	0.150484	3.24967e-64	3.18972e-63
AT1G73980	564.84	-1.90067	0.112938	3.53407e-64	3.4671e-63
AT1G14060	2219.32	1.49713	0.0888325	3.54497e-64	3.47602e-63
AT2G20330	3531.97	1.45654	0.0864394	3.84852e-64	3.77174e-63
AT4G35460	387.953	2.36722	0.140882	4.95108e-64	4.84984e-63
AT4G11360	4368.74	-1.40482	0.0834595	5.28584e-64	5.17513e-63
AT5G03795	1403.28	-1.36875	0.0813278	5.66093e-64	5.53954e-63
AT3G27010	785.933	1.66925	0.0992597	5.77138e-64	5.64476e-63
AT5G01750	1497.54	-1.36874	0.0813405	5.85139e-64	5.72011e-63
AT4G12460	251.211	-2.74968	0.1639	5.93942e-64	5.80321e-63
AT1G70800	2027.42	-1.56453	0.0930465	5.96782e-64	5.828e-63
AT5G59420	3624.37	1.1202	0.0665338	6.91929e-64	6.75376e-63
AT2G38460	266.146	-2.90363	0.173319	6.97047e-64	6.80026e-63
AT2G39870	475.405	2.32925	0.138956	7.31613e-64	7.13388e-63
AT3G26070	489.207	-2.11422	0.126074	7.97699e-64	7.77433e-63
AT4G25970	850.298	-1.52137	0.0905557	8.05193e-64	7.8434e-63
AT5G26751	962.701	1.61625	0.0962704	8.62684e-64	8.39918e-63
AT3G02190	1300.01	1.39754	0.083151	8.64069e-64	8.40841e-63
AT2G25350	463.252	-1.94021	0.115628	8.68747e-64	8.44967e-63
AT1G77220	1594.38	1.30456	0.0776219	9.83633e-64	9.56224e-63
AT4G14620	261.081	2.75383	0.164338	1.01363e-63	9.84888e-63
AT1G29330	361.215	-2.59292	0.154941	1.03968e-63	1.00969e-62
AT5G46190	1640.51	1.29053	0.0768344	1.15289e-63	1.11907e-62
AT2G37240	195.94	4.51544	0.269011	1.16902e-63	1.13415e-62
AT5G02950	311.043	-2.42146	0.144684	1.20984e-63	1.17316e-62
AT1G71800	851.435	1.73515	0.103447	1.22064e-63	1.18304e-62
AT3G15460	876.7	1.71671	0.102396	1.35393e-63	1.31156e-62
AT2G24100	4570.88	1.31896	0.0785816	1.38345e-63	1.33949e-62
AT3G26410	1010.1	1.53214	0.0913904	1.41647e-63	1.37077e-62
AT1G04510	1886.22	1.25929	0.0750058	1.44299e-63	1.39574e-62
AT3G12050	4271.61	1.41331	0.084434	1.76557e-63	1.70689e-62
AT1G48970	1400.68	1.39201	0.0830336	1.78896e-63	1.72864e-62
AT3G11020	287.547	2.67749	0.160085	1.8009e-63	1.7393e-62
AT2G23890	1593.8	1.27829	0.076223	1.82849e-63	1.76506e-62
AT3G20670	1941.42	1.4587	0.0870747	2.0098e-63	1.93911e-62
AT5G67520	1997.77	-1.41245	0.0843643	2.36984e-63	2.28534e-62
AT2G34357	2160.88	1.48649	0.0888194	2.46006e-63	2.37116e-62
AT4G27680	4673.1	1.37743	0.0823475	2.47498e-63	2.38435e-62
[truncated: 17,259 more rows]
