# Supplementary material for: DNA Double Strand Break Repair Is Important for the Longevity of Primed Seeds
Source: Plant Cell Environ. 2025 Aug 21;48(12):8469–82. doi: 10.1111/pce.70142 (PMC12586901; doi:10.1111/pce.70142)
Supplement: Supplementary file 9 — Table S8. Differentially expressed genes identified by DeSeq2: wild type dry seeds vs wild type aged primed imbibed seeds. [file PCE-48-8469-s013.xlsx]

## Sheet: Table S8 DEG Dry vs primed imbi
	baseMean	log2FoldChange	lfcSE	pvalue	padj
AT1G01240	3709.34	-3.78421	0.0811506	0	0
AT1G01300	1211.22	-4.45181	0.113203	0	0
AT1G01720	25859.7	-4.17069	0.0613706	0	0
AT1G02700	13366.3	-2.9963	0.0702603	0	0
AT1G03120	1193.85	-4.56836	0.11509	0	0
AT1G03470	3915.25	-4.57452	0.076586	0	0
AT1G03880	141677	-4.23553	0.058435	0	0
AT1G03890	7563.12	-4.34445	0.0639944	0	0
AT1G04560	151736	-4.18325	0.0684562	0	0
AT1G04810	16385.7	3.6344	0.0599767	0	0
AT1G05150	2220.33	-3.17059	0.0742304	0	0
AT1G05510	80440.7	-5.3461	0.0712994	0	0
AT1G06110	5258.64	-2.29506	0.0598803	0	0
AT1G07150	1381.8	-3.46435	0.0904636	0	0
AT1G07645	11534.4	-3.94959	0.0912099	0	0
AT1G07985	38616.8	-3.37722	0.0735701	0	0
AT1G08170	9672.87	-6.35192	0.0894169	0	0
AT1G08570	11168.7	-2.72626	0.0720828	0	0
AT1G09100	6227.74	3.14415	0.0700045	0	0
AT1G09570	12197.2	2.37527	0.0591968	0	0
AT1G12330	1799.79	-3.35806	0.0820623	0	0
AT1G13360	3206.23	-3.9116	0.103052	0	0
AT1G13640	5514.89	-2.41204	0.0610473	0	0
AT1G14200	5999.5	-2.95496	0.0713137	0	0
AT1G14530	1614.82	-3.36249	0.0867573	0	0
AT1G15330	5760.28	-5.93263	0.0854854	0	0
AT1G15740	3566.22	-3.4549	0.0734929	0	0
AT1G16470	2035.07	3.80422	0.0936089	0	0
AT1G16770	4109.6	-5.51651	0.0953086	0	0
AT1G16900	1628.4	3.66175	0.0930759	0	0
AT1G17010	10461	-4.47858	0.0694269	0	0
AT1G17170	4512.26	5.82738	0.0990078	0	0
AT1G17290	12905.6	3.58924	0.0726842	0	0
AT1G17810	12797.2	-3.9243	0.0722088	0	0
AT1G19000	4004.79	-3.28951	0.0791424	0	0
AT1G19530	6189.35	-3.56363	0.0785982	0	0
AT1G19540	8247.89	-3.92105	0.0691869	0	0
AT1G19660	5305.62	-3.83875	0.0701439	0	0
AT1G20200	8795.61	3.10306	0.0634075	0	0
AT1G20620	44453.9	-3.33862	0.0562658	0	0
AT1G21000	18510.1	-2.61018	0.0663815	0	0
AT1G21680	4854.1	-3.67675	0.0743423	0	0
AT1G21720	3154.21	3.28146	0.0761844	0	0
AT1G22370	1135.53	-4.54523	0.119194	0	0
AT1G23070	5891.66	-5.01483	0.0810296	0	0
AT1G26770	3431.28	7.48822	0.1698	0	0
AT1G27461	9313.12	-2.89622	0.0681391	0	0
AT1G27990	14896.4	-4.51334	0.0774169	0	0
AT1G28330	3631.54	-3.99527	0.0838124	0	0
AT1G29150	11677.5	2.62879	0.064339	0	0
AT1G29680	6776.79	-3.92922	0.077281	0	0
AT1G30860	8359.69	-2.83794	0.0576651	0	0
AT1G31750	1949.19	-3.94833	0.0940766	0	0
AT1G32560	73134.1	-2.85033	0.064087	0	0
AT1G32870	4656.63	3.15971	0.0722331	0	0
AT1G32920	2707.76	3.96193	0.095715	0	0
AT1G36060	1189.01	-4.49301	0.11387	0	0
AT1G45000	8684.54	2.70142	0.0684025	0	0
AT1G47540	18145.3	-3.27649	0.0726512	0	0
AT1G48130	77561.4	-3.34472	0.0731058	0	0
AT1G48470	2600.76	-4.08146	0.0826965	0	0
AT1G52920	1206.89	-4.51759	0.111975	0	0
AT1G53750	23211.8	2.34264	0.0604269	0	0
AT1G53850	4453.79	3.48119	0.069309	0	0
AT1G54130	4134.73	-3.73687	0.0697279	0	0
AT1G54860	16843.9	-3.55966	0.0768212	0	0
AT1G54870	238396	-3.4809	0.0668297	0	0
AT1G55740	2661.94	7.89474	0.209322	0	0
AT1G56110	7703.69	2.25642	0.0589398	0	0
AT1G56450	4358.06	2.97393	0.0695962	0	0
AT1G56600	11138.5	-6.19051	0.0834383	0	0
AT1G60680	4364.78	-3.36795	0.0713462	0	0
AT1G65090	9815.88	-3.15936	0.0621808	0	0
AT1G68020	2908.75	-2.80177	0.0705041	0	0
AT1G68550	4186.15	4.05822	0.0778958	0	0
AT1G69295	4650.41	-3.44587	0.0718978	0	0
AT1G69800	4338.19	-4.67029	0.0844864	0	0
AT1G70580	4706.15	-3.46843	0.0744158	0	0
AT1G71140	7073.35	2.53861	0.0653799	0	0
AT1G72100	56728.2	-4.25849	0.0588964	0	0
AT1G75380	4571.41	-2.66679	0.0666488	0	0
AT1G75490	8953.99	-4.75439	0.0766512	0	0
AT1G75800	1649.34	-3.02075	0.0796551	0	0
AT1G76590	7815.84	-3.12921	0.06148	0	0
AT1G76990	5009.21	-2.68047	0.070947	0	0
AT1G77000	3002.41	-3.61124	0.0800605	0	0
AT1G77440	2970.43	3.99313	0.0796704	0	0
AT1G77510	3024.1	2.98758	0.0768748	0	0
AT1G78070	5665.06	-4.13604	0.0699669	0	0
AT1G78290	4160.22	7.89924	0.172005	0	0
AT1G79550	23298.5	3.78344	0.0697955	0	0
AT1G79930	7180.58	2.40839	0.0621913	0	0
AT1G80090	3081.65	-5.79755	0.0971663	0	0
AT1G80920	9523.12	-4.04021	0.0732807	0	0
AT5G01300	34586.2	-3.48116	0.0803031	0	0
AT5G01520	1485.75	-6.14993	0.143344	0	0
AT5G01530	1913.13	-4.45385	0.0928397	0	0
AT5G01670	64282.7	-5.28576	0.0694561	0	0
AT5G02020	2189.51	-3.54576	0.0777413	0	0
AT5G02490	1672.31	6.06639	0.152103	0	0
AT5G02500	57723	2.57382	0.0550726	0	0
AT5G02750	2230.45	-5.69318	0.10947	0	0
AT5G04000	1955.64	-3.88177	0.0927712	0	0
AT5G04500	3192.64	-4.11903	0.0788614	0	0
AT5G05220	5322.85	-4.33934	0.0892718	0	0
AT5G05320	5240.52	-4.25325	0.072838	0	0
AT5G05780	3027.35	2.95869	0.0704499	0	0
AT5G06750	2515.14	-6.07355	0.112424	0	0
AT5G06760	89954.3	-3.82701	0.0777536	0	0
AT5G07330	28499.1	-4.34362	0.0766818	0	0
AT5G07360	11606.3	-5.52538	0.0660512	0	0
AT5G07440	5970.06	3.60698	0.0781696	0	0
AT5G09330	7590.6	2.45043	0.0587997	0	0
AT5G10120	7564.13	3.52071	0.088532	0	0
AT5G11520	12809.6	2.59615	0.0621108	0	0
AT5G11740	4554.92	4.53606	0.0839988	0	0
AT5G14040	3261.43	2.92805	0.0723208	0	0
AT5G15780	3847.19	-3.14779	0.0827264	0	0
AT5G16460	1967.5	-3.71061	0.0915007	0	0
AT5G17850	3741.05	-2.79158	0.0658691	0	0
AT5G18130	4561.91	-2.78235	0.0657524	0	0
AT5G19440	10943.3	2.80902	0.060232	0	0
AT5G19550	8044.32	5.43808	0.0836859	0	0
AT5G20000	13007.3	3.80525	0.0634625	0	0
AT5G20910	5039.01	3.07046	0.0746468	0	0
AT5G22060	10474.5	2.39399	0.0610639	0	0
AT5G22470	71454.4	-5.01259	0.0719093	0	0
AT5G22800	4576.43	4.68482	0.0798777	0	0
AT5G23540	14408.9	2.72021	0.0588137	0	0
AT5G24160	1712.4	-4.49286	0.104356	0	0
AT5G26000	1198.77	-4.92676	0.119383	0	0
AT5G26760	5375.47	2.62264	0.0695332	0	0
AT5G28540	7898.08	4.01797	0.0722687	0	0
AT5G39720	11520.2	-4.19543	0.0740088	0	0
AT5G40580	3189.06	4.14831	0.0853431	0	0
AT5G42020	9871.81	5.2158	0.0730404	0	0
AT5G42690	2093.71	-3.81969	0.0814276	0	0
AT5G43010	2590.56	3.16265	0.077214	0	0
AT5G43330	1598.1	5.5731	0.138485	0	0
AT5G43770	4923.76	-4.11118	0.073874	0	0
AT5G44120	425110	-4.06557	0.0565088	0	0
AT5G44310	64676.9	-3.31307	0.0610569	0	0
AT5G44670	1445.8	-4.45295	0.105869	0	0
AT5G45310	8502.95	-5.61906	0.0834175	0	0
AT5G45690	78732.4	-4.51791	0.0765144	0	0
AT5G49910	4866.76	3.11093	0.0695441	0	0
AT5G50170	17198	-3.1569	0.0621107	0	0
AT5G50240	8123.92	-4.40487	0.0843056	0	0
AT5G50360	3314.3	-4.57352	0.0860352	0	0
AT5G51440	3798.27	4.12342	0.0781298	0	0
AT5G51760	12428	-2.88452	0.0717991	0	0
AT5G52300	24376.6	-4.6404	0.0767083	0	0
AT5G53895	5534.45	-4.91759	0.0865952	0	0
AT5G54000	5074.58	-2.62371	0.0686553	0	0
AT5G54070	8333.04	-7.67805	0.101592	0	0
AT5G54080	3714.71	-2.61826	0.0690185	0	0
AT5G54740	460096	-4.40035	0.0714074	0	0
AT5G55135	5502.54	-4.96459	0.0785314	0	0
AT5G55200	3037.47	3.49851	0.0789714	0	0
AT5G55240	24919.6	-2.90748	0.0645015	0	0
AT5G56010	23521.6	2.89479	0.0593847	0	0
AT5G56030	37278.8	2.93791	0.0558162	0	0
AT5G56350	7329.11	7.2481	0.114664	0	0
AT5G57260	4681.09	-2.774	0.0703011	0	0
AT5G57550	82057.1	-6.65053	0.0714541	0	0
AT5G57790	4366.43	-4.18442	0.0716982	0	0
AT5G58290	25417.8	2.82007	0.0608303	0	0
AT5G59570	1903.69	-4.05885	0.0898419	0	0
AT5G59820	1820.68	4.15076	0.101816	0	0
AT5G60220	3501.71	-3.83151	0.0871731	0	0
AT5G60760	20487.1	-3.26933	0.0591603	0	0
AT5G61790	3454.41	3.08293	0.0738912	0	0
AT5G62220	1167.87	-5.03712	0.12003	0	0
AT5G63350	3276.39	-5.01152	0.0880752	0	0
AT5G64260	8668.39	-3.7243	0.0725211	0	0
AT5G65070	3697.93	4.3944	0.0825407	0	0
AT5G65080	2276.43	4.12105	0.0880088	0	0
AT5G65110	16559.9	2.51737	0.0572343	0	0
AT5G65165	8209.52	-2.79338	0.0614119	0	0
AT5G66110	1814.52	-4.89003	0.111396	0	0
AT5G66140	2889.21	3.70566	0.0864783	0	0
AT5G66400	496364	-2.74246	0.062034	0	0
AT5G66420	2258.65	-2.97686	0.0778828	0	0
AT5G66580	2309.16	-5.22578	0.116601	0	0
AT5G66780	28641.5	-2.65301	0.0624755	0	0
AT5G67030	8003.56	-2.22021	0.0583067	0	0
AT3G01990	1148.99	-5.48933	0.132687	0	0
AT3G03310	3195.64	-3.03834	0.0774044	0	0
AT3G03341	9428.93	-2.88917	0.075825	0	0
AT3G03640	4995.66	4.17834	0.072551	0	0
AT3G04120	31478.5	5.70579	0.0743122	0	0
AT3G05260	62683.2	-4.65695	0.0626408	0	0
AT3G08590	7515.29	4.43614	0.0754682	0	0
AT3G09440	56724.4	6.14592	0.0610378	0	0
AT3G09840	73654.1	2.85555	0.0585493	0	0
AT3G10420	1777.21	-5.12966	0.111145	0	0
AT3G11050	11472.5	-4.19377	0.0766537	0	0
AT3G11270	2460.57	3.96587	0.091785	0	0
AT3G12920	1161.82	-4.56532	0.114242	0	0
AT3G13330	18973	2.86133	0.0695911	0	0
AT3G14050	3992.85	-3.35092	0.06674	0	0
AT3G14290	1475.58	3.65477	0.0950176	0	0
AT3G14330	5116.47	-4.44763	0.0725577	0	0
AT3G14415	3164.43	3.44149	0.076646	0	0
AT3G14590	2525.97	-3.03355	0.0794648	0	0
AT3G15280	14900	-5.08129	0.0789651	0	0
AT3G15670	239561	-3.53649	0.0641464	0	0
AT3G17520	97625.1	-4.07843	0.0607691	0	0
AT3G17810	3819.37	-3.6791	0.0711558	0	0
AT3G19960	14033.2	-3.39652	0.0895211	0	0
AT3G21370	101975	-5.61641	0.0897379	0	0
AT3G21380	49109.9	-5.48472	0.0871127	0	0
AT3G22490	30287.5	-5.68614	0.0838212	0	0
AT3G22500	82211.5	-4.87025	0.0708526	0	0
AT3G22640	315722	-4.98463	0.0521079	0	0
AT3G22740	2280.95	-3.96231	0.0894135	0	0
AT3G23920	16824	-3.34715	0.0603786	0	0
AT3G25545	1352.7	3.67628	0.0978711	0	0
AT3G25870	2162.33	-3.36032	0.0886128	0	0
AT3G26580	5091.03	-3.63857	0.0646868	0	0
AT3G27060	4709.06	6.72911	0.12005	0	0
AT3G27430	2775.25	3.39256	0.075699	0	0
AT3G27660	64009.7	-3.61702	0.0718138	0	0
AT3G28210	7672.57	3.89509	0.0754418	0	0
AT3G28345	4710.27	3.20971	0.067114	0	0
AT3G47340	12845.4	-3.81993	0.0600215	0	0
AT3G47950	1219.78	-4.46421	0.104916	0	0
AT3G50310	1517.8	4.89882	0.120971	0	0
AT3G50740	3025.77	-3.54731	0.0855022	0	0
AT3G50980	26892.9	-2.72564	0.0678985	0	0
AT3G51260	4373.51	3.66249	0.0714288	0	0
AT3G51810	50198.8	-4.70143	0.0708242	0	0
AT3G51860	4595.53	-3.13664	0.0703676	0	0
AT3G52880	2419.85	5.80536	0.123459	0	0
AT3G52930	12262.5	5.20246	0.069245	0	0
AT3G53040	64469.2	-3.38632	0.0714924	0	0
AT3G53180	2697.17	-2.65659	0.068402	0	0
AT3G53230	43330.3	3.18679	0.0550141	0	0
AT3G54940	55996.6	-2.83179	0.0537131	0	0
AT3G56880	3405.94	-2.94151	0.0741555	0	0
AT3G57090	2506.16	3.05396	0.0792683	0	0
AT3G57520	37320.3	2.13309	0.0537074	0	0
AT3G58450	42382.2	-3.80646	0.0754593	0	0
AT3G60820	3850.76	2.95057	0.0693115	0	0
AT3G61040	3432.37	-7.18332	0.134485	0	0
AT2G01850	1602.59	3.83236	0.0996364	0	0
AT2G02710	7661.7	-3.59597	0.0607466	0	0
AT2G03430	3481.34	3.74717	0.0742889	0	0
AT2G03520	9892.6	-4.28589	0.0669543	0	0
AT2G05580	129852	-3.15458	0.0763276	0	0
AT2G05840	5845.94	3.23945	0.0668136	0	0
AT2G14520	3657.19	-2.70505	0.067496	0	0
AT2G15010	13504.8	-2.73534	0.069007	0	0
AT2G15490	1861.98	6.64714	0.167928	0	0
AT2G16060	1761.58	5.59322	0.142971	0	0
AT2G17190	6105.46	2.66885	0.0620709	0	0
AT2G18340	8615.68	-5.8728	0.0767018	0	0
AT2G18570	4461.12	-3.40308	0.0742144	0	0
AT2G19320	1467.93	-4.17634	0.109504	0	0
AT2G19900	14576.9	-3.39303	0.0559446	0	0
AT2G20580	13393.1	2.69534	0.0600895	0	0
AT2G21490	87436	-3.61052	0.0568428	0	0
AT2G21820	30989.8	-3.73789	0.0774122	0	0
AT2G22240	16815.1	-6.57131	0.0734141	0	0
AT2G23240	36575.6	-2.99962	0.0682587	0	0
AT2G27680	1916.35	-3.30937	0.0785125	0	0
AT2G27940	1034.12	-5.62698	0.146732	0	0
AT2G28490	50765.1	-4.37016	0.0577257	0	0
AT2G29300	10149.2	-4.11065	0.0771896	0	0
AT2G29490	2510.71	6.00823	0.125828	0	0
AT2G30100	1337.16	-4.10532	0.0988075	0	0
AT2G30970	2860.97	3.14062	0.080656	0	0
AT2G31200	2280.11	3.16185	0.0823543	0	0
AT2G32120	9949.46	-3.19977	0.0597252	0	0
AT2G32730	10772.9	2.81501	0.0684086	0	0
AT2G33070	83351.2	-5.60319	0.0972357	0	0
AT2G33210	2606.19	3.69675	0.0818861	0	0
AT2G34740	6165.6	-3.34967	0.0712267	0	0
AT2G35300	67631.5	-3.19361	0.0650051	0	0
AT2G36270	16627	-3.45718	0.0666319	0	0
AT2G36490	1748.53	-4.22287	0.109933	0	0
AT2G36530	19217.3	2.74476	0.0625602	0	0
AT2G37050	2409.03	4.41387	0.096962	0	0
AT2G37970	5618.72	-3.07303	0.0779984	0	0
AT2G38820	6734.21	-3.4838	0.0769159	0	0
AT2G38905	1721.07	-3.56421	0.0882764	0	0
AT2G40170	230899	-3.21508	0.074582	0	0
AT2G41070	1830.26	-3.80436	0.0949976	0	0
AT2G41260	46536.7	-2.72695	0.0722206	0	0
AT2G41710	2073.54	-3.76218	0.0911702	0	0
AT2G42000	16522.7	-3.0466	0.0678038	0	0
AT2G42560	52864.1	-5.00001	0.0862971	0	0
AT2G42750	2673.72	-4.26782	0.0818566	0	0
AT2G45290	11141	-3.16335	0.0589675	0	0
AT2G45510	9118.32	-2.96723	0.0598471	0	0
AT2G45820	1985.6	-3.00512	0.0754809	0	0
AT2G47730	2465.91	4.78744	0.0981052	0	0
AT4G01410	1147.92	-4.25697	0.113126	0	0
AT4G02280	16710.7	-4.28061	0.059457	0	0
AT4G03200	10934.3	-2.97661	0.055966	0	0
AT4G03320	4656.25	2.83297	0.0641775	0	0
AT4G05320	144678	2.41514	0.0594716	0	0
AT4G09610	4341.71	-4.88236	0.0968872	0	0
AT4G10020	3590.29	-3.05636	0.0662886	0	0
AT4G11310	65751.4	-3.03704	0.0648901	0	0
AT4G11360	3677.2	-3.57521	0.0809522	0	0
AT4G11570	6462.9	-3.73144	0.0641947	0	0
AT4G11910	16019.6	-5.39319	0.0826389	0	0
AT4G12130	4317.99	-3.22566	0.0773337	0	0
AT4G12290	8737.01	-5.56224	0.0702614	0	0
AT4G12680	5226.16	-4.36903	0.0828265	0	0
AT4G13250	7835.25	-4.51726	0.0629829	0	0
AT4G14800	2261.2	4.69554	0.0985247	0	0
AT4G15396	1767.06	-3.18625	0.0819377	0	0
AT4G16160	15540.4	-3.32686	0.0711367	0	0
AT4G16620	1771.7	-4.58273	0.102017	0	0
AT4G17840	9096.65	-2.70936	0.0584996	0	0
AT4G18680	2546.65	-4.86225	0.0911859	0	0
AT4G18920	2051.54	-4.16185	0.104524	0	0
AT4G19006	5559.58	4.44905	0.0763047	0	0
AT4G19170	3358.7	-5.5887	0.0980542	0	0
AT4G19390	2736.37	-4.83111	0.0958286	0	0
AT4G21020	57576.1	-3.94386	0.0562042	0	0
AT4G21680	21044.3	-3.93927	0.0717884	0	0
AT4G22100	1176.19	-4.4851	0.110125	0	0
AT4G22920	16227.5	-6.07281	0.0794536	0	0
AT4G23990	1287.83	-4.09051	0.106332	0	0
AT4G24820	12868.3	2.44058	0.0607324	0	0
AT4G25140	224096	-2.6929	0.0630343	0	0
AT4G25580	28418.5	-2.71689	0.0639639	0	0
AT4G26050	11350.8	-2.72741	0.0664301	0	0
AT4G26740	12783.7	-2.64751	0.0667456	0	0
AT4G27140	23178.2	-3.73944	0.0617672	0	0
AT4G27150	14801.2	-3.69233	0.0624636	0	0
AT4G27160	195182	-3.94272	0.0578884	0	0
AT4G27170	95457.7	-3.43415	0.077805	0	0
AT4G27410	1169.45	-4.53045	0.115847	0	0
AT4G27460	3075.24	-3.03215	0.0748966	0	0
AT4G27530	10619	-4.48395	0.0683905	0	0
AT4G28470	5364.67	2.92799	0.0668122	0	0
AT4G28520	419600	-3.98959	0.055203	0	0
AT4G29040	22037	2.41674	0.0550437	0	0
AT4G31270	1025.24	-4.63024	0.116034	0	0
AT4G32290	1123.63	-5.45208	0.136648	0	0
AT4G33070	8037.18	4.90987	0.0791631	0	0
AT4G33467	1527.68	-5.34191	0.128482	0	0
AT4G36360	1157.58	-6.54303	0.172089	0	0
AT4G36530	2333.13	-4.64335	0.0980446	0	0
AT4G36600	50208.2	-6.27516	0.0632692	0	0
AT4G36700	8207.92	-5.05734	0.0685792	0	0
AT4G36880	1648.99	5.94907	0.14644	0	0
AT4G37910	11329.9	3.81852	0.0642185	0	0
AT4G38740	16167.2	-3.00433	0.0758481	0	0
AT4G38810	7681.28	-3.32426	0.0692795	0	0
AT4G39090	3683.09	4.792	0.0853598	0	0
AT2G25900	1068.3	-6.32036	0.168817	3.6883e-307	2.04473e-305
AT5G56100	15248.3	-3.15318	0.0843357	6.02074e-307	3.32844e-305
AT5G47810	8663.99	-2.16911	0.0581187	6.10939e-306	3.36802e-304
AT5G16930	1909.5	3.14384	0.0842803	2.89166e-305	1.58969e-303
AT4G24150	12120.3	2.09368	0.0561213	3.1764e-305	1.74138e-303
AT3G30775	14018.7	-2.6056	0.069997	4.45475e-304	2.43543e-302
AT2G26250	1552.83	3.35687	0.0902134	7.73827e-304	4.21885e-302
AT5G22690	1085.92	-3.94528	0.106067	9.5202e-304	5.17605e-302
AT1G31280	3626.09	2.85184	0.0767538	5.16992e-303	2.80312e-301
AT4G36670	899.207	-4.89137	0.131719	8.86236e-303	4.79199e-301
AT5G59790	1299.83	-4.00807	0.108216	5.85006e-301	3.15456e-299
AT3G17611	1780.6	3.06784	0.0828759	8.41388e-301	4.5247e-299
AT2G18540	8855.7	-6.32803	0.171165	1.84978e-300	9.92047e-299
AT3G44880	895.863	-3.97786	0.107701	1.59787e-299	8.54621e-298
AT5G05230	1879.62	-2.86693	0.0776276	1.66053e-299	8.85735e-298
AT5G26860	6472	2.55404	0.0691812	2.51783e-299	1.3394e-297
AT4G15420	2709.67	2.77038	0.0750566	3.69236e-299	1.95894e-297
AT4G36580	2298.73	3.05485	0.082786	9.50012e-299	5.02666e-297
AT1G18460	2907.06	2.65937	0.0722442	1.71027e-297	9.02513e-296
AT1G52690	52545.7	-2.91207	0.0791863	7.20796e-297	3.7935e-295
AT1G68570	1458.97	-3.60885	0.0981663	9.93629e-297	5.21549e-295
AT1G16730	16737.9	-2.59326	0.0707169	3.17186e-295	1.66047e-293
AT5G57050	1666.01	-3.64886	0.0995528	3.32e-295	1.73343e-293
AT1G67250	1217.88	4.27493	0.116573	4.95802e-295	2.58183e-293
AT3G15260	12011.5	-2.63759	0.0720139	1.49885e-294	7.78454e-293
AT2G47770	22591.7	-2.93009	0.0800413	2.35894e-294	1.22194e-292
AT3G11930	12756.5	-2.49042	0.0680947	1.26987e-293	6.56079e-292
AT2G47000	17716	7.28345	0.199571	1.40446e-292	7.23717e-291
AT2G33830	3535.88	-3.25714	0.0893324	5.46572e-292	2.80915e-290
AT2G20920	3990.68	-2.34777	0.0643803	6.15242e-292	3.15388e-290
AT1G16850	6410.22	-2.64164	0.0725745	6.46562e-291	3.30584e-289
AT1G63240	1366.17	-3.31755	0.0913176	7.12139e-290	3.63172e-288
AT2G39570	3461.7	-2.58671	0.0712078	8.5617e-290	4.35499e-288
AT1G66770	1067.13	-4.43271	0.122094	1.60288e-289	8.13227e-288
AT4G02690	2671.48	-2.83168	0.0781136	1.12977e-288	5.7172e-287
AT5G35680	4018.04	2.70325	0.0746072	2.57096e-288	1.29771e-286
AT5G52310	1438.12	-3.93704	0.108734	4.61749e-288	2.32476e-286
AT5G24970	3427.19	-2.38757	0.065962	1.11942e-287	5.62161e-286
AT2G36460	37284.9	2.35812	0.0654305	1.15637e-286	5.79239e-285
AT3G18570	2557.82	-2.99732	0.0832405	9.67206e-285	4.8326e-283
AT4G37420	1232.97	-4.01292	0.111481	1.05962e-284	5.28096e-283
AT5G66430	3693.1	-3.6544	0.101759	1.48035e-283	7.35922e-282
AT1G11175	2209.69	-3.87564	0.107914	2.58307e-283	1.28089e-281
AT1G17840	1092.75	4.33178	0.120671	4.3029e-283	2.12837e-281
AT5G01680	860.944	-5.92017	0.164759	6.01353e-283	2.96708e-281
AT2G25340	1144.53	-3.79512	0.105862	1.74264e-282	8.57674e-281
AT2G44410	3671.03	-2.59696	0.072447	3.08824e-282	1.51615e-280
AT1G15060	995.359	-3.71019	0.103566	4.53052e-282	2.21872e-280
AT5G62490	12597.6	-2.55164	0.0714736	1.47671e-281	7.21397e-280
AT4G32770	2233.38	-3.51858	0.0983423	1.60418e-281	7.81729e-280
AT5G16370	4510.18	-2.5223	0.0704753	2.94706e-281	1.43259e-279
AT3G56360	1276.88	3.76899	0.105296	4.05502e-281	1.96634e-279
AT4G05390	2806.04	2.53961	0.0710218	1.06284e-280	5.14122e-279
AT2G27020	2412.69	2.80541	0.0785279	2.18388e-280	1.05381e-278
AT5G23340	2420.31	-2.63009	0.0736697	5.5436e-280	2.6685e-278
AT3G56350	31045.6	-2.61403	0.0732165	5.72069e-280	2.74705e-278
AT5G66730	9515.73	-2.01987	0.0565948	1.46767e-279	7.03055e-278
AT5G53270	1071.6	-3.77802	0.105956	1.68147e-279	8.03523e-278
AT5G49480	2722.31	3.22154	0.0903228	1.71729e-279	8.18659e-278
AT3G47080	2061.05	-2.95474	0.0828608	1.99124e-279	9.46968e-278
AT3G18860	2295.06	2.90437	0.0815118	4.70647e-279	2.23286e-277
AT1G54050	2850.55	-2.521	0.0708809	6.43542e-278	3.04579e-276
AT2G33590	13323.6	-2.24631	0.0631557	7.89029e-278	3.72543e-276
AT1G77450	3299.68	-2.72409	0.076611	8.73994e-278	4.11674e-276
AT5G65890	1327.12	-3.10554	0.0873948	1.52165e-277	7.15029e-276
AT3G61070	2884.03	2.52867	0.0711258	1.56345e-277	7.32927e-276
AT5G09900	7188.96	2.35756	0.0664297	3.39004e-277	1.58545e-275
AT3G16910	1373.61	-3.77579	0.10644	2.04908e-276	9.56043e-275
AT1G17100	2508.69	-2.62401	0.0739946	2.29421e-276	1.06789e-274
AT1G52855	1201.28	5.56744	0.156858	3.36029e-276	1.56044e-274
AT2G30350	1375.16	-3.17023	0.0894463	4.49401e-276	2.08201e-274
AT2G46270	1151.97	-3.40737	0.0961165	4.62276e-276	2.13665e-274
AT1G16030	51495.4	-1.94536	0.0549701	5.75854e-275	2.65539e-273
AT4G15550	3266.98	2.70201	0.0765065	2.0588e-274	9.47145e-273
AT2G20770	2577.74	-2.55946	0.0724736	4.71171e-274	2.16256e-272
AT5G53220	1234.6	-3.88633	0.110291	5.5867e-273	2.55822e-271
AT1G62290	1525.43	-3.51822	0.0999065	1.78882e-272	8.17227e-271
AT4G04910	1462.58	3.25069	0.0924581	8.68762e-272	3.95979e-270
AT3G03170	978.388	-4.14918	0.118076	1.5409e-271	7.0072e-270
AT5G20160	3134.38	2.58282	0.0735324	3.49479e-271	1.58559e-269
AT5G51970	8251.79	-2.4349	0.0695384	1.98741e-269	8.99622e-268
AT4G04870	2172.63	-2.79009	0.0798493	3.09097e-269	1.39596e-267
AT3G60750	5627.4	2.37745	0.0681119	1.12291e-267	5.05977e-266
AT4G32940	1541.73	-3.095	0.0887515	1.67181e-267	7.51591e-266
AT2G20140	2252.97	2.70521	0.0776336	4.43818e-267	1.99073e-265
AT5G54770	16041.2	-2.32476	0.0667065	6.75943e-267	3.02504e-265
AT1G07930	9707.66	2.05019	0.0588389	1.17602e-266	5.25113e-265
AT3G16990	1883.49	-3.16872	0.0911356	8.35484e-266	3.72215e-264
AT3G10500	1513.15	3.08188	0.0886444	1.13041e-265	5.02472e-264
AT2G41550	1042.14	-3.49538	0.100588	1.40665e-265	6.23856e-264
AT5G17490	1155.89	-3.70377	0.106673	4.63051e-265	2.04905e-263
AT3G10480	2199.82	2.59819	0.0748757	1.48574e-264	6.55984e-263
AT1G73190	54397.2	-2.54188	0.0732824	1.51064e-264	6.6549e-263
AT1G70490	1338.17	3.35171	0.0967197	4.40813e-264	1.93762e-262
AT1G02750	1838.42	2.92148	0.0843231	6.50831e-264	2.8544e-262
AT3G01570	50157.5	-2.43331	0.0703223	3.65496e-263	1.59943e-261
AT5G04010	943.535	-4.19902	0.121404	4.17136e-263	1.82137e-261
AT3G48270	2761.59	-2.3848	0.0689466	6.39957e-263	2.78812e-261
AT1G13740	726.024	-4.854	0.14037	7.06545e-263	3.07145e-261
AT2G27500	1061.96	3.83277	0.110948	2.09594e-262	9.09132e-261
AT4G23100	6840.29	-2.03127	0.0588033	3.70368e-262	1.60298e-260
AT1G62710	30132.4	-2.11582	0.0614774	2.76248e-260	1.193e-258
AT5G59170	20289.3	-2.8801	0.083757	4.88334e-260	2.10432e-258
AT4G24190	1329.25	3.34532	0.0974866	8.82812e-259	3.7959e-257
AT4G05070	2547.14	-3.33155	0.0971575	1.0567e-258	4.5337e-257
AT3G13080	17947.2	2.49443	0.0728521	1.9549e-258	8.36918e-257
AT4G01870	2393.34	2.50206	0.0730463	7.13815e-258	3.04932e-256
AT2G21720	14634.2	-1.9696	0.0575924	5.63224e-257	2.40082e-255
AT3G52340	1084.33	-3.31642	0.0970632	8.16231e-257	3.47179e-255
AT1G47980	7535.12	-3.1047	0.0909631	2.56255e-256	1.08762e-254
AT2G45360	733.987	-5.04347	0.147722	2.70583e-256	1.14597e-254
AT5G60100	1433.71	-3.16857	0.0928299	2.74852e-256	1.16156e-254
AT2G04690	2068.93	-2.75723	0.0807646	3.04567e-256	1.28439e-254
AT1G11360	1316.46	-2.93727	0.0861535	1.27388e-255	5.36061e-254
AT2G41280	67111.9	-2.54189	0.074544	1.60826e-255	6.75332e-254
AT2G40340	2394.83	2.43872	0.0717067	3.92972e-254	1.64665e-252
AT2G22080	1875.4	-3.40587	0.100251	4.00355e-254	1.67403e-252
AT3G02570	1182.15	-3.43376	0.101104	8.56153e-254	3.57231e-252
AT1G64520	5303.93	2.52674	0.0744878	3.18898e-253	1.3278e-251
AT5G39520	919.209	-6.66962	0.19624	4.04546e-253	1.68087e-251
AT3G57020	13926.6	-2.86615	0.0846921	5.22596e-252	2.1668e-250
AT2G27830	1125.36	-3.81894	0.11296	2.24919e-251	9.3061e-250
AT4G11911	863.066	-6.35735	0.187978	9.82059e-251	4.0548e-249
AT2G34660	2766.15	2.81107	0.0832579	1.01202e-250	4.16979e-249
AT4G02930	3886.16	2.15774	0.0639085	1.41966e-250	5.83718e-249
AT4G31590	701.345	-4.21668	0.124947	1.71282e-250	7.02789e-249
AT3G50060	5063.14	-2.46154	0.0729569	2.49157e-250	1.0202e-248
AT5G54100	973.348	5.06025	0.149919	3.75867e-250	1.53584e-248
AT3G62260	881.508	-3.62088	0.107413	4.39891e-250	1.79374e-248
AT4G14420	912.414	4.35864	0.129295	6.31265e-250	2.56879e-248
AT4G31300	5318.8	2.56585	0.076156	6.37792e-250	2.59001e-248
AT1G03790	23467.6	-1.82734	0.0542328	1.73674e-249	7.03825e-248
AT3G22310	4884.34	2.45002	0.0727888	3.45095e-249	1.39565e-247
AT3G45780	3229.59	-2.22238	0.0661547	3.5032e-248	1.41389e-246
AT4G31830	4287.12	-3.08173	0.0917738	3.62099e-248	1.45845e-246
AT1G75270	888.492	4.3196	0.128579	4.05449e-248	1.62972e-246
AT5G63190	3452.11	-2.47201	0.0736658	9.85709e-248	3.95405e-246
AT5G53260	839.482	-4.8418	0.144425	1.98194e-247	7.93418e-246
AT1G30200	1351.02	-2.77553	0.0828125	3.75632e-247	1.5007e-245
AT5G19820	4646.92	2.13475	0.0636928	5.39758e-247	2.15205e-245
AT2G16660	1063.03	3.43823	0.102614	5.92018e-247	2.35566e-245
AT3G08720	2584.69	-2.50919	0.074966	2.10574e-246	8.36194e-245
AT1G79210	1562.37	3.23622	0.0967985	3.56306e-246	1.41206e-244
AT5G57900	6449.88	-2.55401	0.0763592	4.06437e-246	1.6075e-244
AT1G71720	1070.4	-3.79208	0.11351	6.89541e-246	2.72176e-244
AT1G01480	844.434	-3.66127	0.109596	1.26789e-245	4.99462e-244
AT4G16660	1238.33	3.427	0.102801	9.59417e-245	3.77192e-243
AT3G26770	2745.02	-3.33403	0.100045	1.3905e-244	5.45584e-243
AT1G58380	2367.91	2.46314	0.0738737	2.52186e-244	9.87526e-243
AT1G02520	1296.94	6.71365	0.201545	4.4642e-243	1.74466e-241
AT1G07810	2625.81	2.69653	0.0812357	1.72295e-242	6.7202e-241
AT5G65470	2596.25	-2.7148	0.0817894	1.76964e-242	6.8887e-241
AT2G20990	3648.8	-2.29785	0.0692106	2.01874e-242	7.84288e-241
AT1G06473	827.989	-5.13418	0.154892	9.43932e-242	3.66001e-240
AT2G47180	13208	-2.32363	0.0704241	1.34676e-239	5.21168e-238
AT5G16010	3202.12	2.53008	0.0767945	3.91733e-239	1.51297e-237
AT5G18670	1073.23	-3.30406	0.100299	5.06847e-239	1.95374e-237
AT1G64660	2688.84	-2.65167	0.0805377	1.26731e-238	4.87558e-237
AT1G10270	2377.45	2.45664	0.0747033	4.23289e-238	1.6253e-236
AT1G22600	2583.41	-2.82314	0.0858697	5.09502e-238	1.95253e-236
AT3G03790	5059.46	-2.40186	0.0730667	8.66038e-238	3.31243e-236
AT2G36350	2136.01	-2.82866	0.0860805	1.14507e-237	4.37119e-236
AT1G67920	1854.46	-3.32212	0.10116	1.77658e-237	6.76882e-236
AT3G22110	8024.27	2.47592	0.0754655	6.9386e-237	2.63854e-235
AT5G67520	1719.58	-3.226	0.0984243	1.10052e-236	4.17691e-235
AT3G12955	2491.24	-2.54545	0.0776601	1.69556e-236	6.42296e-235
AT3G16120	1869.84	-3.61058	0.110225	2.52225e-236	9.53623e-235
AT3G11780	925.95	4.24874	0.129725	6.02213e-236	2.27252e-234
AT3G13235	2595.46	2.38373	0.0728559	1.32876e-235	5.00465e-234
AT5G20020	2957.53	2.27561	0.0695595	1.83361e-235	6.89297e-234
AT5G46050	684.698	-5.16329	0.157958	2.14293e-235	8.04046e-234
AT5G64230	5207.53	2.49494	0.0764019	6.24274e-235	2.33789e-233
AT5G11580	2029.36	-2.34127	0.0716747	8.0566e-235	3.01146e-233
AT3G03060	1420.64	3.49125	0.106922	1.63593e-234	6.10335e-233
AT5G05190	1089.75	5.81375	0.17792	2.25917e-234	8.41262e-233
AT2G26780	3121.19	2.78692	0.0855465	4.76973e-234	1.77279e-232
AT4G36210	6233.07	-2.03083	0.0622817	6.45922e-234	2.39623e-232
AT1G48840	4610.72	-2.13302	0.0655267	3.60831e-233	1.33609e-231
AT5G25180	2024.22	-3.04637	0.0936749	4.77987e-233	1.76658e-231
AT1G13060	5196.69	2.28222	0.0702552	3.51795e-232	1.29776e-230
AT5G58650	875.043	-4.06266	0.125176	7.47119e-232	2.75096e-230
AT2G17450	725.52	-3.9374	0.121355	7.80652e-232	2.86908e-230
AT5G40420	58429.7	-2.44842	0.0754991	9.25586e-232	3.39542e-230
AT4G01120	1897.56	-2.47048	0.0761875	1.68135e-231	6.15643e-230
AT2G44990	767.954	-4.07614	0.125651	1.81899e-231	6.64809e-230
AT1G14170	742.959	-4.08992	0.126215	2.05869e-231	7.51022e-230
AT4G09600	14347	-2.8962	0.0893873	3.18484e-231	1.1597e-229
AT3G48870	7089.84	2.54005	0.0783881	3.59792e-231	1.30771e-229
AT5G55750	6171.47	-2.37531	0.0733668	9.57501e-231	3.47376e-229
AT3G14880	779.806	-3.81838	0.118125	4.02097e-230	1.45611e-228
AT3G07310	1961.53	-2.89225	0.0894605	4.13062e-230	1.49308e-228
AT2G01570	1091.34	3.36481	0.104054	5.60344e-230	2.02175e-228
AT1G02660	612.605	-4.73194	0.146519	2.54295e-229	9.15835e-228
AT5G03180	5252.28	-2.2129	0.0683615	2.6963e-229	9.69291e-228
AT3G25230	10240.8	1.90934	0.0593316	7.97134e-228	2.86041e-226
AT5G35690	4169.51	2.29833	0.0715212	1.59606e-227	5.71686e-226
AT5G04885	1336.61	-2.97922	0.0927792	5.23622e-227	1.87214e-225
AT5G52420	9417.06	-2.31564	0.072155	9.44448e-227	3.37064e-225
AT5G15120	1166.39	3.13303	0.0976628	1.11014e-226	3.95481e-225
AT5G10730	1372.07	-3.09684	0.0966512	2.48525e-226	8.83763e-225
AT1G13820	706.463	-3.92172	0.122404	2.84403e-226	1.00953e-224
AT2G28400	941.1	-3.72069	0.116136	2.94587e-226	1.0438e-224
AT5G20620	10070.2	2.03801	0.0636508	3.20635e-226	1.13406e-224
AT4G36900	3017.16	-2.37669	0.0741596	3.56492e-226	1.25863e-224
AT1G63430	979.373	4.10103	0.127986	1.05826e-225	3.72961e-224
AT5G65550	779.671	-3.85916	0.120627	1.22141e-225	4.29694e-224
AT3G24180	4267.6	-2.15207	0.0673012	4.31345e-225	1.51477e-223
AT2G15695	1556.6	-2.54292	0.0795532	4.85298e-225	1.70122e-223
AT1G80460	1111.98	4.03532	0.126422	1.60325e-224	5.61023e-223
AT1G46554	1685.88	-2.80538	0.0880892	2.09031e-223	7.30166e-222
AT3G18830	1407.74	-2.94592	0.0925806	4.6417e-223	1.61853e-221
AT2G18700	7609.74	-1.97625	0.0624772	4.73648e-223	1.64866e-221
AT4G27780	2477.85	-2.39765	0.0754576	2.2764e-222	7.90969e-221
AT1G18500	2853.2	-2.37272	0.0748672	3.14902e-221	1.09225e-219
AT2G45600	819.667	-4.23632	0.133831	3.99962e-221	1.38485e-219
AT4G39350	587.035	-4.49634	0.141929	5.386e-221	1.86161e-219
AT4G27070	4738.39	-2.2409	0.0704932	9.7017e-221	3.34742e-219
AT2G18915	1515.61	-2.61485	0.0826806	2.08657e-220	7.18682e-219
AT2G38530	2344.58	-2.42676	0.0767998	6.24765e-220	2.14815e-218
AT3G26395	795.436	-4.06387	0.128763	2.37643e-219	8.15674e-218
AT1G12780	4524.33	2.43797	0.0773777	7.24478e-219	2.48234e-217
AT4G39730	2066.44	2.67116	0.0848888	3.20467e-218	1.09614e-216
AT3G05640	809.367	-3.97536	0.126343	6.19241e-218	2.11442e-216
AT5G10740	1131.6	-3.00108	0.0954952	1.05609e-217	3.59983e-216
AT5G07010	907.673	-3.31639	0.105575	1.41395e-217	4.81134e-216
AT1G22190	2963.56	-2.93403	0.0934883	3.83944e-217	1.30422e-215
AT3G24170	2767.69	2.81881	0.0898973	4.01775e-217	1.36245e-215
AT3G26340	3185.84	2.78526	0.0888777	1.2414e-216	4.20244e-215
AT5G65530	1291.35	-2.94156	0.0938296	1.32531e-216	4.47882e-215
AT1G52560	3776.18	-2.40769	0.0768453	2.60721e-216	8.7959e-215
AT3G14067	945.185	-3.41606	0.109202	6.38645e-216	2.1509e-214
AT2G35680	3442.12	-2.16159	0.0691293	1.98174e-215	6.66297e-214
AT5G36100	710.332	-4.3249	0.138469	3.46293e-215	1.16232e-213
AT5G60250	1596.04	3.20753	0.102679	3.78507e-215	1.26829e-213
AT3G19170	11190.1	2.05931	0.0658947	3.89004e-215	1.30125e-213
AT4G35070	773.128	-3.82784	0.122561	6.8099e-215	2.27412e-213
AT5G13800	11771.3	-1.92657	0.0616727	7.12611e-215	2.37569e-213
AT5G10650	3528.41	-2.03628	0.065231	1.25164e-214	4.16566e-213
AT4G30200	1140.01	3.03713	0.0973352	1.49948e-214	4.98212e-213
AT3G22370	1131.68	6.66966	0.213105	2.00616e-214	6.65438e-213
AT1G56340	1102.18	3.35649	0.107628	2.42639e-214	8.03476e-213
AT4G35920	751.842	-3.64873	0.117033	2.46181e-214	8.13842e-213
AT3G02040	696.645	-3.734	0.119795	3.62154e-214	1.19523e-212
AT4G13530	2096.25	-2.27875	0.0730952	3.96484e-214	1.30635e-212
AT4G14270	1238.03	-3.12281	0.100297	1.18163e-213	3.88678e-212
AT3G05945	1210.35	-3.70203	0.118936	1.51706e-213	4.98181e-212
AT1G31660	1815.81	2.43648	0.0782716	1.98348e-213	6.50267e-212
AT5G17540	597.465	-4.41568	0.141941	3.84418e-213	1.25819e-211
AT3G05500	21787.1	2.11948	0.0682604	1.3485e-212	4.4063e-211
AT4G29190	557.447	-5.33643	0.171924	7.38034e-212	2.40758e-210
AT1G26800	2784.73	-2.59427	0.0836837	7.70068e-212	2.50793e-210
AT4G29820	719.825	-3.49761	0.112851	8.23777e-212	2.67843e-210
AT4G34480	696.698	-3.65074	0.117802	1.35813e-211	4.40856e-210
AT1G32230	20648.3	1.69949	0.0548399	1.79489e-211	5.81674e-210
AT4G16490	1038.12	-2.96479	0.0957355	2.15795e-211	6.98186e-210
AT2G28120	1197.29	-3.4582	0.111741	2.29843e-211	7.42419e-210
AT1G29760	2495.79	-2.17904	0.0704073	4.54758e-211	1.46652e-209
AT3G24190	707.395	-3.61042	0.116704	6.37935e-211	2.05388e-209
AT3G50650	1403.12	-2.6147	0.0846364	2.34847e-210	7.54877e-209
AT3G06530	3953.67	2.14309	0.0693716	3.23916e-210	1.03948e-208
AT2G36770	1624.99	-2.66798	0.0864739	9.00672e-210	2.88566e-208
AT1G21410	1241.95	-2.75145	0.0892509	1.56045e-209	4.99142e-208
AT5G12840	2465.14	-2.29756	0.0745356	1.84716e-209	5.89896e-208
AT2G01450	13799.8	-1.7031	0.0554965	2.2513e-209	7.17798e-208
AT5G45110	1665.21	2.43205	0.0789696	5.2191e-209	1.66136e-207
AT2G41720	1201.43	-2.81075	0.0913135	7.2359e-209	2.29964e-207
AT1G03270	543.655	-4.63297	0.150519	9.66088e-209	3.06539e-207
AT5G62800	681.418	-4.16526	0.135483	3.52024e-208	1.11518e-206
AT5G65660	4044.22	2.4758	0.0806313	6.22896e-208	1.97011e-206
AT3G63520	1919.93	-2.22937	0.0728099	1.24333e-206	3.92615e-205
AT1G26400	1624.11	-2.64418	0.0864174	1.83878e-206	5.79715e-205
AT2G33770	8274.23	-2.21916	0.0725674	4.09934e-206	1.29035e-204
AT3G05530	9005.76	1.99216	0.0651924	9.3216e-206	2.92948e-204
AT1G71340	1778.37	-2.35365	0.0770948	1.88035e-205	5.89992e-204
AT3G04770	804.24	3.6306	0.118929	2.10926e-205	6.60766e-204
AT1G74310	19039.8	-2.30232	0.0755169	8.47318e-205	2.65018e-203
AT3G44798	668.799	-4.61831	0.151673	1.27163e-204	3.97103e-203
AT2G44730	1443.46	-2.38057	0.078175	1.89163e-204	5.89781e-203
AT5G61960	1669.3	2.62542	0.0862376	2.33678e-204	7.27425e-203
AT4G03080	2291.06	2.58167	0.0849912	1.9227e-203	5.97582e-202
AT3G13930	1668.6	2.55412	0.0841536	4.74263e-203	1.47171e-201
AT3G16810	1899.36	2.35893	0.0777626	5.4719e-203	1.69534e-201
AT3G26330	641.908	-4.73495	0.156406	2.81999e-202	8.72342e-201
AT2G26740	4663.23	-1.8236	0.0602808	4.95971e-202	1.53185e-200
AT3G52230	3616.41	-2.26381	0.0747915	5.0303e-202	1.55122e-200
AT4G24690	51685.7	1.73889	0.0574577	9.97622e-202	3.07162e-200
AT4G27450	38393.5	2.22314	0.0736013	1.35846e-201	4.17611e-200
AT3G07640	972.971	3.07234	0.101724	3.56965e-201	1.09565e-199
AT1G29310	749.307	5.25812	0.174014	4.66686e-201	1.4302e-199
AT2G45480	1124.75	-2.88102	0.0955688	1.83924e-200	5.62778e-199
AT1G01470	14260.7	-2.40371	0.079746	2.09438e-200	6.39855e-199
AT1G80640	712.071	4.17017	0.13844	4.08582e-200	1.24633e-198
AT4G36010	5014.22	2.21134	0.0734962	8.48494e-200	2.58424e-198
AT3G10530	1924.59	2.41105	0.0800954	8.91258e-200	2.7103e-198
AT2G38340	3006.7	2.05997	0.0685259	3.35475e-199	1.01861e-197
AT4G19960	7469.26	1.93666	0.0644251	3.75183e-199	1.13742e-197
AT5G54960	8432.17	-2.04225	0.0679851	6.0154e-199	1.82086e-197
AT1G78340	729.332	4.65614	0.155106	6.48257e-199	1.95927e-197
AT2G23640	2272.46	-2.695	0.0897735	6.5016e-199	1.96201e-197
AT3G19990	3932.11	-2.0108	0.0671724	2.22113e-198	6.69254e-197
AT4G36648	4006.66	2.1273	0.0710263	6.81802e-198	2.05122e-196
AT1G60640	1439.51	2.64772	0.0884083	7.00707e-198	2.10489e-196
AT5G58330	3877.43	-2.17954	0.0727609	7.27364e-198	2.18165e-196
AT1G08340	807.443	3.37873	0.112815	7.80739e-198	2.33819e-196
AT3G06700	3250.67	1.99161	0.0665068	1.20583e-197	3.60581e-196
AT4G31700	4181.92	2.17602	0.0726795	1.25762e-197	3.75498e-196
AT5G50870	1541.34	2.56268	0.0857333	5.2377e-197	1.5615e-195
AT5G24490	1102.76	-2.83581	0.0949544	6.43097e-197	1.91435e-195
AT3G47520	3642.93	2.17624	0.0728404	9.14663e-197	2.71864e-195
AT3G11340	1118.33	3.24232	0.10877	2.65938e-196	7.89256e-195
AT1G48410	6543.13	1.81618	0.0608749	3.65334e-196	1.08262e-194
AT3G51895	520.538	-4.34856	0.145889	6.88179e-196	2.03627e-194
AT1G34370	8610.41	-1.85423	0.0622234	9.29082e-196	2.74497e-194
AT1G19570	2318.53	-2.42575	0.0814353	1.01172e-195	2.98466e-194
AT4G33980	1823.66	-2.62485	0.0881919	1.35035e-195	3.97769e-194
AT5G42790	7610.83	2.38886	0.080305	1.731e-195	5.09137e-194
AT5G01880	1298.33	-2.5789	0.0866445	1.76991e-195	5.19806e-194
AT3G20250	7075.16	-1.95571	0.0657249	3.19725e-195	9.37607e-194
AT1G72150	705.704	4.02275	0.135244	5.03353e-195	1.47391e-193
AT1G64810	2190.47	-2.31441	0.0778883	8.91548e-195	2.60675e-193
AT3G53960	669.377	-6.49321	0.218123	1.07139e-194	3.12796e-193
AT5G27120	5139.9	1.83951	0.0618937	1.09061e-194	3.17935e-193
AT2G46830	700.02	4.7629	0.160396	2.14521e-194	6.24451e-193
AT5G18630	1085.14	-2.58749	0.087199	2.51855e-194	7.32048e-193
AT5G24570	788.467	3.74046	0.126133	3.16219e-194	9.17779e-193
AT2G40360	4923.55	1.88992	0.0636889	3.9981e-194	1.15869e-192
AT2G02930	6387.95	-2.73518	0.0923286	9.04473e-194	2.6174e-192
AT1G24735	1935.32	-2.44942	0.0826929	1.14734e-193	3.31536e-192
AT2G30250	718.245	3.94045	0.133183	2.68674e-193	7.75227e-192
AT1G80570	762.968	-3.4015	0.114987	4.43701e-193	1.27838e-191
AT1G74750	1207.89	2.61619	0.0885445	1.39908e-192	4.02512e-191
AT1G13960	3092.75	-2.00961	0.0681904	1.37378e-191	3.94656e-190
AT4G13830	1300.41	-2.50131	0.0849613	2.2123e-191	6.34623e-190
AT1G02380	586.829	-3.73823	0.127091	4.24286e-191	1.21534e-189
AT5G03160	760.381	3.41188	0.116004	5.98437e-191	1.7117e-189
AT2G30860	1502.65	-2.59137	0.0881471	8.24094e-191	2.35374e-189
AT2G20180	2312.01	2.26826	0.0772003	1.84491e-190	5.26171e-189
AT2G18050	1491.2	-2.58634	0.0880833	2.80353e-190	7.9842e-189
AT3G11420	599.699	-3.5544	0.121172	4.27247e-190	1.21501e-188
AT2G42680	2695.92	2.40004	0.0819179	1.84996e-189	5.25334e-188
AT1G07040	1128.3	-2.65195	0.0906146	4.2267e-189	1.19854e-187
AT4G02500	1014.74	-2.98713	0.102179	9.33886e-189	2.64436e-187
AT2G36080	680.338	4.36853	0.149303	1.05616e-188	2.98629e-187
AT5G67480	20880.2	-1.68142	0.0575888	6.01207e-188	1.69748e-186
AT1G70000	722.278	5.46496	0.187303	1.32904e-187	3.74714e-186
AT2G38860	707.565	-3.19035	0.10963	5.54672e-187	1.56163e-185
AT1G27290	3908.68	1.9665	0.0676206	1.38031e-186	3.88061e-185
AT1G11720	600.794	-4.07682	0.140332	1.62469e-186	4.56114e-185
AT4G15390	3763.23	-2.30749	0.0794394	2.64962e-186	7.42797e-185
AT5G06110	3743.46	2.02686	0.0698096	5.44751e-186	1.52499e-184
AT5G55120	722.839	-3.40727	0.117482	7.6716e-186	2.14457e-184
AT5G42050	8556.99	1.83031	0.0630669	9.54597e-186	2.66477e-184
AT3G12580	95225.6	1.54856	0.0533399	1.48544e-185	4.14076e-184
AT1G66580	11797	1.8319	0.0631694	1.70357e-185	4.74213e-184
AT5G47040	3580.1	-1.8809	0.064985	1.90357e-185	5.29139e-184
AT2G47780	2095.37	-2.40476	0.0829804	1.94122e-185	5.38844e-184
AT2G38465	2832.87	-2.27452	0.0785109	2.5775e-185	7.14459e-184
AT4G25170	12809.9	-1.81431	0.0625944	2.68824e-185	7.4411e-184
AT1G74370	1813.59	-2.61263	0.09034	9.53286e-185	2.63502e-183
AT1G28360	2065.11	-2.80065	0.096858	1.09516e-184	3.02296e-183
AT3G12960	7900.97	-2.28126	0.0788897	1.22025e-184	3.36352e-183
AT2G38823	839.735	6.07492	0.210043	3.16766e-184	8.71923e-183
AT4G22755	470.476	-4.36667	0.151252	4.20973e-184	1.15715e-182
AT1G15430	2531.15	-2.23296	0.077353	5.37172e-184	1.47449e-182
AT1G25422	571.895	-3.91209	0.13563	6.11409e-184	1.67594e-182
AT3G22840	595.909	-6.12091	0.212078	1.02619e-183	2.80901e-182
AT1G03600	1363.02	-2.48091	0.08606	1.45691e-183	3.98248e-182
AT2G37760	1196.98	2.7012	0.0937298	1.56653e-183	4.27622e-182
AT5G24130	2081.6	-2.40814	0.0836982	7.08834e-183	1.93226e-181
AT2G32800	848.821	-2.95142	0.102645	9.65546e-183	2.62842e-181
AT5G06190	773.737	3.79105	0.131872	1.40167e-182	3.81038e-181
AT3G04720	1350.44	-2.87661	0.100243	4.96357e-182	1.34747e-180
AT5G53280	1298.57	-3.18956	0.111201	7.14393e-182	1.93671e-180
AT5G43960	2857.48	2.07279	0.0722403	9.99638e-182	2.70629e-180
AT1G56300	621.437	4.09706	0.142834	1.65532e-181	4.47527e-180
AT2G11890	1644.7	2.30239	0.0803494	2.05849e-181	5.55763e-180
AT5G48160	5077.62	-1.78168	0.0621675	3.23769e-181	8.72937e-180
AT5G22100	2580.52	2.03248	0.0710691	1.49537e-180	4.02627e-179
AT1G15100	1901.5	-2.46449	0.0862404	1.93167e-180	5.19392e-179
AT4G18530	943.753	-3.20247	0.112238	7.08911e-180	1.90355e-178
AT4G29020	1718.74	-2.85137	0.0999924	9.03343e-180	2.42233e-178
AT1G15670	697.482	-3.05639	0.107214	1.09928e-179	2.94375e-178
AT5G43600	1336.43	-2.30043	0.0806854	1.40722e-179	3.76327e-178
AT5G54290	690.243	-3.36576	0.118128	1.96472e-179	5.24704e-178
AT3G11710	3043.87	2.00607	0.0704604	6.46229e-179	1.72351e-177
AT1G47056	1716.5	-2.35392	0.0827152	7.30806e-179	1.94645e-177
AT5G61590	1764.14	-2.72029	0.0956752	9.3708e-179	2.49248e-177
AT1G15030	605.914	-3.39072	0.119268	1.04664e-178	2.78014e-177
AT1G65020	2249.82	2.22542	0.0782924	1.80799e-178	4.79603e-177
AT2G02180	2546.08	-2.16092	0.0761943	1.13043e-177	2.99465e-176
AT1G53000	548.269	-3.74277	0.132041	1.19332e-177	3.15701e-176
AT1G07670	3820.39	1.85713	0.0654679	1.36105e-177	3.59593e-176
AT4G04620	847.34	3.24249	0.114609	4.58951e-177	1.21094e-175
AT3G05510	2258.29	-2.17747	0.0769883	1.00846e-176	2.65727e-175
AT5G02050	5059.68	2.06159	0.0729419	1.02708e-176	2.70272e-175
AT5G64760	1047.81	2.80975	0.0995275	2.68867e-176	7.06573e-175
AT4G28260	5004.03	-1.75369	0.0620789	3.97972e-176	1.04447e-174
AT2G03340	2901.66	-1.87847	0.0665171	4.55137e-176	1.19291e-174
AT1G80180	2527.86	-2.58389	0.0916555	1.01093e-175	2.64612e-174
AT3G14360	1112.81	-2.78158	0.0990023	1.62879e-174	4.25772e-173
AT3G07360	475.851	-5.54029	0.196874	2.41234e-174	6.29762e-173
AT1G11860	1891.1	-2.1476	0.0765882	1.02816e-173	2.68055e-172
AT1G69260	477.807	-4.95022	0.176588	1.17896e-173	3.06966e-172
AT2G45040	549.673	-4.43684	0.158344	1.41882e-173	3.68932e-172
AT4G13010	5983.22	-1.77491	0.0634252	6.77909e-173	1.76042e-171
AT1G65030	1889.24	2.08972	0.0747176	8.40448e-173	2.17964e-171
AT5G56000	1943.21	2.2897	0.0818996	8.99337e-173	2.32931e-171
AT4G25610	839.132	3.06386	0.109682	2.19154e-172	5.66871e-171
AT4G27800	626.103	-3.37107	0.120747	2.30602e-172	5.95701e-171
AT4G19200	3262.41	2.31551	0.0829277	2.36064e-172	6.09014e-171
AT1G64710	1857.68	-3.12497	0.112068	5.07401e-172	1.30732e-170
AT4G01610	3415.69	2.02417	0.0726093	1.12741e-171	2.901e-170
AT1G07530	7161.58	-1.63428	0.0586129	1.28644e-171	3.30589e-170
AT5G03320	1120.4	2.60234	0.0934064	1.37897e-171	3.53905e-170
AT5G47620	2068.07	2.11622	0.0759454	1.42021e-171	3.64016e-170
AT5G43780	435.745	-4.27812	0.15359	1.43061e-171	3.66206e-170
AT5G10000	469.15	-4.68049	0.168003	1.74977e-171	4.47325e-170
AT1G75830	514666	-1.96814	0.07078	2.4898e-171	6.35687e-170
AT3G51880	9281.93	-1.74494	0.0626497	2.63932e-171	6.72992e-170
AT4G38710	5114.48	1.66133	0.0597979	6.90704e-171	1.75893e-169
AT4G02410	612.66	-3.10145	0.111582	7.58784e-171	1.92982e-169
AT3G07255	816.15	-7.60704	0.27309	3.21341e-170	8.16214e-169
AT2G21330	1129.07	-2.71814	0.0980495	5.40839e-170	1.37198e-168
AT1G15340	5284.06	-1.73288	0.0624688	6.16905e-170	1.56293e-168
AT5G56210	849.126	-2.67705	0.0965655	6.38021e-170	1.61436e-168
AT5G25780	2790.63	2.00247	0.0722257	8.47921e-170	2.14271e-168
AT1G03106	10116.7	-2.03247	0.0733263	8.80136e-170	2.22128e-168
AT4G15620	751.196	-3.09802	0.111887	1.12439e-169	2.83409e-168
AT3G23990	5225.13	1.71351	0.0618364	1.44967e-169	3.64933e-168
AT3G54680	672.802	-2.94728	0.106449	1.50028e-169	3.77192e-168
AT1G14930	19219.4	-2.62354	0.0947664	1.5593e-169	3.91531e-168
AT2G41040	884.893	2.92268	0.105629	2.35505e-169	5.90588e-168
AT1G05680	15721.1	1.84761	0.0667483	3.23792e-169	8.1096e-168
AT2G32920	973.319	2.70938	0.0979576	3.37418e-169	8.44015e-168
AT1G64900	2380.25	-2.21681	0.0801943	5.50763e-169	1.37593e-167
AT1G03090	688.753	-2.9184	0.105629	6.95988e-169	1.73654e-167
AT5G12030	117926	-1.92694	0.0698799	8.85497e-169	2.20659e-167
AT5G63030	8523.95	-1.92014	0.0697635	2.08392e-167	5.18642e-166
AT5G66720	2764.22	-1.92286	0.0698934	2.85774e-167	7.10332e-166
AT4G25730	6190.26	1.941	0.0705578	3.3338e-167	8.27621e-166
AT3G14690	7018.11	1.90808	0.0695688	2.71638e-166	6.73499e-165
AT4G15530	14126.6	1.58384	0.0577452	4.15559e-166	1.02904e-164
AT1G01520	424.539	-5.10336	0.186032	5.07987e-166	1.25634e-164
AT3G55410	1937.91	2.1289	0.0777755	1.41718e-165	3.50056e-164
AT1G48990	1849.28	-2.31041	0.0845485	3.70561e-165	9.14174e-164
AT5G19780	3693.67	1.73531	0.0634681	3.9701e-165	9.78201e-164
AT5G45350	1825.9	2.49568	0.0913948	4.95604e-165	1.21961e-163
AT1G05340	2160.87	-2.33448	0.0855047	6.02511e-165	1.48084e-163
AT4G20400	3055.22	1.89467	0.069356	6.44973e-165	1.58323e-163
AT2G39210	853.667	-2.94902	0.108109	1.13077e-164	2.77228e-163
AT2G35720	1562.53	2.41469	0.0885994	2.106e-164	5.15684e-163
AT4G03560	942.674	-2.65058	0.097268	2.13217e-164	5.21443e-163
AT3G63040	781.168	-3.66175	0.13446	4.06115e-164	9.91966e-163
AT4G17900	729.834	3.4328	0.126084	4.37263e-164	1.06673e-162
AT5G56550	1855.19	-2.54887	0.0935953	4.66867e-164	1.13754e-162
AT1G01060	570.852	4.20618	0.154513	1.24273e-163	3.02422e-162
AT3G27870	5628.51	-2.00116	0.0735774	1.48246e-163	3.60318e-162
AT2G29340	2354.36	-2.73867	0.100779	1.81456e-163	4.40494e-162
AT1G42990	2232.78	2.19105	0.0806475	1.98027e-163	4.80131e-162
AT2G33570	425.226	-5.4128	0.198901	2.58654e-163	6.26354e-162
AT1G01650	1062.2	-2.35738	0.0867973	3.07898e-163	7.44692e-162
AT1G73480	944.265	2.82885	0.104315	8.86011e-163	2.14031e-161
AT1G14740	4259.13	-1.70565	0.0628469	9.17223e-163	2.213e-161
AT3G18940	945.917	2.90318	0.107068	9.78383e-163	2.35768e-161
AT3G15000	8646.82	1.60204	0.0590264	1.06152e-162	2.55489e-161
AT2G25625	2343.04	-5.60571	0.207033	1.09361e-162	2.62893e-161
AT3G62700	13214.6	-1.84757	0.0681948	2.59521e-162	6.23103e-161
AT2G19930	2833.28	-2.02367	0.0748126	8.72446e-162	2.09217e-160
AT3G04350	1784.22	-2.18591	0.080926	2.03649e-161	4.87769e-160
AT4G39740	657.325	3.44605	0.127643	2.27615e-161	5.4451e-160
AT3G10370	3583.7	2.26203	0.08381	2.33544e-161	5.58017e-160
AT1G04410	6510.39	1.77154	0.0656358	5.44796e-161	1.30013e-159
AT4G38630	14814.8	1.91206	0.0709421	1.27089e-160	3.02927e-159
AT3G05060	3798.74	1.91258	0.0710198	2.35213e-160	5.59972e-159
AT1G08230	647.351	-3.11632	0.115924	3.76826e-160	8.96028e-159
AT4G33670	1313.08	-2.41385	0.0898377	8.66317e-160	2.05748e-158
AT1G06645	687.973	-3.42501	0.127569	1.03474e-159	2.45452e-158
AT1G74710	438.121	-5.47539	0.203677	1.50786e-159	3.57253e-158
AT5G11670	771.926	3.03609	0.113216	3.19768e-159	7.56707e-158
AT5G24165	745.798	-3.46801	0.129553	8.12703e-159	1.9209e-157
AT1G20870	406.407	-4.65349	0.174064	2.51855e-158	5.9457e-157
AT2G47600	688.306	-2.79391	0.104546	3.40467e-158	8.02802e-157
AT4G16500	1389.57	-2.65328	0.0993934	7.40393e-158	1.74372e-156
AT1G27970	967.422	2.9108	0.109188	2.26942e-157	5.33842e-156
AT1G30500	1115.65	-2.43361	0.0913552	3.39583e-157	7.97859e-156
AT1G11840	5570.92	-2.12763	0.0798419	3.50764e-157	8.2315e-156
AT4G31510	1172.45	-2.94099	0.110433	4.0797e-157	9.56259e-156
AT5G22650	7444.75	1.52925	0.0573515	5.0324e-157	1.17817e-155
AT5G22290	7628.91	-1.84836	0.0693744	5.21129e-157	1.2186e-155
AT5G58070	34639.4	1.6219	0.061	1.86247e-156	4.35003e-155
AT5G61170	1429.15	2.26573	0.0853365	4.08465e-156	9.52891e-155
AT2G45960	6066.32	-1.99626	0.0751954	5.94553e-156	1.38537e-154
AT2G47470	2164.56	1.94848	0.0735069	1.08379e-155	2.52236e-154
AT5G03210	431.752	-4.8382	0.182586	1.55626e-155	3.6177e-154
AT1G30360	1648.67	-2.27466	0.0858808	2.76031e-155	6.40912e-154
AT3G59820	3310.55	2.00854	0.0758948	4.87113e-155	1.12969e-153
AT3G19680	566.401	5.37768	0.203183	1.04487e-154	2.42037e-153
AT1G14940	20939.9	-2.56765	0.0971903	1.17155e-154	2.71064e-153
AT5G57490	732.148	3.3472	0.126634	1.39118e-154	3.21503e-153
AT2G30500	942.805	-3.0622	0.116045	1.63265e-154	3.76865e-153
AT2G40880	1984.74	8.96017	0.337407	2.87133e-154	6.62016e-153
AT4G28240	991.877	-2.70972	0.10283	8.66783e-154	1.99613e-152
AT1G71010	3230.38	2.63129	0.0998782	8.92371e-154	2.05266e-152
AT5G24910	1135.22	-2.74531	0.104242	9.17914e-154	2.10896e-152
AT5G61030	1478.54	2.22028	0.0842884	1.14496e-153	2.62754e-152
AT5G51210	1088.17	-2.71952	0.103349	2.22085e-153	5.09067e-152
AT4G14430	4602.55	1.78384	0.0678008	3.83473e-153	8.77984e-152
AT3G04360	1739.86	-2.04591	0.0778279	5.27937e-153	1.20734e-151
AT2G03280	590.626	-3.03071	0.11539	5.51075e-153	1.2588e-151
AT1G70730	1067.68	-2.50994	0.0955419	5.68713e-153	1.29759e-151
AT5G64750	11509.6	1.47472	0.0560375	6.46801e-153	1.47405e-151
AT4G35890	1850.26	2.00651	0.0764108	9.63339e-153	2.1929e-151
AT3G60140	786.102	2.73515	0.104256	1.77712e-152	4.0407e-151
AT3G57010	404.972	-4.71663	0.179804	2.03261e-152	4.6163e-151
AT5G63770	566.746	3.60758	0.137511	2.35919e-152	5.35184e-151
AT5G14030	1444.06	2.10572	0.0802927	3.16073e-152	7.1619e-151
AT1G14980	1899.91	2.02583	0.0772754	3.96643e-152	8.97724e-151
AT5G04860	968.603	-2.34305	0.0894451	4.82633e-152	1.09109e-150
AT2G21385	814.896	-2.49751	0.0954085	7.58525e-152	1.71284e-150
AT1G80160	975.678	-2.65325	0.101406	8.79704e-152	1.98421e-150
AT2G23110	17597.6	-1.94479	0.0742408	1.64807e-151	3.71305e-150
AT4G26080	2647.66	1.97555	0.0755284	1.69672e-151	3.81831e-150
AT4G16830	7891.38	-1.65732	0.0633569	2.10932e-151	4.7414e-150
AT4G37370	2120.77	-1.94562	0.0744397	3.08713e-151	6.93146e-150
AT1G17090	656.265	-3.38788	0.129828	3.43821e-151	7.71096e-150
AT1G15125	423.552	-3.69443	0.141521	5.03438e-151	1.12779e-149
AT1G67340	1390.79	-2.18579	0.083734	6.66859e-151	1.49126e-149
AT3G63160	964.677	-2.71487	0.104064	6.67199e-151	1.49126e-149
AT2G26355	4822.73	-2.09371	0.0802251	7.89958e-151	1.76364e-149
AT2G41210	670.027	-3.11998	0.119627	8.62356e-151	1.9231e-149
AT5G17310	1391.25	-2.23689	0.0858751	2.32667e-150	5.18275e-149
AT5G17810	577.78	3.59008	0.137858	2.58434e-150	5.75022e-149
AT4G39130	732.443	-3.43951	0.132264	7.09671e-150	1.57726e-148
AT3G59580	1362.19	-2.24711	0.0864004	7.92413e-150	1.75918e-148
AT5G25100	1330.04	2.17771	0.0837305	8.72102e-150	1.93391e-148
AT1G62420	2782.51	-1.87664	0.0721554	9.97274e-150	2.209e-148
AT4G08510	1860.69	2.18784	0.0842653	2.56161e-149	5.6677e-148
AT1G21790	714.526	-2.88624	0.111208	2.62445e-149	5.80025e-148
AT5G25460	1058.42	2.92918	0.11293	3.27353e-149	7.22667e-148
AT2G05920	1334.36	-2.18879	0.0844593	8.25949e-149	1.82133e-147
AT3G44750	2158.22	1.99988	0.0771905	1.00503e-148	2.21375e-147
AT5G37670	766.798	-2.83225	0.109391	1.37142e-148	3.01743e-147
AT2G14878	18335.7	-2.0622	0.0797065	2.30942e-148	5.07559e-147
AT1G22410	559.536	-2.91501	0.112758	3.16527e-148	6.94881e-147
AT1G26270	3825.63	1.62949	0.0630299	6.9139e-148	1.51614e-146
AT5G44280	3888.25	-1.60012	0.0619449	1.18693e-147	2.59992e-146
AT1G64090	745.203	2.95913	0.114668	1.21326e-147	2.65465e-146
AT1G24095	508.684	4.85054	0.187889	1.69873e-147	3.71275e-146
AT1G72330	3234.74	1.83298	0.0710399	2.16406e-147	4.72455e-146
AT1G77950	3127.56	-1.67684	0.0649981	2.65161e-147	5.78255e-146
AT3G04780	867.543	2.81252	0.109385	1.0403e-146	2.26616e-145
AT3G55010	1239.29	2.17227	0.0844296	1.1699e-146	2.54567e-145
AT1G26630	6254.85	1.67514	0.0650808	1.28301e-146	2.78871e-145
AT4G37120	6497.57	1.53909	0.0598694	3.26317e-146	7.08492e-145
AT3G25260	406.966	-3.98176	0.155228	3.96497e-146	8.59919e-145
AT3G18610	1486.49	2.67535	0.104317	5.54142e-146	1.2005e-144
AT1G68010	407.557	-3.7499	0.146376	1.04432e-145	2.25995e-144
AT3G19290	763.14	-2.84481	0.111164	2.86238e-145	6.18751e-144
AT4G14360	835.812	-2.58418	0.100984	2.93046e-145	6.32774e-144
AT5G07480	1799.96	6.60043	0.25813	3.26833e-145	7.04958e-144
AT1G25310	1274.28	2.54456	0.0994367	3.66535e-145	7.8973e-144
AT2G21640	535.97	5.46646	0.213243	3.70206e-145	7.9677e-144
AT2G17820	1004.6	3.4795	0.135988	4.43068e-145	9.52547e-144
AT3G03520	972.85	-2.38755	0.0934062	6.12921e-145	1.31628e-143
AT3G16720	449.165	-3.57297	0.139837	6.47209e-145	1.3884e-143
AT3G03320	1062.35	-2.87829	0.112778	1.56443e-144	3.35241e-143
AT4G19860	3279.15	-1.61384	0.0631649	1.74457e-144	3.73437e-143
AT2G31985	664.593	-2.83023	0.11093	1.98674e-144	4.24814e-143
AT3G51750	407.201	-4.23472	0.16596	2.2905e-144	4.89234e-143
AT1G68830	932.181	-2.25203	0.0882799	2.77457e-144	5.91989e-143
AT5G55920	2563.32	2.05729	0.0806487	3.01619e-144	6.42845e-143
AT2G46660	530.993	-6.89359	0.269303	3.16068e-144	6.72916e-143
AT1G15190	392.172	-4.33568	0.169897	3.19851e-144	6.80234e-143
AT1G69830	399.989	-3.92599	0.154007	3.45225e-144	7.33408e-143
AT1G47128	765.151	3.10015	0.121733	4.40138e-144	9.34039e-143
AT2G36950	3137.04	-1.70387	0.0668346	6.39606e-144	1.35588e-142
AT4G10040	2197.63	2.12888	0.0835897	6.83774e-144	1.44796e-142
AT3G48660	2445.31	-2.09236	0.0821459	7.76877e-144	1.64335e-142
AT2G34357	2871	1.89827	0.0745072	9.11475e-144	1.926e-142
AT1G50020	743.356	-3.01768	0.118571	1.13563e-143	2.39709e-142
AT1G43160	380.748	-4.04596	0.159121	2.28935e-143	4.82719e-142
AT1G67310	921.809	-2.81109	0.110697	4.02298e-143	8.4736e-142
AT1G51140	837.074	-2.78415	0.109846	1.19702e-142	2.51858e-141
AT5G22460	1778.78	-2.56705	0.101265	1.19912e-142	2.52033e-141
AT4G33940	917.775	-2.53894	0.100348	4.51218e-142	9.47366e-141
AT2G20890	946.298	-2.42354	0.0958316	6.35776e-142	1.33344e-140
AT3G51800	3984.09	1.60564	0.0634443	8.4778e-142	1.7762e-140
AT1G32700	425.164	-3.58227	0.141737	9.62624e-142	2.01467e-140
AT1G13160	1886	2.05522	0.0812832	9.98261e-142	2.08704e-140
AT3G01400	919.672	-2.62154	0.103729	1.16879e-141	2.44098e-140
AT1G77480	1149.49	2.28535	0.0904966	2.10575e-141	4.39314e-140
AT4G33700	3634.86	-1.93745	0.0767433	2.83004e-141	5.89797e-140
AT4G16155	343.704	-4.34241	0.172157	5.09662e-141	1.06104e-139
AT2G44980	938.5	-2.43281	0.0966926	1.58081e-140	3.28755e-139
AT5G67600	18587	1.58007	0.062736	1.90962e-140	3.96719e-139
AT3G19130	2786.03	1.71106	0.068087	6.77195e-140	1.40538e-138
AT5G65280	2742.64	1.9287	0.0767735	6.99918e-140	1.45101e-138
AT5G38200	1396.33	2.33248	0.0929036	7.09169e-140	1.46864e-138
AT5G65207	1511.82	-2.27658	0.0907821	1.46681e-139	3.03448e-138
AT1G63120	1666.36	-1.9582	0.0780559	1.59351e-139	3.29314e-138
AT2G41290	401.154	-3.70517	0.147907	2.21747e-139	4.57783e-138
AT2G35900	2024.39	1.94876	0.0777626	2.85551e-139	5.88886e-138
AT3G08943	2619.46	1.72493	0.0688323	3.74645e-139	7.71816e-138
AT1G01170	2424.8	-2.21649	0.088578	5.93694e-139	1.22181e-137
AT4G21350	847.028	-2.5606	0.102519	1.67232e-138	3.438e-137
AT3G57940	1459.35	2.11827	0.0847808	1.91483e-138	3.93248e-137
AT4G17390	2440.04	1.85048	0.0741252	2.97579e-138	6.105e-137
AT3G51510	1794.47	-2.14815	0.0861298	4.80093e-138	9.83916e-137
AT3G03770	534.782	3.32327	0.133239	4.90952e-138	1.00513e-136
AT1G02150	2348.68	-1.71605	0.0687796	5.54532e-138	1.13412e-136
AT2G02120	19604.4	-1.842	0.0737907	6.4036e-138	1.3083e-136
AT5G20070	949.292	-2.75243	0.110523	7.15696e-138	1.4607e-136
AT5G42900	664.735	-2.72698	0.109472	7.91132e-138	1.61299e-136
AT3G63000	1233.67	-2.03946	0.0819043	1.53562e-137	3.12766e-136
AT4G02890	57509.5	1.752	0.0709321	1.57927e-137	3.21325e-136
AT3G45730	486.758	5.25122	0.210579	2.0585e-137	4.184e-136
AT2G36320	3118.65	1.83945	0.0738922	2.43679e-137	4.94778e-136
AT4G18130	3823.07	-1.7409	0.0699299	2.45141e-137	4.97235e-136
AT1G09970	13902.9	-1.37057	0.0550297	2.73304e-137	5.53792e-136
AT1G60940	11367.4	1.65153	0.0663561	2.92313e-137	5.91702e-136
AT2G26650	1118.33	2.69463	0.108424	3.93667e-137	7.96046e-136
AT1G53580	455.081	4.49456	0.180781	3.94232e-137	7.96373e-136
AT5G38780	366.077	-3.96531	0.159589	4.36202e-137	8.80255e-136
AT5G01020	930.155	-2.44339	0.0984728	9.92351e-137	2.00052e-135
AT1G78600	1805.39	-1.80593	0.0727587	1.33291e-136	2.68431e-135
AT1G17110	1176.99	-2.38125	0.0960204	1.48876e-136	2.99513e-135
AT3G05937	1191.49	2.84766	0.11487	1.69829e-136	3.41318e-135
AT4G36910	1402.73	-2.05092	0.0827508	2.4908e-136	5.00085e-135
AT1G32710	2951.95	-2.17243	0.0879345	1.6028e-135	3.21472e-134
AT2G29380	1997.67	1.95847	0.0792901	1.81781e-135	3.64227e-134
AT1G26340	515.749	3.42427	0.138769	2.63455e-135	5.27338e-134
AT4G31180	5034.61	1.4691	0.0594469	2.85735e-135	5.71354e-134
AT2G13360	2514.46	-2.00816	0.0814199	4.58134e-135	9.15155e-134
AT5G40840	1532.68	-1.90875	0.0773696	5.3317e-135	1.06397e-133
AT2G21300	1720.51	-2.106	0.0854019	5.7229e-135	1.14088e-133
AT3G27570	1349.82	2.11508	0.0857691	5.78101e-135	1.1513e-133
AT3G04840	3201.94	1.70814	0.0692299	6.3095e-135	1.25528e-133
AT4G35000	812.443	2.71344	0.110159	8.90547e-135	1.76997e-133
AT1G62020	1655.65	2.07221	0.0840886	1.07294e-134	2.13033e-133
AT4G21323	338.917	-4.30368	0.175084	2.78115e-134	5.51646e-133
AT3G61990	2098.09	-2.06895	0.0841171	2.93088e-134	5.80762e-133
AT3G15290	1230.08	-2.04449	0.083175	3.90655e-134	7.73316e-133
AT1G46768	4684.87	-1.68599	0.0686181	7.26231e-134	1.43616e-132
AT3G03960	2289.97	1.80523	0.0734764	7.98247e-134	1.577e-132
AT5G45870	590.441	-2.6876	0.109581	1.13689e-133	2.24377e-132
AT1G55900	1057.3	2.38649	0.0972594	1.237e-133	2.43891e-132
AT2G22910	1427.03	-1.9023	0.0775276	1.42444e-133	2.80567e-132
AT1G64795	2002.38	-2.51862	0.10275	1.52966e-133	3.00991e-132
AT1G75200	2285.91	1.70335	0.0694077	1.56921e-133	3.08465e-132
AT4G39800	1715.04	-1.98477	0.0809505	2.01047e-133	3.94811e-132
AT3G10740	1615.28	-1.87627	0.0766276	5.05194e-133	9.91104e-132
AT1G28050	1900.64	-1.78481	0.0729232	6.92222e-133	1.35667e-131
AT4G26700	4052.04	-1.74611	0.0713558	8.07314e-133	1.58067e-131
AT3G54050	359.815	-4.70756	0.19256	8.1599e-133	1.59607e-131
AT3G18490	3432.89	-1.6497	0.0674252	9.48632e-133	1.85368e-131
AT1G03220	10425.2	1.6815	0.0687534	1.27943e-132	2.4976e-131
AT1G01580	344.709	-4.02867	0.164958	1.49665e-132	2.91875e-131
AT4G32300	3197.07	-1.64912	0.0674753	2.06514e-132	4.02345e-131
AT5G23050	1139.87	-2.03868	0.0836107	5.72106e-132	1.11352e-130
AT1G60790	449.724	-3.09537	0.127137	9.63828e-132	1.8741e-130
AT1G63800	643.048	-2.81338	0.11571	1.58562e-131	3.0801e-130
AT5G07380	385.672	-3.4657	0.142605	2.49037e-131	4.83283e-130
AT2G20560	9057.07	-1.53828	0.0632105	2.67365e-131	5.18342e-130
AT1G77030	2283.61	2.05729	0.0846069	2.72764e-131	5.28289e-130
AT4G04940	1133.24	2.17352	0.0893722	2.88767e-131	5.58736e-130
AT2G47710	1852.6	2.29845	0.0945871	3.22325e-131	6.23057e-130
AT1G09500	594.5	-2.90659	0.11969	4.31446e-131	8.33173e-130
AT3G12350	1284.31	-2.3635	0.0973446	5.32664e-131	1.02763e-129
AT3G61680	355.33	-3.73174	0.153795	5.3509e-131	1.0313e-129
AT3G02550	1279.81	2.40847	0.0992198	5.76776e-131	1.11056e-129
AT3G51790	986.162	2.45543	0.101235	9.79808e-131	1.88475e-129
AT2G34360	401.496	-3.25775	0.134392	1.10975e-130	2.13263e-129
AT4G19670	721.387	2.70618	0.111643	1.44581e-130	2.77573e-129
AT3G23280	1728.36	1.84688	0.0761956	2.211e-130	4.24066e-129
AT1G44446	1062.48	-2.02603	0.0836116	2.26545e-130	4.34087e-129
AT3G55340	1006.59	2.20777	0.0912257	4.8246e-130	9.23552e-129
AT4G31210	1094.82	2.60013	0.107569	7.89579e-130	1.50999e-128
AT3G09030	679.303	-2.4973	0.103343	8.0147e-130	1.53125e-128
AT4G16780	437.591	-3.1948	0.132346	1.186e-129	2.26372e-128
AT3G03660	2422.1	9.78871	0.402272	2.17018e-129	4.13823e-128
AT4G36760	1781.66	1.78022	0.0737584	2.94457e-129	5.60947e-128
AT4G25630	1733.23	1.99926	0.0829387	5.11458e-129	9.73398e-128
AT2G21790	1837.18	1.96528	0.081559	5.69163e-129	1.08218e-127
AT5G07190	311.616	-4.49267	0.186605	8.4899e-129	1.61267e-127
AT1G67280	3565.82	-1.62587	0.0674912	9.43668e-129	1.79079e-127
AT1G20220	1860.99	2.2223	0.0924587	1.79981e-128	3.41221e-127
AT5G61510	3776.62	-1.78151	0.0741116	2.81311e-128	5.32818e-127
AT3G15450	2906.6	-1.61763	0.0672852	3.16185e-128	5.98296e-127
AT2G16430	490.478	4.06646	0.169431	3.93382e-128	7.43659e-127
AT4G37030	575.351	4.30994	0.179631	4.76837e-128	9.0056e-127
AT1G75810	1376.88	-2.30951	0.0962333	4.78614e-128	9.03053e-127
AT1G30450	585.345	3.17548	0.132286	5.69913e-128	1.07429e-126
AT3G09000	377.822	-3.38378	0.141187	9.74337e-128	1.83488e-126
AT3G51370	3087.38	-1.62044	0.0675957	1.58683e-127	2.98548e-126
AT4G35770	790.258	-2.37359	0.0991244	1.86837e-127	3.51183e-126
AT1G18540	5864.14	1.45965	0.0609311	2.81925e-127	5.29407e-126
AT2G33520	2288.89	-1.87095	0.0781976	3.8953e-127	7.30776e-126
AT4G27640	1617.92	1.90921	0.0798269	4.60237e-127	8.62605e-126
AT2G39890	639.807	6.66015	0.277499	5.56e-127	1.0411e-125
AT5G18650	834.156	2.51172	0.105106	6.10405e-127	1.14189e-125
AT4G06746	8976.75	-1.53077	0.0640512	8.51328e-127	1.59108e-125
AT5G17050	1380.83	-1.95597	0.0819277	1.15099e-126	2.14909e-125
AT2G17250	1220.78	2.00948	0.0841475	1.18418e-126	2.20898e-125
AT1G21460	1072.46	-2.6917	0.112956	2.50571e-126	4.66975e-125
AT5G65720	9183.38	1.56884	0.0657794	3.18179e-126	5.92413e-125
AT2G42980	328.14	-3.95985	0.166337	3.39559e-126	6.31625e-125
AT5G66590	1520.26	-2.07517	0.0871517	5.32222e-126	9.89072e-125
AT5G49700	2582.47	1.59386	0.0668884	5.54666e-126	1.02981e-124
AT3G26950	956.122	-2.29168	0.0963449	8.83901e-126	1.63954e-124
AT5G05410	11641.7	-1.37205	0.0576184	9.52399e-126	1.76493e-124
AT3G11410	2686.3	-1.58296	0.0664951	9.8263e-126	1.81925e-124
AT3G02480	7158.55	-1.78756	0.075135	1.01345e-125	1.87455e-124
AT1G18330	644.186	-2.43852	0.102623	1.48941e-125	2.75234e-124
AT5G65300	1007.22	2.7054	0.113909	1.5231e-125	2.81196e-124
AT5G55400	465.188	-2.96787	0.125033	1.78093e-125	3.2849e-124
AT2G03800	545.292	3.0083	0.126735	2.11043e-125	3.88902e-124
AT4G33510	5669.61	-1.44627	0.0608548	2.68951e-125	4.95151e-124
AT5G08300	1058.56	2.15696	0.0910068	6.95411e-125	1.27909e-123
AT5G65140	500.752	-3.07879	0.130243	1.76674e-124	3.2466e-123
AT2G43120	585.555	3.50982	0.148442	1.79525e-124	3.29592e-123
AT4G09760	1103.74	2.05964	0.0870254	1.87217e-124	3.43393e-123
AT4G17520	3354.91	1.70594	0.0720565	1.95841e-124	3.58877e-123
AT1G22840	1218.3	2.04913	0.0868022	7.25798e-124	1.32879e-122
AT4G21570	1121.68	2.20276	0.0933804	9.51265e-124	1.73996e-122
AT3G07500	668.854	-3.103	0.131667	1.11988e-123	2.04647e-122
AT5G04895	1820.13	1.92186	0.0815091	1.33688e-123	2.44077e-122
AT1G73210	632.198	-3.01439	0.128075	1.6051e-123	2.92775e-122
AT5G57930	499.526	-2.83649	0.120455	1.68006e-123	3.06164e-122
AT2G17420	1161.42	2.29063	0.0972091	1.76962e-123	3.22188e-122
AT5G19540	1826.33	-2.06325	0.087583	2.04993e-123	3.7288e-122
AT5G02870	4801.03	1.57341	0.0667235	2.08801e-123	3.79457e-122
AT1G67365	1205.13	-2.30757	0.098003	2.21938e-123	4.02959e-122
AT3G15980	478.502	3.56381	0.15141	2.63805e-123	4.78534e-122
AT5G04340	1488.17	-1.95935	0.0832198	3.71081e-123	6.72511e-122
AT2G43720	845.536	2.63168	0.111988	5.40639e-123	9.78904e-122
AT3G27380	812.324	2.43461	0.1036	6.59328e-123	1.19271e-121
AT2G40610	465.885	5.3651	0.227834	6.88142e-123	1.2437e-121
AT1G69250	3097.9	1.63286	0.0694266	7.72799e-123	1.39542e-121
AT5G02240	2651.55	-1.71439	0.0729451	9.63025e-123	1.73732e-121
AT1G14960	589.566	-2.67381	0.113971	1.50954e-122	2.72075e-121
AT2G38870	7972.48	-2.10186	0.0895642	1.68806e-122	3.03974e-121
AT5G30500	421.21	-3.72348	0.158814	1.79437e-122	3.22822e-121
AT1G72710	2856.21	-1.59904	0.0681186	1.81197e-122	3.25692e-121
AT1G20650	706.286	-2.71749	0.115884	2.03652e-122	3.65722e-121
AT4G14880	3813.29	-1.73373	0.07389	2.46112e-122	4.41569e-121
AT3G20630	2833.73	1.73253	0.0738398	2.78318e-122	4.989e-121
AT2G45590	305.918	-4.82379	0.205828	5.28593e-122	9.46671e-121
AT5G01500	1453.94	-1.86139	0.0794522	5.49593e-122	9.83388e-121
AT5G05880	765.616	-2.26954	0.0970128	8.89138e-122	1.58949e-120
AT2G22360	1160.69	2.07094	0.0886058	1.65515e-121	2.95621e-120
AT5G03780	473.943	3.33921	0.142948	2.05703e-121	3.67067e-120
AT1G70800	1979.26	-2.17338	0.0930578	2.34183e-121	4.1751e-120
AT5G63860	2448.28	-1.5622	0.0668844	3.40152e-121	6.05889e-120
AT5G45750	455.671	3.75187	0.160829	4.37408e-121	7.78421e-120
AT5G64210	990.772	-2.28165	0.0978692	5.1934e-121	9.23396e-120
AT5G08180	1104.09	2.17685	0.0934242	1.02857e-120	1.82718e-119
AT2G45560	4619.8	-1.42802	0.0612437	1.17402e-120	2.08367e-119
AT2G18900	3239.77	1.83937	0.0789645	1.28848e-120	2.28477e-119
AT1G57660	1637.16	1.80722	0.0777614	4.88831e-120	8.6603e-119
AT3G57530	1661.89	-1.80119	0.0775241	5.23622e-120	9.26835e-119
AT5G58160	6548.11	-2.01862	0.0870138	8.90585e-120	1.57496e-118
AT1G59870	1851.2	1.92818	0.0831613	1.13245e-119	2.00089e-118
AT4G12600	1049.59	2.22801	0.096085	1.20029e-119	2.11886e-118
AT4G28270	403.786	-3.77122	0.162828	1.20627e-119	2.12752e-118
AT1G60900	2509.29	1.58564	0.0683579	1.6943e-119	2.98561e-118
AT5G60850	363.94	-3.6146	0.156335	2.64034e-119	4.64851e-118
AT3G52500	1011.01	2.14724	0.0927602	2.69229e-119	4.73575e-118
AT1G78080	1301.28	2.26115	0.0978839	8.88893e-119	1.56217e-117
AT5G44410	374.71	-3.27416	0.141862	9.36786e-119	1.64488e-117
AT5G44110	323.776	-5.85242	0.25279	1.00048e-118	1.75515e-117
AT5G18270	793.37	7.35214	0.317069	1.3276e-118	2.32695e-117
AT5G12080	1869.52	1.94907	0.0844522	1.34444e-118	2.35438e-117
AT3G03050	428.654	3.51803	0.152456	1.3704e-118	2.39772e-117
AT5G45860	934.629	-2.02026	0.0875512	1.84644e-118	3.22776e-117
AT3G09630	8301.79	1.42458	0.061705	2.44332e-118	4.26737e-117
AT1G52520	734.083	-2.28868	0.0992894	2.48423e-118	4.33499e-117
AT5G10860	5534.67	-1.71351	0.0742881	2.84501e-118	4.96017e-117
AT4G35480	580.922	-2.79753	0.12154	3.68884e-118	6.42568e-117
AT3G56750	616.298	-2.48474	0.107969	5.55907e-118	9.67493e-117
AT3G06650	610.542	2.81534	0.122297	5.57026e-118	9.68587e-117
AT3G30460	326.102	-5.40893	0.23468	7.17257e-118	1.24611e-116
AT5G64440	584.774	2.88837	0.125604	9.563e-118	1.65994e-116
AT5G13110	2656.65	1.58173	0.0687305	1.21796e-117	2.11228e-116
AT3G23175	582.13	-3.19613	0.139227	1.21939e-117	2.1129e-116
AT4G37480	328.245	-3.74623	0.162959	1.2254e-117	2.12144e-116
AT4G39500	404.105	4.20439	0.182933	1.24616e-117	2.1555e-116
AT3G58200	310.788	-4.53894	0.197611	2.37944e-117	4.11214e-116
AT1G16840	1927.69	-1.66415	0.0724633	2.96559e-117	5.12064e-116
AT2G27840	776.635	2.4744	0.107872	3.72146e-117	6.42017e-116
AT5G54860	652.341	2.52578	0.11012	4.28922e-117	7.39319e-116
AT2G28780	326.027	-5.51565	0.240342	6.40039e-117	1.10225e-115
AT1G33050	3567.31	-1.44616	0.0630382	6.56529e-117	1.12966e-115
AT2G41880	437.971	-3.15631	0.137928	8.2511e-117	1.4185e-115
AT5G56140	3102.07	-1.6357	0.0714238	1.25045e-116	2.14786e-115
AT4G05410	1623.08	1.71906	0.0750738	1.48842e-116	2.5544e-115
AT2G35820	978.169	-2.20754	0.0965172	1.53283e-116	2.62832e-115
AT4G12120	976.704	2.1068	0.0921206	1.90604e-116	3.26542e-115
AT5G47550	1344.75	-1.9172	0.0838248	2.04222e-116	3.49568e-115
AT4G33930	1139.43	2.0213	0.0883904	2.09562e-116	3.58398e-115
AT5G40382	454.057	-3.38578	0.148243	2.20278e-116	3.76398e-115
AT3G58510	2628.84	1.95641	0.0855657	2.4678e-116	4.21319e-115
AT4G11740	3517.7	1.59382	0.0697127	3.31183e-116	5.64929e-115
AT2G29310	282.138	-4.69741	0.205709	3.74007e-116	6.37426e-115
AT1G04530	2448.26	-1.69612	0.0742036	3.92769e-116	6.68826e-115
AT5G23530	520.415	3.0083	0.131905	6.15892e-116	1.04787e-114
AT4G33950	402.425	5.26502	0.230344	7.71519e-116	1.31152e-114
AT4G16380	500.193	3.05924	0.1342	8.52615e-116	1.44812e-114
AT5G63010	682.568	2.45384	0.107627	8.61246e-116	1.46153e-114
AT4G28390	3072.73	-1.72353	0.0757177	2.83598e-115	4.80849e-114
AT5G18400	5064.55	1.74582	0.0768361	4.52125e-115	7.65934e-114
AT1G77360	524.659	-2.93671	0.129415	6.3965e-115	1.08269e-113
AT3G19930	1293.79	-1.8766	0.0825897	6.47275e-115	1.09465e-113
AT2G31410	3397.5	1.62833	0.0716312	7.26726e-115	1.22797e-113
AT4G15000	6205.77	1.62601	0.0716094	9.55457e-115	1.61308e-113
AT5G51380	396.408	-3.16768	0.139685	1.11331e-114	1.87797e-113
AT3G22440	5369.82	-1.56937	0.0691524	1.59423e-114	2.68691e-113
AT1G54270	4058.64	1.51218	0.0666411	1.90288e-114	3.20437e-113
AT5G37310	1165.82	1.94799	0.0859469	2.4382e-114	4.10232e-113
AT5G20490	940.164	2.32116	0.102471	2.48796e-114	4.18248e-113
AT1G48630	1295.89	2.27904	0.100574	2.67527e-114	4.49354e-113
AT5G19150	1946.9	-1.63401	0.0720922	2.86528e-114	4.80861e-113
AT3G02410	1035.5	-2.25475	0.0995649	3.07879e-114	5.16252e-113
AT1G11700	284.059	-4.20922	0.185924	3.58287e-114	6.00267e-113
AT3G05140	795.362	-2.52042	0.111461	4.24597e-114	7.10758e-113
AT3G48510	356.534	-6.1438	0.270776	4.40164e-114	7.36193e-113
AT1G20693	2101.01	-1.86582	0.0824505	5.25721e-114	8.78545e-113
AT3G01100	1765.64	-1.7449	0.0771038	5.75105e-114	9.6026e-113
AT2G43210	1370.13	-1.80318	0.0797674	9.9372e-114	1.65782e-112
AT1G63810	1561.11	1.92877	0.0853561	1.09839e-113	1.8309e-112
AT1G78300	544.368	3.3567	0.148565	1.1929e-113	1.98675e-112
AT2G46170	401.48	3.46622	0.153616	2.16913e-113	3.6096e-112
AT1G75960	301.114	-3.74716	0.166283	2.52874e-113	4.20448e-112
AT1G30630	1262.14	1.91518	0.0849305	2.99828e-113	4.98099e-112
AT1G52870	1383.44	-2.31421	0.102863	7.11833e-113	1.18156e-111
AT5G26600	3588.38	-1.45209	0.0644521	7.69188e-113	1.27569e-111
AT1G02920	2281.14	2.19561	0.097589	8.12416e-113	1.34625e-111
AT4G24110	971.222	-2.21071	0.0983907	1.47656e-112	2.44475e-111
AT1G77090	489.524	-3.22454	0.143658	1.50222e-112	2.48514e-111
AT3G60970	398.871	-3.11988	0.139081	2.22462e-112	3.67715e-111
AT5G65710	469.068	-3.36953	0.15023	2.40412e-112	3.97052e-111
AT2G42170	575.724	-2.89601	0.129198	3.04708e-112	5.02819e-111
AT2G36500	285.721	-5.00913	0.223251	3.16376e-112	5.21636e-111
AT1G15920	2202.68	1.64629	0.0733213	3.57686e-112	5.89257e-111
AT5G27730	866.624	-2.12957	0.0949413	3.7736e-112	6.21149e-111
AT1G17870	911.051	-2.08621	0.0930473	4.85188e-112	7.97973e-111
AT4G15770	2868.29	1.66674	0.0742819	5.37326e-112	8.82987e-111
AT2G25970	4743.6	1.52814	0.0680802	5.42073e-112	8.90046e-111
AT1G15230	5672.61	-1.55238	0.0691908	5.60665e-112	9.19808e-111
AT5G57990	5397.65	1.41195	0.0629429	7.35658e-112	1.20589e-110
AT5G04040	5205.79	1.40141	0.0624967	9.35473e-112	1.53216e-110
AT4G21320	2067.15	-1.74621	0.0779451	9.72735e-112	1.59187e-110
AT2G02560	3006.35	1.61813	0.0722598	1.43753e-111	2.35055e-110
AT5G54910	1367.69	1.86674	0.0834203	1.604e-111	2.62058e-110
AT1G03030	1572.1	-1.89715	0.0848101	1.88014e-111	3.06919e-110
AT1G56280	10505	-1.59836	0.0714586	2.15716e-111	3.51848e-110
AT1G11930	1563.13	-1.93972	0.0868105	2.85172e-111	4.64753e-110
AT2G42950	2391.29	-5.31895	0.238559	2.94659e-111	4.79818e-110
AT3G18270	709.903	-2.2114	0.0990375	3.89065e-111	6.33025e-110
AT3G53890	1009.37	2.23338	0.100068	5.04537e-111	8.20226e-110
AT1G52930	1243.48	1.94673	0.0872208	6.06253e-111	9.84775e-110
AT3G48000	8759.47	-1.38466	0.0620286	8.38614e-111	1.36109e-109
AT5G64420	5970.05	1.30626	0.0585516	1.28704e-110	2.08719e-109
AT1G77840	2986.57	1.4579	0.0654271	1.9772e-110	3.20378e-109
AT1G07310	2335.38	-1.48849	0.0669067	3.88751e-110	6.294e-109
AT4G25320	873.598	2.17854	0.0980386	3.91189e-110	6.32828e-109
AT2G27380	278289	-4.54431	0.20513	7.27185e-110	1.17541e-108
AT3G57150	6830.43	1.3789	0.0620665	9.69858e-110	1.56638e-108
AT1G12130	1687.22	-5.39412	0.2437	9.86687e-110	1.59225e-108
AT5G41800	607.289	-2.36684	0.106784	1.18803e-109	1.9156e-108
AT5G58420	3226.01	1.46468	0.0659693	1.19365e-109	1.92309e-108
AT1G06700	2187.5	1.73289	0.0780976	1.20372e-109	1.93773e-108
AT3G41768	119807	-1.7521	0.078996	1.60873e-109	2.5876e-108
AT3G07700	2538.83	-1.5889	0.0716676	2.02323e-109	3.25166e-108
AT5G63760	778.452	2.22902	0.100607	2.13158e-109	3.42301e-108
AT3G10490	2838.16	1.58319	0.0714208	2.36627e-109	3.79681e-108
AT1G42440	2988.47	1.55939	0.0703774	3.049e-109	4.88831e-108
AT3G18290	3861.77	1.5138	0.0683202	3.10189e-109	4.96906e-108
AT1G49660	292.377	-4.73171	0.214134	5.99464e-109	9.59531e-108
AT1G57680	1262.96	1.93604	0.0876334	9.27402e-109	1.48324e-107
AT3G05120	2829.01	-1.65993	0.0751654	1.22936e-108	1.96459e-107
AT5G10980	4659.86	1.76583	0.0799921	1.38731e-108	2.2152e-107
AT2G34315	718.008	-2.80167	0.127228	1.98472e-108	3.16656e-107
AT4G01310	461.023	-3.03817	0.137831	2.02368e-108	3.22612e-107
AT5G10540	1184.69	-1.84996	0.0838762	2.14336e-108	3.41415e-107
AT4G23850	639.327	2.72875	0.123798	2.18052e-108	3.47054e-107
AT3G04710	1416.22	1.74863	0.0793021	2.67224e-108	4.24975e-107
AT2G20450	960.882	2.01713	0.0915186	2.80962e-108	4.46462e-107
AT1G01970	1219.44	-1.96943	0.089389	3.34727e-108	5.3147e-107
AT4G27585	1708.95	1.77584	0.0805966	3.6505e-108	5.79149e-107
AT1G29940	3077.69	1.53085	0.0694683	3.77567e-108	5.98527e-107
AT1G69540	687.713	-2.26283	0.102805	4.19631e-108	6.64674e-107
AT5G58720	2666.57	-1.73209	0.0786525	4.53111e-108	7.1713e-107
AT5G07020	291.477	-3.95463	0.179821	5.0201e-108	7.93883e-107
AT5G11840	697.447	-2.2188	0.100959	8.14187e-108	1.28653e-106
AT2G37270	2232.73	1.71017	0.0778492	1.81171e-107	2.86047e-106
AT1G73020	388.524	-2.99633	0.136595	1.86325e-107	2.93949e-106
AT5G03850	1666.95	1.7992	0.0819254	1.91811e-107	3.02362e-106
AT5G47800	267.129	-3.92771	0.179121	2.09137e-107	3.29412e-106
AT1G51980	4879.54	1.34392	0.0611711	2.35145e-107	3.70081e-106
AT3G45650	449.56	-2.75788	0.125828	2.38081e-107	3.74403e-106
AT3G01540	7556.94	1.59097	0.0724706	2.86728e-107	4.50547e-106
AT5G45830	651.687	-2.60464	0.118938	3.38154e-107	5.30931e-106
AT5G11240	1626.68	1.77026	0.0808627	7.88473e-107	1.23699e-105
AT1G21590	432.109	-3.3263	0.152315	8.65836e-107	1.35728e-105
AT2G32150	662.479	-2.78169	0.127216	9.19703e-107	1.44058e-105
AT5G18450	3601.4	-1.51019	0.068967	9.25348e-107	1.44827e-105
AT1G55090	2552.49	-1.62975	0.0744634	1.07007e-106	1.67345e-105
AT3G60690	290.856	-3.56194	0.163015	1.16883e-106	1.82645e-105
AT5G14120	6522.48	-1.50784	0.0689049	1.27211e-106	1.98626e-105
AT4G15475	1469.21	-1.63051	0.0745722	1.59716e-106	2.49182e-105
AT1G14360	525.698	2.76435	0.126611	1.82156e-106	2.83968e-105
AT3G01800	744.957	2.16997	0.0993742	2.24978e-106	3.50447e-105
AT5G44360	412.438	-2.84753	0.130541	2.2697e-106	3.53272e-105
AT2G28940	289.465	-3.53653	0.162374	5.43163e-106	8.44748e-105
AT5G41350	1821.32	-1.6498	0.0756467	5.67534e-106	8.81957e-105
AT4G02400	2721.96	1.7681	0.0811504	7.94304e-106	1.23339e-104
AT5G40930	1664.83	1.74298	0.0800506	1.09185e-105	1.69408e-104
AT1G73060	475.951	-2.53249	0.116468	1.28919e-105	1.99869e-104
AT5G09990	720.152	-2.37968	0.109446	1.43349e-105	2.22067e-104
AT5G42150	1067.68	1.99067	0.0915503	2.00168e-105	3.09844e-104
AT1G02310	328.54	-3.24457	0.14942	2.16145e-105	3.34313e-104
AT3G61140	1968.67	1.71716	0.0790118	2.18272e-105	3.3734e-104
AT2G31060	1982.62	1.71059	0.0787697	3.23864e-105	5.00139e-104
AT3G19760	7805.05	1.29466	0.0595518	3.5011e-105	5.40248e-104
AT1G01500	730.611	-2.46595	0.113889	1.07436e-104	1.65653e-103
AT1G07790	752.222	2.15773	0.0996378	1.15933e-104	1.78615e-103
AT2G42890	1255.34	-1.78898	0.0826267	1.5631e-104	2.40634e-103
AT1G03770	2190.15	-1.7687	0.0817007	1.64211e-104	2.52601e-103
AT5G53180	1382.94	1.86758	0.0863171	1.9395e-104	2.98115e-103
AT3G49010	4449.53	1.45725	0.0672862	2.17284e-104	3.33721e-103
AT3G27110	801.854	-2.06247	0.0954034	2.39919e-104	3.68199e-103
AT5G21280	6407.63	1.33869	0.061888	3.77186e-104	5.7841e-103
AT1G70985	283.409	-3.79819	0.176141	5.42318e-104	8.30993e-103
AT2G16510	917.376	2.06456	0.0956893	7.42976e-104	1.13758e-102
AT2G40220	552.154	2.95486	0.137084	9.71264e-104	1.48596e-102
AT4G17510	2295.99	1.64263	0.0761912	1.3461e-103	2.05783e-102
AT1G34030	1782.3	1.6952	0.0786688	1.70026e-103	2.59724e-102
AT5G45630	334.959	-4.25559	0.19805	1.94992e-103	2.9763e-102
AT5G44260	647.51	-2.32317	0.107996	1.96685e-103	2.99983e-102
AT2G17840	7104.89	-1.4822	0.0687971	2.04222e-103	3.11238e-102
AT5G37260	1420.55	-1.86151	0.0865021	2.43706e-103	3.71125e-102
AT1G61740	751.247	-2.30638	0.10723	2.50074e-103	3.80529e-102
AT2G25210	1024.85	1.98325	0.0922088	3.33858e-103	5.07629e-102
AT1G04360	262.13	-4.15985	0.193575	4.35157e-103	6.61143e-102
AT1G53645	1315.22	1.86946	0.0869961	4.38129e-103	6.65147e-102
AT3G57030	978.889	-2.12852	0.0990726	4.63646e-103	7.03345e-102
AT5G09640	340.43	-3.35135	0.156282	5.77598e-103	8.75536e-102
AT5G43980	514.659	2.97541	0.13878	7.93666e-103	1.20213e-101
AT3G10410	1423.92	-1.78475	0.0831257	8.13154e-103	1.23071e-101
AT1G47250	472.283	2.97739	0.138962	8.95494e-103	1.35429e-101
AT2G32415	968.54	-2.02562	0.0945297	1.38937e-102	2.09958e-101
AT4G36730	654.315	-2.1991	0.10265	1.46915e-102	2.21845e-101
AT4G19810	450.974	3.61503	0.168818	1.49686e-102	2.25856e-101
AT1G65410	825.18	-2.24877	0.104968	1.67956e-102	2.5323e-101
AT4G20860	1279.79	2.3892	0.11162	1.87784e-102	2.82909e-101
AT3G59140	1134.58	1.8709	0.0874035	2.98798e-102	4.49816e-101
AT1G32940	531.319	2.68045	0.12552	8.15277e-102	1.2264e-100
AT5G61380	1907.53	-1.68684	0.0790117	1.16294e-101	1.74804e-100
AT3G22630	2069.31	1.87253	0.0877653	1.32998e-101	1.99761e-100
AT2G02230	3729.37	1.3413	0.0628331	1.6997e-101	2.55097e-100
AT4G36220	273.772	-3.54449	0.166381	1.85167e-101	2.77694e-100
AT5G12310	2812.76	-1.73729	0.0815584	2.13162e-101	3.19436e-100
AT2G39650	425.138	2.9173	0.136999	2.20699e-101	3.30479e-100
AT3G14595	2757.74	-1.90707	0.0895582	2.26778e-101	3.39324e-100
AT4G32070	1577.83	1.80914	0.0849565	3.11679e-101	4.66008e-100
AT3G59670	714.546	2.33462	0.109676	3.24495e-101	4.84801e-100
AT2G41410	4010.27	-1.7718	0.0832522	4.32345e-101	6.45443e-100
AT3G07770	5157.28	1.38362	0.0649825	5.22988e-101	7.80173e-100
AT1G79340	909.081	2.11897	0.0996885	6.18601e-101	9.21412e-100
AT3G17668	335.135	-3.13919	0.147822	6.18259e-101	9.21412e-100
AT3G50080	1236.13	-1.78366	0.0838919	6.49657e-101	9.6694e-100
AT5G05660	1194.05	-1.77907	0.0837011	7.38436e-101	1.09825e-99
AT3G22960	1268.93	-1.68924	0.0794919	9.42808e-101	1.40115e-99
AT3G07910	747.918	2.34631	0.110519	9.7247e-101	1.44414e-99
AT3G13790	332.751	4.28143	0.201827	1.26277e-100	1.87384e-99
AT4G29520	323.572	4.56738	0.214941	1.36332e-100	2.02152e-99
AT5G14250	1923.5	1.59481	0.0751053	1.4155e-100	2.09733e-99
AT3G05360	329.228	3.8172	0.18004	1.96835e-100	2.91429e-99
AT5G59910	6902.74	1.56916	0.0739508	2.1048e-100	3.11397e-99
AT1G61640	351.408	3.78915	0.178885	2.30603e-100	3.40913e-99
AT1G27730	1099.4	-1.87418	0.0884972	3.54717e-100	5.24005e-99
AT2G30140	2690.54	-1.44773	0.0683691	5.73722e-100	8.46895e-99
AT3G52150	949.737	-2.09447	0.0990682	7.39422e-100	1.09068e-98
AT3G09570	992.949	1.99845	0.0945604	9.34291e-100	1.37709e-98
AT1G75860	1988.64	-1.45936	0.0690804	1.63389e-99	2.40645e-98
AT2G36895	562.521	-2.39467	0.113633	2.32347e-99	3.41954e-98
AT1G17430	255.003	-5.6104	0.265493	2.35331e-99	3.46087e-98
AT2G01275	271.443	-3.92773	0.186512	2.75349e-99	4.04638e-98
AT1G71130	912.635	-2.15729	0.102412	3.21501e-99	4.72109e-98
AT5G19140	2188.14	-1.73095	0.0821557	4.16151e-99	6.10644e-98
AT4G27020	1118.24	-1.77945	0.0844811	4.57577e-99	6.70931e-98
AT3G23030	557.243	-2.77894	0.13207	4.67801e-99	6.85414e-98
AT2G03530	375.716	-3.20458	0.1525	5.76336e-99	8.43811e-98
AT5G48030	1336.28	1.67167	0.079426	7.39081e-99	1.08128e-97
AT1G30240	758.043	2.07975	0.0988923	8.21703e-99	1.20127e-97
AT1G22530	1651.3	1.62273	0.0771154	9.42024e-99	1.37615e-97
AT5G35590	3199.3	1.41919	0.0674438	9.85855e-99	1.43911e-97
AT2G24640	495.048	2.89245	0.137804	1.05373e-98	1.53706e-97
AT3G62600	416.005	3.14648	0.149943	1.11315e-98	1.62253e-97
AT5G48720	1204.1	2.0294	0.0965969	1.30811e-98	1.90531e-97
AT1G26620	423.639	3.02944	0.144224	1.34575e-98	1.95868e-97
AT3G56770	452.737	-2.61688	0.124707	1.37164e-98	1.9949e-97
AT2G32240	1680.19	2.41128	0.11489	1.45021e-98	2.1076e-97
AT2G39460	3796.03	1.55755	0.0741079	1.57211e-98	2.28309e-97
AT2G06010	1643.14	-1.60386	0.0763431	1.65293e-98	2.39869e-97
AT2G46690	274.581	-3.59285	0.171354	1.677e-98	2.43183e-97
AT3G26280	285.233	-5.85674	0.278477	2.75026e-98	3.98525e-97
AT3G26810	1112.13	1.79871	0.0857464	3.00331e-98	4.34873e-97
AT4G39890	1055.45	-1.77637	0.0847274	3.44323e-98	4.98208e-97
AT1G28600	444.858	6.32942	0.300935	4.54656e-98	6.57369e-97
AT1G26665	2452.07	-1.59066	0.0758635	4.75384e-98	6.86835e-97
AT2G31350	2107.75	-1.72239	0.0822383	5.68004e-98	8.20053e-97
AT5G62790	619.812	-2.171	0.103732	5.77185e-98	8.32699e-97
AT5G20790	680.24	-2.44099	0.116718	6.27723e-98	9.04948e-97
AT1G78630	1353.95	-1.69033	0.0807386	6.55173e-98	9.43832e-97
AT3G48670	375.422	-2.92379	0.139863	7.2391e-98	1.04133e-96
AT4G32050	1108.34	1.87595	0.0896386	7.23557e-98	1.04133e-96
AT2G28790	381.596	-2.99419	0.143229	8.21232e-98	1.18047e-96
AT3G07050	4442.8	1.65967	0.0793139	9.74617e-98	1.39993e-96
AT3G21540	1561.27	1.96698	0.0940962	1.21712e-97	1.74698e-96
AT1G21670	527.627	-2.32036	0.111169	1.68879e-97	2.42223e-96
AT3G07810	628.484	2.30115	0.110224	1.70985e-97	2.45066e-96
AT3G03270	6235.74	3.98733	0.191334	2.07247e-97	2.96823e-96
AT5G63200	1319.05	-1.69428	0.0811597	2.54131e-97	3.63708e-96
AT3G56990	2055.98	1.61973	0.0776167	2.62042e-97	3.74758e-96
AT4G31115	427.652	-2.72018	0.130664	5.19296e-97	7.42131e-96
AT1G56560	1377.71	1.72284	0.0826503	5.74692e-97	8.20704e-96
AT1G04780	1943.09	1.67098	0.0803183	7.74755e-97	1.10561e-95
AT5G24280	337.966	4.67157	0.224593	7.98225e-97	1.13828e-95
AT2G36170	803.151	2.17329	0.104482	8.49339e-97	1.21029e-95
AT5G20960	49081.4	-1.30919	0.0627204	1.03786e-96	1.47786e-95
AT5G44730	661.63	2.54106	0.12231	1.07879e-96	1.53504e-95
AT5G25590	460.582	-2.66294	0.128261	1.52526e-96	2.16877e-95
AT4G32920	1732.3	-1.75436	0.0844633	2.19985e-96	3.12572e-95
AT1G61340	1354.71	-6.13799	0.296468	2.60297e-96	3.69584e-95
AT4G02880	5746.67	1.34547	0.064768	3.22777e-96	4.57967e-95
AT3G53430	4121.25	1.77878	0.0857282	3.5304e-96	5.00545e-95
AT2G36850	3239.16	1.52803	0.073663	4.71428e-96	6.67918e-95
AT5G13460	463.595	-2.69152	0.130111	5.96193e-96	8.44079e-95
AT1G09910	873.208	-1.81228	0.087512	7.20405e-96	1.01921e-94
AT1G08200	1495.6	-1.59636	0.0770669	8.24435e-96	1.16555e-94
AT1G21780	1431.1	-1.71147	0.0826616	8.99379e-96	1.27059e-94
AT1G53320	2056.56	-1.53128	0.0739402	9.15829e-96	1.2929e-94
AT3G47780	397.613	3.22948	0.156181	9.9291e-96	1.40072e-94
AT4G13290	367.64	-3.08255	0.149271	1.33681e-95	1.88453e-94
AT1G02090	2120.39	1.44384	0.0697727	1.49419e-95	2.10488e-94
AT5G53990	241.17	-4.45631	0.215972	1.65106e-95	2.3242e-94
AT5G16200	269.099	-3.31545	0.16081	3.00982e-95	4.23392e-94
AT1G51090	1130.04	-1.76406	0.0855032	3.80995e-95	5.35564e-94
AT2G38250	439.614	6.43168	0.310497	4.32159e-95	6.07053e-94
AT1G23550	1977.91	1.70354	0.0826615	6.33912e-95	8.89821e-94
AT4G27500	6452.44	-1.27139	0.0616621	7.09584e-95	9.95334e-94
AT4G35750	2521.45	-1.56771	0.0761121	9.28257e-95	1.30114e-93
AT3G62590	499.524	-2.46018	0.119603	9.4422e-95	1.32258e-93
AT3G62690	316.57	-3.15234	0.153354	1.0235e-94	1.43261e-93
AT1G68250	264268	-1.56525	0.0759985	1.04113e-94	1.45626e-93
AT4G26120	820.932	-1.96598	0.0955702	1.18464e-94	1.65581e-93
AT1G64140	6052.15	-1.24402	0.0603855	1.45178e-94	2.02777e-93
AT1G21660	964.133	-1.87592	0.0912428	1.59544e-94	2.22685e-93
AT2G46550	2027.44	-1.52159	0.0740279	2.3114e-94	3.22387e-93
AT1G17640	1311.98	-1.64001	0.0798476	2.86009e-94	3.98636e-93
AT2G29980	394.942	3.47722	0.169565	3.26954e-94	4.55383e-93
AT3G16560	498.192	2.59704	0.126746	4.13763e-94	5.75883e-93
AT3G26744	2477.25	-1.40664	0.0685348	4.83053e-94	6.71849e-93
AT1G76130	422.868	-2.56973	0.125477	4.89824e-94	6.80787e-93
AT1G03610	1235.31	-1.96775	0.0960168	5.17162e-94	7.18277e-93
AT1G80270	975.219	1.93393	0.0943454	5.60531e-94	7.77963e-93
AT4G02010	645.691	2.2515	0.109888	5.84303e-94	8.10386e-93
AT5G27410	647.994	-2.53713	0.123941	5.9676e-94	8.27082e-93
AT4G12650	2158.85	1.48003	0.0721464	6.091e-94	8.43593e-93
AT2G28320	402.273	3.07239	0.150012	7.04071e-94	9.74442e-93
AT4G29510	2430.09	1.48062	0.0722089	7.22013e-94	9.98573e-93
AT2G17787	1208.47	-1.82632	0.0891913	8.00829e-94	1.1068e-92
AT3G12780	782.662	-2.20353	0.107822	1.45418e-93	2.00837e-92
AT4G10450	611.727	2.33901	0.114427	1.50786e-93	2.08106e-92
AT3G03620	2795.32	-1.44859	0.070783	1.54743e-93	2.13418e-92
AT5G46250	2161.83	-1.44089	0.0704982	2.7901e-93	3.84535e-92
AT5G61610	270.072	-3.30973	0.162356	3.05299e-93	4.20473e-92
AT3G57290	4902.8	1.23588	0.0605787	4.08559e-93	5.62296e-92
AT2G47850	664.064	-2.04505	0.100317	4.61864e-93	6.35215e-92
AT5G03290	3394.21	1.4503	0.0711009	6.46576e-93	8.88637e-92
AT5G16630	2793.61	-1.3816	0.0677448	7.05488e-93	9.68929e-92
AT5G51300	2252.02	1.83143	0.0899227	8.32613e-93	1.14273e-91
AT4G04340	1726.46	-1.5359	0.0753939	9.91024e-93	1.3592e-91
AT5G65510	885.528	1.93869	0.0952718	1.05559e-92	1.44674e-91
AT2G37670	498.98	-3.05828	0.1507	1.6722e-92	2.29026e-91
AT1G63250	662.06	2.13807	0.105212	1.92504e-92	2.63472e-91
AT2G31320	422.047	2.91698	0.143724	2.20004e-92	3.009e-91
AT2G45730	1571.57	1.63023	0.0802086	2.2611e-92	3.09038e-91
AT3G13150	837.183	1.93765	0.0953536	2.27439e-92	3.10639e-91
AT2G16950	1496.54	1.83267	0.0902842	2.76195e-92	3.76969e-91
AT5G39410	1939.53	-1.56711	0.0771599	3.3261e-92	4.53655e-91
AT1G56090	699.991	-2.19026	0.108111	4.99429e-92	6.80713e-91
AT2G38070	225.721	-4.75472	0.234547	5.16969e-92	7.04134e-91
AT1G32400	3234.54	-1.36085	0.0670524	5.56297e-92	7.57178e-91
AT5G57890	420.953	-2.54281	0.125613	5.97225e-92	8.12324e-91
AT5G57870	6085.6	1.23931	0.0610528	6.16265e-92	8.37645e-91
AT5G24650	2373.8	1.6508	0.0815349	1.05562e-91	1.43384e-90
AT5G23575	5769.65	1.18797	0.0586072	1.17044e-91	1.5887e-90
AT3G51550	3413.42	1.40125	0.0692663	2.17728e-91	2.95332e-90
AT2G06005	809.921	-2.09522	0.103776	2.27616e-91	3.08533e-90
AT5G62900	850.625	-2.06957	0.102527	2.38237e-91	3.22707e-90
AT2G32900	1885.92	-1.54564	0.076496	2.95842e-91	4.00462e-90
AT1G67820	1870.03	-1.65512	0.0819547	3.14667e-91	4.25652e-90
AT3G57610	1222.92	1.7724	0.0877971	3.15834e-91	4.26939e-90
AT4G03020	1805.75	-1.45499	0.0720168	3.33037e-91	4.49884e-90
AT5G27470	2464.2	1.42533	0.070567	3.87488e-91	5.23083e-90
AT1G77680	5068.69	-1.30782	0.0647348	3.89269e-91	5.25128e-90
AT1G22020	1286.77	1.6407	0.0812727	3.91133e-91	5.27282e-90
AT4G18160	1127.09	-1.71244	0.0849031	4.99119e-91	6.72397e-90
AT2G16600	4040.7	1.66691	0.0827527	5.83642e-91	7.85727e-90
AT1G04920	1665.06	-1.77873	0.0883289	8.697e-91	1.17003e-89
AT5G25070	1137.49	-2.02393	0.10055	8.72719e-91	1.1733e-89
AT5G44340	885.485	2.00996	0.0998972	1.32102e-90	1.77479e-89
AT5G20290	10452.7	1.30582	0.0648487	1.39381e-90	1.8713e-89
AT1G72200	260.175	-5.49204	0.272883	1.48005e-90	1.98574e-89
AT3G21690	5003.11	1.2223	0.0606783	1.50524e-90	2.01816e-89
AT5G20280	2206	-1.45543	0.0723144	1.5067e-90	2.01875e-89
AT4G18140	288.923	4.70868	0.233987	1.70573e-90	2.28388e-89
AT4G03420	1272.37	-2.01166	0.100145	1.90844e-90	2.55355e-89
AT3G07110	2536.32	1.41641	0.0704198	2.11513e-90	2.8282e-89
AT2G05710	23582.6	1.22537	0.060911	2.37273e-90	3.17013e-89
AT2G39390	831.419	2.0119	0.100189	2.37407e-90	3.17013e-89
AT3G63170	801.489	-1.98061	0.0986798	2.69433e-90	3.59535e-89
AT3G03150	907.512	-2.0719	0.103264	3.1874e-90	4.25043e-89
AT3G03810	557.692	2.38307	0.118886	3.69497e-90	4.92397e-89
AT4G26600	1216.71	1.93583	0.0964716	3.72103e-90	4.95535e-89
AT3G14130	1817.43	-1.62063	0.0807376	3.84441e-90	5.11621e-89
AT5G67570	1030.5	-1.97705	0.0986013	4.36152e-90	5.80047e-89
AT1G53240	2135.58	1.46333	0.0728923	4.52829e-90	6.01821e-89
AT5G16550	2084.29	-1.81863	0.0907491	6.08489e-90	8.08152e-89
AT3G46980	694.996	-1.96351	0.0980228	6.25973e-90	8.30814e-89
AT3G11964	4333.05	1.77521	0.0886661	9.47393e-90	1.25657e-88
AT5G54430	2953.48	1.34548	0.067149	1.05359e-89	1.39648e-88
AT3G18130	491.666	3.11655	0.15596	1.39063e-89	1.84198e-88
AT4G35260	1235.83	1.68619	0.0843328	1.74972e-89	2.31607e-88
AT5G08430	761.171	-2.1144	0.105868	1.91587e-89	2.53429e-88
AT2G04350	3882.77	-1.3986	0.0699563	2.33552e-89	3.08733e-88
AT3G12950	476.43	-2.33751	0.117175	2.48661e-89	3.28486e-88
AT5G48120	1592.08	1.55673	0.0780335	3.18964e-89	4.21075e-88
AT2G37240	303.238	5.07133	0.253636	3.76152e-89	4.96239e-88
AT5G53160	509.828	2.59567	0.130284	3.91315e-89	5.15897e-88
AT5G17400	1013.28	-1.90968	0.0957557	4.12427e-89	5.43368e-88
AT2G48110	1455.57	1.68552	0.0844977	4.35252e-89	5.73058e-88
AT3G63460	3104.47	1.58299	0.0793728	5.93743e-89	7.81207e-88
AT3G46230	14130.6	-1.31489	0.0659404	7.37109e-89	9.69192e-88
AT4G25450	1208.55	-1.60964	0.0808031	8.43269e-89	1.10804e-87
AT3G02090	5946.59	1.17721	0.0590405	9.19635e-89	1.20758e-87
AT5G12020	2593.9	1.37596	0.0690605	1.01509e-88	1.33204e-87
AT3G29575	288.049	-6.51713	0.326173	1.11235e-88	1.45869e-87
AT3G45310	698.675	2.07652	0.104389	1.22786e-88	1.6091e-87
AT2G18790	2986.63	1.39086	0.0698462	1.25258e-88	1.6404e-87
AT4G13990	217.644	-5.19279	0.260885	1.42295e-88	1.86229e-87
AT3G32930	642.092	-2.22648	0.11211	1.59717e-88	2.08891e-87
AT3G03450	920.871	1.97042	0.0994044	4.60435e-88	6.01798e-87
AT3G62530	1547.71	1.67773	0.0846427	5.83472e-88	7.62104e-87
AT4G24610	753.519	2.01324	0.101642	6.23837e-88	8.14289e-87
AT3G12320	2116.71	1.3983	0.0705036	6.75258e-88	8.80826e-87
AT1G76900	2002.96	1.40143	0.0707166	8.31782e-88	1.08428e-86
AT4G02760	382.542	-2.66117	0.13469	1.10001e-87	1.43299e-86
AT1G27030	228.411	-3.85998	0.195333	1.10668e-87	1.44073e-86
AT4G27870	2091.07	-1.51526	0.0765574	1.10982e-87	1.44386e-86
AT4G32260	678.216	-1.9628	0.0992615	1.15684e-87	1.50405e-86
ATMG00640	409.554	-2.76341	0.139998	1.42132e-87	1.84669e-86
AT5G49665	4185.24	-1.35517	0.0684808	1.4496e-87	1.88219e-86
AT5G12860	1205.04	1.65767	0.0838567	1.69281e-87	2.19653e-86
AT3G61050	1503.07	-1.54434	0.0781501	2.02318e-87	2.62349e-86
AT4G21960	280.101	-3.15126	0.159808	2.02765e-87	2.62756e-86
AT5G47120	4382.59	1.51403	0.0765918	2.06134e-87	2.66946e-86
AT5G56670	1053.93	1.80974	0.0916727	2.43454e-87	3.15069e-86
AT1G63300	329.174	-3.68602	0.187141	2.49923e-87	3.23229e-86
AT5G11710	656.016	2.05119	0.103931	2.5383e-87	3.28068e-86
AT3G55510	1038.23	1.77827	0.0900642	2.6013e-87	3.3599e-86
AT5G62820	386.304	6.30551	0.317748	2.63193e-87	3.39724e-86
AT3G10020	39014.1	-1.29278	0.0654854	2.84696e-87	3.67239e-86
AT5G39580	308.393	4.9921	0.252915	4.15253e-87	5.353e-86
AT5G21020	32675.6	-1.58035	0.0801141	4.30811e-87	5.54993e-86
AT1G33110	1521.73	1.75848	0.0892386	4.55591e-87	5.86532e-86
AT3G23620	2206.04	1.64565	0.0835283	6.47285e-87	8.32778e-86
AT3G48430	1158.6	1.92092	0.0975836	7.4619e-87	9.59401e-86
AT1G77940	1533.51	1.52875	0.0776249	8.3641e-87	1.0747e-85
AT1G67810	2114.13	-1.76362	0.0896473	9.69371e-87	1.24473e-85
AT3G26300	390.188	-2.83324	0.14437	1.03893e-86	1.33318e-85
AT1G72820	1066.17	-1.74533	0.0887268	1.11777e-86	1.43342e-85
AT3G05050	772.636	2.1304	0.108382	1.13308e-86	1.4521e-85
AT3G10540	678.156	2.08203	0.105904	1.23409e-86	1.58053e-85
AT2G03730	1263.73	-1.66789	0.0848289	1.91603e-86	2.45232e-85
AT5G05250	1734.03	-1.86214	0.0949064	2.34723e-86	3.00227e-85
AT3G22970	471.071	2.48615	0.126785	2.49018e-86	3.18304e-85
AT1G56070	35020.4	1.11537	0.0567876	4.00711e-86	5.11872e-85
AT4G10480	3254.25	1.33875	0.0682272	4.26693e-86	5.44709e-85
AT4G27050	891.506	1.89196	0.0966119	5.52227e-86	7.04509e-85
AT5G18640	969.083	-1.73006	0.0883343	5.79698e-86	7.39077e-85
AT1G13450	1192.72	-1.61987	0.0826872	5.83687e-86	7.43683e-85
AT3G51940	549.027	-2.32612	0.118948	6.56153e-86	8.35474e-85
AT2G38280	2137.97	1.68343	0.086017	7.58797e-86	9.65547e-85
AT5G39530	255.475	-6.21954	0.316827	7.84314e-86	9.97373e-85
AT5G45510	682.316	2.27298	0.116277	9.04544e-86	1.14952e-84
AT3G09470	385.244	-2.56562	0.131405	1.12948e-85	1.43445e-84
AT3G61830	794.219	-1.85529	0.0949309	1.14053e-85	1.44755e-84
AT1G69530	289.481	5.108	0.260934	1.18353e-85	1.50116e-84
AT1G30970	973.576	1.81328	0.0929271	2.11213e-85	2.67727e-84
AT2G28600	1181.35	1.80524	0.0925129	2.11817e-85	2.6832e-84
AT4G11040	8220.67	1.39606	0.0714638	2.19133e-85	2.77409e-84
AT4G10250	1228.04	-1.64405	0.0842563	2.4429e-85	3.09058e-84
AT3G54826	648.61	2.18083	0.111935	2.65888e-85	3.36167e-84
AT2G23350	3490.82	1.29386	0.0662993	3.46661e-85	4.38009e-84
AT5G14800	4470.87	1.2202	0.0625343	3.98693e-85	5.03429e-84
AT2G30620	974.149	1.75692	0.0901506	4.15376e-85	5.24161e-84
AT3G10270	701.281	1.99036	0.102222	4.33055e-85	5.4612e-84
AT3G26240	298.632	-3.44092	0.176881	4.52324e-85	5.70056e-84
AT2G39000	585.917	-2.16574	0.111264	4.54244e-85	5.72109e-84
AT3G46440	1466.08	1.59902	0.0820643	4.61828e-85	5.81291e-84
AT1G28140	739.263	-1.98011	0.101779	5.76546e-85	7.25221e-84
AT2G02100	219.106	-3.67385	0.188979	6.01608e-85	7.56264e-84
AT4G38220	496.61	-2.17044	0.111702	8.33302e-85	1.04685e-83
AT5G44080	807.836	-1.81165	0.0932038	9.27864e-85	1.16491e-83
AT2G24590	884.778	1.80598	0.0929285	1.06498e-84	1.33621e-83
AT2G29080	2793.06	1.37496	0.0706754	1.14222e-84	1.4322e-83
AT2G32520	506.955	2.39312	0.123245	1.21964e-84	1.52831e-83
AT1G04120	2653.44	-1.56768	0.0806833	1.39621e-84	1.74845e-83
AT1G22770	828.335	-1.78111	0.091744	1.57249e-84	1.96795e-83
AT3G14990	5739.71	-1.23253	0.0634113	1.66692e-84	2.08481e-83
AT1G06780	447.083	2.48841	0.128433	2.0368e-84	2.54581e-83
AT5G20200	1587.67	1.52176	0.0784825	2.57469e-84	3.21608e-83
AT5G61770	1258.34	1.60097	0.0826024	3.48429e-84	4.34952e-83
AT3G19900	726.481	-1.85486	0.0958102	3.94923e-84	4.92681e-83
AT1G64430	380.851	-2.65019	0.137137	4.83526e-84	6.02835e-83
AT1G06690	250.162	-3.35763	0.173867	5.59194e-84	6.96733e-83
AT3G17860	1347.65	-1.51714	0.0783704	5.98363e-84	7.45065e-83
AT2G21470	2149.34	1.33227	0.0687847	6.23946e-84	7.76432e-83
AT1G10050	477.899	2.53472	0.131196	6.67205e-84	8.2974e-83
AT3G09700	589.173	2.28297	0.118267	9.15505e-84	1.13781e-82
AT3G02720	450.897	-2.55898	0.132644	9.27415e-84	1.15189e-82
AT2G42300	786.303	2.15777	0.111792	1.07367e-83	1.3327e-82
AT5G15950	378.858	2.78305	0.144286	1.1911e-83	1.47753e-82
AT1G21750	1133.2	1.85201	0.0960158	1.6604e-83	2.0584e-82
AT4G03205	370.222	-2.46699	0.128037	1.80699e-83	2.23871e-82
AT5G47220	477.844	-2.53863	0.131778	1.99323e-83	2.46721e-82
AT3G47160	1497.14	-1.74631	0.0905665	1.99392e-83	2.46721e-82
AT1G60610	1043.22	-1.88205	0.0976519	2.17796e-83	2.69324e-82
AT4G01970	512.615	-2.59252	0.13469	2.5783e-83	3.18631e-82
AT3G03440	1471.1	-1.57276	0.0816229	2.87707e-83	3.55331e-82
AT3G55750	495.21	2.35414	0.122332	3.26605e-83	4.03119e-82
AT2G36900	934.145	-1.75496	0.0911403	3.30475e-83	4.07641e-82
AT4G36195	3665.36	-1.54696	0.0803131	3.56322e-83	4.39249e-82
AT1G72040	4867.16	-1.24274	0.0644991	4.49825e-83	5.54167e-82
AT3G10650	6625.55	1.38367	0.0719529	8.31488e-83	1.02372e-81
AT4G02440	832.888	-1.83982	0.0958038	8.63128e-83	1.06201e-81
AT5G51180	1009.5	1.73517	0.0903583	1.02005e-82	1.25431e-81
AT5G45440	225.145	-4.05801	0.211702	1.02801e-82	1.26332e-81
AT5G16910	942.018	1.69755	0.0884146	1.11309e-82	1.36701e-81
AT5G39730	867.486	-1.90871	0.0995163	1.27096e-82	1.55993e-81
AT1G07890	267.025	3.91313	0.203958	1.34963e-82	1.65546e-81
AT5G24950	211	-5.28757	0.275718	1.70253e-82	2.08703e-81
AT1G19110	744.154	-1.92466	0.100488	2.10475e-82	2.57848e-81
AT4G28080	1891.26	-2.01573	0.105328	2.65879e-82	3.2552e-81
AT4G13850	4066.16	1.31336	0.0685299	3.06089e-82	3.74518e-81
AT1G49410	390.209	2.67116	0.139919	5.89676e-82	7.21056e-81
AT1G80750	1692.88	1.57163	0.0822485	6.28535e-82	7.68097e-81
AT3G57880	5432.5	-1.11165	0.0580992	6.82835e-82	8.33593e-81
AT2G31390	2214.4	1.61665	0.0846026	6.82976e-82	8.33593e-81
AT1G14810	1196.94	1.69248	0.0886146	8.17919e-82	9.97679e-81
AT1G53780	5794.23	-1.63458	0.0857028	1.25226e-81	1.52654e-80
AT1G72480	335.552	-2.77708	0.145988	1.38112e-81	1.68258e-80
AT4G32720	5392.84	1.15303	0.0604532	2.14414e-81	2.61053e-80
AT2G29460	3326.85	-1.34497	0.0705804	2.38321e-81	2.89981e-80
AT4G05120	469.337	-2.5797	0.135824	3.05271e-81	3.71216e-80
AT3G16190	2040.41	-1.58394	0.0832418	3.13951e-81	3.81536e-80
AT2G01250	3143.22	1.34023	0.070425	3.9413e-81	4.7868e-80
AT5G14580	1803.91	1.52441	0.0801636	4.05436e-81	4.92108e-80
AT5G15490	1068.63	1.70103	0.0894782	4.21979e-81	5.11873e-80
AT1G29880	2212.56	1.32561	0.069723	5.97605e-81	7.24467e-80
AT1G43650	197.297	-3.87304	0.204269	6.13828e-81	7.43678e-80
AT3G10200	188.443	-4.33673	0.228805	7.36922e-81	8.92263e-80
AT5G23300	1175.29	1.60375	0.084506	7.75469e-81	9.38361e-80
AT5G07200	517.699	2.62764	0.138773	9.48139e-81	1.1466e-79
AT2G17150	515.348	2.46043	0.129904	9.66498e-81	1.16808e-79
AT1G13090	1774.67	-1.45819	0.0768692	1.06639e-80	1.28802e-79
AT1G18940	208.293	-3.85789	0.203961	1.16197e-80	1.40261e-79
AT3G16780	1392.97	1.59362	0.0840365	1.17506e-80	1.41754e-79
AT3G29260	243.121	-6.33339	0.33275	1.24984e-80	1.50684e-79
AT3G02690	748.873	-1.78259	0.0941205	1.38893e-80	1.6735e-79
AT3G46640	997.723	-1.72376	0.0910123	1.57517e-80	1.89674e-79
AT1G64355	284.955	-3.37858	0.17901	2.57862e-80	3.10315e-79
AT4G18040	1444.18	1.58414	0.0837392	2.6048e-80	3.13275e-79
AT1G15440	3207.17	1.20738	0.063682	2.64922e-80	3.18422e-79
AT4G38350	1068.23	-1.63526	0.0864766	2.79512e-80	3.35754e-79
AT5G16710	282.118	-2.95909	0.156812	3.14783e-80	3.77892e-79
AT4G26180	327.534	2.9727	0.157565	3.18824e-80	3.82511e-79
AT5G48780	329.785	-2.72939	0.14473	3.31295e-80	3.97232e-79
AT1G08165	190.822	-5.13993	0.271805	3.32537e-80	3.98479e-79
AT2G22450	949.592	-1.63779	0.0866698	3.55243e-80	4.25429e-79
AT2G44310	4801.25	-1.69367	0.0896558	3.89105e-80	4.65699e-79
AT2G45170	754.856	1.99823	0.105861	4.03689e-80	4.8286e-79
AT3G06810	5198.39	-1.2547	0.0663521	4.11913e-80	4.92399e-79
AT5G16650	1142.72	-1.9319	0.102433	5.38994e-80	6.43921e-79
AT1G11300	1111.66	-1.78831	0.0948313	6.13512e-80	7.32503e-79
AT2G45210	545.97	-2.26062	0.120137	9.78272e-80	1.1673e-78
AT1G07480	939.376	-1.75074	0.0929613	1.06039e-79	1.26453e-78
AT2G01735	859.524	-1.74462	0.0926434	1.15365e-79	1.37491e-78
AT1G34220	1978.66	1.42914	0.0758267	1.23365e-79	1.46937e-78
AT1G50250	685.07	-1.81643	0.096547	1.55426e-79	1.85012e-78
AT1G67480	3086.76	-1.2603	0.0668941	1.55607e-79	1.85115e-78
AT1G69620	669.053	2.13104	0.113345	1.62033e-79	1.92644e-78
AT5G50960	7113.91	1.25154	0.0664617	1.9583e-79	2.32685e-78
AT3G54950	990.021	-1.62443	0.0863869	2.10019e-79	2.49394e-78
AT4G32440	529.066	2.19827	0.11702	2.14287e-79	2.54309e-78
AT5G54390	3628.51	-1.23476	0.0656387	2.69952e-79	3.20179e-78
AT5G57800	331.322	2.94718	0.157162	2.82429e-79	3.34776e-78
AT1G50400	380.057	2.62538	0.139954	3.07127e-79	3.63834e-78
AT5G15550	1671.06	1.42671	0.0759253	3.22716e-79	3.82071e-78
AT1G64180	517.624	-2.21394	0.11803	3.50948e-79	4.15247e-78
AT1G14650	3993.47	1.83115	0.0977805	3.73676e-79	4.41874e-78
AT5G55180	273.73	4.4816	0.239038	3.91293e-79	4.62429e-78
AT1G58200	846.618	-1.6626	0.0885969	4.1294e-79	4.87719e-78
AT4G32040	1497.63	-1.46902	0.0782956	5.45251e-79	6.43605e-78
AT5G17190	7034.35	1.60178	0.0854338	6.59623e-79	7.78142e-78
AT3G57450	394.034	2.65015	0.141598	7.50604e-79	8.84941e-78
AT2G19385	836.354	1.72771	0.0922409	7.90029e-79	9.30867e-78
AT3G61260	2864.93	-1.34809	0.0719145	8.22322e-79	9.68338e-78
AT4G31800	2271	-1.30272	0.0694901	8.39955e-79	9.88513e-78
AT5G03240	74903.1	1.29328	0.0696516	8.71836e-79	1.02542e-77
AT1G05180	961.794	1.70733	0.0911955	8.80359e-79	1.03483e-77
AT2G25110	579.099	2.07863	0.111092	8.91838e-79	1.0477e-77
AT3G24050	583.808	2.04316	0.109219	1.05132e-78	1.23432e-77
AT5G47200	1454.77	1.68489	0.0900484	1.06722e-78	1.25224e-77
AT3G09600	708.851	-1.92556	0.102943	1.12035e-78	1.3138e-77
AT5G35670	234.04	-3.22669	0.172766	1.188e-78	1.3923e-77
AT2G40730	913.445	1.76167	0.0941791	1.23669e-78	1.44851e-77
AT5G05870	407.12	-2.31978	0.124199	1.26366e-78	1.47922e-77
AT4G35580	1793.47	-1.37284	0.0733352	1.32633e-78	1.55166e-77
AT1G70440	583.645	7.72067	0.409371	1.44198e-78	1.68595e-77
AT1G07920	6315.26	1.1364	0.0606976	1.74279e-78	2.03645e-77
AT1G47310	698.094	-1.79016	0.0958516	1.97322e-78	2.30435e-77
AT3G56340	958.416	1.67547	0.0897981	3.12649e-78	3.64899e-77
AT2G24570	234.55	-3.20879	0.172473	4.06481e-78	4.74131e-77
AT1G14520	1298.78	-1.88814	0.10136	4.15258e-78	4.84083e-77
AT5G41520	2704.35	1.24762	0.0668419	4.41687e-78	5.14588e-77
AT5G11900	980.49	1.74696	0.0937829	5.3567e-78	6.23716e-77
AT3G45900	1666.24	-1.47769	0.0793313	6.76817e-78	7.87597e-77
AT5G52570	1562.71	-1.52531	0.0819374	7.97208e-78	9.27148e-77
AT2G19810	203.463	-3.60892	0.194416	9.91744e-78	1.15271e-76
AT1G04870	1256.96	1.48309	0.0797079	1.05815e-77	1.22917e-76
AT1G09830	520.127	2.29748	0.123723	1.23363e-77	1.43218e-76
AT4G34450	5330.29	-1.22749	0.0659636	1.24245e-77	1.44156e-76
AT4G28550	648.153	-1.93001	0.10393	1.28008e-77	1.48435e-76
AT2G03820	8689.04	1.08682	0.0584797	2.2023e-77	2.55224e-76
AT4G15563	427.595	-2.35345	0.127024	2.33204e-77	2.701e-76
AT2G44798	277.33	5.38	0.289562	2.90446e-77	3.36201e-76
AT4G20440	2313.29	1.3451	0.072476	2.98507e-77	3.4533e-76
AT3G21600	945.227	-1.82359	0.0984621	3.30921e-77	3.82604e-76
AT5G16760	2680.52	-1.26762	0.0683421	3.64043e-77	4.20653e-76
AT5G50850	2217.85	1.34936	0.0727523	3.75818e-77	4.34005e-76
AT5G43970	1812.71	1.3377	0.072162	4.2888e-77	4.94993e-76
AT1G79920	14714.5	1.11704	0.0602512	5.21687e-77	6.01754e-76
AT2G38900	307.112	-2.9945	0.162357	6.35599e-77	7.32721e-76
AT3G21720	234476	1.08742	0.0587425	6.40733e-77	7.38208e-76
AT2G40830	1110.14	-1.54965	0.0837727	7.15638e-77	8.24027e-76
AT3G51250	603.478	2.13752	0.115673	7.34026e-77	8.44707e-76
AT1G20630	3445.14	-1.24361	0.0671823	7.63866e-77	8.78535e-76
AT3G55850	399.033	2.67711	0.145178	9.85373e-77	1.13263e-75
AT3G18160	779.205	1.85468	0.100492	1.11814e-76	1.28449e-75
AT2G45570	1065.79	-1.71114	0.0926671	1.12461e-76	1.29118e-75
AT1G28340	433.467	-2.29877	0.12467	1.18853e-76	1.36377e-75
AT3G15790	851.845	-1.82025	0.0986603	1.25604e-76	1.4404e-75
AT1G75280	2791.69	1.33712	0.0723722	1.3559e-76	1.55401e-75
AT1G59660	480.478	2.73205	0.148322	1.3701e-76	1.56937e-75
AT5G66480	555.056	2.18562	0.118511	1.4306e-76	1.63772e-75
AT2G21195	784.2	-2.1235	0.11524	1.45317e-76	1.66259e-75
AT1G21920	480.742	-2.19973	0.11941	1.88794e-76	2.15877e-75
AT2G42430	509.188	2.37288	0.128978	2.53704e-76	2.8993e-75
AT2G19540	4950.39	1.12624	0.0610445	2.66039e-76	3.03852e-75
AT1G15170	835.052	-1.67507	0.0909439	2.70539e-76	3.08812e-75
AT1G76570	319.333	-2.87708	0.156659	2.7912e-76	3.18423e-75
AT5G15400	3419.12	1.21273	0.0657421	2.79925e-76	3.19156e-75
AT5G67470	726.47	2.03975	0.110863	3.05885e-76	3.48553e-75
AT4G04020	1452.56	-1.54816	0.0841011	3.50167e-76	3.98783e-75
AT2G18220	1818.47	1.62201	0.0881793	3.88972e-76	4.42719e-75
AT1G72660	604.144	-1.99444	0.108527	4.1295e-76	4.6974e-75
AT5G02460	304.873	3.04574	0.165771	4.32951e-76	4.92208e-75
AT5G65590	260.246	3.89426	0.211755	4.40887e-76	5.00941e-75
AT3G44110	20229.4	1.0532	0.0571666	4.77672e-76	5.42424e-75
AT3G44100	724.638	-1.84679	0.100543	5.94694e-76	6.74921e-75
AT1G68220	2008.43	-1.33806	0.0727944	7.64948e-76	8.67644e-75
AT5G61410	2050.91	-1.31066	0.0713127	7.97559e-76	9.04114e-75
AT1G14640	356.943	3.17884	0.17349	8.57545e-76	9.71556e-75
AT2G47110	3678.54	1.43975	0.0784547	9.51621e-76	1.07752e-74
AT5G65310	799.148	1.83631	0.100107	1.04273e-75	1.18001e-74
AT5G05800	981.835	-1.67787	0.091466	1.05185e-75	1.18965e-74
AT4G25650	428.308	-2.20829	0.120612	1.34567e-75	1.52108e-74
AT3G62250	5565.13	1.54992	0.0845312	1.39072e-75	1.57111e-74
AT1G45230	766.382	-1.83744	0.100283	1.41248e-75	1.59478e-74
AT4G02390	431.286	7.06664	0.381605	1.533e-75	1.72986e-74
AT1G07080	5452.07	-1.18944	0.0648197	1.56564e-75	1.76568e-74
AT2G38230	3802.94	1.29011	0.0703464	1.77625e-75	2.00206e-74
AT1G47530	4350.67	-1.21994	0.0664983	1.91e-75	2.15159e-74
AT5G51070	5512.31	-1.17638	0.0641743	2.29431e-75	2.58303e-74
AT1G17530	2448.38	-1.33529	0.0729076	2.54327e-75	2.86169e-74
AT5G39040	1544.63	1.41689	0.0774332	3.28649e-75	3.69584e-74
AT3G63130	709.122	1.8566	0.101598	3.52373e-75	3.96038e-74
AT5G56710	1999.64	1.41791	0.0775049	3.58793e-75	4.03025e-74
AT4G15880	1004.31	1.57138	0.0859358	3.66261e-75	4.11179e-74
AT1G22380	180.823	-5.17962	0.283217	4.60133e-75	5.16269e-74
AT3G04800	287.787	3.11044	0.1706	5.51466e-75	6.18393e-74
AT4G38430	181.928	-4.30974	0.236332	5.74227e-75	6.43551e-74
AT1G02816	1637.19	-1.53831	0.0842776	6.44306e-75	7.21272e-74
AT1G24600	263.401	-3.24423	0.178202	6.44038e-75	7.21272e-74
AT1G48620	2242.29	-1.28066	0.0701421	7.40147e-75	8.28092e-74
AT3G07780	3593.85	-1.29422	0.070895	7.81348e-75	8.73693e-74
ATMG01390	3321.67	-1.24769	0.0683747	8.46312e-75	9.45799e-74
AT1G01040	1619.51	1.81176	0.0994247	8.7704e-75	9.79585e-74
AT3G20910	1384.04	-1.39033	0.0762816	1.02876e-74	1.14839e-73
AT1G76180	434.601	2.30936	0.126924	1.04654e-74	1.16758e-73
AT1G73885	2446.68	-1.50888	0.0827802	1.05931e-74	1.18116e-73
AT3G18640	1860.27	1.39381	0.0764675	1.09239e-74	1.21735e-73
AT2G17510	1239.15	1.55439	0.0853126	1.18905e-74	1.32432e-73
AT4G35160	1736.32	-1.33983	0.0735014	1.20636e-74	1.34285e-73
AT5G57290	1145.66	1.63404	0.0897416	1.41807e-74	1.57762e-73
AT5G02950	330.842	-2.47357	0.136227	1.78173e-74	1.98109e-73
AT3G07090	4511.74	1.2319	0.0676379	2.43052e-74	2.70094e-73
AT5G40470	382.008	-2.48874	0.137158	2.51508e-74	2.79333e-73
AT5G16730	1872.95	-1.98347	0.109267	2.61201e-74	2.89936e-73
AT4G30950	1420.7	-1.44029	0.0792327	2.67886e-74	2.9719e-73
AT1G30110	201.012	-4.20595	0.231842	2.8728e-74	3.18526e-73
AT1G71695	592.871	-2.13461	0.117712	3.08887e-74	3.42291e-73
AT1G76020	188.663	-3.77349	0.20808	3.19169e-74	3.53486e-73
AT3G62940	1633.72	1.35805	0.0747528	3.81159e-74	4.21904e-73
AT2G36540	820.796	-1.64452	0.0906206	4.07479e-74	4.50785e-73
AT5G08240	869.348	-1.97603	0.109015	4.55511e-74	5.03639e-73
AT3G01600	727.182	8.41391	0.458749	4.62747e-74	5.11353e-73
AT1G63780	1301.77	1.49257	0.0823208	5.37207e-74	5.93303e-73
AT4G31985	1197.8	1.59849	0.088149	6.0871e-74	6.71896e-73
AT4G36130	3441.02	1.29397	0.0713132	6.44776e-74	7.11308e-73
AT1G48550	623.926	-1.94854	0.107634	7.26948e-74	8.01511e-73
AT5G15090	5021.91	1.27065	0.0701562	8.29574e-74	9.14153e-73
AT1G29330	382.005	-2.70869	0.15001	8.66276e-74	9.54064e-73
AT5G62610	325.586	-2.45718	0.135974	9.10626e-74	1.00235e-72
AT1G48920	22091.5	1.10497	0.0609365	9.66248e-74	1.06298e-72
AT3G10350	3300.25	-1.18538	0.0653977	9.74458e-74	1.07142e-72
AT2G40140	6591.57	-1.06966	0.0590488	1.30623e-73	1.4354e-72
AT2G42975	635.337	-2.25638	0.125053	1.51005e-73	1.65846e-72
AT1G24267	1716.48	1.30767	0.0723263	1.96408e-73	2.1559e-72
AT5G60300	666.042	1.93071	0.106956	1.9771e-73	2.16898e-72
AT1G66070	1288.62	1.41477	0.0782804	2.201e-73	2.41327e-72
AT1G10740	255.165	3.51993	0.195435	2.35837e-73	2.58438e-72
AT1G56460	1368.91	-1.4927	0.0826313	2.6386e-73	2.88987e-72
AT5G13680	2645.99	1.43797	0.0796482	2.83651e-73	3.1049e-72
AT5G10360	4448.2	1.23289	0.0682846	3.40575e-73	3.72594e-72
AT5G35620	2475.57	1.33423	0.0739524	3.41574e-73	3.73479e-72
AT5G10940	1308.79	-1.51238	0.0839094	4.03023e-73	4.40424e-72
AT5G14270	2086.24	-1.24576	0.0690692	4.55135e-73	4.97098e-72
AT5G14520	5012.94	1.06803	0.0591869	5.33631e-73	5.82508e-72
AT3G18210	366.322	2.64755	0.147335	5.67058e-73	6.18654e-72
AT4G33650	1588.55	1.49123	0.0828197	6.20113e-73	6.76162e-72
AT1G16610	2138.47	1.39682	0.0775655	6.75999e-73	7.36694e-72
AT5G64430	3776.16	-1.23276	0.0684529	7.37159e-73	8.02901e-72
AT5G27320	604.905	-1.99581	0.11107	7.50891e-73	8.17407e-72
AT1G15840	1683.73	-1.64117	0.091245	7.5882e-73	8.25582e-72
AT3G09850	3667.69	-1.2021	0.0667487	7.62988e-73	8.2966e-72
AT4G00620	1352.34	1.46839	0.0816575	8.61916e-73	9.36717e-72
AT3G23790	1868.48	-1.45069	0.0806766	9.50822e-73	1.03277e-71
AT3G09720	1134.39	1.5521	0.0863739	1.13823e-72	1.23565e-71
AT3G59100	602.764	8.00551	0.44132	1.30084e-72	1.4114e-71
AT1G15780	2194.45	1.36358	0.0759324	1.63449e-72	1.77244e-71
AT5G48220	982.222	-1.58584	0.08838	1.66125e-72	1.80046e-71
AT2G01490	3560	-1.2358	0.068799	1.73897e-72	1.88366e-71
AT4G36840	462.622	-2.12037	0.118317	1.7526e-72	1.89739e-71
AT1G54920	1059.85	-1.6004	0.0892394	1.90946e-72	2.06607e-71
AT1G43690	1289.51	1.55629	0.0867837	2.11181e-72	2.28376e-71
AT2G36300	664.926	1.93074	0.107813	2.28104e-72	2.46542e-71
AT3G06430	584.176	-1.81433	0.101271	2.35553e-72	2.54454e-71
AT5G17020	3338.23	1.1645	0.0648606	2.48744e-72	2.68557e-71
AT1G22930	6269.3	-1.20667	0.0672527	2.74155e-72	2.9583e-71
AT1G07473	174.887	-4.41991	0.247165	3.39533e-72	3.66176e-71
AT4G16130	2198.14	-1.25329	0.0699519	3.85118e-72	4.15111e-71
AT5G58230	1846.32	1.39454	0.0778605	3.90419e-72	4.20595e-71
AT1G07140	3855.78	1.25172	0.0698669	4.02063e-72	4.32904e-71
AT2G15480	292.692	6.02796	0.335159	4.20649e-72	4.52668e-71
AT3G16840	1961.87	1.4264	0.079692	4.55679e-72	4.90097e-71
AT1G31480	585.425	-2.14892	0.120315	4.82667e-72	5.18841e-71
AT5G09760	221.322	-3.08796	0.173146	5.55675e-72	5.96995e-71
AT3G57050	1305.36	-1.67849	0.0940005	7.87113e-72	8.45183e-71
AT1G04480	1034.31	1.60438	0.0898488	8.49429e-72	9.11601e-71
AT3G62980	1699.27	-1.37922	0.0772105	8.51729e-72	9.13572e-71
AT3G01770	3673.72	-1.21056	0.0677752	1.07803e-71	1.15567e-70
AT3G12400	1730.77	-1.47143	0.0824762	1.12182e-71	1.20196e-70
AT5G07070	192.423	-5.92339	0.33116	1.40901e-71	1.50886e-70
AT2G25964	690.136	-1.78295	0.100114	1.59432e-71	1.70638e-70
AT1G35516	3182.97	-1.36941	0.0768098	1.63836e-71	1.75256e-70
AT5G27600	3246.83	1.13587	0.0636441	1.92784e-71	2.06109e-70
AT5G66052	868.367	2.08696	0.117322	2.00216e-71	2.13939e-70
AT5G15750	942.879	1.62737	0.0913888	2.0498e-71	2.18911e-70
AT1G26850	4747.79	1.07618	0.0603689	2.43514e-71	2.59924e-70
AT5G41970	2549.25	1.17554	0.0659765	2.61335e-71	2.78795e-70
AT3G51430	392.285	-2.36265	0.133046	2.82597e-71	3.01315e-70
AT4G20820	561.778	-2.12802	0.119818	2.99401e-71	3.1906e-70
AT2G23610	237.315	-3.02972	0.170776	3.31673e-71	3.53259e-70
AT4G31840	169.344	-4.56215	0.256961	3.4278e-71	3.64893e-70
AT1G31970	3513.09	1.22998	0.0691106	3.48173e-71	3.70433e-70
AT5G12170	298.545	2.94404	0.166122	4.29161e-71	4.56354e-70
AT1G19680	901.452	-1.59923	0.0900546	4.49525e-71	4.7775e-70
AT5G59800	169.42	-4.88845	0.275275	4.63777e-71	4.92632e-70
AT4G35630	1459.89	1.43509	0.080754	4.80255e-71	5.09861e-70
AT3G23390	845.512	1.70204	0.0958952	5.27428e-71	5.5964e-70
AT2G33990	256.637	3.11107	0.175591	5.30457e-71	5.62552e-70
AT2G20960	242.249	3.40745	0.192472	6.309e-71	6.68713e-70
AT1G21980	283.074	3.03875	0.171595	6.6888e-71	7.08589e-70
AT4G37390	1794.57	-1.6586	0.0935698	7.42814e-71	7.8649e-70
AT1G63770	25249.5	0.990571	0.0557502	8.38764e-71	8.87606e-70
AT3G01310	1819.63	-1.33145	0.0750821	9.09388e-71	9.61826e-70
AT5G45360	2673.04	-1.16779	0.0658172	9.48597e-71	1.00276e-69
AT4G36710	220.259	-3.42728	0.194161	9.96993e-71	1.05335e-69
AT1G22430	173.812	-5.48726	0.309159	1.02947e-70	1.08708e-69
AT4G17180	542.243	-1.97966	0.111949	1.21601e-70	1.28338e-69
AT5G53460	11968.1	1.49041	0.0842587	1.5658e-70	1.65166e-69
AT3G58660	3900.17	1.33679	0.0755121	1.57938e-70	1.6651e-69
AT1G10490	1081.79	1.56336	0.0884319	2.03103e-70	2.14011e-69
AT1G79380	1013.63	-1.52559	0.0863075	2.12323e-70	2.23608e-69
AT3G21360	272.396	-2.85222	0.161813	2.2837e-70	2.40379e-69
AT3G23340	1820.73	-1.38262	0.0782398	2.57304e-70	2.70691e-69
AT2G27710	2173.63	1.35404	0.0766492	2.65466e-70	2.79128e-69
AT3G13860	1417.99	1.52595	0.0864137	2.6783e-70	2.81464e-69
AT3G13230	1575.66	1.38446	0.0783444	2.8323e-70	2.97489e-69
AT1G07420	302.216	-2.46411	0.139919	3.24871e-70	3.41046e-69
AT1G62810	723.607	-1.68673	0.0956284	3.55516e-70	3.73018e-69
AT2G01200	163.326	-4.90562	0.278382	5.114e-70	5.36291e-69
AT5G48240	1447.8	1.39274	0.0789822	5.13433e-70	5.38137e-69
AT1G01800	722.26	-1.76897	0.100441	5.1648e-70	5.41043e-69
AT3G60245	2028.94	1.36582	0.0774383	5.25045e-70	5.49724e-69
AT1G26218	323.988	-2.92573	0.166546	5.31754e-70	5.56453e-69
AT5G62670	195.841	-3.86738	0.219923	6.68656e-70	6.99342e-69
AT5G04760	1089.13	-1.47945	0.0840073	6.91511e-70	7.22864e-69
AT2G38240	338.869	2.50729	0.142598	6.97209e-70	7.28434e-69
AT4G28450	1660.56	1.31159	0.0744316	7.09041e-70	7.40404e-69
AT3G15480	231.606	-2.93033	0.166864	7.5803e-70	7.91141e-69
AT2G36390	310.883	-2.48383	0.14142	7.62458e-70	7.95342e-69
AT5G61780	2143.1	1.33501	0.0757896	7.90626e-70	8.24289e-69
AT1G72560	1178.37	1.49752	0.0850821	7.9908e-70	8.32664e-69
AT1G15420	2188.43	1.27903	0.0726073	8.07905e-70	8.41415e-69
AT2G36580	1630.9	1.44806	0.0822731	8.77104e-70	9.13002e-69
AT4G00860	645.201	1.82509	0.10377	9.03634e-70	9.39627e-69
AT4G21670	1115.03	1.59646	0.0907388	9.03225e-70	9.39627e-69
AT5G25757	975.466	1.64372	0.0934454	9.30403e-70	9.66953e-69
AT3G22230	4832.14	1.41526	0.0804062	9.35969e-70	9.72226e-69
AT3G11100	985.781	-1.55729	0.0885644	1.03747e-69	1.0771e-68
AT1G14950	70247.3	-3.12408	0.178308	1.08251e-69	1.12326e-68
AT4G11150	3133.31	1.29858	0.0737907	1.10196e-69	1.14284e-68
AT3G02875	2542.28	-1.25359	0.0713145	1.58475e-69	1.64268e-68
AT1G06720	2921.84	1.75657	0.10008	1.59789e-69	1.65543e-68
AT1G17720	1801.51	1.3403	0.0763043	1.84392e-69	1.90932e-68
AT1G55280	386.947	-2.20389	0.125816	1.92322e-69	1.99038e-68
AT1G78560	420.835	-2.21582	0.126521	1.98543e-69	2.05369e-68
AT3G05560	2272.64	1.38847	0.0790592	2.00328e-69	2.07107e-68
AT1G28640	479.838	-2.37661	0.135787	2.02053e-69	2.08781e-68
AT3G14400	2157.43	1.21574	0.0691707	2.05915e-69	2.1266e-68
AT5G04360	188.287	-3.58171	0.204905	2.83027e-69	2.92145e-68
AT2G32000	1285.32	-1.51413	0.0864086	3.33632e-69	3.44201e-68
AT3G47730	1817.99	1.38831	0.0792057	3.35036e-69	3.45469e-68
AT1G56330	680.581	2.39524	0.137021	4.28283e-69	4.41388e-68
AT1G06760	1202.75	1.45496	0.0830894	4.34393e-69	4.47452e-68
AT3G62660	331.732	-2.6849	0.153697	4.50272e-69	4.63567e-68
AT5G42890	1811.84	1.34204	0.0766309	4.6495e-69	4.78428e-68
AT2G04240	516.888	-2.16399	0.124074	7.15948e-69	7.36318e-68
AT5G23890	756.327	-1.9506	0.111785	7.61037e-69	7.82283e-68
AT5G09420	738.35	1.82722	0.10468	7.67224e-69	7.88232e-68
AT2G42620	375.628	-2.18035	0.125053	8.48997e-69	8.7179e-68
AT2G29550	524.694	-1.96807	0.112803	8.79147e-69	9.0228e-68
AT1G15960	156.661	-4.15109	0.238242	1.0889e-68	1.11697e-67
AT4G11140	1576.46	1.56776	0.089903	1.16496e-68	1.19437e-67
AT5G26751	1038.14	1.63301	0.0936385	1.18364e-68	1.21289e-67
AT3G05520	494.332	-2.01884	0.115879	1.22706e-68	1.25674e-67
AT4G27010	1504.77	1.51723	0.0870021	1.23212e-68	1.26126e-67
AT3G61870	160.597	-4.23618	0.243547	1.59898e-68	1.63595e-67
AT5G26710	1714.87	1.37529	0.0788475	1.64804e-68	1.68527e-67
AT1G78380	22612.3	1.30208	0.0746357	1.67249e-68	1.70938e-67
AT3G06500	329.921	2.54276	0.146187	1.68041e-68	1.71659e-67
AT5G61020	6230.79	1.12043	0.0642035	1.79228e-68	1.82993e-67
AT5G20010	2525.56	1.41595	0.0812465	1.93046e-68	1.96998e-67
AT5G62560	230.66	-3.2072	0.184714	2.67261e-68	2.72592e-67
AT1G30475	287.753	3.38695	0.195354	2.83664e-68	2.89173e-67
AT1G67530	346.641	-2.275	0.131001	2.97885e-68	3.03514e-67
AT5G55070	3661.63	1.27086	0.0730149	3.24754e-68	3.3072e-67
AT5G62020	270.558	-2.82325	0.162872	4.17169e-68	4.24613e-67
AT4G25707	185.322	-3.49966	0.202096	4.7489e-68	4.83115e-67
AT5G21920	219.909	-3.04349	0.175762	5.66378e-68	5.75891e-67
AT1G01990	733.631	-1.65729	0.0954976	5.68984e-68	5.78242e-67
AT5G19430	931.47	-1.66798	0.0961683	6.02847e-68	6.12341e-67
AT2G02040	2645.73	1.13082	0.0650666	6.19758e-68	6.29195e-67
AT1G70600	6339.67	1.24098	0.0714479	6.58253e-68	6.67932e-67
AT1G04510	2059.89	1.30192	0.0749842	6.9657e-68	7.06449e-67
AT4G22380	486.023	2.14656	0.12397	7.23604e-68	7.3349e-67
AT3G53720	380.986	-2.23276	0.128966	7.34603e-68	7.44257e-67
AT1G76070	570.168	-1.95329	0.112744	7.4821e-68	7.57653e-67
AT4G20170	2134.17	-1.31412	0.0757551	8.63452e-68	8.73902e-67
AT3G11130	4143.07	1.13207	0.0652259	9.40559e-68	9.51454e-67
AT1G72440	2593	1.54673	0.0892899	1.08811e-67	1.10015e-66
AT2G21970	175.8	-3.53701	0.20468	1.09145e-67	1.10296e-66
AT3G44590	762.932	1.73031	0.0999777	1.28401e-67	1.29689e-66
AT1G12440	8523.48	1.38729	0.0801028	1.4012e-67	1.41453e-66
AT4G37260	2135.95	-1.23829	0.0714836	1.42726e-67	1.44011e-66
AT3G23570	1433.72	-1.3838	0.0798476	1.44968e-67	1.46197e-66
AT3G61110	1188.87	1.43815	0.083075	1.46242e-67	1.47408e-66
AT2G26190	688.697	-1.77045	0.10243	1.73247e-67	1.74538e-66
AT2G36070	1462.52	1.74561	0.101011	1.75382e-67	1.76599e-66
AT3G27360	274.901	-3.12607	0.181274	1.93966e-67	1.95213e-66
AT4G01560	1571.64	1.33678	0.0772661	1.97736e-67	1.98905e-66
AT3G05200	2391.99	-1.49427	0.0864325	2.00925e-67	2.0201e-66
AT3G10550	1880.58	-1.32657	0.0767066	2.07788e-67	2.08804e-66
AT1G56220	2175.54	-1.26944	0.0733857	2.14609e-67	2.15549e-66
AT5G11600	1167.69	-1.38097	0.0798749	2.20757e-67	2.2161e-66
AT1G69890	1472.74	-1.43228	0.0828966	2.40064e-67	2.4087e-66
AT2G30040	169.249	-4.01557	0.23321	2.56162e-67	2.56891e-66
AT5G26830	2055.78	1.28949	0.074612	2.77541e-67	2.78189e-66
AT5G47140	227.721	3.82483	0.221873	2.93714e-67	2.94251e-66
AT4G29890	244.512	-2.79448	0.162235	2.94217e-67	2.94605e-66
AT5G61390	1891.06	1.38672	0.0802901	2.99493e-67	2.99736e-66
AT5G14760	212.172	3.86929	0.224502	3.03179e-67	3.03271e-66
AT1G24530	213.632	-3.23916	0.188134	3.06009e-67	3.05947e-66
AT1G04830	1287.79	-1.57438	0.0912854	3.62329e-67	3.62072e-66
AT5G41210	2059.34	-1.2906	0.074756	3.69828e-67	3.69379e-66
AT2G25850	795.268	1.81591	0.105379	4.12412e-67	4.11703e-66
AT2G25350	500.039	-1.87686	0.108954	4.14429e-67	4.13508e-66
AT2G37250	898.673	1.55662	0.0902727	4.24863e-67	4.23704e-66
AT5G01750	1586.07	-1.41807	0.0822454	4.61506e-67	4.60015e-66
AT1G68070	1749.14	-1.45269	0.0842597	4.83169e-67	4.81364e-66
AT2G22470	979.816	1.66898	0.0968504	4.95746e-67	4.93645e-66
AT1G13990	2152	-1.32534	0.0768599	5.04471e-67	5.02079e-66
AT2G47130	1262.48	-1.91225	0.11114	5.48212e-67	5.45339e-66
AT3G28700	776.121	-1.67934	0.0975358	5.57941e-67	5.54737e-66
AT5G10770	165.613	-5.07939	0.29537	5.80012e-67	5.76391e-66
AT1G17730	354.118	2.48449	0.144572	6.40562e-67	6.36242e-66
AT1G51710	3326.23	1.19222	0.0691575	6.42561e-67	6.37907e-66
AT5G09590	16936.5	0.964911	0.0559091	7.11959e-67	7.06447e-66
AT1G56700	255.757	2.997	0.174528	7.78092e-67	7.71679e-66
AT1G41830	271.24	-2.50754	0.14605	7.80643e-67	7.73821e-66
AT2G18040	1008.5	1.7449	0.101476	8.67502e-67	8.59489e-66
AT1G16750	153.417	-4.12041	0.23992	8.84629e-67	8.76018e-66
AT1G68500	190.462	-3.40806	0.198815	9.35479e-67	9.25909e-66
AT1G74740	864.828	-1.57445	0.0915936	9.8097e-67	9.70447e-66
AT5G51410	1715.59	1.28184	0.0745054	1.06756e-66	1.05558e-65
AT2G19740	568.947	1.98245	0.11554	1.50988e-66	1.49219e-65
AT2G41630	4996.02	1.23109	0.0716349	1.56306e-66	1.54397e-65
AT4G32320	503.407	-2.10372	0.12276	1.60983e-66	1.58937e-65
[truncated: 17,737 more rows]
