# Supplementary material for: DNA Double Strand Break Repair Is Important for the Longevity of Primed Seeds
Source: Plant Cell Environ. 2025 Aug 21;48(12):8469–82. doi: 10.1111/pce.70142 (PMC12586901; doi:10.1111/pce.70142)
Supplement: Supplementary file 10 — Table S9. Differentially expressed genes identified by DeSeq2: wild type dry seeds vs lig6lig4 dry seeds. [file PCE-48-8469-s015.xlsx]

## Sheet: Table S9 DEG Wild type dry vs m
	baseMean	log2FoldChange	lfcSE	pvalue	padj
AT3G27060	287.096	2.71067	0.149341	8.22628e-75	1.57854e-70
AT5G57160	270.471	-2.58388	0.153183	4.66248e-65	4.47342e-61
AT1G02920	1392.89	1.56581	0.100083	1.80411e-56	1.15397e-52
AT5G60250	524.744	1.54011	0.103523	2.49831e-51	1.1985e-47
AT1G64790	4524.33	1.02307	0.0698716	7.73944e-50	2.97024e-46
AT1G02930	1955.6	1.43958	0.102017	1.61289e-46	5.15831e-43
AT1G64795	5078.01	1.29132	0.0925151	1.43963e-45	3.94643e-42
AT5G03780	168.168	1.8292	0.16861	1.18666e-28	2.84634e-25
AT4G02390	70.4648	4.60676	0.420932	2.63165e-28	5.61097e-25
AT5G20850	66.2436	3.92874	0.371404	5.73221e-27	1.09995e-23
AT1G11610	116.058	2.21555	0.215285	4.26288e-26	7.4364e-23
AT3G52115	83.1936	2.70377	0.2728	2.95486e-24	4.72507e-21
AT3G45730	78.19	2.6245	0.272432	4.46508e-23	6.5908e-20
AT1G59870	941.424	0.872029	0.0943858	1.25791e-21	1.72415e-18
AT5G66130	89.8475	2.20545	0.23936	1.94517e-21	2.48839e-18
AT1G67105	121.546	1.72442	0.20694	4.27685e-18	5.12928e-15
AT1G26400	1926.21	-0.709057	0.0883594	5.0415e-17	5.69066e-14
AT1G65970	1594.77	0.869215	0.108628	6.01714e-17	6.41461e-14
AT5G48720	567.23	0.822829	0.104066	1.32965e-16	1.34287e-13
AT2G15620	4542.86	-0.621222	0.0791263	1.8959e-16	1.81902e-13
AT5G49480	632.127	0.823965	0.10851	1.55347e-15	1.4195e-12
AT5G59310	48.0999	3.39402	0.443843	1.67101e-15	1.4575e-12
AT1G21130	138.339	1.46528	0.202158	2.19897e-14	1.83461e-11
AT2G30250	134.741	1.31787	0.189996	1.95739e-13	1.56501e-10
AT2G21660	1808.07	-0.525461	0.0777304	7.0212e-13	5.38919e-10
AT5G57560	67.2766	2.06885	0.311883	1.77679e-12	1.31134e-09
AT3G49120	53.9461	2.25235	0.345941	4.17478e-12	2.96703e-09
AT1G66730	304.707	-0.948009	0.147748	6.45994e-12	4.42714e-09
AT1G33590	104.006	1.29246	0.201809	7.6262e-12	5.04618e-09
AT4G36880	84.0874	1.37966	0.227823	6.81042e-11	4.35617e-08
AT2G01020	563.838	-0.590354	0.0989941	1.19713e-10	7.41022e-08
AT2G38470	1028.72	0.501484	0.084824	1.73289e-10	1.03914e-07
AT4G19130	27.9193	2.63403	0.45581	5.40596e-10	3.14348e-07
AT2G45460	607.529	0.542355	0.0964441	9.2802e-10	5.08794e-07
AT4G37490	50.1712	1.77185	0.314484	9.27539e-10	5.08794e-07
AT3G10500	359.292	0.662641	0.118197	9.92821e-10	5.29201e-07
AT2G01008	606.102	-0.555488	0.0999439	1.31834e-09	6.8372e-07
AT2G31320	130.603	1.01002	0.184686	2.11205e-09	1.06653e-06
AT2G15490	61.7914	1.467	0.271717	3.3473e-09	1.64696e-06
AT5G48180	2489.81	-0.450102	0.0845226	5.09735e-09	2.44533e-06
AT1G55450	93.7143	1.11656	0.213138	7.66081e-09	3.58545e-06
AT5G39580	40.0517	1.89131	0.361815	9.06883e-09	4.14338e-06
AT3G07800	110.155	1.1192	0.215649	9.73676e-09	4.34508e-06
AT2G43590	2830.75	0.43785	0.0852388	1.43771e-08	6.27006e-06
AT1G09815	1280.77	0.449434	0.0876451	1.49569e-08	6.37796e-06
AT4G02110	723.089	0.572056	0.114431	2.71314e-08	1.13179e-05
AT1G34760	342.626	0.587718	0.120735	5.30713e-08	2.16678e-05
AT5G05240	117.741	1.00506	0.208611	6.51267e-08	2.60358e-05
AT1G78850	131.137	0.875358	0.182159	6.98141e-08	2.67933e-05
AT2G01010	773.878	-0.47548	0.0985893	6.89581e-08	2.67933e-05
AT1G22890	89.7727	1.0387	0.216992	7.68033e-08	2.88976e-05
AT5G26000	1729.94	-0.410664	0.0861383	9.50499e-08	3.50752e-05
AT2G05520	23.8769	2.25388	0.470471	9.79448e-08	3.54616e-05
AT3G60750	1359.56	-0.391231	0.0822445	1.03585e-07	3.68091e-05
AT3G52960	2250.42	-0.339365	0.072073	1.35977e-07	4.74413e-05
AT1G26410	115.666	1.05924	0.227842	1.42809e-07	4.89352e-05
AT4G35770	976.685	-0.44379	0.0959056	1.81117e-07	6.0973e-05
AT1G51130	384.302	0.546453	0.12007	2.50492e-07	8.28738e-05
AT4G16190	43.0416	1.56939	0.345781	2.61224e-07	8.49598e-05
AT5G24280	44.2091	1.47442	0.336791	5.24941e-07	0.000167885
AT2G18600	129.927	0.902985	0.207844	6.02385e-07	0.000189494
AT2G18050	2504.82	0.329816	0.0750471	6.59106e-07	0.000203993
AT1G23710	2611.3	0.352051	0.0816872	8.71794e-07	0.000265537
AT4G27140	33470.5	-0.281009	0.065442	1.08726e-06	0.000325991
AT4G13250	11786.2	-0.24856	0.0584834	1.54065e-06	0.000454823
AT4G15236	90.6715	0.989291	0.241079	1.71789e-06	0.000499463
AT5G61820	2710.21	0.291998	0.0707118	2.14996e-06	0.000615754
AT3G54650	173.891	0.648519	0.160414	2.28897e-06	0.000645927
AT5G55490	1870.68	0.297256	0.0725402	2.45136e-06	0.000670029
AT5G65660	916.814	-0.396831	0.0979725	2.47049e-06	0.000670029
AT3G27630	12.0316	5.36674	1.32404	2.47913e-06	0.000670029
AT2G37240	31.9975	1.56773	0.388964	2.57537e-06	0.000686373
AT5G49160	100.887	0.907982	0.228344	2.92414e-06	0.000768648
AT1G30190	357.436	0.494311	0.124791	3.37921e-06	0.000876265
AT2G21970	343.2	0.497343	0.128041	4.62532e-06	0.0011834
AT4G22960	6.55878	6.15318	2.50094	5.08584e-06	0.00128411
AT5G14570	7392.24	-0.255517	0.064922	5.3472e-06	0.00132735
AT4G25070	56.4534	1.11478	0.29165	5.39547e-06	0.00132735
AT1G28190	41.3783	1.28917	0.33684	5.5265e-06	0.00134238
AT3G16870	261.658	0.530931	0.138676	5.64064e-06	0.00135298
AT5G23420	165.817	0.677391	0.177715	5.76603e-06	0.00136598
AT1G74650	118.807	0.827132	0.218132	6.05629e-06	0.00141724
AT3G16720	830.011	0.371535	0.0971723	6.56821e-06	0.00151852
AT3G46230	15705.5	-0.262822	0.068999	7.11338e-06	0.00162498
AT5G20230	205.556	0.579572	0.15404	7.21396e-06	0.00162857
AT2G29090	401.712	-0.459609	0.122059	7.44294e-06	0.00166073
AT3G54050	694.957	0.372881	0.0994132	8.68261e-06	0.00191506
AT5G42900	1141.92	0.340617	0.0906045	8.82979e-06	0.0019254
AT1G05010	66.0179	0.964481	0.263883	1.05548e-05	0.00227569
AT1G69920	15.7812	2.13783	0.579633	1.20488e-05	0.00256894
AT1G63160	273.423	0.512447	0.141208	1.22549e-05	0.00258416
AT1G77760	1074.45	-0.334385	0.0916986	1.3268e-05	0.00272882
AT5G25930	36.9282	1.29407	0.35892	1.31771e-05	0.00272882
AT5G40850	1652.29	-0.294315	0.0801935	1.33675e-05	0.00272882
AT1G76180	162.217	0.601561	0.168019	1.42222e-05	0.00287274
AT1G01340	83.0281	0.866754	0.242742	1.43829e-05	0.00287493
AT4G22690	29.1089	1.57573	0.444386	1.63833e-05	0.00324101
AT4G13850	1798.23	-0.287168	0.079594	1.67894e-05	0.00328748
AT1G77450	5529.56	0.283908	0.0787642	1.79403e-05	0.00347734
AT5G59690	1481.48	0.305197	0.0850846	1.84711e-05	0.00354442
AT1G09250	643.815	0.390714	0.110426	1.88788e-05	0.00358679
AT3G16530	15.4967	2.18696	0.618913	2.01952e-05	0.00377295
AT4G33930	329.243	-0.438812	0.125311	2.02519e-05	0.00377295
AT5G64590	66.9195	0.919256	0.265776	2.13255e-05	0.00393475
AT3G13850	29.8769	-1.33611	0.395759	2.84657e-05	0.00520218
AT4G35630	783.314	0.351928	0.103075	3.11051e-05	0.00563091
AT1G26380	32.8087	1.321	0.396137	3.4054e-05	0.00610713
AT2G26530	421.273	0.402733	0.120041	3.58209e-05	0.00630612
AT4G24000	127.891	0.636526	0.191638	3.57125e-05	0.00630612
AT1G09200	71.3681	0.87059	0.265128	3.90044e-05	0.00680413
AT1G21120	28.9967	1.46336	0.445283	4.04427e-05	0.00692906
AT3G56870	37.1128	1.146	0.348832	4.01278e-05	0.00692906
AT1G20696	1218.49	0.27883	0.0825692	4.18465e-05	0.00710613
AT3G13020	275.225	0.466218	0.142118	4.35979e-05	0.0073386
AT5G11670	183.356	0.551519	0.169546	4.56562e-05	0.00757754
AT4G21500	419.178	0.421997	0.128835	4.58072e-05	0.00757754
AT3G09630	3520.12	-0.247879	0.0736847	4.71643e-05	0.00760534
AT3G26830	11.5806	2.63244	0.784561	4.70066e-05	0.00760534
AT2G21790	739.049	0.333734	0.101004	4.68146e-05	0.00760534
AT1G07610	227.734	-0.507778	0.159079	5.64129e-05	0.0090209
AT5G66052	342.423	0.439919	0.137998	6.06013e-05	0.00961057
AT3G21480	244.502	0.520448	0.164637	6.26391e-05	0.0098523
AT4G23850	183.89	0.560505	0.177813	6.37375e-05	0.00994357
AT2G13547	192.472	0.515597	0.163773	6.57643e-05	0.010177
AT5G45400	131.934	0.604097	0.192902	6.72804e-05	0.0102464
AT2G07750	4.25927	-0.013204	0.0631017	6.67527e-05	0.0102464
AT1G02520	36.0447	1.10711	0.35534	6.9886e-05	0.0104771
AT1G07400	1216.6	-0.295789	0.0922657	6.98874e-05	0.0104771
AT5G26340	259.016	0.438647	0.143315	9.1627e-05	0.013532
AT2G29550	815.868	0.298141	0.0953739	9.16753e-05	0.013532
AT1G23950	3769.71	0.231134	0.0724605	9.30771e-05	0.013634
AT1G80710	273.736	0.445462	0.146169	9.45039e-05	0.0137381
AT3G63490	2654.45	-0.24676	0.0785079	0.000104257	0.015042
AT3G59200	8.17657	3.30583	0.989706	0.000105481	0.0151051
AT3G27050	22.4679	1.537	0.516556	0.000110424	0.0156958
AT1G49450	11.1313	2.34139	0.763091	0.000111719	0.015763
AT3G51920	229.371	0.459154	0.15486	0.000121322	0.016993
AT1G27130	695.663	0.304412	0.100819	0.000125931	0.0174162
AT5G24380	339.004	-0.389519	0.131289	0.000126354	0.0174162
AT3G55440	961.618	-0.292944	0.0969451	0.000127885	0.0174162
AT3G58270	2166.37	0.278414	0.0916993	0.000127974	0.0174162
AT5G48410	72.6929	0.748811	0.257585	0.000132283	0.017876
AT2G38860	1218.4	0.250719	0.0821693	0.000134264	0.0180167
AT1G48920	10886.1	-0.259298	0.0854854	0.000135956	0.0181171
AT3G57450	121.668	0.600192	0.206992	0.000138119	0.0182784
AT1G77030	663.622	-0.349615	0.118526	0.000140909	0.0185199
AT4G36220	499.784	0.327168	0.110555	0.000144213	0.0188252
AT4G21070	12.0128	2.27759	0.775256	0.000154776	0.0200675
AT1G21110	11.597	2.07815	0.708884	0.000162086	0.0205978
AT5G67370	464.746	0.357469	0.123163	0.000162052	0.0205978
AT4G22710	7.84576	3.23127	1.00866	0.00016029	0.0205978
AT3G10630	94.7402	0.629416	0.224637	0.000181309	0.0228891
AT3G18780	1045.11	0.262955	0.0896867	0.00018588	0.0233128
AT1G09100	980.335	-0.260518	0.0893977	0.000195301	0.0241783
AT3G18170	133.675	0.557684	0.200176	0.000195074	0.0241783
AT1G53540	6703.2	-0.2023	0.0676472	0.000202585	0.0247605
AT2G29340	3976.63	0.283955	0.0986385	0.000201706	0.0247605
AT5G12020	1365.88	0.233222	0.079456	0.000206205	0.0250434
AT1G21100	34.636	1.07403	0.391464	0.000211403	0.0253714
AT5G67080	718.453	0.310413	0.10915	0.00021155	0.0253714
AT1G16770	7677.35	0.247784	0.0854263	0.000215043	0.025472
AT3G06955	39.6807	0.943289	0.344734	0.00021479	0.025472
AT1G21780	2079.2	0.232299	0.0794382	0.000220741	0.0259865
AT5G45540	11.928	2.07638	0.745157	0.000228651	0.0262729
AT3G14620	68.8779	0.755941	0.278883	0.000226641	0.0262729
AT3G48800	577.006	-0.292522	0.103416	0.000227984	0.0262729
AT4G36600	79137.9	-0.181851	0.0622612	0.000225263	0.0262729
AT3G52880	97.4683	0.619742	0.229693	0.000244421	0.0279178
AT4G21020	86538.1	-0.179361	0.0602202	0.000246565	0.027996
AT1G03220	4614.47	0.197301	0.0671024	0.000248597	0.0280608
AT1G01010	158.461	0.492875	0.182885	0.00025714	0.0286862
AT3G03270	742.034	0.369343	0.135134	0.000258622	0.0286862
AT3G53040	91521.6	-0.261294	0.0894074	0.000258589	0.0286862
AT4G04077	52.3519	0.835975	0.31643	0.000277623	0.0306167
AT1G27090	2125.11	-0.229251	0.0807364	0.000281081	0.0308209
AT1G14940	28188.1	-0.221178	0.0785135	0.000284315	0.0309984
AT1G56330	232.371	0.489223	0.184211	0.000287646	0.0310092
AT2G26560	10.9438	1.96456	0.719019	0.000287111	0.0310092
AT5G20400	34.697	0.985309	0.378419	0.000305567	0.0327572
AT3G15000	3370.81	-0.219045	0.0778689	0.000311661	0.0332248
AT2G26980	1951.93	-0.217209	0.0774149	0.000325428	0.0345007
AT5G58620	93.1547	0.582773	0.227441	0.000354251	0.0373501
AT2G02230	1651.14	-0.231415	0.084247	0.000358024	0.037507
AT4G19170	6199.68	0.216567	0.0778799	0.000359649	0.037507
AT1G66690	7.22952	3.02708	1.05434	0.000374082	0.0388014
AT1G07187	435.749	-0.388691	0.15189	0.000378635	0.0388454
AT3G24340	96.958	0.601215	0.237421	0.000380579	0.0388454
AT4G18920	3707.19	0.242681	0.0892678	0.000378465	0.0388454
AT2G01340	4376.3	-0.236231	0.0870624	0.000385929	0.0391831
AT1G22570	97.4371	0.572469	0.226495	0.000388257	0.0392119
AT5G56780	32.7048	0.985719	0.391639	0.000391276	0.0393099
AT3G45980	175.728	0.4593	0.181606	0.000410338	0.0410103
AT3G53400	237.911	-0.420556	0.166142	0.000414833	0.0412447
AT1G20440	34.5266	0.966179	0.389607	0.000419919	0.0415352
AT1G64080	516.175	0.282337	0.107816	0.000424627	0.0417855
AT3G06345	10484	0.194866	0.0708099	0.000439055	0.0429848
AT1G73210	1076.77	0.245145	0.0926542	0.000451363	0.0439258
AT3G07560	4854.47	-0.191879	0.0698471	0.000453245	0.0439258
AT1G35720	526.928	0.308261	0.120788	0.000474627	0.0457669
AT4G12120	365.496	0.325498	0.128512	0.000482268	0.0462712
AT4G23820	204.847	0.3921	0.158552	0.000504379	0.0481519
AT5G44380	649.071	0.277372	0.108505	0.000507962	0.0482539
AT3G48990	43137.5	-0.165381	0.0583957	0.000514882	0.0486703
AT1G73020	665.748	0.257313	0.0999736	0.000520015	0.0489145
AT3G13910	435.22	0.323764	0.129611	0.000525643	0.0492028
AT1G77320	219.712	0.401361	0.164205	0.000529839	0.0493548
AT2G28490	77702.2	-0.167456	0.0617912	0.000539007	0.0499662
AT4G22390	52.0073	0.753203	0.317319	0.000552452	0.0509664
AT3G49130	6.93658	2.91222	1.08919	0.000591863	0.0543409
AT3G13400	202.718	-0.503121	0.213711	0.000598131	0.0546549
AT3G44798	1242.86	0.264862	0.105878	0.00061078	0.0555462
AT1G68670	534.797	-0.266137	0.106982	0.000619338	0.0559088
AT2G39400	38.0092	0.845754	0.36453	0.000620593	0.0559088
AT1G07890	43.1764	0.827234	0.358824	0.000643464	0.0574756
AT5G04340	2233.52	0.214571	0.0829067	0.000643976	0.0574756
AT5G11460	386.075	0.357451	0.149969	0.000656027	0.0579382
AT3G57520	11129.4	-0.166075	0.0607874	0.000653151	0.0579382
AT4G23680	6.63868	2.82628	1.07356	0.000658217	0.0579382
AT3G10570	207.35	0.430651	0.183745	0.000661622	0.057972
AT5G19900	1751.73	-0.291233	0.121371	0.00070728	0.0614117
AT2G41070	3218.94	0.211061	0.0830859	0.000704991	0.0614117
AT5G20830	53.9765	0.79689	0.353586	0.000711583	0.061507
AT3G12020	404.852	-0.306633	0.128668	0.000716254	0.0616331
AT2G42750	4059.52	-0.178934	0.0685661	0.000730658	0.0625919
AT4G38540	335.498	0.330709	0.140436	0.000734817	0.0626684
AT5G62640	1424.54	-0.239143	0.0972725	0.000746037	0.0633438
AT1G18500	3799.18	-0.192781	0.0754567	0.00075711	0.0640008
AT2G32120	14355.5	-0.174921	0.0673027	0.000787996	0.0663196
AT5G59970	162.852	0.425556	0.187906	0.000795845	0.0666877
AT2G43970	8845.99	-0.238852	0.100108	0.000820781	0.0684781
AT3G23240	49.7612	0.776201	0.354685	0.000829326	0.0688915
AT5G04810	2024.19	-0.239081	0.0993953	0.000841187	0.0695756
AT1G57990	75.5292	0.624233	0.285487	0.000847486	0.0697957
AT5G39050	3912.38	-0.183592	0.0729702	0.00085931	0.0699648
AT2G43290	40.6331	0.782733	0.359788	0.000860477	0.0699648
AT4G00750	705.761	-0.236776	0.098628	0.000856682	0.0699648
AT4G02450	2867.37	-0.222512	0.0916496	0.000868677	0.0703335
AT3G26200	22.2681	1.18016	0.548011	0.000885412	0.0713873
AT5G21140	52.1137	0.702287	0.325367	0.000892471	0.0716554
AT4G14970	192.1	0.443795	0.202484	0.000912789	0.0729813
AT3G04360	2214.82	-0.201185	0.0821687	0.000925421	0.0736843
AT3G06480	642.109	-0.336701	0.15028	0.000931728	0.0738799
AT5G65360	152.34	0.417134	0.191739	0.000982061	0.0770281
AT3G29140	38.6889	0.815873	0.386543	0.000983474	0.0770281
AT4G15550	671.053	-0.254425	0.109629	0.00097632	0.0770281
AT5G22460	2424.12	-0.183475	0.0742927	0.00100885	0.0785
AT2G41100	8.53583	1.99225	0.888974	0.00101045	0.0785
AT2G29350	29.9163	1.09071	0.52469	0.00101569	0.0785894
AT5G59220	300.829	0.303207	0.136869	0.00107482	0.0824992
AT2G38740	54.398	0.643357	0.309609	0.00107461	0.0824992
AT5G49015	59.7795	0.628827	0.303405	0.00108707	0.0831064
AT5G03660	781.442	-0.228218	0.0979785	0.00109544	0.0834146
AT1G65470	15.1562	1.35007	0.656821	0.00113008	0.0857119
AT1G24580	545.97	0.29065	0.132744	0.00117401	0.0876581
AT3G03340	899.133	-0.24543	0.108808	0.00117253	0.0876581
AT3G10350	3658.59	-0.178272	0.0734854	0.00116245	0.0876581
AT3G16840	822.595	-0.245834	0.109261	0.0011718	0.0876581
AT3G58610	6069.79	-0.158792	0.0635167	0.00118252	0.0879512
AT2G47030	99.8191	-0.503374	0.247039	0.00119052	0.0882044
AT5G54500	173.559	0.374603	0.178457	0.00121039	0.0893317
AT1G54575	19.9069	1.19284	0.60097	0.00126184	0.0917989
AT5G12930	50.9415	0.651761	0.326121	0.00125548	0.0917989
AT3G26395	1438.15	0.236801	0.105099	0.00125042	0.0917989
AT2G31880	153.561	0.415879	0.202461	0.00126296	0.0917989
AT1G06473	1549.81	0.245461	0.110286	0.00126776	0.0917998
AT4G25080	254.856	0.350818	0.168096	0.00128055	0.0923779
AT3G23920	24701.1	-0.154785	0.0615992	0.00130088	0.0934931
AT5G03630	82.5688	0.512243	0.257194	0.00132714	0.0938878
AT5G17050	1743.96	-0.188213	0.0800902	0.00131845	0.0938878
AT5G59570	3329.33	0.172788	0.0719332	0.00132138	0.0938878
AT2G19810	368.634	0.276462	0.128518	0.00133084	0.0938878
AT2G24260	1869.89	-0.204715	0.0891585	0.00132884	0.0938878
AT1G37130	107.617	-0.470618	0.236833	0.00134795	0.0944507
AT5G21020	46249.4	0.210225	0.0909987	0.00135359	0.0944507
AT2G18340	13508	-0.178224	0.0749711	0.0013489	0.0944507
AT5G66540	1386.46	-0.287479	0.131943	0.00137131	0.0953405
AT1G07570	289.661	0.312713	0.151356	0.00144009	0.099761
AT5G35960	401.41	-0.26809	0.126533	0.00144907	0.0999487
AT4G39200	826.127	-0.217881	0.0981973	0.00145321	0.0999487
AT1G14870	144.156	0.427838	0.217116	0.00146329	0.0999898
AT5G14440	832.852	-0.224319	0.102996	0.00146747	0.0999898
AT2G22480	29.2967	0.835927	0.437854	0.00146944	0.0999898
AT4G39680	1978.17	-0.219843	0.0996361	0.0014798	0.100339
AT5G59700	1305.63	0.190674	0.0834597	0.00149757	0.101186
AT5G67100	14.1178	1.31261	0.687494	0.00152975	0.102998
AT1G17170	161.831	0.379257	0.192188	0.00153961	0.103299
AT3G25230	3431.52	-0.175308	0.0754472	0.00154932	0.103589
AT5G60400	135.71	0.418621	0.215749	0.00156566	0.104318
AT2G43510	256.87	0.328412	0.164051	0.00157325	0.104436
AT4G17870	1031.25	0.281065	0.13652	0.00157832	0.104436
AT1G12200	31.6604	0.798506	0.429765	0.0015994	0.105467
AT1G17460	174.46	0.357942	0.182969	0.00163896	0.107706
AT1G11175	3946.31	0.224242	0.104505	0.00166047	0.108009
AT5G23910	5.96686	2.57404	1.16658	0.00165051	0.108009
AT4G21660	5676.28	-0.22645	0.106163	0.00165644	0.108009
AT2G15480	15.3357	1.21997	0.655758	0.00167074	0.10831
AT2G46800	4232.44	-0.157028	0.066591	0.00168013	0.108552
AT5G23120	228.955	0.32025	0.162433	0.00170838	0.110007
AT1G22190	4932.82	0.198984	0.0905455	0.00173229	0.110435
AT1G69930	22.3858	1.02247	0.568722	0.00172156	0.110435
AT5G28680	14.849	-0.0240714	0.0679047	0.00173075	0.110435
AT4G13530	2781.82	-0.168186	0.0730558	0.00174187	0.110678
AT5G52300	37079	-0.190158	0.0876673	0.00178329	0.112564
AT4G18880	667.752	0.232337	0.11085	0.00177866	0.112564
AT5G49300	501.846	0.267939	0.133549	0.00179068	0.11266
AT1G64190	233.269	-0.333742	0.174201	0.00182236	0.11371
AT5G24770	6.00743	2.52744	1.19097	0.00182514	0.11371
AT3G07030	1717.31	-0.214911	0.101601	0.00182502	0.11371
AT5G66080	914.005	0.214246	0.10071	0.00183154	0.113739
AT1G42990	763.785	0.225036	0.107138	0.00184049	0.113926
AT2G42600	1646.49	-0.18695	0.0848339	0.0018553	0.114474
AT5G57220	5.65233	2.96869	1.31688	0.00188189	0.115742
AT1G48790	734.111	-0.212259	0.101818	0.00192415	0.117963
AT5G49450	785.812	-0.224357	0.108723	0.00194346	0.118391
AT4G19230	78.9981	0.520144	0.293616	0.00194181	0.118391
AT2G07665	18.2437	1.05849	0.60878	0.00196092	0.1187
AT4G16630	1748.87	-0.222818	0.107913	0.00195668	0.1187
AT5G05750	1468.75	0.196256	0.0919313	0.00202196	0.12201
AT5G64430	4216.73	-0.178761	0.0818355	0.00202847	0.12202
AT5G02100	961.314	0.213828	0.104004	0.00212338	0.126933
AT5G10190	305.268	0.279775	0.145925	0.00212116	0.126933
AT5G01270	821.053	-0.221823	0.110008	0.0021522	0.128257
AT5G23570	161.21	-0.378059	0.213986	0.00218189	0.129623
AT1G08930	20.0351	0.944554	0.567479	0.00221788	0.131354
AT1G31540	7.77492	1.73482	0.957262	0.0022296	0.131642
AT1G80920	14276.3	-0.174857	0.0827936	0.00224919	0.132392
AT3G20550	502.195	-0.265484	0.140562	0.00227995	0.133792
AT1G15330	10433.7	0.155288	0.0691243	0.00228922	0.133926
AT3G03970	140.829	0.360619	0.20468	0.00229968	0.134129
AT5G66140	400.344	0.259566	0.136553	0.00231086	0.134373
AT5G65180	392.255	-0.267699	0.143018	0.00232583	0.134835
AT1G34180	802.393	0.200586	0.0988888	0.00244081	0.140514
AT5G10360	2112.48	-0.173156	0.0809391	0.00243705	0.140514
AT5G65140	696.36	-0.225986	0.115921	0.00244575	0.140514
AT5G11330	426.559	0.244166	0.128434	0.00245523	0.140637
AT3G63380	121.417	-0.393513	0.234282	0.00246531	0.140794
AT3G02040	1218.12	0.191368	0.0933612	0.0025091	0.14287
AT3G10020	44506.8	-0.154067	0.0717259	0.00257604	0.146247
AT1G17830	145.737	0.388931	0.236407	0.00263295	0.149038
AT1G09480	27.341	0.788442	0.515632	0.00265446	0.149813
AT5G57710	4416.94	-0.211858	0.109369	0.00266863	0.150171
AT2G16586	140.583	-0.359879	0.217869	0.00268177	0.150469
AT1G15340	6528.89	-0.154701	0.0713417	0.0026957	0.15081
AT2G29500	4895.22	-0.161386	0.0759092	0.00273613	0.152627
AT5G43500	270.703	0.273999	0.154943	0.00275766	0.153382
AT1G11910	19290.4	-0.146241	0.0664032	0.00279455	0.154985
AT5G05870	644.748	0.206688	0.106665	0.00281003	0.155394
AT1G03770	2687.49	-0.18237	0.0899102	0.00284167	0.156692
AT5G09390	2293.67	-0.157061	0.0740073	0.00286502	0.157284
AT5G18490	143.588	0.366393	0.227206	0.0028688	0.157284
AT5G58660	466.184	0.257073	0.145015	0.00289182	0.157645
AT3G32920	24.4032	0.816431	0.562205	0.00288626	0.157645
AT2G29720	204.186	0.329216	0.200458	0.00290302	0.157807
AT1G80460	132.236	0.350496	0.21777	0.00294196	0.159473
AT5G27610	510.575	0.227558	0.123574	0.00295685	0.159828
AT1G05340	2893.84	-0.156945	0.07423	0.00300794	0.160936
AT5G61410	2347.01	-0.156197	0.0739271	0.00299892	0.160936
AT5G64410	237.751	0.281922	0.166038	0.00300994	0.160936
AT5G65630	2300.03	-0.237918	0.133212	0.00302766	0.160936
AT3G19960	24340.7	0.20636	0.108858	0.00302296	0.160936
AT4G14365	8.16133	1.51999	0.978645	0.00301948	0.160936
AT1G42550	681.595	-0.238395	0.133788	0.00306249	0.161889
AT5G47230	50.5085	0.576082	0.400402	0.00306603	0.161889
AT2G34340	413.537	0.256476	0.147249	0.00307091	0.161889
AT4G30993	388.04	0.234073	0.130485	0.00309696	0.162815
AT5G27830	197.871	0.291909	0.17638	0.00312633	0.16391
AT5G60390	15640.3	-0.140996	0.066031	0.00314945	0.164673
AT3G58660	1733.25	-0.200466	0.10606	0.00316062	0.164807
AT5G14040	591.415	-0.206798	0.111383	0.00323262	0.167844
AT5G17860	835.715	-0.193583	0.100975	0.00323635	0.167844
AT1G48600	80.3354	-0.437865	0.304267	0.00325731	0.168023
ATMG01390	4454.26	0.211927	0.112429	0.00325297	0.168023
AT4G19810	75.7324	0.462645	0.32419	0.00328853	0.169179
AT3G41762	2288.44	0.18339	0.0945625	0.00330303	0.16947
AT3G18030	866.752	0.200978	0.107902	0.00332873	0.170333
AT5G22540	304.446	0.261295	0.155839	0.00333944	0.170427
AT1G08520	317.056	-0.279978	0.173019	0.00335702	0.170869
AT2G18510	1479.82	-0.183965	0.0963325	0.00338065	0.171617
AT5G54165	685.035	-0.20242	0.10978	0.00340324	0.172299
AT2G33070	128858	-0.18751	0.098812	0.00341699	0.172299
AT4G10360	104.304	0.386193	0.265193	0.00342101	0.172299
AT1G66160	14.2978	0.992225	0.734122	0.00343759	0.17268
AT4G25700	863.749	-0.201381	0.110309	0.0035086	0.175787
AT4G05520	49.0755	0.532532	0.398763	0.00352448	0.176123
AT1G22500	542.685	-0.213711	0.120536	0.00355038	0.176956
AT1G67340	2110.77	0.159487	0.0787417	0.00356261	0.177106
AT2G16890	2848.31	-0.172937	0.0894651	0.00358993	0.178003
AT4G20860	397.229	0.239494	0.142449	0.0036131	0.17869
AT5G50860	569.001	-0.227011	0.13365	0.00370057	0.182546
AT4G27670	197.445	0.290868	0.188081	0.0037365	0.183845
AT1G22380	265.869	-0.271064	0.175057	0.00382543	0.187467
AT2G21170	722.298	-0.201162	0.112892	0.00382964	0.187467
AT1G01180	468.713	0.224682	0.134164	0.00387839	0.18937
AT3G15780	147.296	-0.313233	0.219922	0.00397128	0.193414
AT1G04047	4.71532	2.56245	1.39997	0.00401422	0.194703
AT4G15030	272.118	-0.285946	0.195656	0.00401806	0.194703
AT2G41260	64130.4	-0.185635	0.0958896	0.00404701	0.195612
AT4G36730	1006.19	0.175719	0.0945603	0.00412119	0.198697
AT5G11990	2.13321	-0.00644631	0.0614923	0.00415461	0.199307
AT5G53270	1575.36	-0.18421	0.10237	0.0041487	0.199307
AT1G55310	2184.04	-0.15248	0.0775155	0.00417589	0.199331
AT2G35900	653.444	-0.190759	0.107663	0.00417369	0.199331
AT1G62422	1176.97	0.18688	0.104221	0.00421122	0.200023
AT4G33660	148.649	-0.31968	0.235406	0.00420653	0.200023
AT2G40660	226.779	-0.267782	0.182619	0.0042614	0.201906
AT4G15130	431.39	0.211737	0.127023	0.00428017	0.202296
AT1G23280	1036.79	-0.169752	0.0914814	0.00433334	0.203183
AT5G44310	94107	-0.155806	0.0806301	0.00435054	0.203183
AT3G10520	11.5548	1.06528	0.96851	0.004324	0.203183
AT3G49110	2.33588	0.00646375	0.0614946	0.00434757	0.203183
AT3G54640	158.521	0.30838	0.22552	0.00435188	0.203183
AT5G07430	105.449	-0.0601004	0.111663	0.00440124	0.204989
AT1G72940	23.9799	0.667448	0.6415	0.00442545	0.205617
AT3G26150	198.064	-0.272214	0.191666	0.00446718	0.207055
AT1G10290	358.348	-0.237958	0.156117	0.0045033	0.208226
AT4G34230	11.0729	1.20873	1.26744	0.0045212	0.208551
AT5G28300	1007.46	-0.208857	0.127971	0.00458777	0.211115
AT1G53720	567.428	-0.200863	0.120949	0.0046109	0.211671
AT4G02940	506.048	0.202341	0.122542	0.00465762	0.212944
AT4G39800	2533.06	0.154738	0.0811892	0.00466083	0.212944
AT2G03770	18.9839	-0.0255613	0.0686494	0.00470593	0.214494
AT2G29940	178.45	0.280629	0.208941	0.00477619	0.217181
AT5G10390	101.61	0.34153	0.285416	0.00479819	0.217665
AT5G09660	18.8186	0.784653	0.919473	0.00481407	0.217871
AT3G18524	126.061	0.316014	0.255099	0.00484916	0.218942
AT2G22720	2139.55	-0.155538	0.0829807	0.00488427	0.22001
AT5G19580	88.4796	-0.058226	0.107475	0.00495153	0.222517
AT4G35090	32041.8	-0.127994	0.0595431	0.0049741	0.223009
AT5G13220	197.07	0.268853	0.19727	0.00501069	0.224087
AT4G28660	84.0759	0.384469	0.371093	0.00502149	0.224087
AT3G50900	5.55232	1.74563	1.36319	0.00505849	0.225214
AT1G01260	478.977	0.19708	0.122221	0.0051173	0.22678
AT1G73960	2462.9	-0.181273	0.107305	0.00510804	0.22678
AT1G03590	392.475	0.212116	0.13927	0.00525021	0.228969
AT1G30220	116.041	0.343527	0.319724	0.00519144	0.228969
AT5G27600	1629.37	-0.147788	0.0781934	0.00524497	0.228969
AT5G64250	3043.81	-0.137119	0.0697468	0.00523804	0.228969
AT5G65520	670.727	0.185037	0.111294	0.00522298	0.228969
AT3G16770	21861.2	-0.130982	0.0660419	0.00518768	0.228969
AT3G28940	675.751	0.187961	0.11408	0.0052233	0.228969
AT1G63980	1669	-0.154943	0.0845408	0.00527637	0.22912
AT1G77720	332.963	0.225609	0.155274	0.00527755	0.22912
AT5G02820	48.0734	0.447859	0.552367	0.00533668	0.231164
AT5G44170	310.699	0.253004	0.191279	0.00538874	0.231849
AT5G47060	475.252	0.204403	0.134836	0.00536877	0.231849
AT2G19480	3331.2	-0.133896	0.0684327	0.00537753	0.231849
AT2G11890	430.977	-0.200647	0.129753	0.0054168	0.232534
AT3G41768	173603	0.192242	0.102102	0.00554689	0.237588
AT5G47580	233.238	0.245513	0.18645	0.00557592	0.238299
AT3G52380	803.994	-0.192428	0.122924	0.00571386	0.243652
AT2G30330	375.19	0.20677	0.140262	0.00576601	0.24533
AT1G55915	84.8755	0.344433	0.403992	0.00580111	0.245734
AT3G25780	186.521	0.282691	0.253979	0.00579472	0.245734
AT1G07615	742.181	-0.196483	0.130493	0.0058659	0.247386
AT4G31800	2972.6	0.141624	0.0755808	0.00586127	0.247386
AT3G22370	28.4125	0.02952	0.0712472	0.00592196	0.249203
AT5G44070	72.4332	0.354473	0.496796	0.00595846	0.2495
AT3G57330	24.5486	0.0287041	0.0706649	0.00594534	0.2495
AT2G20180	622.406	-0.184468	0.117909	0.00598103	0.2495
AT4G36970	244.229	0.233815	0.178993	0.00597305	0.2495
AT1G64810	3354.43	0.141743	0.0763791	0.00602558	0.25027
AT4G01010	19.3951	0.0221781	0.0666831	0.00602357	0.25027
AT3G05220	7323.68	-0.184422	0.122007	0.00605721	0.250635
AT3G22600	25.3369	0.025852	0.0687757	0.00606048	0.250635
AT3G26230	36.7367	0.0370838	0.0775555	0.00615586	0.253487
AT3G47190	2.18574	0.00598666	0.0614246	0.0061471	0.253487
AT4G03390	355.456	-0.216525	0.162106	0.00631812	0.259611
AT5G50920	21120.7	-0.136765	0.0723344	0.00636931	0.261155
AT5G14800	2163.4	-0.137459	0.0738595	0.00640454	0.26204
AT5G12080	597.905	-0.191894	0.131354	0.00643056	0.262545
AT3G55460	891.348	-0.161483	0.0970851	0.00648404	0.264166
AT1G20405	1.94189	-0.00586427	0.0614077	0.006507	0.26454
AT5G61030	406.531	-0.191558	0.132405	0.00655344	0.265865
AT5G56350	101.704	0.293842	0.397977	0.00661684	0.26787
AT5G63530	436.732	-0.209443	0.160807	0.00672852	0.271818
AT5G27730	1307.61	0.151156	0.0883475	0.00683571	0.27499
AT2G16780	364.728	0.199883	0.146576	0.00682542	0.27499
AT3G24090	333.177	0.19993	0.148186	0.00694725	0.278893
AT1G31870	752.834	-0.15957	0.101376	0.00706282	0.281017
AT5G17700	755.077	0.16289	0.101762	0.00702345	0.281017
AT5G54280	367.612	-0.218982	0.186707	0.00710237	0.281017
AT5G65925	116.202	0.272164	0.394577	0.00707188	0.281017
AT5G66460	119.431	-0.267752	0.475245	0.00710422	0.281017
AT3G21215	597.274	-0.170025	0.110858	0.00714662	0.281017
AT3G06355	12215	0.129399	0.0695342	0.00713624	0.281017
AT2G33630	76.5126	0.0624033	0.114693	0.00707535	0.281017
AT2G44100	5374.31	-0.120149	0.0635198	0.00714571	0.281017
AT4G36500	39.7898	0.0348958	0.075465	0.00713437	0.281017
AT2G40430	1290.5	-0.153752	0.0932483	0.00716276	0.281076
AT1G62710	39932.8	-0.111816	0.0592399	0.00733362	0.284268
AT5G13930	28.0566	0.0230225	0.0670987	0.00729213	0.284268
AT5G38690	162.179	0.238316	0.244148	0.00736261	0.284268
AT3G09360	205.548	-0.232175	0.230708	0.00735383	0.284268
AT3G12970	241.542	0.220064	0.192955	0.00731628	0.284268
AT3G15450	3541.95	-0.132834	0.07356	0.00735804	0.284268
AT4G34215	24.8161	0.0260139	0.0688327	0.00734824	0.284268
AT4G37560	277.059	0.214554	0.181825	0.00731933	0.284268
AT5G00970	3.87546	-0.00985334	0.0621299	0.00745649	0.284653
AT5G17270	1202.62	-0.155379	0.0962455	0.00747069	0.284653
AT5G65210	5225.74	-0.122962	0.0651146	0.00747133	0.284653
AT3G46030	2639.08	0.164784	0.105989	0.0074611	0.284653
AT3G56490	118.849	0.254734	0.382358	0.00749773	0.284653
AT3G59670	230.949	0.216251	0.190405	0.00750958	0.284653
AT3G61630	44.8782	0.0396254	0.0799475	0.00745178	0.284653
AT2G30570	141.672	0.241419	0.265664	0.00748283	0.284653
AT4G02220	717.997	-0.160011	0.100662	0.00744084	0.284653
AT4G31970	13.4602	0.0179741	0.0646878	0.00752094	0.284653
AT5G47220	763.69	0.16225	0.104673	0.00758093	0.285236
AT3G52400	31.65	0.029925	0.07145	0.00755951	0.285236
AT4G35930	53.5864	0.0452958	0.0863507	0.00757564	0.285236
AT1G21450	1478.19	0.151611	0.0926841	0.00760852	0.285714
AT4G14620	77.2301	0.0569085	0.10366	0.00768114	0.287878
AT5G22880	896.834	0.157857	0.100625	0.00778726	0.291286
AT3G09200	4284.79	-0.130316	0.0725258	0.00781898	0.291904
AT5G04330	153.175	0.238313	0.314756	0.00784395	0.292267
AT5G09640	584.411	0.169812	0.115474	0.00787519	0.292296
AT5G22770	355.764	-0.204686	0.177417	0.00786171	0.292296
AT3G13470	674.142	-0.189047	0.144846	0.00791108	0.293061
AT5G48400	5.2734	0.0114407	0.0625023	0.00792644	0.293064
AT5G24800	40.4184	0.0360988	0.0764688	0.00799384	0.294988
AT1G14960	951.537	0.157416	0.101575	0.00804592	0.295512
AT1G79680	4.3966	2.05026	1.99578	0.00805424	0.295512
AT2G25980	236.316	-0.209796	0.195222	0.00804766	0.295512
AT2G30870	16.2424	0.0217649	0.0664226	0.00807469	0.295697
AT1G33600	18.1179	0.0231534	0.0671462	0.00817316	0.295886
AT1G64740	180.44	0.222102	0.247297	0.0081949	0.295886
AT1G73885	3360.56	0.149168	0.0928001	0.00820418	0.295886
AT1G74910	471.366	0.172064	0.122542	0.00820451	0.295886
AT5G11110	164.897	0.222037	0.259502	0.00826489	0.295886
AT5G13720	62.6689	0.0497263	0.0920947	0.00821779	0.295886
AT5G19440	2198.14	-0.134468	0.0776582	0.00815664	0.295886
AT5G27120	1810.15	-0.131506	0.0751126	0.00825445	0.295886
AT2G30620	421.657	0.179517	0.132654	0.00809955	0.295886
AT2G40840	682.11	-0.163813	0.111267	0.00824439	0.295886
AT4G25730	2027.54	-0.156693	0.104312	0.00824588	0.295886
AT4G36360	1833.84	-0.144748	0.0883147	0.00821855	0.295886
AT1G05150	3665.33	0.132376	0.0761677	0.00844554	0.299866
AT1G58080	503.495	-0.174168	0.128543	0.00841194	0.299866
AT5G03700	769.836	0.156605	0.103477	0.00846892	0.299866
AT5G25210	254.7	0.198529	0.176257	0.00844126	0.299866
AT3G57150	3070.01	-0.125497	0.0698365	0.00842645	0.299866
AT4G30935	4462.23	-0.123879	0.0684198	0.00846983	0.299866
AT5G62810	2591.07	-0.132083	0.0755888	0.00850792	0.30066
AT5G16690	21.5102	0.0252578	0.068327	0.00858233	0.302177
AT5G66750	28.8821	0.0278259	0.0699448	0.00856793	0.302177
AT1G27690	244.604	0.199754	0.186227	0.00863937	0.30245
AT1G70780	7315.09	-0.131472	0.0703099	0.00867877	0.30245
AT5G03090	69.3311	0.0509076	0.0936621	0.00866949	0.30245
AT5G65310	267.911	-0.196302	0.177997	0.00865305	0.30245
AT3G25480	259.502	0.206598	0.214145	0.00870042	0.30245
AT2G26030	423.782	0.181074	0.142529	0.0086996	0.30245
AT4G09730	933.947	-0.170902	0.125942	0.00868769	0.30245
AT5G37400	198.824	0.211634	0.217114	0.00874064	0.302796
AT3G61650	39.8059	0.0392004	0.0798649	0.00875771	0.302796
AT2G39020	823.737	-0.153978	0.100684	0.00874582	0.302796
AT3G13860	571.809	-0.171226	0.130812	0.00878919	0.303338
AT3G22660	1700.06	-0.15214	0.0999537	0.00883742	0.304455
AT3G53280	956.917	0.147046	0.0936918	0.00888432	0.305269
AT2G35680	4553.57	-0.127021	0.0724577	0.00889287	0.305269
AT5G47880	7580.58	-0.119963	0.0662258	0.00893737	0.306249
AT2G34640	702.591	-0.168718	0.126321	0.00902837	0.308815
AT5G10745	297.719	0.191118	0.174296	0.0090914	0.310418
AT2G20330	1597.65	-0.155378	0.106501	0.00911143	0.310549
AT1G26590	6.20084	0.0122461	0.0627091	0.00918898	0.311944
AT3G04080	117.324	0.087444	0.188405	0.00921507	0.311944
AT3G21270	31.6226	0.0306166	0.0718782	0.00918101	0.311944
AT4G10750	556.014	-0.161032	0.115396	0.00921736	0.311944
AT1G13390	1387.74	-0.139951	0.087362	0.00924569	0.312265
AT1G55850	9242.79	-0.117481	0.0646101	0.00928703	0.312265
AT5G49560	125.902	0.177923	1.13716	0.00931263	0.312265
AT3G45970	783.87	0.16022	0.114573	0.00932449	0.312265
AT4G17410	1281.67	-0.159306	0.113584	0.00930046	0.312265
AT4G34830	181.1	-0.1982	0.358194	0.00927892	0.312265
AT1G47128	165.483	0.0734466	0.139613	0.00941248	0.314662
AT1G01720	44392.2	0.113455	0.0614366	0.00945526	0.315543
AT1G59590	12.146	0.0173909	0.0644291	0.00951857	0.316554
AT3G19820	186.621	-0.197308	0.253665	0.00951621	0.316554
AT5G47800	473.699	0.165465	0.125917	0.00961577	0.318133
AT5G49900	6.06313	0.0125093	0.0627792	0.00960068	0.318133
AT2G27680	2823.99	-0.120034	0.0696749	0.00958829	0.318133
AT4G23600	5.89078	0.0109425	0.0623678	0.00964699	0.318616
AT1G08420	2063.11	-0.156486	0.106893	0.00971074	0.320171
AT5G43130	1873.8	-0.139033	0.0882681	0.00974278	0.320676
AT4G10400	47.5282	0.0403938	0.0804694	0.00987126	0.324349
AT1G15310	311.469	0.186247	0.184784	0.00988857	0.324362
AT2G27510	2666.78	-0.145444	0.0989377	0.00994406	0.325626
AT3G63400	4960.26	-0.123929	0.0722869	0.0099759	0.326112
AT1G44446	1565.2	0.129429	0.0782486	0.0100858	0.326921
AT1G67820	2624.78	0.139888	0.0903385	0.0100561	0.326921
AT5G59550	602.764	0.155968	0.112201	0.0100389	0.326921
AT4G30960	7762.02	-0.124149	0.07053	0.0100793	0.326921
AT4G39160	422.012	-0.182083	0.181739	0.0100656	0.326921
AT1G26420	35.7524	0.0335313	0.074099	0.0101099	0.327102
AT5G24660	18.9527	-0.022917	0.0669699	0.010147	0.327102
AT5G25060	1183.39	-0.176136	0.16092	0.0101365	0.327102
AT5G54130	15.2819	0.0191759	0.0651603	0.0101767	0.327102
AT2G37670	699.82	-0.165701	0.133963	0.0101678	0.327102
AT2G36250	1087.74	-0.140426	0.092196	0.010239	0.328554
AT4G11890	6.80466	0.0120439	0.0626479	0.0102803	0.329329
AT3G28470	3.92874	0.00951637	0.0620472	0.010379	0.331937
AT5G14960	406.234	0.165323	0.135672	0.0104638	0.333755
AT2G02160	2621.57	-0.136322	0.0911459	0.0104706	0.333755
AT5G65430	3456.35	0.13827	0.0902337	0.0104927	0.333906
AT2G36670	475.412	0.164085	0.133256	0.0105255	0.334394
AT1G75140	679.107	0.149372	0.10722	0.0106869	0.338402
AT5G09800	597.402	0.176933	0.179687	0.0106856	0.338402
AT3G57320	168.575	0.106598	0.286575	0.0107054	0.338428
AT2G18193	1.87076	0.00538662	0.061343	0.0108164	0.341376
AT4G32580	52.7311	0.0404853	0.0804702	0.0108492	0.341848
AT2G38490	198.22	0.163858	0.391703	0.0108866	0.342463
AT4G32420	463.421	-0.174209	0.182105	0.0109649	0.344364
AT1G77420	65.6078	0.0475776	0.0886046	0.0110684	0.346488
AT4G18160	1583.9	0.127145	0.0786708	0.0110687	0.346488
AT1G64370	1.87699	0.00529833	0.0613324	0.0111854	0.349542
AT1G70140	1187.1	-0.154761	0.122073	0.0112027	0.349542
AT5G63350	5784.43	0.118115	0.0693036	0.0112296	0.349813
AT3G26740	69.4284	0.0507993	0.0929027	0.0112515	0.349926
AT5G07500	147.156	0.0849316	0.173661	0.0113079	0.351111
AT3G01770	4133.12	-0.130641	0.0841653	0.0113899	0.352517
AT3G20910	1831.58	0.12247	0.074283	0.0113856	0.352517
AT1G65910	8.02743	0.0140646	0.0632287	0.0114768	0.353355
AT1G73030	663.828	0.149834	0.11381	0.0114906	0.353355
AT5G64170	575.334	-0.153895	0.123046	0.011479	0.353355
AT2G21090	191.35	0.170782	0.262603	0.0114678	0.353355
AT3G18230	956.4	-0.146272	0.105602	0.0116406	0.357394
AT5G07190	469.534	-0.156333	0.131603	0.0117472	0.35942
AT5G22080	450.2	-0.15498	0.128465	0.0117628	0.35942
AT2G22360	345.883	-0.165467	0.166909	0.0117478	0.35942
AT3G05200	3264.97	0.136023	0.0927348	0.0118257	0.360767
AT1G07240	635.892	0.147991	0.113468	0.0119057	0.361141
AT5G54430	1338.93	-0.13144	0.0871998	0.0119185	0.361141
AT3G07050	1697.83	-0.143846	0.10554	0.0119629	0.361141
AT2G02710	11580	-0.10452	0.0584208	0.0119384	0.361141
AT2G42540	3.01199	0.00691518	0.0615538	0.0119275	0.361141
AT4G28300	3617.2	-0.128926	0.0854819	0.0119697	0.361141
AT4G36790	495.322	0.154514	0.128581	0.0119442	0.361141
AT3G45930	150.089	0.0893637	0.18455	0.0120357	0.362565
AT2G24180	547.054	0.152189	0.124783	0.0120832	0.363425
AT3G61110	505.677	-0.149603	0.11971	0.0121225	0.364034
AT5G44190	405.043	-0.157687	0.145325	0.0122575	0.366528
AT2G24990	747.183	-0.146841	0.113311	0.0122399	0.366528
AT2G30860	2371.49	0.129849	0.0859742	0.0122628	0.366528
AT3G52930	511.703	-0.149434	0.121558	0.0123508	0.368285
AT2G38820	11296.6	0.121821	0.0761239	0.0123713	0.368285
AT4G31670	2115.55	-0.132054	0.0947356	0.0123792	0.368285
AT1G18570	4.90347	0.010221	0.0621877	0.0124855	0.370302
AT3G15356	7.0815	0.0126708	0.0628061	0.0124697	0.370302
AT3G51880	11663.2	-0.110946	0.0637106	0.0125169	0.37066
AT1G23800	101.98	0.0507387	0.0910171	0.0125547	0.371206
AT1G62420	3992.13	0.119424	0.073848	0.0125871	0.371359
AT5G62630	8.5464	0.0141818	0.0632567	0.0125986	0.371359
AT1G22882	151.777	-0.103509	0.246693	0.0126204	0.37143
AT1G10320	497.644	-0.157622	0.232238	0.0127357	0.371972
AT1G60940	4436.2	-0.120391	0.0755158	0.0127172	0.371972
AT3G53460	5450.92	-0.124661	0.0807755	0.0127123	0.371972
AT2G37340	3280.72	-0.110308	0.0655195	0.012693	0.371972
AT4G22280	93.184	0.0567825	0.101512	0.0126606	0.371972
AT1G54410	186.461	-0.126864	0.306213	0.0127948	0.37313
AT5G61060	334.076	0.157281	0.155207	0.0128236	0.373404
AT1G56610	420.454	0.157533	0.158789	0.012874	0.374302
AT5G20050	442.645	0.151988	0.134212	0.0129133	0.374876
AT3G06630	731.861	-0.157762	0.182354	0.0130145	0.376738
AT2G43540	1241.07	0.137021	0.100425	0.0130167	0.376738
AT4G30840	235.814	0.155289	0.228501	0.0130935	0.378391
AT5G27670	928.72	0.140154	0.107003	0.0131454	0.378749
AT3G51940	722.337	-0.149197	0.130844	0.0131313	0.378749
AT1G59660	129.798	0.0583887	0.104019	0.013167	0.378803
AT3G19670	1011.04	-0.155653	0.170072	0.0132467	0.378824
AT3G27520	380.743	0.157158	0.17621	0.0132073	0.378824
AT3G53730	599.073	0.14688	0.123811	0.0132463	0.378824
ATMG01360	318.042	0.151433	0.246308	0.0132092	0.378824
AT3G63200	17.1997	-0.0204159	0.0656731	0.0132951	0.379272
AT4G38710	1972.45	-0.127312	0.0861318	0.0133019	0.379272
AT1G58235	2933.09	0.132664	0.0944199	0.0133243	0.379346
AT5G42280	7.9939	-0.0125592	0.06277	0.0133571	0.379718
AT5G02520	30.7038	0.0281501	0.0699888	0.0134486	0.381753
AT5G58870	1426.5	-0.137452	0.102736	0.0134954	0.382133
AT4G28330	119.357	0.0610719	0.106133	0.0135018	0.382133
AT1G15350	441.26	0.152112	0.150103	0.0135605	0.382589
AT3G26910	668.155	-0.150195	0.141959	0.0135456	0.382589
AT2G15000	181.467	-0.115745	0.268839	0.0135777	0.382589
AT1G12810	689.618	-0.142916	0.118039	0.0136209	0.383108
AT3G12280	1410.02	0.14306	0.115103	0.0136361	0.383108
AT3G25011	8.0646	-0.0137574	0.0631173	0.0136758	0.383663
AT5G48610	695.557	-0.152513	0.182728	0.0137577	0.385007
AT3G07770	2296.5	-0.125752	0.0872585	0.0137839	0.385007
AT4G25300	56.5194	0.040264	0.0799609	0.0137647	0.385007
AT3G21720	122036	-0.109633	0.0664771	0.0138338	0.385838
AT1G20510	33.3366	0.0306055	0.0716642	0.0139533	0.386922
AT5G35735	18.0747	0.0206498	0.0657756	0.0139306	0.386922
AT4G07400	197.461	0.112926	0.265262	0.0139466	0.386922
AT4G15630	1707.19	0.137012	0.105628	0.0139	0.386922
AT5G56210	1351.38	0.126804	0.0867245	0.0139885	0.386988
AT5G60610	298.695	0.151375	0.192925	0.0140317	0.386988
AT3G09480	793.034	0.14422	0.125206	0.0140054	0.386988
AT2G25450	63.6279	0.0351776	0.0753667	0.0140716	0.386988
AT2G29980	68.9621	0.0459998	0.0861834	0.014061	0.386988
AT2G31160	294.12	-0.150619	0.174578	0.0140767	0.386988
AT5G11770	3342.19	-0.115409	0.0729521	0.0141345	0.387321
AT5G57350	30.4182	0.0238809	0.0674058	0.0141412	0.387321
AT4G37580	168.409	0.0882563	0.171055	0.0141494	0.387321
AT3G18930	74.1794	0.0502162	0.091462	0.0141868	0.387793
AT2G45000	449.832	-0.146297	0.138064	0.0142656	0.389393
AT1G60900	1002.51	-0.132307	0.0976596	0.0142898	0.3895
AT5G51760	17763.3	-0.120728	0.0733073	0.0143549	0.390229
AT5G62070	556.953	0.140669	0.118306	0.0143702	0.390229
AT3G05970	1297.51	-0.138234	0.116771	0.0143909	0.390229
AT4G12130	7129.45	0.1196	0.0779583	0.0143979	0.390229
AT1G11310	538.981	0.142157	0.124389	0.0144997	0.391976
AT3G49480	29.2124	0.0257572	0.0683989	0.0145053	0.391976
AT2G36490	2635.15	-0.140399	0.117543	0.0145237	0.391976
AT4G24060	32.5462	0.0296688	0.0709717	0.0145526	0.392204
AT5G59290	92.0073	-0.0529844	0.0951199	0.0147371	0.396064
AT4G33050	9.70747	0.0139988	0.0631861	0.014717	0.396064
AT3G56130	122.121	0.068967	0.123347	0.014775	0.396527
AT1G80620	509.06	-0.139955	0.121794	0.0148012	0.396676
AT1G18070	2765.23	-0.120895	0.0808976	0.0148511	0.397207
AT1G20120	68.4788	0.0449408	0.0848304	0.0149942	0.397207
AT1G32450	185.436	0.114904	0.237727	0.0149098	0.397207
AT1G44910	909.56	-0.143747	0.146875	0.0150437	0.397207
AT1G52530	10.6625	0.0138568	0.0631431	0.0151185	0.397207
AT5G10920	343.558	-0.143411	0.180036	0.015012	0.397207
AT5G25250	3.65888	0.00871181	0.0618677	0.01511	0.397207
AT5G28540	856.969	0.137502	0.115251	0.0149573	0.397207
AT5G53420	330.64	0.145769	0.165342	0.0150076	0.397207
AT5G55300	2337.23	-0.135672	0.110552	0.015103	0.397207
AT5G66310	533.8	0.146174	0.16906	0.0149006	0.397207
AT3G11320	103.234	0.0626117	0.11053	0.0150741	0.397207
AT2G40190	252.478	0.143625	0.200507	0.0149355	0.397207
AT4G24550	1030.68	-0.124013	0.087848	0.0151315	0.397207
AT4G34200	1778.03	-0.127575	0.0946353	0.0151111	0.397207
AT1G31280	822.837	0.137298	0.116481	0.0151653	0.39755
AT5G46210	2040.1	-0.130129	0.106547	0.0152042	0.398027
AT1G69390	192.447	-0.106318	0.21409	0.0152677	0.399145
AT1G44900	8.91966	0.0133624	0.062991	0.0155419	0.405208
AT4G27790	71.7295	-0.0437958	0.0834644	0.0155213	0.405208
AT1G63670	124.764	0.0675309	0.119436	0.0155729	0.405466
AT5G16780	2530.45	-0.133825	0.136737	0.0156247	0.406262
AT5G04360	268.147	-0.131542	0.214	0.0157202	0.406684
AT3G12580	39542.3	-0.107346	0.066251	0.0156716	0.406684
AT3G49300	300.781	-0.115382	0.225416	0.0157468	0.406684
AT2G03440	1502.81	0.126071	0.0936528	0.0157388	0.406684
AT4G01200	32.0512	0.0289062	0.0704177	0.0157036	0.406684
AT2G42520	394.114	-0.140132	0.142191	0.0158068	0.407684
AT4G04955	32.3616	0.0287538	0.0703106	0.0158284	0.407693
AT3G48690	1405.92	-0.12353	0.0915642	0.0158711	0.407699
AT4G16600	4.61196	0.0100303	0.0621333	0.0158711	0.407699
AT1G27020	6.58111	0.0110385	0.062363	0.0159658	0.409035
AT4G37640	227.162	0.104149	0.208789	0.0159628	0.409035
AT5G59340	1070.97	-0.124505	0.0921781	0.015993	0.409186
AT1G23960	1234.2	0.128353	0.0997031	0.0160385	0.409259
AT5G25980	3.65904	0.00844759	0.0618154	0.01602	0.409259
AT5G61150	1298.46	-0.132734	0.120483	0.0160815	0.409317
AT2G18220	700.309	-0.138567	0.139188	0.0160834	0.409317
AT5G61270	215.707	-0.127383	0.210798	0.0161663	0.409667
AT3G14420	179.191	-0.0944646	0.18709	0.0161826	0.409667
AT2G18160	20.1533	-0.0213887	0.0660886	0.0161499	0.409667
AT4G23670	14.7995	0.00549095	0.0613611	0.0161564	0.409667
AT5G58040	5650.11	-0.142854	0.128653	0.0162219	0.41012
AT1G21410	1978.93	0.117336	0.0810092	0.0164022	0.414134
AT4G31398	78.8071	-0.0484159	0.0887096	0.0165035	0.416144
AT2G41600	370.357	0.13665	0.172623	0.0165544	0.416569
ATMG01400	1.72195	0.00479545	0.0612735	0.0165638	0.416569
AT1G67800	199.683	0.119818	0.215864	0.0166066	0.417099
AT1G25220	250.223	0.133305	0.188792	0.0166449	0.417121
AT5G22010	646.303	-0.130392	0.194428	0.0166509	0.417121
AT5G21160	736.947	-0.131877	0.115242	0.0167046	0.41733
AT3G12140	1583.37	-0.121366	0.0894625	0.0167608	0.41733
AT3G28740	526.433	0.136728	0.133949	0.0166837	0.41733
AT3G50000	2486.47	-0.114708	0.0762439	0.0167547	0.41733
AT3G52950	210.01	0.113291	0.212235	0.016768	0.41733
AT1G03990	4771.6	-0.119403	0.0870016	0.0168156	0.417971
AT3G54010	731.919	-0.135498	0.138844	0.0168394	0.418022
AT3G55890	1.72186	0.00475311	0.061269	0.0169253	0.419611
AT5G62190	7185.53	-0.132868	0.108239	0.0170716	0.422148
AT4G37210	1510.66	0.119038	0.0857985	0.0170679	0.422148
AT1G07150	2057.24	-0.111161	0.0739564	0.017178	0.423012
AT1G50300	182.598	-0.0833456	0.150736	0.0171947	0.423012
AT3G52940	6.69368	0.011869	0.0625686	0.0171373	0.423012
AT2G26830	216.825	-0.113409	0.210926	0.0171901	0.423012
AT3G49160	196.121	-0.101951	0.190019	0.0172272	0.423268
AT1G20220	513.278	-0.133144	0.157206	0.0173371	0.425424
AT1G03430	183.275	0.102455	0.190532	0.0174714	0.425581
AT1G19490	4395.13	0.103562	0.0642716	0.0174357	0.425581
AT1G48300	5647.09	0.103949	0.0645381	0.0174518	0.425581
AT1G54010	74.046	0.045704	0.0853815	0.0173995	0.425581
AT1G77260	351.402	-0.133125	0.154828	0.0174766	0.425581
AT3G21650	1113.35	0.126104	0.102581	0.0174617	0.425581
AT5G02675	3.64678	-0.00879629	0.0618747	0.0175473	0.426222
AT3G20330	273.584	0.128577	0.183498	0.017544	0.426222
AT5G44910	78.9672	0.0479268	0.0879409	0.0175862	0.426626
AT1G33290	883.349	-0.12344	0.103303	0.0177501	0.429389
AT5G58050	14.3713	-0.0181748	0.0646496	0.0177362	0.429389
AT3G49780	13.5735	0.01785	0.0645178	0.0177894	0.429389
AT2G26430	1966.52	-0.11846	0.0876895	0.0177896	0.429389
AT5G62470	105.486	0.0532644	0.0948007	0.0178841	0.429509
AT3G45750	165.265	-0.0740695	0.129431	0.0178789	0.429509
AT3G52480	116.238	0.0638675	0.111248	0.017854	0.429509
AT2G46610	241.619	0.117465	0.197857	0.0178826	0.429509
AT1G78770	33.991	0.02863	0.070167	0.0179482	0.430511
AT2G17790	711.719	-0.12575	0.106055	0.0179971	0.431144
AT1G19230	450.901	-0.130878	0.132137	0.0180396	0.431564
AT5G66400	705799	-0.101699	0.0637488	0.0180821	0.431564
AT5G66530	249.798	-0.119797	0.189761	0.018061	0.431564
AT1G25520	38.8329	0.031314	0.0720117	0.0181402	0.432412
AT1G08260	32.9179	0.0272381	0.0692624	0.018361	0.433614
AT1G12770	1666.65	-0.112048	0.0776507	0.0183044	0.433614
AT1G31010	183.258	0.0819038	0.141558	0.0183563	0.433614
AT1G48570	706.907	-0.12509	0.10657	0.0183247	0.433614
AT1G65580	1313.4	-0.129969	0.153461	0.0183259	0.433614
AT5G51300	767.014	-0.128288	0.181204	0.0183391	0.433614
AT3G06780	287.452	0.123141	0.185135	0.0182277	0.433614
AT3G26300	636.347	0.126079	0.109718	0.0183745	0.433614
AT2G38710	216.071	-0.105166	0.179596	0.018394	0.433614
AT1G77100	338.651	0.125865	0.170837	0.01853	0.435217
AT4G28140	15.3711	0.0187649	0.0648856	0.0185197	0.435217
AT4G32850	1860.38	-0.119782	0.093745	0.0185265	0.435217
AT5G66595	3.4719	0.00822106	0.0617695	0.0186404	0.435676
AT2G21240	2079.24	0.117463	0.088099	0.0185915	0.435676
AT2G39800	38.8636	0.0127178	0.0627971	0.0186306	0.435676
AT2G43900	590.83	-0.120027	0.169931	0.0186124	0.435676
AT3G46700	179.841	-0.0889462	0.162327	0.0186821	0.436121
AT5G01530	2975.65	-0.107373	0.0720678	0.0187473	0.436785
AT3G26580	7699.17	-0.102099	0.0647872	0.0187561	0.436785
AT1G22180	585.207	0.128607	0.146708	0.0188322	0.436966
AT1G56280	14495	0.116839	0.0874072	0.0188171	0.436966
AT2G40650	1354.82	-0.117851	0.0905162	0.0187915	0.436966
AT5G66730	13771.8	0.0993991	0.061069	0.018897	0.437449
AT3G12390	743.164	-0.12366	0.103794	0.0189107	0.437449
AT4G16830	9775.56	-0.102689	0.0673539	0.0189214	0.437449
AT1G54990	400.54	0.128187	0.13443	0.0189932	0.438582
AT1G16040	624.859	0.123667	0.106675	0.0190758	0.438903
AT5G13020	2238.68	-0.112138	0.0799733	0.0190442	0.438903
AT3G60180	213.963	-0.102105	0.172671	0.0190746	0.438903
AT5G03860	73946.9	-0.0969894	0.0584833	0.0192444	0.440668
AT2G04305	121.924	0.0641235	0.111	0.0192317	0.440668
AT2G46650	4.45077	0.0096386	0.0620397	0.0192052	0.440668
AT4G31830	7080.79	0.120827	0.0992576	0.0191893	0.440668
AT5G11730	219.956	0.105048	0.183127	0.0194497	0.441492
AT3G03920	1899.14	-0.110789	0.0788328	0.0195246	0.441492
AT3G10490	1137.97	-0.120501	0.0975397	0.019334	0.441492
AT3G25165	18.817	-0.0210049	0.0658578	0.0195338	0.441492
AT3G27350	1221.03	0.120032	0.0984784	0.0195564	0.441492
AT3G49850	189.265	0.0967416	0.17193	0.0195515	0.441492
AT3G53960	1218.73	0.118261	0.0930258	0.0193966	0.441492
AT3G55720	347.453	-0.121821	0.165189	0.0194845	0.441492
AT2G36900	1325.91	0.117204	0.0913328	0.0195547	0.441492
AT2G44050	283.601	-0.119447	0.169702	0.0195279	0.441492
AT4G17060	1401.01	-0.121149	0.1094	0.0194835	0.441492
AT4G32810	4.73842	-0.00931184	0.0619692	0.0195282	0.441492
AT5G18980	356.945	-0.120781	0.166344	0.0196292	0.441584
AT5G56290	2883.28	-0.11499	0.0874865	0.0196369	0.441584
AT2G45480	1808.52	0.111279	0.0796944	0.0196271	0.441584
AT4G34881	2418.7	0.11673	0.0908234	0.0196526	0.441584
AT1G64065	1229	0.123651	0.111374	0.0197213	0.441812
AT1G70810	2095.84	0.121769	0.105071	0.0197141	0.441812
AT3G51250	217.177	0.0877391	0.155481	0.0197756	0.441812
AT3G59520	169.822	0.0814894	0.142533	0.0198376	0.441812
AT2G29210	2125.18	-0.125256	0.135186	0.0198469	0.441812
AT4G03420	1886.6	0.120638	0.102154	0.0198333	0.441812
AT4G03565	4.16717	-0.00887338	0.0618828	0.0198299	0.441812
AT4G32750	442.041	0.125771	0.13417	0.0197511	0.441812
AT1G58030	1907.15	-0.117987	0.0948921	0.0199443	0.443467
AT5G26940	106.775	0.055768	0.0977637	0.0200484	0.445265
AT4G09590	219.635	-0.0971096	0.168324	0.020129	0.446538
AT5G26010	213.83	-0.0885851	0.154864	0.0201962	0.447512
AT5G26860	1509.17	-0.118008	0.0970755	0.0202272	0.447681
AT5G16200	458.496	0.123875	0.126832	0.0202809	0.448354
AT1G63940	376.195	-0.121472	0.151591	0.0203431	0.44921
AT3G22980	1178.36	-0.119277	0.0967972	0.0203899	0.449726
AT1G09510	9.07011	-0.0135812	0.0630267	0.0204507	0.450199
AT5G18770	622.095	0.121442	0.110285	0.0204582	0.450199
AT3G47950	1893.83	-0.108485	0.0773236	0.0204869	0.450313
AT3G26000	1835.49	0.109961	0.0800363	0.0205416	0.450998
AT5G63150	132.599	0.0681728	0.117448	0.0206638	0.453162
AT1G47970	4691.4	-0.109967	0.0807974	0.0207475	0.453963
AT4G37540	20.8019	-0.0213616	0.0660078	0.0207476	0.453963
AT1G08710	443.58	-0.122086	0.127318	0.0208281	0.45417
AT1G57820	16.1442	0.018643	0.0648127	0.0207873	0.45417
AT1G61800	152.59	0.0699209	0.119267	0.0208057	0.45417
AT1G21900	613.246	0.12018	0.1499	0.0209009	0.454382
AT1G29630	21.6139	0.0223398	0.0664822	0.0210465	0.454382
AT5G20380	669.397	-0.118094	0.103099	0.0210509	0.454382
AT5G37680	915.071	0.12073	0.114672	0.0210481	0.454382
AT5G43830	22.0768	0.0222864	0.0664564	0.0210054	0.454382
AT3G07410	98.8141	0.0538195	0.0949311	0.0209758	0.454382
AT3G19740	945.654	-0.119285	0.113246	0.021013	0.454382
AT2G42880	866.477	-0.116657	0.100805	0.0209767	0.454382
AT2G46170	70.5762	0.0386167	0.0778194	0.02102	0.454382
AT5G19450	1560.67	-0.113988	0.0896422	0.0211859	0.456782
AT1G71340	2696.02	0.102378	0.0687238	0.0212511	0.456862
AT1G76200	235.453	-0.0777294	0.133564	0.0213087	0.456862
AT5G41360	1705.43	-0.115754	0.0965339	0.0213563	0.456862
AT3G28630	5.97027	-0.0107977	0.0622875	0.0212884	0.456862
AT3G51080	4.11451	0.00802226	0.0617263	0.0213512	0.456862
AT4G15420	641.418	0.118865	0.108208	0.0213098	0.456862
AT4G28420	13.0695	0.0153579	0.0635849	0.0212358	0.456862
AT1G54100	9478.12	-0.0950423	0.059642	0.0214354	0.457313
AT1G56660	1463.15	-0.0505713	0.0905349	0.0215624	0.457313
AT1G62570	5.91152	0.0110717	0.0623531	0.0215376	0.457313
AT5G16880	4502.03	-0.0965062	0.06167	0.0215507	0.457313
AT5G65890	1920.97	-0.111203	0.0855859	0.0214518	0.457313
AT3G11964	1549.17	-0.118797	0.126798	0.0215918	0.457313
AT3G28750	222.612	-0.067183	0.114856	0.0215894	0.457313
AT2G05910	1.56267	0.00456737	0.0612476	0.0215905	0.457313
AT4G36620	2185.42	0.107691	0.078541	0.0215707	0.457313
AT4G03140	4.42282	0.00906781	0.0619187	0.0216603	0.458258
AT5G24590	1315.12	0.111481	0.0862402	0.0217263	0.458642
AT5G58770	177.024	0.0661371	0.112854	0.021707	0.458642
AT2G21060	3744.88	-0.113503	0.0911474	0.0217879	0.459436
AT4G36440	518.074	-0.119074	0.118054	0.0218336	0.459897
AT5G58160	8403.04	-0.117081	0.108267	0.0219472	0.461782
AT3G25870	3607.92	0.110895	0.0858304	0.0220015	0.461911
AT3G27260	2043.65	-0.111254	0.0871367	0.0219898	0.461911
AT2G38670	893.188	0.116204	0.101664	0.0220492	0.462406
AT4G02260	649.2	-0.118136	0.115126	0.0220981	0.462925
AT2G01650	465.241	0.118279	0.132771	0.0222036	0.464629
AT1G28370	45.5014	0.0305835	0.0713446	0.0223644	0.464952
AT5G53800	1172.49	-0.11788	0.129507	0.0222928	0.464952
AT3G02720	720.143	0.118557	0.121741	0.0222529	0.464952
AT2G26150	941.121	-0.112045	0.0901294	0.0223399	0.464952
AT2G45620	4572.13	-0.115651	0.109627	0.0223599	0.464952
AT4G00570	149.461	0.0721772	0.12304	0.0222843	0.464952
AT1G54560	7.37778	-0.0116595	0.0624926	0.0224007	0.465156
AT2G26190	978.119	0.111393	0.0886809	0.0224227	0.465156
AT5G58190	258.273	-0.107311	0.158723	0.0225444	0.467175
AT5G57370	380.59	-0.116877	0.132691	0.0226023	0.467871
AT1G54050	3966.32	-0.0998268	0.0667377	0.0226465	0.46828
AT1G15960	229.124	-0.0893421	0.14947	0.0226943	0.468762
AT5G05860	557.134	0.116846	0.125428	0.0227783	0.469486
AT5G25180	3287.08	0.105088	0.076358	0.0227611	0.469486
AT1G03370	233.291	0.0765256	0.129793	0.0228356	0.469744
AT5G65050	556.827	-0.115145	0.138105	0.0228397	0.469744
AT5G46050	1225.53	0.112768	0.0949239	0.0228861	0.470194
AT1G25275	556.814	0.115403	0.135621	0.0230957	0.471465
AT1G54220	48.3436	-0.0334981	0.0734044	0.0231713	0.471465
AT1G55535	173.663	0.0787729	0.133003	0.0230115	0.471465
AT5G09590	9409.4	-0.0925393	0.0595897	0.0231936	0.471465
AT5G52290	18.4647	0.0189113	0.0649002	0.0230597	0.471465
AT3G08505	156.609	0.0772787	0.134114	0.0231738	0.471465
AT3G12080	928.897	-0.112749	0.0963121	0.0231833	0.471465
AT3G22330	2658.95	-0.105229	0.0759411	0.0230541	0.471465
AT2G47360	5.8089	-0.0108336	0.0622902	0.0231231	0.471465
AT4G26260	36.9919	-0.0256268	0.0681933	0.0230792	0.471465
AT3G07080	68.6242	0.0405043	0.0794006	0.0232771	0.472161
AT3G44340	386.597	-0.108994	0.148565	0.0232607	0.472161
AT1G01290	147.394	0.0588887	0.100746	0.0233682	0.473229
AT2G17710	20.7303	0.0207408	0.065692	0.0233791	0.473229
AT5G15200	2931.3	-0.101605	0.0723334	0.0234847	0.474866
AT4G17340	3.78827	0.00837546	0.0617858	0.0235312	0.475306
AT1G17147	246.107	0.103019	0.158495	0.0235885	0.475961
AT3G05490	9.57173	0.0133394	0.062941	0.0236311	0.47632
AT2G01420	129.664	-0.0617861	0.105411	0.0236905	0.477016
AT3G26810	462.176	0.114811	0.121696	0.0238047	0.478514
AT3G59820	1052.78	-0.112503	0.105729	0.0238147	0.478514
AT4G33467	2755.43	0.113156	0.103313	0.0238917	0.479559
AT2G46790	680.063	-0.112542	0.103199	0.0239847	0.480922
AT5G16450	252.557	-0.0928327	0.149134	0.0240406	0.481539
AT5G58470	2826.56	-0.112371	0.10459	0.024091	0.482046
AT2G25735	3.78595	0.00829847	0.0617706	0.0241482	0.482688
AT3G54390	46.9383	0.0327842	0.0728565	0.0242179	0.483342
AT4G23190	14.927	0.0162619	0.0638774	0.0242313	0.483342
AT1G27752	1025.6	-0.112546	0.115274	0.0242976	0.483659
AT3G06420	1312.99	-0.109138	0.0903501	0.0242754	0.483659
AT1G64570	269.725	-0.0828205	0.137157	0.0243897	0.484857
AT2G45470	130.883	-0.0493467	0.0885128	0.0244336	0.484857
AT4G13180	1833.09	0.104188	0.0783746	0.0244333	0.484857
AT5G22750	142.231	0.0670444	0.112852	0.0245134	0.485937
AT5G39600	265.678	0.101534	0.14736	0.0245471	0.486103
AT5G02490	53.4119	0.0323349	0.0725038	0.0246028	0.486704
AT1G58410	38.6609	0.0285247	0.0699109	0.0246773	0.487675
AT5G24530	438.989	-0.111988	0.125066	0.0247762	0.489126
AT5G23610	1842.26	-0.111269	0.0982259	0.0248327	0.489737
AT1G72120	717.197	-0.109855	0.0968276	0.0249619	0.489768
AT5G47710	371.271	0.106242	0.14268	0.0249425	0.489768
AT5G58230	938.658	0.111505	0.104715	0.0249598	0.489768
AT3G08510	1886.15	-0.101235	0.0741601	0.024922	0.489768
AT4G09920	13.2739	-0.0163376	0.0638945	0.0248992	0.489768
AT1G62290	2539.72	0.0980888	0.0686	0.0250857	0.490014
AT5G08660	688.153	-0.111083	0.104622	0.0250626	0.490014
AT5G45360	3026.14	-0.0971347	0.0662093	0.0251021	0.490014
AT3G07100	2833.81	-0.105022	0.0833556	0.0250665	0.490014
AT4G11810	133.904	0.0587874	0.100513	0.025081	0.490014
AT5G07830	3385.43	-0.0981646	0.0680118	0.025129	0.490041
AT1G55930	815.198	-0.112225	0.109314	0.0251881	0.490429
AT3G23090	302.228	-0.0918276	0.145092	0.0252176	0.490429
AT3G51890	617.672	0.111161	0.118134	0.0252511	0.490429
AT2G45280	185.053	0.0760911	0.126361	0.025233	0.490429
AT1G19520	433.917	-0.109513	0.131103	0.0253409	0.490977
AT5G66110	3219.94	0.107787	0.0910074	0.0253192	0.490977
AT4G25630	550.702	-0.11026	0.115851	0.0253561	0.490977
AT4G23250	28.379	0.0238917	0.0672032	0.0254943	0.493156
AT1G65720	2109.65	-0.102815	0.079546	0.0255755	0.494227
AT1G03610	1791.15	0.102071	0.0772971	0.0257777	0.494351
AT1G74790	996.421	0.107731	0.0933544	0.0257923	0.494351
AT1G79710	51.2101	0.0297281	0.0706575	0.0256594	0.494351
AT5G55560	191.31	0.0652841	0.109502	0.025864	0.494351
AT3G03040	178.973	0.0736683	0.122068	0.0258417	0.494351
AT3G28930	29.269	0.0248129	0.0676921	0.0258168	0.494351
AT3G46600	5372.93	0.0934757	0.0629135	0.0258653	0.494351
AT2G03150	1301.5	-0.109209	0.126443	0.0257614	0.494351
AT2G23790	452.113	-0.110226	0.122949	0.0256095	0.494351
AT4G04020	1756.27	-0.103223	0.0804998	0.0258608	0.494351
AT4G28320	275.448	0.094017	0.145794	0.0257876	0.494351
AT1G15280	1495.56	-0.109466	0.100349	0.0259826	0.495077
AT1G79940	1047.85	-0.10954	0.104302	0.0260322	0.495077
AT5G08530	2496.8	-0.102623	0.0786842	0.0259359	0.495077
AT3G14040	21.5852	-0.0188946	0.0648613	0.0260201	0.495077
AT4G36690	2536.42	-0.108809	0.104032	0.0259917	0.495077
AT3G07255	1480.47	0.103356	0.0808346	0.0260824	0.495279
AT2G28930	286.754	0.0996309	0.145645	0.0261303	0.495279
AT4G26910	221.809	0.0897536	0.142859	0.0261461	0.495279
AT4G39830	5.41324	0.00964168	0.0620222	0.0261428	0.495279
AT2G22821	549.411	0.107973	0.126376	0.0263967	0.499041
AT2G46200	506.615	0.109527	0.114016	0.0263924	0.499041
AT1G10170	7452.98	-0.105922	0.0916639	0.0265181	0.499406
AT1G80440	530.165	-0.108137	0.123967	0.0264906	0.499406
AT3G63250	537.031	0.108065	0.126001	0.0264805	0.499406
AT4G25130	3882.01	-0.0957281	0.0673721	0.0265201	0.499406
AT1G73750	149.774	-0.060214	0.101967	0.0265841	0.50012
AT4G34890	10059.5	-0.103833	0.0843717	0.0266197	0.5003
AT3G15760	5.46079	0.00958499	0.0620085	0.0266936	0.500708
AT2G17480	111.527	0.0517578	0.0911437	0.0266814	0.500708
AT4G38970	16.0164	0.0172086	0.0641996	0.0267729	0.501704
AT4G10250	1717.06	0.107893	0.100676	0.026812	0.501946
AT1G72410	210.02	-0.0680955	0.113612	0.0268785	0.502212
AT2G36540	1137.3	0.103427	0.084236	0.02686	0.502212
AT4G20340	205.298	-0.0760804	0.121647	0.0269414	0.502897
AT5G57050	2814.34	0.102742	0.0820124	0.0270336	0.503687
AT3G23820	33.7746	-0.0248539	0.0676892	0.0270362	0.503687
AT1G55920	215.754	0.0808333	0.128908	0.0270688	0.503806
AT1G67570	246.447	0.0825032	0.132293	0.0271921	0.504188
AT1G72770	1790.32	-0.106749	0.108436	0.027148	0.504188
AT5G10940	1568.47	-0.104069	0.0866883	0.0271945	0.504188
AT2G36750	20.0359	-0.019058	0.0649164	0.0271415	0.504188
AT5G09780	3.1401	0.00741942	0.0616203	0.0272381	0.504226
AT3G09520	6.89758	0.0110288	0.0623246	0.0272491	0.504226
AT5G01125	3.32277	0.00702565	0.0615578	0.0273299	0.505234
AT1G41830	365.371	-0.103914	0.129219	0.0274879	0.506205
AT1G80790	472.01	-0.098811	0.138615	0.0274633	0.506205
AT3G47640	571.972	-0.103995	0.131066	0.0274579	0.506205
AT2G21330	1790.98	0.104725	0.0848049	0.0274634	0.506205
AT3G57510	16.8374	0.0165887	0.063967	0.0275917	0.507629
AT1G28520	1201.64	0.102658	0.0839484	0.027635	0.507939
AT5G03170	18.5571	-0.0191133	0.0649355	0.0277533	0.509624
AT1G06900	869.98	-0.104896	0.0939729	0.0278335	0.510411
AT3G16860	10.18	0.0135886	0.0629945	0.0278796	0.510411
AT2G31360	6844.73	0.0956845	0.0690825	0.0279025	0.510411
AT2G35150	35.5339	0.0275305	0.0692128	0.0278505	0.510411
AT1G01120	13.3033	0.015877	0.0637149	0.0280075	0.511844
AT5G45350	514.217	0.103165	0.129403	0.0280796	0.512673
AT1G10890	975.907	-0.105943	0.104045	0.0281364	0.512735
AT4G27190	19.872	0.0194548	0.0650739	0.0281141	0.512735
AT3G27820	1242.6	-0.102075	0.0849635	0.0281986	0.51338
AT3G21790	1289.43	-0.102679	0.0849382	0.0282839	0.513957
AT3G63130	289.86	0.0960288	0.139751	0.0282791	0.513957
AT4G36960	888.988	-0.10493	0.117616	0.0283254	0.514226
AT1G72440	1047.81	-0.103992	0.121863	0.0283677	0.514507
AT1G35620	1135.72	0.104651	0.0992166	0.0287366	0.51828
AT5G03150	90.3508	-0.0456559	0.0839584	0.0287378	0.51828
AT5G41670	893.555	-0.103405	0.0907682	0.0287163	0.51828
AT5G57035	1132.56	0.102549	0.0869415	0.0286187	0.51828
AT2G35240	493.932	-0.103898	0.120277	0.0287352	0.51828
AT4G19200	1004.24	0.105182	0.101736	0.0286366	0.51828
AT3G62860	647.506	0.104744	0.100015	0.028792	0.518769
AT5G16620	1112.66	-0.102044	0.0877627	0.0288461	0.51877
AT4G03340	33.681	0.025692	0.0681214	0.0288199	0.51877
AT5G61590	2790.05	0.0998873	0.0802153	0.0290081	0.521194
AT5G03930	2.34811	0.00550243	0.0613457	0.0290917	0.52172
AT4G22670	4771.21	-0.0920099	0.0659736	0.0290679	0.52172
AT3G05060	1285.95	-0.102115	0.0891807	0.0291245	0.521821
AT3G12910	4.13547	0.00867762	0.0618286	0.0292293	0.522723
AT4G00830	2201.8	-0.0930574	0.0701497	0.0292262	0.522723
AT5G66070	17.3622	0.0186534	0.0647357	0.0293746	0.523857
AT3G01700	93.1456	-0.0406716	0.0790791	0.0293701	0.523857
AT3G19810	875.737	-0.102932	0.0924292	0.0293422	0.523857
AT1G74590	37.084	0.0272342	0.0689998	0.0294933	0.525031
AT4G02970	998.447	0.102963	0.11635	0.0294952	0.525031
AT1G76290	3.8877	-0.00803446	0.0617126	0.0295735	0.525509
AT5G41040	3.16681	0.00710643	0.0615674	0.0295768	0.525509
AT3G57610	513.179	0.102641	0.113288	0.0297355	0.52784
AT1G19570	3181.15	-0.0974656	0.0758929	0.0297978	0.527971
AT2G27710	982.422	-0.102772	0.093646	0.0297979	0.527971
AT1G23180	1064.71	-0.101969	0.0906912	0.0298898	0.52911
AT1G25510	59.0294	0.0341163	0.0736122	0.029922	0.529192
AT1G73500	378.446	0.095244	0.131021	0.0299532	0.529256
AT5G10340	38.0244	-0.0266266	0.0686207	0.0300544	0.530556
AT1G20693	3000.64	0.0982645	0.0788745	0.0301461	0.530942
AT1G65660	3177.87	-0.0979027	0.0783587	0.0301593	0.530942
AT4G20260	97.3801	0.0468664	0.0850808	0.030148	0.530942
AT2G14878	27107.9	0.103439	0.0908079	0.0303158	0.532719
AT2G26710	60.726	0.0337096	0.0733013	0.0303144	0.532719
AT2G29570	32.08	0.0245129	0.0674514	0.0303458	0.532759
AT1G09690	1004.43	-0.100841	0.0889613	0.0304815	0.53319
AT2G24270	33.6706	-0.0260041	0.0682586	0.0304268	0.53319
AT4G25360	262.923	0.0918165	0.134729	0.0304675	0.53319
AT4G28220	51.4608	0.0319828	0.0720493	0.0304383	0.53319
AT3G45100	391.403	-0.095959	0.129104	0.030514	0.533272
AT1G69252	1475.96	0.102426	0.100649	0.0305729	0.53333
AT4G08230	115.664	-0.0497232	0.0880057	0.0305509	0.53333
AT1G54530	2.19332	-0.00511146	0.0613001	0.0306048	0.533402
AT3G53230	7027.9	-0.0908071	0.0646965	0.0306424	0.533573
AT1G70620	1150.66	-0.101261	0.114908	0.0306912	0.533578
AT3G01540	3038.7	-0.100532	0.0894708	0.0307244	0.533578
AT3G24560	65.6947	0.0314152	0.0711551	0.0307261	0.533578
AT3G23780	290.962	0.0898806	0.12811	0.0307915	0.534229
AT1G65510	27.5329	0.0228889	0.0666116	0.0308457	0.534687
AT3G20670	1020.35	0.101914	0.10494	0.0308996	0.535138
AT3G11450	2705.7	-0.0972103	0.0789846	0.030969	0.535372
AT2G01120	42.6998	0.029669	0.0704697	0.0309467	0.535372
AT1G48170	79.4012	0.0410047	0.0792325	0.0312248	0.536516
AT1G53170	75.4789	0.0383373	0.0769251	0.0312546	0.536516
AT1G64110	16139.6	-0.103051	0.0860267	0.0313232	0.536516
AT1G66470	33.6515	-0.0255566	0.0679943	0.0312869	0.536516
AT1G78100	609.772	0.0998586	0.109946	0.0313721	0.536516
AT5G51040	3234.13	-0.0918711	0.0683248	0.0313896	0.536516
AT3G18370	2435.22	-0.0957872	0.0758972	0.0314138	0.536516
AT3G19120	872.908	-0.100197	0.0922745	0.0312873	0.536516
AT3G24240	53.3157	-0.0321329	0.0721157	0.0312541	0.536516
AT2G20250	105.456	0.0481674	0.0865581	0.0311476	0.536516
AT4G18800	276.627	0.0790419	0.120859	0.0314266	0.536516
AT4G36150	100.648	0.0424373	0.0804485	0.0313527	0.536516
AT4G36210	8167.21	-0.0946111	0.0733955	0.0314088	0.536516
AT4G39380	22.4939	0.0200625	0.0653029	0.0312259	0.536516
AT1G13210	48.8641	0.027036	0.0688419	0.0314883	0.53661
AT1G50020	1068.39	-0.100297	0.0915269	0.0315558	0.53661
AT1G51710	1643.95	-0.0977968	0.0778833	0.0316461	0.53661
AT5G14580	745.122	-0.100588	0.102387	0.0316837	0.53661
AT3G10860	142.215	-0.0573414	0.0967096	0.0314784	0.53661
AT2G14960	58.3975	-0.0331056	0.0727913	0.0315843	0.53661
AT2G26140	3624.51	-0.0990828	0.107588	0.0316674	0.53661
AT4G36700	13041.9	-0.0915211	0.0665724	0.0315802	0.53661
AT4G38545	76.5474	0.0336021	0.0731605	0.0316167	0.53661
AT5G13850	2853.15	-0.0945004	0.0726335	0.0317185	0.536725
AT1G48900	1202.53	-0.0973088	0.0835203	0.0319284	0.537278
AT1G52320	1845.68	-0.0971734	0.0801156	0.0319118	0.537278
AT1G53310	2009.6	0.093067	0.0711491	0.0319252	0.537278
AT1G71240	363.939	-0.0938535	0.125597	0.0319327	0.537278
AT2G14530	745.416	-0.100211	0.0969776	0.0319472	0.537278
AT4G23493	453.836	0.0985743	0.117925	0.0318322	0.537278
AT4G32530	282.942	-0.08319	0.124031	0.0318658	0.537278
AT1G04990	207.56	0.0686385	0.106949	0.0320275	0.538157
AT3G01400	1438.74	0.095796	0.0772781	0.0320905	0.538628
AT3G60300	3395.16	-0.0896908	0.0644906	0.0321116	0.538628
AT1G09140	3549.32	-0.0995707	0.0808369	0.0322468	0.539422
AT5G38560	959.84	-0.100839	0.103141	0.0322036	0.539422
AT3G11030	172.034	-0.0671425	0.108412	0.0323273	0.539422
AT3G22950	340.918	0.0889147	0.126057	0.0322543	0.539422
AT4G18740	251.148	0.0764324	0.119805	0.0323276	0.539422
AT4G38130	2030.64	-0.0981635	0.0858121	0.0323009	0.539422
AT5G02240	3313.77	-0.0955165	0.0741242	0.0323941	0.540062
AT4G00800	1459.91	-0.0979402	0.111743	0.0324517	0.540552
AT3G10330	768.846	0.0995768	0.0953379	0.0325195	0.541211
AT5G63920	25.9695	0.0221786	0.0662459	0.0326002	0.542084
AT5G13090	195.219	0.0627828	0.103026	0.032661	0.542625
AT5G43910	18.4509	0.0174267	0.064237	0.0327212	0.543155
AT3G04830	283.961	0.0870493	0.125058	0.0328908	0.545243
AT3G55690	85.9581	-0.0387471	0.0771732	0.0329038	0.545243
AT4G12400	6543.9	-0.0967376	0.0785327	0.0330082	0.5465
AT1G78460	64.7168	-0.0335344	0.073022	0.0330557	0.546816
AT3G48120	438.848	-0.091251	0.122502	0.0331189	0.547389
AT5G53020	192.606	-0.0566451	0.0952936	0.0332167	0.548267
AT3G20580	30.9562	-0.0246064	0.0674507	0.0332291	0.548267
AT3G03590	92.9329	0.0457227	0.0835432	0.0333334	0.549515
AT3G19170	3520.4	-0.0942014	0.0759019	0.0333887	0.549953
AT5G01600	728.296	-0.095406	0.115766	0.0334835	0.551043
AT5G60190	150.752	0.0527028	0.0908002	0.0335386	0.551475
AT3G13960	323.476	-0.0852824	0.122382	0.0336458	0.552331
AT2G39260	1654.04	-0.0969769	0.0953199	0.0336482	0.552331
AT5G49460	35.1298	0.0256164	0.0679864	0.0336845	0.552454
AT3G21380	78303.9	-0.0927044	0.0735275	0.0337995	0.553867
AT1G65820	803.823	-0.0972067	0.105075	0.033926	0.555466
AT2G06005	1057.25	-0.0976376	0.0964351	0.0339943	0.556017
AT2G18570	6684.72	-0.0873945	0.063769	0.0340176	0.556017
AT5G13960	9.2047	0.0119929	0.0625386	0.0340786	0.55654
AT3G24800	1548.44	-0.092648	0.0751818	0.0341598	0.557391
AT2G35270	3.7898	-0.00764608	0.0616419	0.0342968	0.559151
AT2G31060	741.518	-0.0965893	0.104866	0.034383	0.560082
AT1G06770	236.934	0.0720017	0.108468	0.034481	0.560141
AT1G75990	245.146	0.0658666	0.105816	0.034503	0.560141
AT3G18130	102.527	0.0402933	0.0783842	0.0345034	0.560141
AT2G40730	327.785	-0.088171	0.120652	0.0344169	0.560141
AT1G04410	2402.37	-0.0913178	0.0724362	0.0346392	0.560163
AT1G17455	47.3944	0.030982	0.0712384	0.0346507	0.560163
AT1G23550	853.616	0.0971812	0.0988825	0.034589	0.560163
AT5G47120	2070.84	0.0958832	0.086045	0.0346146	0.560163
AT2G47700	230.403	-0.0708404	0.114072	0.0346399	0.560163
AT1G22520	161.989	0.0580477	0.0963097	0.0347142	0.560634
AT3G04870	1543.73	-0.0925422	0.0743871	0.0347384	0.560634
AT5G02430	3.03573	0.00684151	0.0615214	0.0348811	0.562352
AT3G61890	13.8031	0.0159091	0.0636856	0.0349034	0.562352
AT1G50600	4113.09	0.0896498	0.0685653	0.0350242	0.56247
AT1G79830	2680.52	-0.0934111	0.115504	0.0350063	0.56247
AT2G34810	11.0559	-0.013578	0.0629597	0.0349989	0.56247
AT4G08290	985.962	-0.0967402	0.0948354	0.035028	0.56247
AT2G04885	98.7183	0.0448321	0.082517	0.0351155	0.563404
AT2G22680	382.713	-0.0794233	0.117173	0.0351503	0.563492
AT3G24420	48.6985	0.029318	0.0701332	0.0352373	0.563967
AT2G43620	3.03366	0.00680335	0.0615155	0.0352387	0.563967
AT1G13160	582.052	-0.0936342	0.110663	0.0353773	0.564147
AT1G27760	3196.44	-0.0860055	0.0651391	0.0354684	0.564147
AT1G62770	45.5293	0.0281243	0.0693971	0.0353682	0.564147
AT1G63440	818.602	0.0903726	0.114734	0.0354642	0.564147
AT1G77170	1055.54	-0.0929284	0.105475	0.0353995	0.564147
AT5G65205	239.542	0.0639961	0.103072	0.0354852	0.564147
AT3G19930	1845.26	0.0922343	0.0752283	0.0353774	0.564147
AT2G21430	146.251	-0.0561917	0.0944112	0.0354122	0.564147
AT4G10080	3080.92	-0.0882497	0.0667606	0.0356611	0.566006
AT4G18440	331.356	0.0775445	0.115445	0.0356359	0.566006
AT1G78000	278.527	-0.0820906	0.119373	0.0358562	0.568498
AT2G25170	1057.6	-0.090473	0.115283	0.0358774	0.568498
AT1G56460	1640.67	-0.0935703	0.0820357	0.035912	0.568577
AT1G02020	567.814	-0.0863976	0.117382	0.0362127	0.56949
AT1G06760	597.361	0.0912092	0.112746	0.0362664	0.56949
AT1G16010	1190.58	0.0938278	0.0814488	0.0360908	0.56949
AT1G20230	83.0504	0.0401201	0.0781774	0.0362096	0.56949
AT1G47500	999.593	-0.0940623	0.10358	0.0361487	0.56949
AT1G80625	17.1167	-0.0172267	0.064135	0.0361713	0.56949
AT5G58140	108.606	-0.0455555	0.0830614	0.0362031	0.56949
AT5G62900	1107.27	-0.0960829	0.095559	0.036263	0.56949
AT3G15660	894.778	-0.095087	0.0879865	0.0361102	0.56949
AT4G27150	22614.4	-0.0848037	0.0587607	0.0362099	0.56949
AT1G67090	539.696	-0.0934665	0.106101	0.0364326	0.569567
AT1G78600	2298.59	-0.0889655	0.0683541	0.0363788	0.569567
AT5G23080	1594.79	-0.0946442	0.0988373	0.0364047	0.569567
AT5G25910	10.2613	0.0123635	0.0626241	0.0364494	0.569567
AT2G24120	864.794	-0.083179	0.117474	0.036345	0.569567
AT4G34680	88.9152	0.0361912	0.0749391	0.0363272	0.569567
AT3G24730	369.659	0.0824262	0.117629	0.0365012	0.569912
AT5G51545	241.021	0.0769907	0.114891	0.0365845	0.570603
AT3G19010	31.9863	0.0235013	0.066833	0.0366049	0.570603
AT1G14710	202.655	-0.0529498	0.0905161	0.0366459	0.570777
AT3G60245	913.622	-0.0940882	0.0911436	0.0368445	0.573405
AT4G19860	4057.77	-0.0863786	0.063965	0.0369689	0.574876
AT5G66580	4127.41	0.0923876	0.0935999	0.037037	0.575002
AT2G28120	1998.11	0.0944936	0.0822367	0.0370282	0.575002
AT3G53000	715.243	0.0928765	0.0973097	0.0370851	0.575283
AT5G39530	469.747	0.0896407	0.111859	0.0371562	0.575921
AT1G43710	3785.6	-0.0852653	0.062735	0.0372043	0.576155
AT1G50920	6702.55	-0.0863808	0.0592516	0.0372314	0.576155
AT1G16300	556.446	-0.092223	0.100546	0.0375468	0.578077
AT1G70680	20.176	0.0186683	0.0646722	0.0375537	0.578077
AT5G22545	187.122	0.0623308	0.101568	0.037551	0.578077
AT5G58170	37.7446	-0.0237527	0.0669389	0.0375883	0.578077
AT5G63020	153.345	0.0542592	0.0917962	0.0376993	0.578077
AT3G26730	3431.36	-0.0890625	0.0719476	0.0376604	0.578077
AT3G61970	50.1053	0.0310933	0.0712076	0.037717	0.578077
AT3G63270	813.025	0.0939243	0.0932801	0.0374785	0.578077
AT2G05580	179437	-0.0558661	0.0934252	0.0376709	0.578077
AT2G29990	753.754	0.0907254	0.111883	0.0375319	0.578077
AT4G32070	552.847	-0.0830198	0.114163	0.0376677	0.578077
AT4G37790	559.473	0.0911464	0.106068	0.0374605	0.578077
AT1G24706	1837.51	-0.0894883	0.117406	0.0380156	0.579249
AT1G75340	187.445	-0.0576583	0.0952177	0.0378825	0.579249
AT5G13700	602.037	-0.0916638	0.10543	0.0380563	0.579249
AT5G46085	4.11324	-0.00815405	0.0617202	0.0379235	0.579249
AT5G60370	63.8117	0.0325078	0.0721392	0.0381558	0.579249
AT3G12965	214.677	-0.067802	0.105528	0.0380825	0.579249
AT3G14360	1771.04	0.0922592	0.0833305	0.0381405	0.579249
AT3G49810	75.7373	0.038441	0.0766114	0.0380884	0.579249
AT3G52190	242.005	0.0716118	0.108965	0.0380815	0.579249
AT2G30615	1.93376	-0.00503074	0.0612866	0.0381116	0.579249
AT4G12780	413.11	-0.0743729	0.111538	0.0380413	0.579249
AT4G36400	251.851	-0.0748433	0.110959	0.0380245	0.579249
AT1G05773	11.4447	-0.0132383	0.0628526	0.0382125	0.579467
AT5G19670	56.1673	0.0303632	0.0705902	0.0382703	0.579467
AT3G04610	1093.81	-0.0928052	0.0887902	0.0382473	0.579467
AT2G21237	9.15427	-0.0126611	0.0626952	0.0383315	0.579467
AT2G44020	486.397	0.0874589	0.113108	0.0383391	0.579467
AT4G04223	3.51013	0.00721891	0.0615718	0.0383513	0.579467
AT1G33140	486.094	-0.0900688	0.108403	0.0384142	0.579818
AT2G19310	2610.37	0.0915536	0.0812711	0.038435	0.579818
AT1G17210	2577.53	-0.0890596	0.0788014	0.0384684	0.579866
AT5G03570	17.0861	-0.015645	0.0635749	0.03872	0.580925
AT5G53620	753.38	-0.0924378	0.0902561	0.0386886	0.580925
AT5G62480	1127.21	0.0890403	0.109078	0.0387203	0.580925
AT5G64970	188.11	0.061178	0.09865	0.0386323	0.580925
AT3G07700	3110.77	-0.0890302	0.0736101	0.0386528	0.580925
AT4G08480	203.973	-0.0537235	0.0909639	0.0386748	0.580925
AT1G13640	8319.22	0.0820278	0.0577388	0.0391616	0.581611
AT1G30460	550.607	-0.0879796	0.106062	0.0394969	0.581611
AT1G42430	339.194	-0.0831101	0.112828	0.0391264	0.581611
AT1G50840	1078.56	-0.0913689	0.100221	0.0391559	0.581611
AT1G65230	44.5886	-0.0284377	0.0694867	0.0390729	0.581611
AT5G14520	2650.99	-0.0864982	0.0661675	0.0389301	0.581611
AT5G22690	1844.96	0.0885253	0.0719513	0.0389055	0.581611
AT5G23540	3113.06	-0.0846037	0.0635101	0.0391378	0.581611
AT5G24570	79.925	-0.0323672	0.0719913	0.0396187	0.581611
AT5G37350	1400.17	-0.0909727	0.0862838	0.0391559	0.581611
AT5G39570	800.088	0.0917828	0.0954303	0.0394995	0.581611
AT5G42440	7.29635	0.0102011	0.0621084	0.0389934	0.581611
AT5G42480	674.639	-0.0890867	0.105415	0.0395451	0.581611
AT5G46030	1675.17	-0.0900551	0.0779709	0.0391567	0.581611
AT5G47660	789.816	-0.0913201	0.0941742	0.0395578	0.581611
AT5G48340	424.693	-0.0880257	0.10804	0.039606	0.581611
AT5G53870	2.06515	0.00518696	0.0613013	0.039521	0.581611
AT5G54020	16.2958	-0.016328	0.0637966	0.039664	0.581611
AT5G67340	75.9062	0.0354722	0.0742393	0.0393714	0.581611
AT3G20140	116.452	0.0439753	0.0812559	0.0396148	0.581611
AT3G50890	3.46573	0.00708306	0.0615519	0.0392008	0.581611
AT3G52180	88.4565	-0.0385988	0.0765741	0.0392592	0.581611
AT3G52420	212.791	0.0678374	0.105259	0.039362	0.581611
AT3G60250	2025.43	0.0887886	0.0769543	0.0392528	0.581611
AT2G16953	14.2552	-0.0146172	0.0632459	0.0394638	0.581611
AT2G39970	447.338	-0.0890567	0.106206	0.0395022	0.581611
AT4G04620	122.601	-0.0472557	0.0842996	0.0390705	0.581611
AT4G10960	1866.83	-0.0857034	0.0685541	0.0387965	0.581611
AT4G18890	86.9965	0.0383522	0.0764364	0.0396753	0.581611
AT4G37250	619.271	0.0901544	0.101818	0.039159	0.581611
AT5G15550	728.341	-0.0905857	0.0950624	0.0397323	0.582002
AT5G04180	77.5533	-0.0338801	0.0730333	0.0397966	0.582499
AT5G41650	96.9559	0.0426633	0.0800129	0.0398835	0.583327
AT2G47990	651.781	-0.0896371	0.09952	0.0399289	0.583546
AT5G06930	248.217	-0.0699293	0.105555	0.040006	0.584228
AT1G02750	399.655	0.0830305	0.111539	0.0401009	0.585168
AT3G19420	2877.89	-0.0817987	0.0629948	0.0402264	0.586554
AT1G49720	222.593	0.066703	0.103733	0.0402576	0.586562
AT1G14610	1391	-0.0911693	0.0881075	0.0403465	0.586941
AT1G77210	28.2922	0.0201026	0.0652281	0.0404365	0.586941
AT3G49660	94.1347	-0.0425235	0.0798808	0.0403896	0.586941
AT3G50685	160.178	0.0517511	0.0885962	0.0404265	0.586941
AT2G41190	14.5882	0.0154215	0.0634955	0.0404117	0.586941
AT4G15570	240.895	-0.0698923	0.106341	0.0404779	0.587098
AT4G01360	8.74205	0.0108964	0.0622576	0.0405722	0.588021
AT1G19530	10300.4	0.0862035	0.0692383	0.040612	0.588153
AT1G44350	571.505	0.0878581	0.105003	0.0409139	0.588752
AT5G06839	1224.2	-0.0909131	0.0918617	0.0408049	0.588752
AT5G36880	950.762	-0.0901634	0.0875765	0.0408562	0.588752
AT3G15354	328.721	-0.0807512	0.110779	0.0406957	0.588752
AT3G63340	1619.66	-0.0858133	0.106284	0.0409294	0.588752
AT2G32460	451.249	0.075049	0.104854	0.0407482	0.588752
AT2G35120	1033.4	-0.08922	0.0811341	0.0408706	0.588752
AT4G27060	214.164	0.0667621	0.105007	0.0408692	0.588752
AT4G37380	104.54	-0.0423253	0.0796766	0.0408302	0.588752
AT3G06590	243.065	0.0787843	0.120237	0.0410281	0.588847
AT3G56190	2296.03	-0.0850712	0.0664301	0.0410066	0.588847
AT4G23100	9033.18	-0.0818595	0.0623365	0.0409987	0.588847
AT1G06520	360.794	0.0812562	0.110113	0.0413289	0.589135
AT1G09260	2.06623	0.00505453	0.0612865	0.0411871	0.589135
AT5G18620	82.5271	0.0376377	0.0758308	0.0411464	0.589135
AT5G19950	241.447	-0.0533244	0.0900177	0.0412834	0.589135
AT5G20600	750.586	-0.0897859	0.0930629	0.0410821	0.589135
AT3G23490	2186.5	0.0900434	0.0876311	0.0413552	0.589135
AT3G61590	19.6398	0.0178111	0.064313	0.0411463	0.589135
AT2G22300	1260.54	0.0894351	0.0807934	0.0412058	0.589135
AT2G35540	712.23	-0.0813232	0.10861	0.0412659	0.589135
AT4G06310	2.03782	-0.00454106	0.0612375	0.0413454	0.589135
AT1G08050	2198.52	-0.0847114	0.0697201	0.0414736	0.589588
AT5G57900	9995.28	0.0888024	0.0767095	0.0414652	0.589588
ATMG00810	3.96937	0.00758145	0.0616237	0.0414792	0.589588
AT5G59320	16.1238	0.0127677	0.0627145	0.0415549	0.589791
AT2G30000	189.861	0.0594658	0.0960256	0.0415409	0.589791
AT1G07380	249.561	0.0727248	0.107794	0.0416265	0.589934
AT1G80410	1631.63	-0.0896157	0.0881732	0.0416082	0.589934
AT1G04555	241.14	-0.0714782	0.106812	0.0417208	0.590523
AT1G09590	425.116	-0.0848836	0.105667	0.0424048	0.590523
AT1G12290	69.7367	-0.0284127	0.0694089	0.0421098	0.590523
AT1G18300	215.854	0.0641794	0.100547	0.0419304	0.590523
AT1G21920	726.14	0.0875033	0.0929884	0.0421403	0.590523
AT1G30520	27.4569	0.020913	0.0655607	0.0421006	0.590523
AT1G48330	2.04605	-0.00446652	0.0612302	0.0423422	0.590523
AT1G50250	863.891	-0.089157	0.0889294	0.0422124	0.590523
AT1G53450	334.3	0.0803457	0.109053	0.0426525	0.590523
AT1G62040	264.492	-0.0661247	0.102291	0.0426081	0.590523
AT1G64900	3210.33	-0.0867447	0.0679757	0.0426119	0.590523
AT1G68990	490.246	-0.0794726	0.109729	0.0419387	0.590523
AT1G69800	7512.91	0.0834012	0.0648573	0.0421691	0.590523
AT1G74880	2.03728	0.00508059	0.0612903	0.0418204	0.590523
AT5G10840	91.3717	0.0416751	0.0790471	0.0420076	0.590523
AT5G35110	5.82085	-0.00963823	0.0619859	0.0421178	0.590523
AT5G35410	58.2798	-0.0321227	0.0717246	0.0425397	0.590523
AT5G38150	105.919	-0.0322998	0.0718671	0.0419989	0.590523
AT5G50370	263.688	0.0736673	0.106497	0.0424599	0.590523
AT5G60360	62.6385	0.0294574	0.0700273	0.0425986	0.590523
AT5G65207	2030.61	-0.0877682	0.0856159	0.0426579	0.590523
AT3G06400	4477.17	-0.0868468	0.101606	0.0423044	0.590523
AT3G21180	15.1088	-0.0144268	0.0631757	0.0424493	0.590523
AT3G22910	211.163	0.0647069	0.100571	0.0425793	0.590523
AT3G51330	24.4068	-0.0196123	0.0650034	0.0427087	0.590523
AT3G53830	396.666	-0.0805925	0.10861	0.0420199	0.590523
AT2G05840	906.341	-0.0890668	0.0844167	0.0423758	0.590523
AT2G33640	19.2142	0.0169772	0.0640078	0.0424958	0.590523
AT2G39910	138.457	-0.0509268	0.0874929	0.042311	0.590523
AT2G43650	1587.98	-0.0844419	0.104651	0.0424372	0.590523
AT4G11911	1548.45	0.0875691	0.0788361	0.0427144	0.590523
AT4G18050	63.2945	0.0328834	0.0722755	0.0418909	0.590523
AT4G34320	4.45296	0.00813917	0.0617126	0.0423544	0.590523
AT4G39860	193.957	0.0608424	0.0974522	0.0422673	0.590523
AT1G49780	325.519	0.0759154	0.10725	0.0427764	0.590955
AT5G66380	67.4464	-0.0336903	0.0727783	0.0428901	0.591367
AT3G11910	2173.36	-0.0885104	0.08848	0.0428987	0.591367
AT3G15880	2116.58	-0.0885952	0.0957715	0.0428514	0.591367
AT2G42560	76325.1	-0.0366326	0.0749168	0.043015	0.592545
AT1G09770	4813.41	-0.0874724	0.0965852	0.0432492	0.593903
AT3G12630	974.273	0.0813668	0.10711	0.0432993	0.593903
AT3G44550	4.44145	0.00798918	0.0616871	0.0431585	0.593903
AT2G21385	1126.27	-0.0872959	0.0802836	0.0432859	0.593903
AT4G11090	142.668	0.0537403	0.090524	0.0432572	0.593903
AT4G27070	6408.9	-0.0817881	0.0653555	0.0431928	0.593903
AT5G40490	630.561	-0.0796929	0.107152	0.0434288	0.595254
AT5G17380	10434.7	-0.0793493	0.0584883	0.0434886	0.595647
AT2G34250	3252.49	0.0834164	0.0662928	0.0435555	0.596138
AT1G09090	2.62446	-0.0060193	0.0614026	0.0437404	0.596967
AT1G80040	4942.71	-0.0801115	0.0598981	0.0437244	0.596967
AT3G45590	479.81	0.0811568	0.105646	0.0436999	0.596967
AT2G30470	790.568	-0.0733075	0.107001	0.0436978	0.596967
AT5G23290	322.625	0.0713705	0.108366	0.0438205	0.597635
AT2G21195	1171.47	0.0868379	0.0937388	0.0439703	0.599252
AT5G23700	7.74855	0.0111946	0.062317	0.0440076	0.599334
AT3G46320	65.2566	0.0309091	0.0708945	0.0440735	0.599724
AT3G48360	70.1747	-0.0340049	0.0729404	0.0440988	0.599724
AT5G24160	2669.65	-0.08606	0.0772526	0.0441787	0.59996
AT4G07455	95.2287	-0.0413859	0.0786211	0.0441677	0.59996
AT1G03900	930.979	0.0862529	0.100989	0.0443259	0.600465
AT1G47570	453.708	-0.0841092	0.101621	0.0445287	0.600465
AT5G07610	4.47484	0.00796541	0.0616806	0.04439	0.600465
AT5G41870	54.9155	0.0283798	0.0693302	0.0443542	0.600465
AT5G47550	1929.76	0.0863772	0.077373	0.0442899	0.600465
AT5G61810	99.0773	0.0414019	0.0787233	0.0445232	0.600465
AT2G15010	19234.3	-0.0834564	0.0679254	0.0444857	0.600465
AT2G36810	1118.4	-0.085803	0.0980818	0.0445083	0.600465
AT2G40360	1705.89	-0.0849912	0.0737443	0.0444196	0.600465
AT4G13670	90.1664	0.0370537	0.0751733	0.0444559	0.600465
AT1G64620	24.5974	0.0196074	0.0649862	0.0445988	0.600566
AT3G63210	9.5241	-0.00998048	0.0620515	0.044569	0.600566
AT4G25030	183.939	0.062473	0.102266	0.0446585	0.600948
AT1G72270	2.65197	-0.0058855	0.0613856	0.0447287	0.601049
AT5G06970	396.756	-0.0818253	0.10409	0.0447246	0.601049
AT1G68050	355.324	0.0794702	0.105045	0.0447933	0.601496
AT5G57580	646.259	0.0871949	0.0919815	0.044909	0.602322
AT3G14160	889.391	0.086875	0.0871792	0.0449175	0.602322
AT1G03740	343.146	0.071829	0.104336	0.0449596	0.602465
AT1G62080	2.63181	-0.00589347	0.0613865	0.0450655	0.603297
AT5G61990	134.739	-0.0456899	0.0823267	0.0450846	0.603297
AT1G16210	4860.02	-0.0799438	0.0616735	0.045138	0.603591
AT5G57660	264.318	-0.0584342	0.093772	0.0452985	0.605001
AT4G15890	138.052	0.0497699	0.0860737	0.0453065	0.605001
AT5G55670	821.288	-0.0781884	0.104766	0.0453427	0.605063
AT4G29260	22.226	0.0188744	0.0646872	0.0454121	0.605257
AT4G37300	190.527	-0.0605617	0.0960401	0.0454203	0.605257
AT4G02410	884.582	-0.0852923	0.094148	0.0454883	0.605742
AT1G74530	117.865	-0.0453411	0.0819041	0.0455232	0.605787
AT1G12780	1140.95	-0.0862371	0.083259	0.0456928	0.606054
AT1G13360	5506.04	0.0849676	0.0903899	0.0455809	0.606054
AT1G21400	704.874	0.0850897	0.0911353	0.0457577	0.606054
AT1G28380	443.529	0.075722	0.107897	0.0457644	0.606054
AT1G50460	996.345	-0.0806564	0.0998174	0.045627	0.606054
AT1G52870	1876.43	-0.0855705	0.077993	0.0457591	0.606054
AT5G45780	148.068	0.0526625	0.0886345	0.045756	0.606054
AT1G75030	45.8818	-0.0279252	0.0690361	0.0458605	0.60649
AT5G01400	1052.62	-0.0814018	0.100075	0.0458549	0.60649
AT4G29190	989.747	0.0858451	0.0813219	0.0459709	0.607531
AT1G68550	438.089	0.0819779	0.101129	0.0461152	0.608423
AT1G69200	621.089	-0.082535	0.0965002	0.0461335	0.608423
AT3G11630	332.389	-0.0749476	0.104409	0.0460822	0.608423
AT4G08390	289.331	-0.0696888	0.102427	0.046227	0.609238
AT1G25422	868.869	-0.0860244	0.0866454	0.0463292	0.609747
AT5G23680	521.592	-0.0810484	0.102178	0.0463124	0.609747
AT5G22220	793.594	0.0856335	0.0900942	0.0464383	0.610275
AT5G59170	29192.5	-0.0839212	0.0727703	0.0464647	0.610275
AT4G33800	87.3642	0.0350483	0.073617	0.0464406	0.610275
AT1G15060	1506.71	-0.0845882	0.0771726	0.046518	0.610556
AT5G27970	260.776	-0.0621082	0.0970331	0.0466402	0.611742
AT1G13350	773.711	-0.0773549	0.103162	0.0466765	0.6118
AT5G65860	226.224	0.0589478	0.0947337	0.0467523	0.612132
AT3G11730	456.044	-0.0809049	0.102299	0.0467972	0.612132
AT4G02760	530.44	-0.0823962	0.0988101	0.0467975	0.612132
AT5G55310	2106.05	-0.0844175	0.0788974	0.0469956	0.614165
AT2G17840	9409.41	0.0803986	0.0642358	0.047049	0.614165
AT2G26410	16.1468	-0.0155146	0.0634875	0.0470481	0.614165
AT1G16030	67450.5	-0.0800423	0.0584015	0.0472098	0.614292
AT1G19080	65.959	-0.0331989	0.0722856	0.0471414	0.614292
AT1G31970	1708.13	-0.0829413	0.0772969	0.0472722	0.614292
AT1G71697	111.234	0.0434987	0.0801833	0.0471847	0.614292
AT5G15537	126.096	-0.0457664	0.0820759	0.0472828	0.614292
AT5G17400	1461.66	0.0838626	0.0855439	0.0472519	0.614292
AT4G03205	504.497	-0.0830226	0.0969139	0.0471842	0.614292
AT5G17550	5224.03	-0.0830893	0.0719567	0.0473639	0.614402
AT5G54980	357.793	0.0713428	0.101513	0.0474244	0.614402
AT3G04880	1023.84	0.0844935	0.0885666	0.0473917	0.614402
AT3G43540	124.63	0.0451586	0.0816453	0.0474513	0.614402
AT4G33640	203.078	0.0576129	0.0928297	0.0473979	0.614402
AT2G41550	1560.51	-0.0853593	0.0776296	0.0475406	0.615143
AT1G01360	536.924	0.0791981	0.0999488	0.0486514	0.615163
AT1G03280	598.994	-0.081531	0.0925819	0.0485234	0.615163
AT1G09230	187.85	-0.058341	0.093423	0.0477989	0.615163
AT1G11930	2015.75	-0.0835476	0.0815384	0.0488951	0.615163
AT1G16590	218.321	0.0585472	0.0932078	0.0491196	0.615163
AT1G19025	52.963	0.0291533	0.0696842	0.0491472	0.615163
AT1G32340	602.109	0.0816785	0.0946111	0.0490466	0.615163
AT1G47340	771.376	-0.083958	0.0885767	0.0482486	0.615163
AT1G52510	236.472	-0.0638813	0.0973263	0.0489061	0.615163
AT1G54690	23.4687	0.0191103	0.0647459	0.0491772	0.615163
AT1G56300	69.1586	0.0347972	0.0733636	0.0482614	0.615163
AT1G62780	45.554	0.0263093	0.068102	0.0481941	0.615163
AT1G72790	33.9359	-0.0214699	0.0657398	0.047626	0.615163
AT1G77090	814.885	0.0829505	0.097364	0.0479318	0.615163
AT1G79450	23.8401	0.0181371	0.0643924	0.0476682	0.615163
AT5G01940	97.2493	-0.0393957	0.0766961	0.0490659	0.615163
AT5G07300	394.589	0.0727925	0.0968782	0.0491278	0.615163
AT5G09270	252.505	0.0575931	0.0927898	0.0487958	0.615163
AT5G09960	14.1113	-0.0147022	0.0632321	0.0483305	0.615163
AT5G16540	36.7791	-0.0234899	0.0666594	0.0480786	0.615163
AT5G16910	410.764	0.078308	0.10115	0.0484044	0.615163
AT5G17850	5383.14	-0.0779425	0.0606932	0.0479107	0.615163
AT5G36950	218.274	-0.0631522	0.096845	0.048665	0.615163
AT5G44260	873.112	-0.0836509	0.0896115	0.0490089	0.615163
AT5G47830	772.208	0.0824132	0.0970244	0.0482253	0.615163
AT5G50040	3.18242	-0.00612408	0.0614107	0.0485433	0.615163
AT5G52470	6250.1	-0.0780896	0.0599641	0.0484972	0.615163
AT5G54160	9.22745	0.0114151	0.0623549	0.0489531	0.615163
AT5G59540	327.944	-0.0643363	0.0977833	0.0481789	0.615163
AT5G63010	199.764	0.0593059	0.0939274	0.0485208	0.615163
AT3G03220	357.676	0.0767262	0.101776	0.0480701	0.615163
AT3G12550	43.403	0.0262605	0.0680734	0.0479019	0.615163
AT3G13490	545.055	-0.0756646	0.0997266	0.0486542	0.615163
AT3G52360	580.902	0.081292	0.0972715	0.0487408	0.615163
AT3G54910	68.6025	0.0343509	0.0730352	0.0485781	0.615163
AT3G61350	31.712	-0.0229405	0.0663959	0.0482732	0.615163
AT2G23320	6024.07	-0.0760776	0.0574718	0.0488337	0.615163
AT2G30942	7.07733	-0.0101225	0.062072	0.047953	0.615163
AT2G31400	2485.52	-0.0835795	0.0828673	0.0484521	0.615163
AT2G33140	40.7477	0.0247881	0.0672892	0.0484149	0.615163
AT2G36020	19.0586	-0.0167205	0.0638802	0.0477589	0.615163
AT2G38810	7.27806	0.0104466	0.0621394	0.0486875	0.615163
AT2G41860	6.11554	-0.0095739	0.0619592	0.0487583	0.615163
AT4G01800	1738.05	-0.0805252	0.0971771	0.0487676	0.615163
AT4G05390	665.139	-0.0837197	0.0882945	0.0490485	0.615163
AT4G16130	2528.92	-0.0830555	0.0751759	0.0487457	0.615163
AT4G19060	213.297	-0.0533062	0.0884129	0.04873	0.615163
AT4G27230	48.6904	0.0282798	0.0691807	0.0490764	0.615163
AT4G29820	1202.12	0.0836794	0.0802125	0.0489435	0.615163
AT4G30140	11.3571	-0.0133004	0.0628318	0.0482676	0.615163
AT4G39940	6.23614	0.00967294	0.0619829	0.0484287	0.615163
AT4G28100	22.3626	0.0185113	0.0645195	0.0492846	0.616106
AT1G58120	36.1812	-0.0206085	0.0653522	0.0493297	0.616268
AT1G67840	171.111	-0.0541711	0.0892916	0.0494129	0.616905
AT3G10690	1307.2	-0.0828014	0.0787409	0.049529	0.617953
AT1G79700	19.0303	0.0168171	0.0639047	0.0496572	0.618395
AT3G11690	136.729	0.0477618	0.083196	0.0496611	0.618395
AT3G52780	7.31908	0.00915909	0.0618801	0.049632	0.618395
AT5G47430	2355.73	-0.0822501	0.0877381	0.0497891	0.619185
AT3G24350	298.88	0.0715507	0.103857	0.0497666	0.619185
AT3G22780	198.259	-0.0578657	0.0939783	0.0498704	0.619795
AT5G45920	334.34	0.0734786	0.100426	0.0499663	0.620294
AT3G57990	760.914	0.0812369	0.0946651	0.0499752	0.620294
AT5G40460	19.6522	0.0162408	0.0637101	0.0501347	0.62178
AT2G35660	61.7047	0.0318828	0.0713363	0.0501598	0.62178
AT1G07110	812.011	-0.0769091	0.0995671	0.0503153	0.621794
AT1G30530	171.263	-0.0555685	0.0902801	0.0503229	0.621794
AT1G73880	2036.98	-0.0796894	0.0673361	0.0502738	0.621794
AT5G62350	192.31	-0.0563655	0.0910197	0.050243	0.621794
AT4G30560	109.44	-0.0436697	0.0800779	0.0502145	0.621794
AT5G26742	4352.71	-0.0830134	0.0700827	0.0504051	0.621875
AT5G54940	3522.13	-0.081942	0.0700653	0.0504143	0.621875
AT3G07150	109.266	0.0399009	0.07695	0.0504421	0.621875
AT3G43860	27.4796	-0.020739	0.0653944	0.0504591	0.621875
AT1G61240	324.28	0.0688927	0.0989614	0.0507022	0.622095
AT1G69070	1166.67	-0.078278	0.0970662	0.0506764	0.622095
AT1G72860	2.56557	-0.00559588	0.0613474	0.0507034	0.622095
AT5G26210	910.871	0.0824916	0.0854713	0.0507363	0.622095
AT5G64210	1488.09	0.0821733	0.0747245	0.0505696	0.622095
AT2G01710	1107.98	0.0828764	0.0824013	0.0505913	0.622095
AT2G21100	41.6081	0.0252719	0.0675151	0.0505606	0.622095
AT4G03430	4226.47	-0.0825447	0.0848086	0.0507363	0.622095
AT5G48580	97.1553	0.0396423	0.0767783	0.0509403	0.623467
AT2G37970	8203.76	-0.0826455	0.073638	0.0509456	0.623467
AT4G22820	736.89	0.0821926	0.0874156	0.0509223	0.623467
AT1G29300	17.1638	0.0159826	0.0636212	0.0510088	0.623841
AT1G01090	221.321	-0.0596912	0.093425	0.0511019	0.623995
AT1G34095	19.9972	-0.0173307	0.0640711	0.0511192	0.623995
AT5G07810	70.1116	0.0319377	0.0713369	0.0511467	0.623995
AT2G21490	133529	-0.0741786	0.0554867	0.0511839	0.623995
AT2G40020	186.387	-0.0555597	0.089906	0.0511643	0.623995
AT2G44710	1968.14	-0.0808589	0.0885516	0.0512318	0.624182
AT1G71150	7.69917	0.0103249	0.0621092	0.0513649	0.625406
AT1G55020	1314.18	-0.0815048	0.0787333	0.0515068	0.626737
AT4G31580	927.626	0.0818255	0.0871081	0.0515646	0.627042
AT4G38040	161.442	0.0519494	0.0870281	0.0516277	0.627412
AT1G77000	5001.37	0.0788742	0.068335	0.051676	0.627602
AT2G13965	256.367	-0.0589365	0.0928751	0.0517986	0.628693
AT1G02120	2088	-0.0790931	0.0923218	0.0520793	0.629128
AT1G02890	10527.9	-0.0802864	0.0762737	0.0519649	0.629128
AT1G20670	542.857	-0.0732736	0.098003	0.0522196	0.629128
AT1G22340	23.3185	0.0189912	0.0646792	0.0521021	0.629128
AT1G76020	278.124	-0.0653605	0.0966684	0.0519237	0.629128
AT5G04540	1493.12	-0.0814471	0.0761428	0.0521617	0.629128
AT5G20000	1416.94	-0.0811427	0.0727315	0.0522398	0.629128
AT3G42860	1236.39	0.0811937	0.0768761	0.0522607	0.629128
AT2G15090	1.88324	0.00476677	0.0612534	0.0520647	0.629128
AT2G36780	3466.05	0.0770235	0.0615352	0.0518812	0.629128
AT2G37840	424.151	-0.0675277	0.0982579	0.0521713	0.629128
AT2G44210	50.1297	0.0280015	0.0689563	0.0521434	0.629128
AT4G26850	7245.62	-0.0732169	0.0561812	0.0521465	0.629128
AT1G14130	285.495	0.0503172	0.0853545	0.0525796	0.632386
AT1G35516	4146.36	0.079725	0.0716423	0.0526302	0.632386
AT4G02650	18.619	-0.0160707	0.0636379	0.0526014	0.632386
AT2G02780	180.067	-0.0557647	0.08984	0.0526872	0.632675
AT1G53290	12.9338	0.0131328	0.0627698	0.0527617	0.633173
AT1G30040	85.4952	0.0353514	0.0735577	0.0529978	0.633783
AT1G55040	267.644	-0.048918	0.0841174	0.0531428	0.633783
AT1G70250	50.9528	0.0268479	0.0683025	0.0529701	0.633783
AT5G15970	7.04083	0.00891729	0.0618321	0.0530912	0.633783
AT5G51440	326.995	-0.0716854	0.0998071	0.0528839	0.633783
AT5G55910	602.894	0.0794128	0.0915311	0.0529622	0.633783
AT5G65495	734.748	0.07768	0.0898708	0.0531069	0.633783
AT3G16780	557.406	-0.0789805	0.0913299	0.0530426	0.633783
AT3G22310	1225.23	-0.0806977	0.082828	0.0531386	0.633783
AT2G29420	131.612	0.0455431	0.0815048	0.0529441	0.633783
AT5G52040	1944.5	-0.0802513	0.0773739	0.0534163	0.636254
AT2G24600	34.5631	0.0233715	0.0665433	0.0534076	0.636254
AT5G24810	607.955	0.0796276	0.0897692	0.0535256	0.63716
AT5G02290	830.92	0.0797736	0.0897654	0.0538914	0.639531
AT5G08790	3395.01	0.0795208	0.0732013	0.0538261	0.639531
AT5G50760	26.3112	-0.0200521	0.0650746	0.0538412	0.639531
AT2G17560	172.397	0.0530816	0.0872463	0.0538904	0.639531
AT2G33880	116.663	-0.0415845	0.0780652	0.0538742	0.639531
AT3G02810	32.0845	-0.021714	0.0657764	0.0539329	0.639628
AT1G16670	358.16	0.0665602	0.0951217	0.0540195	0.640259
AT5G28640	1779.2	-0.0802594	0.0730065	0.0540956	0.640371
AT4G26140	118.567	-0.0419459	0.0783375	0.0540623	0.640371
AT3G59080	4.76592	0.00791881	0.0616613	0.0541546	0.640674
AT4G00380	58.8925	-0.0277563	0.068764	0.0542284	0.641152
AT1G12820	180.713	-0.0535741	0.0877322	0.0543622	0.64146
AT2G25900	1906.56	0.0781292	0.0724052	0.0543882	0.64146
AT4G24260	1.90497	0.00457713	0.0612332	0.054342	0.64146
AT4G25140	319675	-0.0757314	0.0610474	0.0543251	0.64146
AT1G27500	687.461	0.0743569	0.0925252	0.0544959	0.641511
AT1G52560	5722.26	0.0786087	0.0679602	0.0544638	0.641511
AT1G55460	1520.61	-0.0753981	0.0937601	0.0545597	0.641511
AT5G24450	585.642	-0.0765011	0.0941811	0.0544288	0.641511
AT3G26680	113.858	0.0432158	0.0793267	0.054539	0.641511
AT1G01770	261.86	-0.0580208	0.0908578	0.0546503	0.641758
AT3G47150	4.32064	0.00749038	0.0615932	0.054644	0.641758
AT3G51000	476.624	0.0758689	0.0945155	0.054681	0.641758
AT1G10230	116.103	0.0406259	0.0772693	0.0550888	0.64186
AT1G22770	1045.33	-0.0799995	0.0797348	0.0548189	0.64186
AT5G13480	161.8	-0.0450707	0.0806822	0.055178	0.64186
AT5G35600	37.895	0.022723	0.0662163	0.0549741	0.64186
AT5G45140	592.46	-0.0766139	0.0927733	0.0551915	0.64186
AT5G57815	462.631	-0.0762718	0.0939487	0.0547798	0.64186
AT3G33530	1036.81	-0.0788324	0.0912618	0.055066	0.64186
AT3G60150	180.787	0.0529086	0.0874281	0.0549951	0.64186
AT2G25760	2052.79	-0.0791586	0.0821916	0.0551003	0.64186
AT2G32800	1360.27	0.0793706	0.0745928	0.0551614	0.64186
AT2G39770	1362.42	0.077792	0.0877715	0.0550013	0.64186
AT2G46310	102.899	0.0397662	0.0766148	0.0550214	0.64186
AT4G23760	12.4447	-0.0122265	0.0625311	0.0548984	0.64186
AT4G35420	129.49	-0.0464076	0.0818345	0.0548329	0.64186
AT4G38180	106.259	0.0378962	0.0752921	0.0550226	0.64186
AT1G14520	1847.37	0.0796499	0.0721592	0.0554712	0.642129
AT1G52980	2492.08	-0.077861	0.0671794	0.0555199	0.642129
AT5G25110	4.27121	0.00730902	0.0615666	0.0554612	0.642129
AT5G50310	1125.13	-0.0792284	0.0840144	0.0554246	0.642129
AT3G12070	108.707	0.0404294	0.0771336	0.0555432	0.642129
AT2G06520	65.2532	0.0300397	0.0700571	0.0553611	0.642129
AT2G33510	25.7316	0.0182387	0.0643726	0.0554133	0.642129
AT2G35350	20.4556	-0.0167034	0.0638281	0.0554547	0.642129
AT2G41430	1813.85	0.0804158	0.0870327	0.055426	0.642129
AT4G31440	126.656	0.0441496	0.0801181	0.0555492	0.642129
AT3G47420	16.311	0.0154587	0.0634282	0.0557679	0.644269
AT5G07510	29.3192	-0.020387	0.0651975	0.0558384	0.644695
AT5G43660	129.641	0.0445625	0.0802345	0.05591	0.645134
AT5G24470	143.595	-0.0453061	0.0809089	0.0560129	0.645933
AT1G06720	1060.06	-0.0680624	0.0950138	0.0561911	0.645987
AT1G14210	108.022	0.0389809	0.0754908	0.0562349	0.645987
AT1G55250	1286.16	-0.0737181	0.0946843	0.0561122	0.645987
AT1G68830	1392.53	0.0794758	0.0727594	0.0561796	0.645987
AT5G56670	371.843	-0.0691297	0.0952672	0.0562265	0.645987
AT3G06010	1687.3	-0.0780898	0.0861435	0.0562533	0.645987
AT4G33860	19.0688	-0.0165515	0.0637763	0.0560929	0.645987
AT4G32650	2361.04	0.0774233	0.0678271	0.0562873	0.645991
AT5G49960	3.38608	0.00616846	0.0614099	0.0563368	0.646172
AT2G31985	1059.05	0.0792323	0.0803509	0.0563746	0.64622
AT2G17980	1187.73	0.0785038	0.0753611	0.056487	0.647122
AT3G06300	14.9384	0.0136488	0.0628969	0.0565864	0.647835
AT4G24750	344.855	0.068069	0.0949158	0.0566168	0.647835
AT5G12100	247.304	-0.0464972	0.0816005	0.0566598	0.647941
AT3G63420	146.765	0.0481084	0.0830403	0.0567227	0.648274
AT3G08940	389.779	0.0802027	0.107816	0.0568123	0.648911
AT1G17020	1239.12	-0.0782886	0.0818204	0.0569747	0.649823
AT3G26890	1469.89	-0.0785001	0.0767214	0.0569937	0.649823
AT3G56310	1951.45	-0.0767363	0.0669358	0.0569748	0.649823
AT1G23390	70.7227	0.033503	0.0721421	0.0571102	0.650393
AT2G41490	155.536	0.0478155	0.082745	0.0571115	0.650393
AT5G20910	865.398	-0.0773159	0.0859529	0.0571911	0.650527
AT5G61140	1841.66	-0.0771399	0.0890511	0.0571577	0.650527
AT1G06290	7150.7	-0.073042	0.0587769	0.0574659	0.65236
AT1G14580	358.821	0.0698038	0.094072	0.0577304	0.65236
AT1G21080	881.072	-0.0759055	0.0884353	0.0575513	0.65236
AT1G36730	10389.2	-0.0763574	0.0663324	0.0576801	0.65236
AT5G07950	563.134	0.0716943	0.0967918	0.0577941	0.65236
AT5G13210	135.899	-0.0461406	0.0814032	0.0576477	0.65236
AT5G21274	1089.3	0.0718716	0.094051	0.0577737	0.65236
AT5G26780	1128.9	-0.0779183	0.0756914	0.057777	0.65236
AT5G47690	2074.78	-0.0709352	0.093644	0.0575028	0.65236
AT5G49930	2781.82	-0.0774066	0.0831996	0.0575862	0.65236
AT4G11380	736.131	-0.0772382	0.0867566	0.0576816	0.65236
AT4G11960	97.6091	0.0359967	0.0737828	0.0576905	0.65236
AT4G13010	7630.77	-0.0738785	0.060758	0.0576392	0.65236
AT5G57890	579.504	-0.0756904	0.0903822	0.0579019	0.653192
AT1G80350	341.365	-0.0644608	0.0930643	0.0579771	0.653656
AT3G54610	158.307	-0.0466482	0.0816547	0.058124	0.654927
AT1G50260	1397.2	-0.0777246	0.0789691	0.0582984	0.656122
AT5G53860	379.755	-0.0651815	0.0945422	0.0582774	0.656122
AT1G01930	720.318	-0.0768352	0.0873023	0.0585569	0.656317
AT5G05600	215.612	0.0580632	0.0916994	0.0584529	0.656317
AT3G02480	9134.5	-0.0746226	0.0633194	0.058471	0.656317
AT3G05610	61.7583	-0.0266801	0.068075	0.0584344	0.656317
AT3G62499	14.9368	0.0145392	0.0631408	0.0583554	0.656317
AT2G30950	2066.61	-0.0767101	0.0699256	0.0585789	0.656317
AT2G34317	35.4358	-0.0206197	0.0652644	0.0585893	0.656317
AT4G21090	276.573	-0.0623714	0.0924352	0.0585379	0.656317
AT5G03020	14.7266	0.0135787	0.062871	0.0586312	0.656403
AT5G08240	1268.84	0.0761734	0.0868787	0.0587207	0.656638
AT5G15025	58.175	0.0267965	0.0681797	0.0587179	0.656638
AT2G10260	27.63	-0.0199845	0.0650061	0.0588436	0.657629
AT5G05540	689.152	-0.0774455	0.0851449	0.0589813	0.6585
AT4G31860	5368.71	-0.0723101	0.0573567	0.0589901	0.6585
AT5G17920	1234.16	-0.0773892	0.0780823	0.0590281	0.65854
AT3G14060	133.027	0.0425529	0.0785456	0.0590967	0.65854
AT3G18500	140.383	0.0473326	0.082199	0.0590752	0.65854
AT1G09150	127.021	-0.0443573	0.0797687	0.0594027	0.658552
AT1G17890	222.126	0.0562039	0.0888899	0.0594349	0.658552
AT1G68945	1389.93	0.0768517	0.076657	0.0595439	0.658552
AT5G38480	2465.25	0.0770636	0.0777054	0.0593462	0.658552
AT3G02570	1970.68	0.0758144	0.0821393	0.0593871	0.658552
AT3G04910	351.499	-0.0643289	0.0932917	0.0593867	0.658552
AT3G51980	250.233	0.0609315	0.0919455	0.0591966	0.658552
AT3G52740	584.868	0.068461	0.0936881	0.0594682	0.658552
AT3G58750	969.768	-0.0770712	0.0801177	0.0591597	0.658552
AT2G25070	828.11	0.0675701	0.0934927	0.0594839	0.658552
AT2G31500	32.4551	-0.0192066	0.0646965	0.0595194	0.658552
AT2G42980	497.538	-0.0747611	0.0892129	0.0593485	0.658552
AT2G47940	135.031	0.0407184	0.0770732	0.0594661	0.658552
AT1G54360	306.015	-0.065503	0.0934996	0.0595978	0.658589
AT3G57890	1446.73	-0.0773949	0.0709298	0.0596159	0.658589
AT5G44110	585.325	0.0733457	0.0909626	0.0596718	0.658828
AT1G22300	946.45	0.0766525	0.0795744	0.0598186	0.659116
AT1G43160	579.927	-0.0747442	0.0881148	0.0598129	0.659116
AT1G66680	1176.18	0.0767827	0.0791465	0.0598353	0.659116
AT5G07790	123.028	0.0440909	0.0796348	0.0598161	0.659116
AT1G03560	262.887	-0.0626909	0.0983358	0.0600245	0.65997
AT1G06210	2088.16	0.0767938	0.0736752	0.0600504	0.65997
AT1G72060	3.0004	-0.00578589	0.0613617	0.0599794	0.65997
AT3G26539	16.763	-0.0153073	0.0633591	0.0600441	0.65997
AT1G60620	1101.02	-0.0765954	0.0741228	0.0601658	0.660581
AT4G16510	181.972	0.0483853	0.0827713	0.0601749	0.660581
AT1G66400	7.11305	0.00966524	0.0619576	0.0605435	0.663143
AT1G69830	604.147	-0.0676654	0.0860709	0.060581	0.663143
AT5G07250	244.367	0.0468923	0.0816446	0.0605684	0.663143
AT5G40400	143.618	0.0465977	0.08146	0.0605229	0.663143
AT3G08840	334.051	-0.0622732	0.0919651	0.0605779	0.663143
AT1G29790	792.654	-0.0753558	0.0840768	0.0608826	0.665922
AT4G28590	657.584	0.0743773	0.0884697	0.0609043	0.665922
AT2G37200	929.84	0.0762571	0.0802714	0.061038	0.667003
AT1G63210	43.6516	0.0239615	0.066707	0.0611237	0.66718
AT3G21360	443.069	0.0680747	0.0916014	0.0611066	0.66718
AT5G09880	1970.94	-0.0738371	0.0888569	0.0612842	0.667223
AT5G35980	985.194	-0.0733651	0.0881259	0.0613015	0.667223
AT5G52390	5.20254	0.00697599	0.0615111	0.0612515	0.667223
AT5G56280	471.837	-0.0702218	0.0930062	0.0612765	0.667223
AT4G25690	2385.3	0.0765046	0.0712059	0.0611996	0.667223
AT5G42540	1076.73	-0.0714206	0.0919541	0.0613582	0.667371
AT4G31500	44.7382	0.0237029	0.0665867	0.0613847	0.667371
AT4G28170	2.54167	0.00577915	0.0613618	0.0615249	0.668517
AT3G18860	431.72	-0.0675951	0.092771	0.061656	0.669562
AT1G34750	23.27	0.0163791	0.0636914	0.0616995	0.669656
AT5G54290	1019.22	-0.0746084	0.0849248	0.061752	0.669847
AT5G37720	1592.2	-0.0763684	0.071661	0.0618638	0.670301
AT2G29410	29.4071	0.0207371	0.0652897	0.0618609	0.670301
AT5G45170	81.5338	0.0322077	0.0711498	0.0619871	0.671259
AT3G48140	5.65102	0.00861533	0.0617644	0.0620328	0.671374
AT1G27630	855.754	-0.0737505	0.0874183	0.0621657	0.671818
AT3G22740	3525.65	-0.0733691	0.063835	0.0621367	0.671818
AT4G37120	2737.14	-0.0726858	0.0615796	0.0621787	0.671818
AT5G63380	6.10685	0.00891102	0.0618164	0.0624069	0.673524
AT3G21690	2465.31	-0.0745966	0.0651608	0.0623769	0.673524
AT3G51960	3.27465	-0.0066018	0.0614599	0.0625525	0.674716
AT1G18265	22.9404	-0.0175912	0.0640882	0.062611	0.674968
AT5G03830	79.5526	-0.0332604	0.0717689	0.0626465	0.674971
AT1G17450	1388.06	0.0763055	0.0831001	0.062777	0.675041
AT1G18020	8.57796	-0.0101697	0.0620513	0.0628288	0.675041
AT1G33270	1655.17	0.0762474	0.0729639	0.0627962	0.675041
AT5G35660	163051	-0.0300693	0.0698698	0.0627496	0.675041
AT5G47030	1480.25	-0.0765222	0.0719556	0.0627509	0.675041
AT2G28370	381.522	0.0618528	0.0901124	0.0628726	0.675132
AT5G15500	3.37703	0.00578397	0.0613593	0.0629527	0.675237
AT5G67320	831.172	-0.0726746	0.0892088	0.0629477	0.675237
AT3G05550	5.62303	-0.00827985	0.0617063	0.0629933	0.675295
AT1G67960	70.9106	0.0308328	0.0702963	0.0630677	0.675576
AT4G21710	6818.22	-0.0734325	0.0633648	0.0631251	0.675576
AT4G32150	103.277	0.0357086	0.0733647	0.063097	0.675576
AT1G73200	639.078	0.0725598	0.0879677	0.0632738	0.67679
AT5G17810	65.9622	-0.0313341	0.0705949	0.0633592	0.67719
AT3G06770	3.19707	0.00601543	0.0613869	0.0633818	0.67719
AT1G04187	5.61584	0.00846755	0.0617376	0.0636389	0.678025
AT1G79560	581.766	-0.0620327	0.0896636	0.0640607	0.678025
AT5G44060	178.379	-0.0492737	0.0829201	0.0635101	0.678025
AT3G04840	1224.02	-0.0748912	0.0738553	0.0639903	0.678025
AT3G26640	309.305	0.0622726	0.0906255	0.0637423	0.678025
AT3G47800	386.332	-0.0673306	0.0903646	0.0635602	0.678025
AT3G56840	398.117	0.0635413	0.0894787	0.0640535	0.678025
AT3G62460	53.6679	0.0273222	0.0683393	0.0640214	0.678025
AT2G15240	179.231	-0.0508587	0.0838856	0.0639874	0.678025
AT2G21080	168.828	-0.0459515	0.0806644	0.0637492	0.678025
AT2G33775	32.6799	-0.0206137	0.0652124	0.0638052	0.678025
AT2G37250	418.846	0.0691259	0.0900213	0.0639986	0.678025
AT2G47920	11.2922	0.01245	0.0625613	0.0638956	0.678025
AT4G13880	194.354	-0.0486434	0.082545	0.0636646	0.678025
AT4G14100	75.6014	0.0322387	0.0711406	0.0639543	0.678025
AT4G21903	65.4596	0.0299757	0.0697937	0.0640445	0.678025
AT4G36250	168.091	-0.0491191	0.0826125	0.0639174	0.678025
AT5G57990	2400.14	-0.0746198	0.0776186	0.0641633	0.678737
AT1G72950	4.15846	0.00716313	0.0615353	0.0642509	0.678916
AT3G62450	427.883	0.0682363	0.0903928	0.0642259	0.678916
AT5G16130	1183.49	-0.0748317	0.0764914	0.0643612	0.679707
AT1G16510	440.755	-0.0679473	0.0890774	0.0645214	0.681024
AT2G37520	1354.26	0.0753456	0.0780157	0.0645739	0.681203
AT1G20650	1114.22	0.0748075	0.0796221	0.0646913	0.682067
AT2G33770	11137.9	-0.0746757	0.0744397	0.0647328	0.682129
AT2G03380	137.27	-0.0347399	0.0726366	0.0647749	0.682198
AT3G62370	24.1369	0.0183497	0.0643437	0.0649182	0.683332
AT4G26890	3.24986	-0.0064994	0.0614447	0.0650076	0.683899
AT1G19070	8.46255	-0.0102928	0.0620709	0.0651283	0.684747
AT5G10690	32.6369	0.0203683	0.0650999	0.0656543	0.684747
AT5G20620	3527.34	0.0728178	0.064136	0.0654471	0.684747
AT5G41590	34.6724	0.0216064	0.065609	0.0655256	0.684747
AT5G47000	48.1049	-0.024605	0.0669483	0.0652419	0.684747
AT5G47560	129.891	-0.0391907	0.0755908	0.0656874	0.684747
AT3G06570	203.827	0.0528869	0.085284	0.0654823	0.684747
AT3G15950	45.0849	-0.0242888	0.066801	0.0654423	0.684747
AT3G43505	14.2341	-0.0133209	0.0627737	0.0655449	0.684747
AT3G43600	160.951	-0.0450394	0.079129	0.0656949	0.684747
AT3G45040	515.523	0.0709636	0.0877174	0.0652822	0.684747
AT2G17420	311.357	-0.0576419	0.0879848	0.06529	0.684747
AT2G21720	19247.8	-0.0696884	0.0592502	0.0656469	0.684747
AT2G26460	671.271	-0.0697316	0.0888479	0.0655799	0.684747
AT4G04790	129.774	-0.0410727	0.0768525	0.0652746	0.684747
AT4G27870	2549.33	-0.074581	0.0655036	0.0653149	0.684747
AT4G34135	3.33658	0.00559363	0.0613371	0.0654921	0.684747
AT3G12600	204.839	-0.0539116	0.0857206	0.0658384	0.68587
AT5G20810	248.851	0.058767	0.0886522	0.0659178	0.685953
AT5G48480	13.3387	-0.0132798	0.0627618	0.0658883	0.685953
AT2G46505	675.381	-0.0719889	0.0848339	0.0659669	0.686092
AT5G11980	193.857	-0.0516143	0.0841824	0.0663148	0.687578
AT5G18320	21.449	0.0171439	0.063914	0.0663606	0.687578
AT5G23115	66.418	0.0293678	0.0694073	0.0663523	0.687578
AT5G46750	1062.07	0.0737626	0.0787843	0.0661753	0.687578
AT3G06860	12329.2	-0.0680149	0.0526122	0.066243	0.687578
AT3G62400	96.0808	0.0352009	0.0728525	0.0662651	0.687578
AT4G27430	368.038	-0.0560749	0.0873066	0.0663567	0.687578
AT3G50970	26407	0.0768854	0.0744748	0.0664465	0.688096
AT1G53645	452.451	-0.065717	0.0887706	0.0665704	0.688691
AT1G75420	293.98	0.0589596	0.0880648	0.0666002	0.688691
AT5G63460	806.013	-0.0720724	0.0850557	0.0666116	0.688691
AT1G49870	1.75502	-0.00385796	0.0611702	0.0666971	0.688832
AT4G01120	2881.06	0.0718403	0.062175	0.0666944	0.688832
AT5G42340	2.88257	-0.00560893	0.0613375	0.0669164	0.688907
AT5G52210	124.196	0.0400878	0.0761614	0.0669589	0.688907
AT3G47290	55.0074	-0.0277189	0.0684783	0.0669904	0.688907
AT3G52280	573.386	-0.0710428	0.0855588	0.0669534	0.688907
AT2G24100	2521.76	0.0734217	0.073964	0.0669398	0.688907
AT4G02230	1108.98	-0.0741344	0.0759825	0.0669706	0.688907
AT4G22720	541.121	0.066687	0.0883031	0.0669915	0.688907
AT4G37980	6.97858	0.00830117	0.0617052	0.0669016	0.688907
AT1G08190	1309.53	-0.0727114	0.0811644	0.0678635	0.69129
AT1G29800	382.382	-0.0620123	0.0886705	0.0675145	0.69129
AT1G80030	344.665	-0.0604048	0.0870592	0.0675251	0.69129
AT5G06140	1149.61	-0.0733748	0.0751157	0.0676004	0.69129
AT5G22620	250.465	0.0576383	0.0872941	0.067888	0.69129
AT5G43970	928.239	0.0727802	0.0749256	0.0675159	0.69129
AT5G44100	1241.15	-0.0732296	0.0717564	0.067798	0.69129
AT5G58730	295.327	0.0583996	0.0875985	0.0679127	0.69129
AT3G03320	1705.71	0.0718941	0.083254	0.0675865	0.69129
AT3G03630	153.875	-0.0443383	0.0789003	0.0675626	0.69129
AT3G13090	57.4421	0.0280741	0.0686784	0.0677766	0.69129
AT3G16120	3334.54	0.0415644	0.0771236	0.0673808	0.69129
AT3G25882	269.804	0.047057	0.0805263	0.0676238	0.69129
AT3G58180	368.884	0.0585352	0.0877748	0.0679438	0.69129
AT2G01910	65.2325	-0.0281816	0.0687158	0.0675312	0.69129
AT2G28830	101.139	0.0376336	0.0743917	0.0676562	0.69129
AT2G30550	15.1821	0.0143414	0.0630442	0.0678655	0.69129
AT2G37080	108.78	-0.0350116	0.0726234	0.0677012	0.69129
AT2G46192	4.6449	0.00735669	0.0615594	0.0679261	0.69129
AT4G32030	259.313	0.0591537	0.0881965	0.067323	0.69129
AT2G37980	195.865	0.0557087	0.0902284	0.0680019	0.691515
AT1G70590	2512.96	0.072944	0.0680184	0.0681573	0.691723
AT1G79070	29.7167	-0.0193801	0.0646907	0.0681534	0.691723
AT5G67240	785.698	-0.06296	0.0891872	0.06809	0.691723
AT2G30590	265.355	0.0581362	0.0873943	0.0681907	0.691723
AT4G28770	233.067	0.0542723	0.0857664	0.0682026	0.691723
AT1G01480	1414.62	0.0726469	0.0735557	0.0682984	0.692169
AT3G53410	439.708	-0.0672795	0.08729	0.0683377	0.692169
AT2G43000	8.23016	0.0103876	0.0620859	0.0683548	0.692169
AT1G13930	79.394	0.0276611	0.0684355	0.0684752	0.692293
AT1G16980	1.7282	0.00429049	0.0612037	0.0686961	0.692293
AT1G28580	45.1987	0.0225455	0.0659674	0.0689804	0.692293
AT1G74870	9.25	-0.0104456	0.0620948	0.0689497	0.692293
AT5G11580	2796.94	-0.0696926	0.0603985	0.0689086	0.692293
AT5G13420	4599.71	-0.0698836	0.0594226	0.068825	0.692293
AT5G33340	1.87793	0.00396472	0.0611783	0.0689568	0.692293
AT5G55530	440.221	0.0640077	0.0883032	0.0687151	0.692293
AT3G12500	3.0348	0.00606729	0.0613895	0.0685803	0.692293
AT3G18760	154.133	-0.0465072	0.0803982	0.0687482	0.692293
AT3G21140	719.829	0.072256	0.0811139	0.0684291	0.692293
AT3G22500	142801	0.0781011	0.0685347	0.0686452	0.692293
AT2G43330	327.921	-0.0625017	0.0880967	0.0686214	0.692293
AT4G01895	40.6604	0.0219298	0.0657116	0.0688976	0.692293
AT4G15955	250.493	0.0560475	0.0864269	0.06871	0.692293
AT4G16845	140.175	-0.0404827	0.076247	0.0687973	0.692293
AT4G18070	148.51	0.0419442	0.0772722	0.0689412	0.692293
AT1G12110	294.469	0.0557834	0.0862668	0.0691085	0.693216
AT5G58270	700.565	-0.0563288	0.0851775	0.0691851	0.693411
AT4G01400	34.3375	0.0203869	0.0650757	0.0692001	0.693411
AT2G42890	1755.19	0.0738791	0.0698677	0.0693037	0.694086
AT4G39140	1042.81	0.0716881	0.0836752	0.069356	0.694248
AT1G01320	1420.92	-0.06223	0.088949	0.0694085	0.694258
AT1G03230	1773.23	0.0725877	0.0700007	0.0694294	0.694258
AT5G03340	4467.17	-0.0710473	0.0678754	0.0694917	0.694519
AT1G07180	1091.63	0.0719148	0.0787653	0.0696128	0.695084
AT3G07820	162.181	-0.0380143	0.0745099	0.0696569	0.695084
AT2G23610	337.914	-0.0603972	0.0873731	0.0696455	0.695084
AT5G53320	13.0298	0.0131413	0.0627145	0.0697326	0.695477
AT1G29030	412.712	-0.063074	0.0868527	0.0698946	0.695532
AT5G02930	2.76285	-0.00576907	0.0613534	0.0697836	0.695532
AT5G10980	1907.63	0.0709851	0.0727348	0.0699555	0.695532
AT5G15120	224.335	0.0512374	0.083294	0.0699226	0.695532
AT5G56260	520.428	-0.0673189	0.0858279	0.0698641	0.695532
AT3G12587	15.4457	0.0143889	0.0630494	0.0698572	0.695532
AT1G33480	201.558	-0.04967	0.0823081	0.0699938	0.695552
AT1G80820	5.97158	0.00869362	0.0617664	0.0700456	0.695706
AT1G07007	8.98656	-0.0109042	0.0621873	0.0702539	0.695974
AT1G07483	16.5342	0.0139926	0.0629393	0.0701864	0.695974
AT1G08027	2.25296	-0.00521891	0.0612949	0.07018	0.695974
AT5G10030	1214.7	-0.072359	0.0755169	0.0701132	0.695974
AT2G05075	2386.48	0.0695569	0.0891208	0.0702343	0.695974
AT5G48590	361.676	0.0627761	0.0890301	0.070382	0.696883
AT5G07910	120.83	-0.0399541	0.0757698	0.0704815	0.697361
AT5G13740	101.018	0.0375403	0.0741836	0.0705716	0.697361
AT2G35980	1.73319	0.00419549	0.0611948	0.0705756	0.697361
AT4G18990	1.73319	0.00419549	0.0611948	0.0705756	0.697361
AT1G33520	2132.02	-0.0724113	0.080267	0.07069	0.697553
AT1G62180	689.875	-0.0699928	0.0823987	0.0707041	0.697553
AT3G51420	128.578	-0.0413886	0.0769749	0.070693	0.697553
AT2G22850	1.72604	0.00420558	0.061196	0.0708026	0.698166
AT1G03200	60.0978	-0.0281836	0.0686236	0.0711807	0.698262
AT1G04430	54.751	0.027311	0.0681935	0.0711334	0.698262
AT1G31360	119.92	-0.0346538	0.0723839	0.0709905	0.698262
AT1G35530	31.0182	0.0188143	0.064468	0.0711613	0.698262
AT1G43650	295.215	-0.0603012	0.0873185	0.0710303	0.698262
AT5G17460	483.037	0.0675937	0.0859884	0.0709085	0.698262
AT5G39340	100.544	0.0343416	0.0721739	0.0710105	0.698262
AT2G25880	512.488	0.0643529	0.0868488	0.0712126	0.698262
AT4G13830	1818.34	-0.0705304	0.0649397	0.0710862	0.698262
AT4G27540	189.55	-0.0487167	0.0816259	0.0710785	0.698262
AT4G33490	119.972	-0.0389752	0.0750955	0.071083	0.698262
AT5G45720	1315.33	0.0711333	0.0724146	0.0712817	0.698582
AT1G75800	2420.18	-0.0709335	0.0626875	0.0713278	0.698584
AT2G29660	49.4503	0.0258108	0.0674417	0.0713547	0.698584
AT2G11851	3.81042	-0.00639548	0.0614258	0.0716114	0.700543
AT4G16950	48.4842	0.0226549	0.065985	0.0716403	0.700543
AT4G33380	206.253	0.049292	0.0819095	0.0716643	0.700543
AT1G68010	614.507	-0.0685789	0.0829613	0.0717485	0.701009
AT5G09250	1130.66	-0.0708628	0.0757616	0.0720406	0.70172
AT5G39110	1.75615	0.00408237	0.0611842	0.0719946	0.70172
AT5G56230	7.27198	0.00974322	0.061952	0.0719564	0.70172
AT5G56720	25.0592	0.0172178	0.0639056	0.072018	0.70172
AT3G25040	98.9759	0.035362	0.0727704	0.071887	0.70172
AT4G11330	10.4324	0.011021	0.0622116	0.0720203	0.70172
AT4G14660	235.258	0.0510674	0.0828931	0.0721012	0.701953
AT2G43750	1062.98	-0.0695671	0.0810187	0.0722021	0.702579
AT1G13120	630.119	-0.0600673	0.0862347	0.0731624	0.704236
AT1G76010	4204.39	-0.06918	0.0632348	0.0724269	0.704236
AT1G80660	4.01363	0.00699825	0.0615043	0.0726071	0.704236
AT5G03120	2.23024	-0.00511259	0.0612825	0.0733092	0.704236
AT5G10130	65.8693	-0.0290936	0.0690584	0.0729616	0.704236
AT5G14720	522.052	-0.0588641	0.08574	0.0735163	0.704236
AT5G16453	2.77227	-0.00557432	0.0613297	0.073141	0.704236
AT5G19310	1015.56	-0.0624021	0.0865587	0.0733705	0.704236
AT5G22740	216.618	-0.0500334	0.0820822	0.0732151	0.704236
AT5G28442	15.4648	0.014104	0.0629583	0.072873	0.704236
AT5G42470	398.016	-0.0620461	0.0847172	0.0735811	0.704236
AT5G53460	5085	-0.0685988	0.0814706	0.0726495	0.704236
AT5G60030	202.764	-0.0435913	0.0777486	0.0735835	0.704236
AT5G65720	3757.26	-0.0725308	0.0824187	0.0734961	0.704236
AT5G66120	786.872	0.0700994	0.0788526	0.0733109	0.704236
AT3G15240	114.892	0.0379418	0.0743344	0.0731823	0.704236
AT3G16260	615.321	-0.0684197	0.0813483	0.0734976	0.704236
AT3G49250	2.89136	-0.00528786	0.0612995	0.0732588	0.704236
AT3G58790	73.8974	0.0301248	0.0696421	0.0729864	0.704236
AT2G16940	1689.54	-0.0686596	0.080826	0.0726575	0.704236
AT2G19800	65.4408	-0.0291764	0.0691391	0.0725372	0.704236
AT2G35730	3.49766	0.00639958	0.0614266	0.0732144	0.704236
AT2G36720	1027.68	-0.0686645	0.084686	0.0725312	0.704236
AT2G39660	239.349	0.0511755	0.0806609	0.0735369	0.704236
AT2G40715	59.4406	-0.0273198	0.0681558	0.0732387	0.704236
AT2G44190	22.3572	0.015756	0.0634329	0.0727833	0.704236
AT2G45210	825.407	0.0683537	0.0830522	0.0734339	0.704236
[truncated: 17,190 more rows]
