# Supplementary material for: DNA Double Strand Break Repair Is Important for the Longevity of Primed Seeds
Source: Plant Cell Environ. 2025 Aug 21;48(12):8469–82. doi: 10.1111/pce.70142 (PMC12586901; doi:10.1111/pce.70142)
Supplement: Supplementary file 11 — Table S10. Differentially expressed genes identified by DeSeq2: wild type aged dry seeds vs lig6lig4 aged dry seeds. [file PCE-48-8469-s008.xlsx]

## Sheet: Table S10 DEG Wild type aged dr
	baseMean	log2FoldChange	lfcSE	pvalue	padj
AT4G27140	19676.1	1.72387	0.0403461	0	0
AT2G15620	2543.73	2.00111	0.0597611	5.30294e-247	4.82356e-243
AT1G65970	1539.09	2.73165	0.0841151	1.47367e-232	8.93634e-229
AT1G75490	20886.1	-0.918037	0.0289488	5.97951e-222	2.71948e-218
AT4G25200	6385.66	1.12386	0.0406338	1.98357e-169	7.21701e-166
AT5G57550	187703	-0.656538	0.0239912	1.50222e-166	4.55472e-163
AT1G80920	21277.7	-0.784363	0.0289143	5.32389e-163	1.3836e-159
AT4G13250	14480.9	-0.799059	0.0316559	1.56846e-141	3.56668e-138
AT1G68240	965.921	2.11081	0.0865727	1.74332e-132	3.52384e-129
AT3G50970	31370.3	-0.720339	0.0298878	2.80138e-129	5.09627e-126
AT2G21660	1580.05	2.02617	0.0842729	8.85164e-129	1.4639e-125
AT3G57150	1560.46	1.58889	0.0680982	1.38104e-121	2.09365e-118
AT1G77120	27766.2	-0.649571	0.0284787	3.78378e-116	5.29496e-113
AT4G11910	31028.4	-0.607704	0.027461	9.08865e-110	1.181e-106
AT5G05220	12717.7	-0.712457	0.0324502	9.93929e-108	1.20544e-104
AT1G15740	6987.77	-0.81048	0.0369609	1.49553e-107	1.70042e-104
AT5G44120	417495	0.543725	0.0254401	3.35612e-102	3.59144e-99
AT2G27510	2254.89	1.296	0.0611302	6.30179e-101	6.36901e-98
AT5G60760	33609.1	-0.6586	0.0314787	4.57691e-98	4.38227e-95
AT1G43170	4105.68	0.980885	0.0469979	9.23416e-98	8.39939e-95
AT1G03880	262919	-0.560954	0.0268609	1.42558e-97	1.23496e-94
AT4G13940	2808.06	1.1468	0.056591	1.99328e-92	1.64826e-89
AT1G72680	11639.8	-0.628361	0.0313851	5.74494e-90	4.544e-87
AT1G02780	4684.07	0.85127	0.042643	1.19527e-89	9.06017e-87
AT1G04560	306356	-0.487109	0.024878	2.4805e-86	1.80501e-83
AT3G02480	15109.9	-0.698933	0.035677	3.01961e-86	2.1128e-83
AT5G64260	22082.5	-0.669991	0.0343406	1.30994e-85	8.82608e-83
AT5G07090	1044.76	1.63381	0.0843129	7.84285e-85	5.09561e-82
AT3G15670	454590	-0.532039	0.0274837	3.12074e-84	1.95767e-81
AT1G03790	30354.2	-0.583927	0.0303042	1.58645e-83	9.62025e-81
AT5G20290	3747.17	0.873973	0.0456119	7.87965e-83	4.62408e-80
AT5G55750	12576.7	-0.685914	0.0364229	4.86798e-80	2.76745e-77
AT1G04410	1238.45	1.48057	0.0788254	6.7003e-80	3.69369e-77
AT5G57123	4094.75	-0.911452	0.0486169	2.07677e-79	1.11119e-76
AT4G34670	2422.51	1.13942	0.0611579	1.33903e-78	6.95991e-76
AT5G40850	1037.36	1.65949	0.0893835	4.22829e-78	2.1367e-75
AT3G05500	10016.1	-0.635576	0.0342289	1.03425e-77	5.08514e-75
AT3G21720	108748	0.476225	0.02582	1.36547e-76	6.53702e-74
AT2G18700	9531.33	-0.675569	0.0367912	3.52971e-76	1.64647e-73
AT4G28520	376783	0.465385	0.0255347	2.42686e-75	1.10373e-72
AT5G18670	2395.65	-1.05703	0.0580586	3.46344e-75	1.53675e-72
AT3G30775	23409.3	-0.561851	0.0308496	7.07859e-75	3.06604e-72
AT4G16720	1850.66	1.14768	0.0634729	3.66998e-74	1.55266e-71
AT1G32560	134988	-0.446781	0.0246715	4.07559e-74	1.68507e-71
AT4G22920	32078.1	-0.517735	0.0286241	7.70155e-74	3.11348e-71
AT2G18020	2651.8	0.94935	0.0526819	1.22679e-73	4.8517e-71
AT4G27530	25096.8	-0.551967	0.0307627	9.95667e-73	3.85387e-70
AT2G41410	6665.54	-0.676	0.0377279	1.1543e-72	4.37479e-70
AT2G22240	33126.5	-0.517815	0.0290166	5.73281e-72	2.12839e-69
AT5G60390	9503.94	0.672945	0.0377697	7.75463e-72	2.82144e-69
AT4G36530	4202.22	-0.784332	0.0441054	1.05659e-71	3.7689e-69
AT3G60750	697.281	1.92045	0.108187	1.18647e-71	4.15082e-69
AT5G12020	1042.13	1.50996	0.0855157	5.76431e-71	1.97857e-68
AT3G14050	6894.07	-0.652705	0.0371199	4.68526e-70	1.57841e-67
AT3G58610	3541.07	0.925377	0.0530575	3.66268e-69	1.21148e-66
AT1G22190	4683.59	-0.731325	0.0420386	1.0589e-68	3.43991e-66
AT1G56600	22926.9	-0.507365	0.0292507	5.1337e-68	1.63846e-65
AT5G52420	17575.2	-0.552694	0.0320557	2.3404e-67	7.34077e-65
AT3G09440	1960.09	-1.34023	0.0786079	2.69577e-66	8.3121e-64
AT5G25350	3846.84	-1.03134	0.0605553	3.96702e-66	1.2028e-63
AT5G64750	6268.44	-0.689584	0.0405202	8.03282e-66	2.39563e-63
AT1G63180	5324.53	-0.794444	0.0467977	1.29978e-65	3.81381e-63
AT2G21490	180205	-0.40587	0.02386	1.61778e-65	4.67155e-63
AT5G01600	1627.87	-1.36025	0.0808986	1.33014e-64	3.78093e-62
AT1G78380	7952.22	0.674771	0.0403564	5.12723e-64	1.43499e-61
AT4G05050	24154.8	-0.474813	0.028326	1.10093e-63	3.03457e-61
AT5G40420	120484	-0.469221	0.0278693	2.8233e-63	7.66588e-61
AT4G36620	3204.45	-0.948661	0.0578408	1.84244e-61	4.92907e-59
AT2G37190	589.011	1.83709	0.112528	4.17507e-61	1.10077e-58
AT4G35090	27636	0.462561	0.028288	1.00804e-60	2.61976e-58
AT1G10170	8553.64	-0.633791	0.0388909	1.55499e-60	3.98427e-58
AT5G14800	1757.65	1.00105	0.061611	2.03497e-60	5.1417e-58
AT1G48920	8713.37	0.673287	0.041391	2.48039e-60	6.18127e-58
AT2G41840	1742.05	1.07297	0.0664083	8.2867e-60	2.03718e-57
AT5G41670	379.288	2.32785	0.144505	1.40891e-59	3.41746e-57
AT1G08050	2603.06	-0.879377	0.0549774	1.35199e-58	3.23624e-56
AT4G02280	25021.7	-0.432703	0.0271728	1.15731e-57	2.73425e-55
AT5G62190	4543.59	0.71106	0.0450544	5.25728e-57	1.22616e-54
AT5G63790	3429.88	-0.760105	0.0483143	1.00695e-56	2.31879e-54
AT5G58070	19878.5	-0.627785	0.0402026	9.90398e-56	2.25216e-53
AT2G38230	1321.59	1.18374	0.0766993	7.51198e-55	1.68714e-52
AT1G77450	7127.8	-0.591178	0.0382671	1.24502e-54	2.76213e-52
AT3G61040	6586.3	-0.597104	0.038671	1.42331e-54	3.11963e-52
AT5G56010	4629.36	-0.748767	0.0486547	2.13659e-54	4.62723e-52
AT4G02890	27388.1	-0.534728	0.0346317	2.65974e-54	5.69247e-52
AT4G30960	8581.66	-0.683538	0.0444367	2.85066e-54	6.03015e-52
AT4G18730	1411.35	1.07218	0.0698642	3.06166e-54	6.40203e-52
AT1G54050	3762.05	0.699547	0.0455089	3.27839e-54	6.77733e-52
AT5G67600	12217.3	-0.554234	0.0360125	3.49518e-54	7.1443e-52
AT3G10420	3506.1	-0.741109	0.0483028	4.29571e-54	8.68307e-52
AT5G39720	24363.1	-0.509077	0.0332652	2.13102e-53	4.26016e-51
AT3G60245	782.911	1.41856	0.0932978	2.30564e-53	4.55914e-51
AT5G28640	1266.55	1.09216	0.0720236	4.99924e-53	9.77915e-51
AT1G76070	1013.32	-1.2653	0.0835197	5.08596e-53	9.84296e-51
AT1G54130	6674.79	-0.667387	0.0440179	9.06996e-53	1.73685e-50
AT1G72370	4273.79	0.698147	0.0461159	1.16207e-52	2.20212e-50
AT3G49010	1422.18	1.0376	0.0687131	1.39231e-52	2.61123e-50
AT1G70320	9407.16	-0.705466	0.0467025	1.88393e-52	3.49719e-50
AT2G38905	6146.89	-0.639299	0.0425519	8.02304e-52	1.47429e-49
AT5G39740	2393.05	0.819723	0.0547714	1.29578e-51	2.35728e-49
AT5G20950	256.945	2.81469	0.189175	2.80646e-51	5.05496e-49
AT4G25140	358387	-0.35884	0.0241238	9.29942e-51	1.65858e-48
AT1G19660	10122.4	-0.601044	0.0405593	1.82441e-50	3.2223e-48
AT1G70600	1924.49	0.916653	0.0623683	6.45775e-50	1.12961e-47
AT5G13800	16697.1	-0.444845	0.0301465	7.25507e-50	1.25699e-47
AT4G17140	4258.58	-0.753713	0.0512895	8.05912e-50	1.38313e-47
AT1G08170	21982	-0.446372	0.0303054	1.04787e-49	1.78157e-47
AT1G20630	5130.35	-0.690618	0.0472493	2.90905e-49	4.90013e-47
AT3G06420	2731.04	-0.900312	0.0619321	6.44382e-49	1.07547e-46
AT3G48660	5801.33	-0.668303	0.0459413	8.29136e-49	1.37124e-46
AT5G03210	1583.79	-0.987766	0.0681762	1.21424e-48	1.99004e-46
AT2G38530	3423.42	0.869037	0.0599877	1.52191e-48	2.47201e-46
AT1G07150	2433.78	-0.81864	0.0566411	2.60581e-48	4.19513e-46
AT2G47610	1635.41	1.09444	0.0760859	5.06516e-48	8.08294e-46
AT3G12920	2507.24	-0.872127	0.0606151	5.92684e-48	9.37575e-46
AT2G36490	2907.24	-0.830168	0.057786	8.56105e-48	1.34261e-45
AT3G21370	143448	-0.576004	0.0398489	8.71435e-48	1.35497e-45
AT4G12400	6194.78	0.665592	0.0463855	1.70358e-47	2.62639e-45
AT3G02470	14832.8	-0.443536	0.0308494	1.87662e-47	2.86886e-45
AT3G48560	5323.94	0.644565	0.0450417	2.71707e-47	4.11908e-45
AT2G27530	2793.06	0.804927	0.0566774	9.56527e-47	1.43811e-44
AT3G46600	6075.66	-0.661929	0.0465441	9.84122e-47	1.46747e-44
AT5G04500	4744.38	-0.768401	0.0541968	1.43324e-46	2.1198e-44
AT1G05340	5684.47	-0.683427	0.0483252	2.13154e-46	3.12718e-44
AT4G05631	490.076	-1.90087	0.134629	2.15647e-46	3.13844e-44
AT1G15930	878.39	1.40993	0.10017	3.80632e-46	5.4956e-44
AT1G18080	1861.15	0.851708	0.0604127	3.97298e-46	5.69106e-44
AT5G63350	6317.45	-0.633417	0.0449214	5.52795e-46	7.8566e-44
AT2G02710	11839.5	-0.507165	0.0361332	1.99602e-45	2.81485e-43
AT5G66580	4967.24	-0.634978	0.0456842	9.30544e-45	1.30219e-42
ATCG00270	239.734	-3.4637	0.250221	1.06365e-44	1.47709e-42
AT5G48570	563.953	1.50225	0.108612	1.12424e-44	1.54941e-42
AT5G21990	5899.45	-0.540439	0.0389276	1.5276e-44	2.08948e-42
AT4G00100	1521.7	1.02001	0.0738819	2.00221e-44	2.71822e-42
AT3G05590	2156.79	0.804728	0.0584896	5.0381e-44	6.78912e-42
AT1G76590	14293.1	-0.42638	0.030988	1.24193e-43	1.66127e-41
AT2G42750	5349.75	-0.583602	0.0425262	1.25817e-43	1.6707e-41
AT5G54960	11605.2	-0.454131	0.0331886	3.29366e-43	4.3419e-41
AT5G26742	2623.26	0.775271	0.0569747	4.04187e-43	5.28991e-41
AT5G19140	4178.26	-0.596358	0.0438514	6.37486e-43	8.28368e-41
AT5G08790	4020.47	-0.690849	0.0510131	1.12095e-42	1.44627e-40
AT5G16970	11191	-0.463731	0.0341322	1.15497e-42	1.47967e-40
AT3G23570	1515.8	0.965877	0.071509	1.24761e-42	1.58717e-40
AT2G33590	21913.9	-0.39131	0.0287767	1.26712e-42	1.60079e-40
AT3G27660	148261	-0.395637	0.0292467	3.29262e-42	4.13099e-40
AT1G03220	2793.86	0.823948	0.061365	4.53051e-42	5.64515e-40
AT4G36600	83302.5	-0.365577	0.0273473	1.05261e-41	1.30266e-39
AT1G20620	67669	0.378251	0.028136	1.15427e-41	1.41881e-39
AT5G60220	6212.99	-0.59643	0.0447129	2.24563e-41	2.74178e-39
AT1G53540	6473.17	0.548691	0.041193	3.3102e-41	4.01461e-39
AT1G01720	53441.2	-0.366049	0.0274386	4.53805e-41	5.4673e-39
AT5G66400	818634	-0.326477	0.0251688	7.67904e-41	9.1906e-39
AT3G09630	2529.28	0.718839	0.0544065	9.35506e-41	1.11234e-38
AT3G62250	1808.12	0.839353	0.0638423	1.79491e-40	2.12033e-38
AT3G17810	6588.63	-0.572267	0.0434434	2.21497e-40	2.59966e-38
AT5G07010	2107.12	-0.77558	0.0590462	2.29773e-40	2.67951e-38
AT3G53460	4689.51	0.571915	0.0434942	2.9537e-40	3.42253e-38
AT1G30230	4277.34	0.670771	0.0512757	5.67887e-40	6.53861e-38
AT5G58420	909.747	1.16424	0.0893683	6.60605e-40	7.55832e-38
AT3G15260	15830.3	-0.431773	0.0329906	1.06892e-39	1.21537e-37
AT2G27830	2189.6	-0.748753	0.0575637	1.28022e-39	1.44657e-37
AT4G34200	1506.98	0.965445	0.0743504	1.30747e-39	1.46824e-37
AT4G17840	12540	-0.424651	0.0326531	2.33978e-39	2.61136e-37
AT2G43970	8033.06	0.55142	0.0424502	3.50819e-39	3.86794e-37
AT2G47110	1181.15	0.975887	0.0755675	3.48997e-39	3.86794e-37
AT4G18100	1750.84	0.908152	0.0704321	4.69119e-39	5.1411e-37
AT4G39800	2637.33	-0.754487	0.0585131	5.79507e-39	6.31281e-37
AT1G07985	72601.7	-0.30936	0.0238139	6.49783e-39	7.03622e-37
AT1G07400	2323.56	0.73515	0.0570539	6.65406e-39	7.16276e-37
AT5G16130	653.66	1.58899	0.124031	8.52702e-39	9.12491e-37
AT5G45690	159281	-0.360683	0.0280293	2.54628e-38	2.70889e-36
AT3G28210	1587.35	-0.912184	0.0716137	3.09352e-38	3.27194e-36
AT1G17530	2988.28	0.637771	0.05001	4.46246e-38	4.69254e-36
AT5G02960	2148.91	0.80234	0.0630837	5.10521e-38	5.33758e-36
AT4G33700	5431.28	-0.502776	0.0394446	7.03462e-38	7.31279e-36
AT5G57660	143.872	3.27511	0.258627	7.09147e-38	7.33e-36
AT5G51070	5847.28	-0.651743	0.051404	1.13807e-37	1.1697e-35
AT4G05320	44575.9	-0.42875	0.0338215	1.59829e-37	1.63349e-35
AT5G55135	12310.1	-0.45622	0.0360078	2.1709e-37	2.20631e-35
AT5G51830	4490.45	-0.560089	0.0444301	3.43296e-37	3.46958e-35
AT4G36040	4457.5	-0.623821	0.0495853	3.95569e-37	3.9758e-35
AT5G19510	1450.1	0.871547	0.0696474	6.12176e-37	6.11907e-35
AT1G52690	96264.5	-0.400397	0.0317434	6.77309e-37	6.73312e-35
AT5G57160	212.773	-2.4061	0.193935	1.3616e-36	1.34621e-34
AT4G24220	21150.1	0.404323	0.0321796	2.42134e-36	2.38103e-34
AT5G27850	1989.95	0.93347	0.0754286	3.22521e-36	3.15447e-34
AT5G49450	1237.62	-0.955835	0.0772878	3.47537e-36	3.38096e-34
AT5G13330	2551.53	-0.680687	0.0549133	3.67723e-36	3.55211e-34
AT5G58290	6132	-0.469672	0.0377469	3.69035e-36	3.55211e-34
AT5G27120	1101.51	1.17567	0.0952274	4.27382e-36	4.09207e-34
AT2G03520	17436.7	-0.382904	0.0307636	4.86817e-36	4.63674e-34
AT3G01650	3670.21	-0.57685	0.0465576	5.06091e-36	4.79521e-34
AT3G02260	8538.12	-0.626549	0.0506531	5.74398e-36	5.41422e-34
AT3G08030	562.315	1.3906	0.113073	6.54168e-36	6.13435e-34
AT5G15200	2362.31	0.851279	0.0691004	7.2545e-36	6.76789e-34
AT1G77680	5356.29	-0.525548	0.042532	8.87259e-36	8.23521e-34
AT1G61890	1230.12	-0.938153	0.0763965	1.01715e-35	9.39291e-34
AT5G66430	6724.67	-0.678679	0.0551357	1.10184e-35	1.01235e-33
AT5G13370	1491.82	0.815066	0.0663232	1.12022e-35	1.02408e-33
AT1G05510	186611	-0.325215	0.0263926	2.5652e-35	2.33331e-33
AT5G11520	2954.34	-0.615846	0.0503872	3.67828e-35	3.32911e-33
AT2G21580	1046.24	0.954094	0.0783671	3.89067e-35	3.50392e-33
AT3G09200	3324.52	0.624688	0.0512492	5.618e-35	5.03461e-33
AT1G02890	9219.63	-0.430968	0.0353775	1.09315e-34	9.74835e-33
AT2G44120	799.524	1.22026	0.10152	2.13623e-34	1.89572e-32
AT5G16460	3828.18	-0.613872	0.0508951	2.64103e-34	2.33231e-32
AT2G46500	1539.81	-0.811196	0.0676487	4.02572e-34	3.53797e-32
ATCG00280	233.287	-2.94811	0.247389	5.5887e-34	4.88796e-32
AT3G62870	2106.45	0.881678	0.0739377	8.42337e-34	7.33196e-32
AT5G14120	8467.66	-0.47561	0.0397072	1.03367e-33	8.95455e-32
AT5G15780	4088.86	0.601313	0.05045	1.50126e-33	1.29435e-31
AT4G25630	250.933	2.25266	0.190939	2.47486e-33	2.12371e-31
AT5G50170	25686.7	-0.363384	0.0304242	2.5646e-33	2.19038e-31
AT1G16350	1017.03	1.02748	0.0872198	4.25612e-33	3.6181e-31
AT3G08580	1892.94	0.830932	0.0705094	5.0019e-33	4.23231e-31
AT3G02080	884.052	0.999706	0.0850199	5.59746e-33	4.7143e-31
AT2G02160	1777.13	0.896363	0.076196	5.87983e-33	4.9293e-31
AT2G30110	4625.6	-0.492794	0.0416934	6.8887e-33	5.74859e-31
AT5G39520	2457.78	-0.670755	0.0570413	8.34722e-33	6.93391e-31
AT3G11050	24587.9	-0.429597	0.0368282	1.58584e-32	1.31134e-30
AT4G27090	2197.62	0.770754	0.0659879	1.85413e-32	1.52626e-30
AT5G21280	3928.9	-0.594579	0.0510048	3.40415e-32	2.78956e-30
AT3G45780	3969.73	-0.539583	0.0462678	3.63366e-32	2.96428e-30
AT3G26220	265.082	1.87999	0.16257	3.82877e-32	3.10951e-30
AT3G04720	2982.2	-0.656886	0.0564936	4.17231e-32	3.37345e-30
AT1G27760	3501.82	-0.592815	0.0509764	4.63552e-32	3.73139e-30
AT3G03520	1658.67	-0.721607	0.0622427	5.40323e-32	4.3302e-30
AT3G09500	788.397	1.0714	0.0927264	5.68039e-32	4.53235e-30
AT3G53430	1179.24	0.867356	0.0749786	5.86228e-32	4.65705e-30
AT3G44750	465.499	1.42746	0.123818	6.30901e-32	4.99016e-30
AT4G35800	2636.45	-0.621889	0.0536904	7.67387e-32	6.04342e-30
AT3G47340	18070.5	-0.337344	0.0289715	9.9783e-32	7.82437e-30
AT5G10650	5724.53	-0.482701	0.0417432	1.45081e-31	1.13275e-29
AT5G62700	238.644	2.05618	0.179618	1.48942e-31	1.153e-29
AT2G44990	1553.33	-0.775388	0.0674465	1.48744e-31	1.153e-29
AT1G74310	17747	0.422844	0.0365615	1.57914e-31	1.21727e-29
AT2G01140	1403.56	0.832386	0.0725273	1.83671e-31	1.40985e-29
AT5G49690	2201.3	-0.705416	0.0614619	2.10711e-31	1.61061e-29
AT4G16500	2664.58	-0.662922	0.057802	2.63152e-31	2.00304e-29
AT3G13920	4439.44	0.53344	0.0464782	3.4921e-31	2.64701e-29
AT5G60250	461.177	1.51248	0.133123	4.53899e-31	3.42628e-29
AT2G45570	1449.13	-0.810109	0.0711918	5.39266e-31	4.05385e-29
AT5G14570	9718.21	-0.446201	0.0389629	5.94364e-31	4.44966e-29
AT1G04270	981.333	1.16468	0.102653	6.06166e-31	4.51941e-29
AT1G32400	4425.17	-0.55112	0.0483729	8.53947e-31	6.34082e-29
AT4G38600	8409.98	-0.396896	0.034775	1.14072e-30	8.43579e-29
AT2G27710	883.988	1.01113	0.0895148	1.19538e-30	8.80417e-29
AT4G04020	2517.91	-0.710145	0.0628186	1.50259e-30	1.10222e-28
AT3G24830	974.299	1.04134	0.0924257	1.62388e-30	1.18641e-28
AT4G09610	15170.4	-0.448905	0.0395087	1.6434e-30	1.19587e-28
AT4G33930	583.747	1.20396	0.107002	1.7471e-30	1.26627e-28
AT1G62710	40899.7	-0.311066	0.0268994	1.87798e-30	1.35572e-28
AT1G07645	25129.1	-0.383989	0.0339906	3.34023e-30	2.4018e-28
AT5G02310	1903.14	-0.754076	0.0672265	3.96251e-30	2.83803e-28
AT4G02690	4992.61	-0.478031	0.0424226	4.50626e-30	3.21482e-28
AT5G14450	337.309	1.8212	0.16398	6.8295e-30	4.85321e-28
AT5G04410	5272.97	-0.465979	0.0415206	7.61681e-30	5.37074e-28
AT3G25520	2519.11	0.608715	0.0544194	7.59772e-30	5.37074e-28
AT4G11600	18048.4	-0.390657	0.0350234	7.75465e-30	5.44682e-28
AT1G49600	538.362	1.25621	0.113141	8.72131e-30	6.10223e-28
AT3G05200	3526.94	-0.607239	0.0544564	1.08466e-29	7.56021e-28
AT1G46768	7394.25	-0.433546	0.0387581	1.29148e-29	8.96743e-28
AT2G15010	30296.1	-0.343611	0.0306363	1.44756e-29	1.00129e-27
AT5G49700	1276.8	-0.799247	0.0720719	1.50428e-29	1.03658e-27
AT1G08570	16897	-0.351926	0.0314923	1.91769e-29	1.31648e-27
AT4G37370	2911.15	-0.686127	0.0620427	2.65161e-29	1.81346e-27
AT3G23990	1568.28	0.719312	0.0651421	2.9817e-29	2.03158e-27
AT4G17500	2228.13	-0.678215	0.061471	3.30085e-29	2.24064e-27
AT5G58160	12077.9	-0.396757	0.0357772	4.4081e-29	2.98112e-27
AT2G43500	5447.71	-0.528951	0.0478851	5.24527e-29	3.53415e-27
AT5G35530	1809.63	0.727215	0.0663979	7.83842e-29	5.26187e-27
AT1G09690	787.986	1.17565	0.107814	8.18713e-29	5.47574e-27
AT2G41280	128902	-0.288592	0.0257028	8.54117e-29	5.69161e-27
AT1G64065	1754.31	-0.791629	0.0724446	9.11515e-29	6.05193e-27
AT3G49530	2561.39	-0.576301	0.0525577	9.61232e-29	6.35881e-27
AT4G27410	2071.99	-0.684962	0.0626338	9.84195e-29	6.48713e-27
AT4G11420	3839.78	0.59473	0.0542844	1.01357e-28	6.65665e-27
AT4G31860	6123.79	-0.465657	0.0423867	1.04091e-28	6.81162e-27
AT4G09600	26804.1	-0.382933	0.0347936	1.24596e-28	8.12419e-27
AT2G27720	1370.27	0.913037	0.0838932	1.31548e-28	8.54686e-27
AT5G04340	2686.34	-0.827688	0.076035	1.33657e-28	8.65301e-27
AT1G75540	2242.87	-0.639998	0.0586753	1.43817e-28	9.27774e-27
AT1G50480	1270.14	0.880443	0.0809493	1.45177e-28	9.33238e-27
AT5G45830	1233.42	-0.791972	0.0727873	1.55766e-28	9.9778e-27
AT5G11330	347.737	1.60371	0.148231	1.81149e-28	1.1563e-26
AT5G54300	8241.71	-0.398123	0.0363382	1.89796e-28	1.20726e-26
AT3G55440	873.456	1.07981	0.0997406	2.13131e-28	1.35097e-26
AT5G14040	346.154	1.54665	0.143213	2.29763e-28	1.45134e-26
AT1G27400	236.288	1.86947	0.173604	3.04663e-28	1.91779e-26
AT1G27461	17632.4	-0.351546	0.0322271	3.28266e-28	2.05924e-26
AT5G06760	157627	-0.312733	0.0286963	3.96546e-28	2.47903e-26
AT3G56880	6153.3	-0.404274	0.0371437	4.09644e-28	2.55214e-26
AT2G36540	1437.46	-0.788805	0.0731785	4.51558e-28	2.80366e-26
AT4G38740	33907.4	-0.288827	0.0264583	8.36252e-28	5.17453e-26
AT4G35480	1490.93	-0.760969	0.0712732	1.49608e-27	9.22602e-26
AT1G48130	152261	-0.32544	0.0301503	1.77552e-27	1.09122e-25
AT5G04590	8167.33	-0.381353	0.0354917	2.10468e-27	1.28917e-25
AT5G01300	62389.8	-0.281335	0.0261809	3.10762e-27	1.89711e-25
AT3G52340	1995.85	-0.627457	0.0591693	4.23034e-27	2.57386e-25
AT1G54860	36946.3	-0.32597	0.0304932	5.04121e-27	3.05699e-25
AT1G80070	12690.7	-0.357617	0.033564	5.6595e-27	3.40919e-25
AT2G19480	2831.52	0.59812	0.0565053	5.6502e-27	3.40919e-25
AT3G49910	2722.92	0.725254	0.0687815	6.43741e-27	3.86499e-25
AT2G05580	162205	-0.360703	0.0339245	7.03923e-27	4.21242e-25
AT3G47800	286.832	1.8195	0.174249	9.2282e-27	5.50424e-25
AT5G42870	2780.42	-0.561139	0.0534003	1.37912e-26	8.19899e-25
AT2G32210	1367.5	-0.796914	0.0763153	1.73677e-26	1.02916e-24
AT3G16640	13948.7	0.373569	0.0354388	1.91408e-26	1.13055e-24
AT2G40300	739.276	-0.982986	0.0947077	2.59938e-26	1.53036e-24
AT4G15000	1508.28	0.770505	0.0741476	2.99989e-26	1.76045e-24
AT5G64430	5593.77	-0.457166	0.0436745	3.04336e-26	1.78022e-24
AT5G48180	3537.97	-0.628168	0.0603413	3.22596e-26	1.88098e-24
AT1G71000	1180.91	0.937032	0.0904753	3.42765e-26	1.9922e-24
AT4G10250	960.216	1.09236	0.105678	3.71218e-26	2.1507e-24
AT4G32020	3236.35	-0.534718	0.0513215	3.89792e-26	2.25114e-24
AT1G70580	8357.76	-0.374705	0.0357721	4.06103e-26	2.33792e-24
AT4G10960	2080.9	-0.626672	0.0603663	4.26078e-26	2.44517e-24
AT5G05440	1573.33	-0.729111	0.0704054	4.58713e-26	2.62418e-24
AT5G16650	2845.4	-0.558806	0.0539609	7.00355e-26	3.994e-24
AT4G19880	2027.56	0.627924	0.0607933	7.84237e-26	4.45838e-24
AT2G22010	3535.55	-0.527698	0.0510155	8.76308e-26	4.96629e-24
AT1G73190	79276.4	-0.32987	0.0319824	1.32871e-25	7.50677e-24
AT4G24150	2883.28	0.588406	0.0572164	1.38124e-25	7.77942e-24
AT1G54870	404393	-0.279244	0.0270218	1.48863e-25	8.35841e-24
AT3G13330	3348.62	-0.523105	0.0508747	1.70237e-25	9.52907e-24
AT1G02816	2895.83	-0.621843	0.0606535	1.76722e-25	9.86174e-24
AT4G26050	16573.3	-0.425914	0.0412763	1.82182e-25	1.01353e-23
AT2G33770	9272.44	-0.365773	0.0354368	1.97916e-25	1.09771e-23
AT1G22985	1701.17	-0.6807	0.0666455	2.21951e-25	1.22728e-23
AT5G08260	157.227	2.23285	0.220107	2.23188e-25	1.23038e-23
AT3G62260	1774.02	-0.650342	0.063657	2.34998e-25	1.29156e-23
AT1G33490	2861.23	-0.555999	0.0543504	2.60732e-25	1.42869e-23
AT5G04885	2087.74	-0.652331	0.0640942	3.32537e-25	1.81667e-23
AT1G48090	2391.52	-0.630314	0.0619379	3.8033e-25	2.07155e-23
AT4G13830	2122.75	-0.60714	0.0596379	3.88852e-25	2.11164e-23
AT3G17170	235.422	1.80045	0.178491	3.94094e-25	2.13374e-23
AT1G27990	29708.2	-0.313207	0.0304159	3.98284e-25	2.14367e-23
AT3G05060	876.407	0.936082	0.0924471	3.97116e-25	2.14367e-23
AT3G45310	88.5481	3.25287	0.32177	4.04518e-25	2.17079e-23
AT1G68945	2340.42	-0.674872	0.066525	4.67699e-25	2.50246e-23
AT2G32060	825.759	0.932999	0.0923777	4.92688e-25	2.62844e-23
AT3G48510	857.42	-0.868824	0.0860895	5.78033e-25	3.07473e-23
AT3G62100	491.309	-1.20578	0.11984	5.97998e-25	3.17166e-23
AT3G21865	2228.84	-0.573282	0.0565646	6.56282e-25	3.47066e-23
AT1G55860	3601.98	-0.534471	0.0527336	7.42541e-25	3.91545e-23
AT1G55490	720.23	1.0451	0.104137	8.89518e-25	4.67691e-23
AT3G45640	1823.23	-0.718695	0.0716951	1.38526e-24	7.26246e-23
AT2G42600	970.741	0.81402	0.0813071	1.42494e-24	7.44902e-23
AT1G69800	7591.88	-0.384157	0.0379571	1.47079e-24	7.66668e-23
AT3G44830	998.988	-0.818929	0.0818319	1.48648e-24	7.72629e-23
AT5G14780	9133.5	-0.388667	0.0385	1.79041e-24	9.27953e-23
AT3G43230	2783.34	-0.52341	0.0521069	1.93031e-24	9.97619e-23
AT4G25230	2565.85	-0.531512	0.0529858	2.1195e-24	1.09229e-22
AT2G29500	4716.34	0.473175	0.047314	3.52169e-24	1.80979e-22
AT1G30510	148.343	2.34076	0.237096	3.57509e-24	1.83206e-22
AT5G07330	57237.9	-0.316245	0.0314389	3.68859e-24	1.88491e-22
AT3G22640	505982	-0.220505	0.0218388	3.79777e-24	1.93527e-22
ATCG00170	146.363	-2.7891	0.283708	3.81259e-24	1.93739e-22
AT4G29020	3465.66	-0.502833	0.0503664	3.84597e-24	1.94891e-22
AT5G48160	5038.89	0.447614	0.0447555	3.95553e-24	1.99886e-22
AT3G11510	660.965	1.0577	0.107148	4.34764e-24	2.19092e-22
AT3G14690	2004.43	0.618229	0.0622217	4.54473e-24	2.28391e-22
ATCG00340	676.811	-4.62289	0.470969	5.06739e-24	2.53956e-22
AT3G44880	2013.41	-0.581293	0.0585497	5.11511e-24	2.55643e-22
AT5G55970	2690.43	-0.532716	0.0537028	6.58923e-24	3.28415e-22
AT3G52930	298.207	1.73963	0.177628	7.17945e-24	3.56854e-22
AT1G19540	16678.7	-0.309932	0.0310541	8.0161e-24	3.97354e-22
AT1G09570	2066.25	0.709652	0.0720407	8.37405e-24	4.12228e-22
AT1G74370	3265.94	-0.620749	0.0628835	8.38415e-24	4.12228e-22
AT5G42690	3263.97	-0.489093	0.0493592	8.36093e-24	4.12228e-22
AT2G15890	2308.42	-0.660473	0.0671041	9.73679e-24	4.77444e-22
AT2G28000	3009.38	0.502729	0.0508325	9.78765e-24	4.78648e-22
AT4G34710	2645.06	-0.579117	0.0587531	1.07483e-23	5.24218e-22
AT2G25900	1756.49	-0.733292	0.0747018	1.10267e-23	5.36358e-22
AT4G19170	6715.87	-0.474556	0.0480269	1.17155e-23	5.68344e-22
AT4G21020	90631.4	-0.277295	0.0278184	1.40117e-23	6.77929e-22
AT3G23920	26881.7	-0.267673	0.0270105	1.42667e-23	6.88433e-22
AT5G18130	7079.68	-0.467654	0.0474246	1.4944e-23	7.19208e-22
AT3G15450	4029.87	-0.501763	0.0510057	1.67153e-23	8.02333e-22
AT2G45040	1245.44	-0.808574	0.0828724	1.73764e-23	8.31871e-22
AT3G04640	2916.83	-0.563102	0.0575484	2.28485e-23	1.09097e-21
AT4G11310	116153	-0.245973	0.0248578	2.52085e-23	1.2005e-21
AT5G46840	2350.81	0.598279	0.0613762	3.06807e-23	1.45729e-21
AT1G17010	16343.7	-0.30629	0.0311062	3.17924e-23	1.50616e-21
AT2G25625	5329.24	-0.430825	0.0440275	3.60559e-23	1.70371e-21
AT3G52960	2453	0.577744	0.0594239	4.11696e-23	1.9403e-21
AT1G14320	5155.71	0.403471	0.0413471	4.62843e-23	2.17572e-21
AT1G56110	1326.98	0.73583	0.0761379	5.1188e-23	2.40003e-21
AT1G06110	7059.76	0.378065	0.0387832	5.17912e-23	2.42207e-21
AT5G41520	948.153	0.885738	0.0919155	5.3687e-23	2.50429e-21
AT1G23310	779.495	0.930965	0.0968495	6.57612e-23	3.05966e-21
AT1G67430	1881.13	0.681954	0.0709376	9.40038e-23	4.36254e-21
AT1G64900	3720.5	0.468973	0.048531	1.03082e-22	4.77166e-21
AT5G22460	3344.19	-0.60168	0.0625528	1.07477e-22	4.96248e-21
AT2G33150	23128.2	-0.360999	0.0370937	1.25068e-22	5.7601e-21
AT3G16770	29094.6	0.312861	0.0323376	1.66156e-22	7.63309e-21
AT2G19900	22960.5	-0.325529	0.0336572	1.70575e-22	7.81638e-21
AT5G43260	890.873	-0.825154	0.0867712	1.89587e-22	8.66577e-21
AT1G72200	744.363	-1.02547	0.108007	2.09569e-22	9.5551e-21
AT5G22470	94445.1	-0.255186	0.0264638	2.83604e-22	1.28983e-20
AT3G48990	46592.5	-0.244161	0.0252923	2.98859e-22	1.35582e-20
AT2G36530	2863.67	0.494915	0.0518934	3.24159e-22	1.46694e-20
AT5G67080	874.164	-0.959048	0.101634	3.37003e-22	1.52128e-20
AT5G46230	2110.72	-0.531153	0.0558661	3.72853e-22	1.67791e-20
AT3G62700	15730.5	-0.358298	0.0374233	3.73546e-22	1.67791e-20
AT1G06290	7094.63	-0.430491	0.0451576	4.23895e-22	1.89938e-20
AT2G20560	8956.36	0.327837	0.0342356	4.27637e-22	1.91144e-20
AT1G15200	1471.62	0.659069	0.0698212	5.31549e-22	2.37008e-20
AT5G07290	5693.91	-0.4511	0.047576	6.3906e-22	2.84249e-20
ATCG00350	662.597	-4.46534	0.47967	6.60719e-22	2.93166e-20
AT1G21000	26338	-0.316306	0.0331972	7.10692e-22	3.14572e-20
AT5G57630	204.064	1.99819	0.214722	7.72309e-22	3.41015e-20
AT3G55430	2781	-0.543743	0.0576941	7.91219e-22	3.48519e-20
AT1G74050	1587.15	0.60585	0.0644068	8.26152e-22	3.63028e-20
AT3G01570	92644.4	-0.241184	0.025325	1.00555e-21	4.40795e-20
AT5G53970	2048.99	-0.640733	0.0684067	1.0648e-21	4.65647e-20
AT3G59580	1926.76	-0.585413	0.0624329	1.09103e-21	4.75972e-20
AT1G07610	170.435	1.85773	0.200318	1.15135e-21	5.01084e-20
AT1G75950	13032.2	-0.312785	0.0330385	1.20678e-21	5.23954e-20
AT1G69890	1866.74	-0.571359	0.0609933	1.25477e-21	5.43494e-20
AT4G27780	3778.84	-0.558585	0.0596861	1.44327e-21	6.23657e-20
AT5G62690	533.544	1.02724	0.110825	1.46566e-21	6.31829e-20
AT1G15430	4960.01	-0.40798	0.0433664	1.49626e-21	6.43497e-20
AT5G56100	28476.2	-0.28778	0.0304486	1.68683e-21	7.23744e-20
AT2G33520	4737.41	-0.428071	0.0457112	1.69331e-21	7.24817e-20
AT1G32450	199.545	1.84463	0.200589	2.25239e-21	9.61864e-20
AT4G12130	7343.93	-0.412609	0.0441262	2.50102e-21	1.06554e-19
AT3G45030	326.759	1.34999	0.146865	2.56542e-21	1.09042e-19
AT4G17390	701.465	0.941774	0.10221	2.86823e-21	1.21629e-19
AT3G46590	1505.79	-0.627811	0.067776	2.93288e-21	1.24081e-19
AT2G23120	6842.69	-0.372598	0.0400306	4.47996e-21	1.89094e-19
AT5G10360	1533.78	0.689918	0.0750125	4.77394e-21	2.01036e-19
AT4G19860	4068.36	-0.414482	0.044672	4.94905e-21	2.07929e-19
AT1G80440	300.103	1.54386	0.169489	5.3895e-21	2.25912e-19
AT3G47640	951.024	-0.80348	0.0877692	5.598e-21	2.34112e-19
AT1G15500	2047.8	0.549167	0.0595829	5.67654e-21	2.36852e-19
AT5G17860	966.365	-0.762567	0.0832899	6.07765e-21	2.53008e-19
AT4G31590	1230.5	-0.686711	0.0749913	6.83133e-21	2.83734e-19
AT5G20850	78.3165	3.56097	0.392219	7.55831e-21	3.13213e-19
AT1G15250	400.641	1.22795	0.135186	7.66479e-21	3.16904e-19
AT5G47210	6807.4	0.343415	0.0370673	7.70438e-21	3.17819e-19
AT2G40170	470446	-0.255749	0.0274682	7.95765e-21	3.27524e-19
AT1G24490	4189.3	-0.409858	0.0446025	1.18045e-20	4.84756e-19
AT4G14270	2020.26	0.600119	0.0658709	1.29433e-20	5.30324e-19
AT1G27090	1897.87	0.566516	0.0620766	1.3171e-20	5.38441e-19
AT5G25280	6648.02	-0.399076	0.0435115	1.40511e-20	5.73132e-19
AT5G47700	760.566	0.839649	0.0928063	1.49531e-20	6.08562e-19
AT4G34890	9343.27	-0.375597	0.040907	1.54989e-20	6.29365e-19
AT2G37270	685.049	0.911428	0.100912	1.60071e-20	6.48554e-19
AT3G53870	2755.68	0.495908	0.054372	1.61977e-20	6.54818e-19
AT1G80380	4405.01	-0.397833	0.0434328	1.66017e-20	6.69663e-19
AT5G03780	119.065	2.32139	0.258532	1.67368e-20	6.73618e-19
AT5G52470	5011.2	0.442949	0.0484983	1.75238e-20	7.03739e-19
AT4G17530	3157.7	-0.467414	0.0513586	2.1203e-20	8.49614e-19
AT5G04810	2422.78	0.526273	0.0579536	2.13046e-20	8.51809e-19
AT5G49665	4746.81	-0.423834	0.0464682	2.1359e-20	8.52112e-19
AT3G14880	1153.93	0.686196	0.0761127	2.60585e-20	1.03732e-18
AT3G11940	1963.66	0.553401	0.0611547	2.67174e-20	1.06123e-18
AT4G32940	2751.41	-0.472981	0.0521339	2.72306e-20	1.07926e-18
AT3G08690	4592.48	-0.443554	0.0490105	3.63684e-20	1.43829e-18
AT5G64310	2990.72	-0.468773	0.0519319	4.13247e-20	1.63076e-18
AT1G35516	4850.22	0.410337	0.0453748	4.52342e-20	1.78117e-18
AT3G07310	3515.44	-0.416738	0.0461953	5.34813e-20	2.09893e-18
AT2G05220	366.772	1.24197	0.140012	5.35347e-20	2.09893e-18
AT5G66090	975.822	0.75974	0.0852596	5.73107e-20	2.24214e-18
AT2G04690	4332.03	-0.407388	0.0451863	5.88227e-20	2.29636e-18
AT2G27380	628027	-0.815886	0.0917796	6.19689e-20	2.414e-18
AT5G08610	1328.19	0.678207	0.0761429	6.89897e-20	2.68175e-18
AT2G17360	2230.26	0.530935	0.0593592	7.21909e-20	2.80021e-18
AT4G01000	5635.91	0.368372	0.0408623	7.39639e-20	2.86287e-18
AT1G12920	1824.98	0.540592	0.0605236	8.0891e-20	3.12435e-18
AT4G04870	3693.19	-0.477406	0.0533907	8.77406e-20	3.38173e-18
AT1G68570	2927.48	-0.511122	0.0572755	9.1435e-20	3.51667e-18
AT1G12320	884.785	-0.918452	0.104163	9.93469e-20	3.81291e-18
AT3G62420	1298.28	-0.737272	0.0835441	1.27323e-19	4.87634e-18
AT2G43520	713.071	0.926491	0.105622	1.6252e-19	6.21127e-18
AT3G56350	62357.9	-0.2435	0.0271084	1.66618e-19	6.35452e-18
AT3G21690	2668.54	-0.556505	0.0630816	1.97993e-19	7.53533e-18
AT2G28840	202.292	1.73915	0.199983	2.01722e-19	7.66121e-18
AT2G31410	923.528	0.764932	0.0874164	2.35779e-19	8.93602e-18
AT3G26330	1241.58	-0.736497	0.0842765	2.81968e-19	1.06644e-17
AT5G14520	1929.74	0.610406	0.0696362	2.90964e-19	1.09818e-17
AT5G61020	1967.54	0.641165	0.073313	3.20644e-19	1.20769e-17
AT5G52640	20636.4	0.297997	0.0335645	3.44424e-19	1.29458e-17
AT2G19450	4766.72	-0.389611	0.0441402	3.45353e-19	1.2954e-17
AT5G16550	3176.39	-0.451975	0.051369	3.48758e-19	1.30547e-17
AT2G28120	2114.76	-0.526786	0.0601568	3.83266e-19	1.4317e-17
AT1G16270	1398.59	-0.595491	0.0681851	3.8977e-19	1.45301e-17
AT1G15330	13553.1	-0.30456	0.034399	3.92683e-19	1.46088e-17
AT3G23830	93.7457	2.80783	0.325784	3.93767e-19	1.46192e-17
AT3G47550	1980.89	-0.584073	0.0669601	4.35557e-19	1.61378e-17
AT4G37420	2824.74	-0.518662	0.0593457	4.63937e-19	1.71544e-17
AT1G09640	2621.52	0.468324	0.053521	5.09953e-19	1.88176e-17
AT4G16620	3164.42	-0.432859	0.0494332	5.48223e-19	2.01888e-17
AT5G45310	16442.7	-0.309	0.0350962	5.57023e-19	2.04714e-17
AT5G60670	91.1722	2.86561	0.333396	5.80016e-19	2.12735e-17
AT3G04920	814.719	0.924747	0.10751	7.30322e-19	2.67324e-17
AT1G09070	9043.01	-0.346771	0.0395943	7.6955e-19	2.81118e-17
AT3G11410	3106.46	-0.422213	0.0484378	8.08314e-19	2.94686e-17
AT4G36130	1024.97	0.738194	0.0857202	8.34338e-19	3.03566e-17
AT3G50060	8047.71	-0.355129	0.0406137	8.72924e-19	3.16971e-17
AT4G33240	3613.03	-0.413039	0.047469	9.57384e-19	3.46947e-17
AT2G41260	53094.2	0.288311	0.0330031	9.60864e-19	3.47516e-17
AT1G15690	8282.18	-0.324911	0.037262	9.70794e-19	3.5041e-17
AT1G61140	2003.2	-0.565764	0.0655985	1.11974e-18	4.03371e-17
AT3G52115	76.7892	2.94347	0.346526	1.41008e-18	5.0696e-17
AT5G54940	5482.11	-0.366031	0.0422303	1.52484e-18	5.47138e-17
AT2G34480	2513.11	0.472562	0.0548735	1.70378e-18	6.10141e-17
AT5G18380	4668.95	0.491569	0.0571547	1.73601e-18	6.20462e-17
AT3G53020	2718.41	0.528295	0.0616174	1.93111e-18	6.8884e-17
AT5G04040	2357.99	-0.50726	0.0591412	2.01391e-18	7.16967e-17
AT4G15910	639.85	0.876908	0.103332	2.05037e-18	7.28523e-17
AT3G15000	3602.33	0.410532	0.0476914	2.21189e-18	7.84379e-17
AT2G36160	890.377	0.85376	0.100624	2.28619e-18	8.09153e-17
AT5G42050	3055.92	-0.477765	0.0557734	2.44806e-18	8.64761e-17
AT4G28240	1831.97	-0.566578	0.0664506	2.63861e-18	9.30265e-17
AT3G03341	25520.2	-0.374151	0.0435809	2.99493e-18	1.05385e-16
AT1G50600	3790.1	-0.453582	0.0530318	3.0211e-18	1.061e-16
AT5G05140	1565.32	-0.562104	0.0661883	3.48209e-18	1.22054e-16
AT5G05880	840.152	0.753599	0.0892866	3.67338e-18	1.28512e-16
AT2G36620	295.955	1.2935	0.154417	3.72671e-18	1.30127e-16
AT5G01950	312.558	1.24491	0.14872	4.00223e-18	1.3948e-16
AT5G65207	3302.39	-0.55688	0.0656583	4.06235e-18	1.41305e-16
AT4G30600	7625.44	-0.340759	0.0398688	4.83541e-18	1.67874e-16
AT1G16850	12778.3	-0.340406	0.0399219	4.85207e-18	1.68131e-16
AT5G23900	581.909	0.907847	0.108571	5.82727e-18	2.01539e-16
AT3G52590	736.677	0.923548	0.11051	5.87711e-18	2.02878e-16
AT4G27130	5663.59	0.369464	0.0434001	6.00149e-18	2.06779e-16
AT3G10450	7086.54	-0.381	0.0448112	6.09438e-18	2.09582e-16
AT3G49601	2759.65	0.538342	0.0638101	6.22914e-18	2.13812e-16
AT5G59340	627.876	0.854741	0.102298	6.50059e-18	2.2271e-16
AT1G55110	2531.32	-0.441661	0.0521787	6.71149e-18	2.29503e-16
AT5G10370	1301.21	-0.663106	0.0792385	7.86562e-18	2.68464e-16
AT2G36780	3148.05	-0.426804	0.050498	7.97577e-18	2.71714e-16
AT3G50830	1388.89	-0.587069	0.0700664	8.54759e-18	2.9065e-16
AT5G10120	765.488	0.918799	0.110635	9.03277e-18	3.06575e-16
AT3G01990	2639.37	-0.460799	0.0547545	9.19523e-18	3.11508e-16
AT3G23390	239.729	1.41127	0.170754	9.42208e-18	3.18599e-16
AT3G02550	399.433	-1.17288	0.141926	1.06738e-17	3.60255e-16
AT5G24970	5931.73	-0.350548	0.0416372	1.49668e-17	5.04217e-16
AT1G68020	4066.51	-0.411579	0.0491609	1.67036e-17	5.61684e-16
AT3G22310	766.754	0.83477	0.101279	1.75423e-17	5.87727e-16
AT3G48530	2598.29	0.464422	0.0556566	1.75426e-17	5.87727e-16
AT3G60770	1068.41	0.670595	0.0811962	1.9517e-17	6.52671e-16
AT3G07050	1052.29	0.678245	0.0821625	1.99596e-17	6.66248e-16
AT1G75380	8608.17	-0.374979	0.0448598	2.10073e-17	6.99934e-16
AT4G02230	923.445	0.727169	0.088464	2.46859e-17	8.20998e-16
AT2G25340	2632.29	-0.611357	0.074138	2.49572e-17	8.28507e-16
AT1G07040	1991.22	-0.524894	0.0635112	2.73721e-17	9.07018e-16
AT5G17920	710.814	0.820589	0.100215	2.75977e-17	9.12831e-16
AT3G03150	2833.24	-0.5208	0.0630287	2.79294e-17	9.22127e-16
AT3G52230	6943.86	-0.397114	0.0479932	3.08587e-17	1.01699e-15
AT2G35040	1230.2	0.638218	0.0779044	3.65837e-17	1.20349e-15
AT3G51860	8022.73	-0.291684	0.0350588	4.26153e-17	1.39938e-15
AT2G34900	1145.81	0.650548	0.0796629	4.49004e-17	1.47176e-15
AT1G17810	19487.8	-0.255354	0.0306767	4.63754e-17	1.51738e-15
AT2G34740	10013.2	-0.319401	0.0384626	4.72368e-17	1.54279e-15
AT1G53750	6519.85	-0.311713	0.037714	4.81998e-17	1.57004e-15
AT2G44860	1076.51	0.690517	0.0847528	4.82438e-17	1.57004e-15
AT5G19400	3876.7	-0.406308	0.0493338	5.36259e-17	1.74208e-15
AT2G38900	1116.55	-0.728097	0.089785	5.98441e-17	1.94061e-15
AT3G04840	802.81	0.854772	0.105715	6.14347e-17	1.98865e-15
AT4G18680	4286.12	-0.371147	0.0450826	6.33955e-17	2.04847e-15
AT5G55850	2327.4	-0.475345	0.0581863	7.08366e-17	2.28486e-15
AT1G27730	1916.97	-0.486763	0.0596325	7.20764e-17	2.32073e-15
AT3G58660	1233.95	0.722902	0.0893896	7.37965e-17	2.37192e-15
AT5G58330	5944.97	-0.36693	0.0447235	8.06697e-17	2.58826e-15
AT3G48930	773.854	0.869657	0.108043	8.09457e-17	2.59254e-15
AT5G57655	5381.53	0.375014	0.0457495	8.71932e-17	2.78773e-15
AT1G14950	129467	-0.619474	0.0766256	8.94317e-17	2.85024e-15
AT5G13440	5561.86	-0.349585	0.0425129	8.94617e-17	2.85024e-15
AT4G02970	963.858	0.700761	0.0869131	9.52071e-17	3.02799e-15
AT1G69870	2308.07	0.481015	0.0592306	1.05637e-16	3.35382e-15
AT3G56340	301.868	1.3849	0.174167	1.19882e-16	3.79947e-15
AT1G20960	7180.57	-0.297561	0.0363287	1.21685e-16	3.84931e-15
AT2G45600	1776.02	-0.513894	0.0635536	1.21878e-16	3.84931e-15
AT1G11530	704.763	-0.775193	0.0967632	1.22523e-16	3.86298e-15
AT1G13960	3896.14	-0.374027	0.0459212	1.2817e-16	4.03402e-15
AT3G06355	9321.7	0.359208	0.0440775	1.33237e-16	4.18626e-15
AT2G03340	3360.19	-0.399645	0.0492036	1.37869e-16	4.32433e-15
AT3G10020	41116.5	0.210025	0.0255582	1.41524e-16	4.43132e-15
AT1G52980	1728.35	0.523629	0.0649957	1.54249e-16	4.81543e-15
AT1G61740	1114.93	-0.617467	0.0769662	1.5432e-16	4.81543e-15
AT3G22660	1106.57	0.690798	0.086339	1.56319e-16	4.86945e-15
AT1G50920	4601.19	0.354679	0.0435957	1.60092e-16	4.97846e-15
AT1G04000	1044.31	-0.692942	0.0867019	1.64932e-16	5.12022e-15
AT5G60580	2040.03	-0.502438	0.062413	1.7461e-16	5.40221e-15
AT2G01250	978.324	0.775989	0.0973584	1.74602e-16	5.40221e-15
AT2G04040	2983.31	-0.437297	0.0541576	1.81727e-16	5.61288e-15
AT1G33790	1268.16	0.569274	0.071018	1.89304e-16	5.83697e-15
AT5G02870	1114.56	0.626549	0.078385	1.94429e-16	5.98487e-15
AT3G50670	1577.46	0.548642	0.0684067	1.95046e-16	5.99371e-15
AT3G05120	3514.49	-0.452813	0.0562142	1.97243e-16	6.05101e-15
AT2G48010	916.76	-0.670297	0.0842264	2.27989e-16	6.98246e-15
AT3G52020	337.554	-1.16734	0.148113	2.30031e-16	7.03315e-15
AT3G53960	1317.14	-0.698293	0.0878782	2.32685e-16	7.10237e-15
AT5G61590	2944.04	-0.410704	0.0510351	2.47541e-16	7.54315e-15
AT2G19310	2920.96	0.494125	0.0617165	2.54962e-16	7.75631e-15
AT5G25180	2365.44	-0.499626	0.0626096	3.0468e-16	9.25331e-15
AT1G19600	1270.56	0.643392	0.0811865	3.21618e-16	9.75145e-15
AT1G52342	1011.52	-0.782633	0.0993355	3.3972e-16	1.02832e-14
AT1G15960	395.058	-1.06827	0.136305	3.62233e-16	1.09464e-14
AT5G62900	791.132	0.716557	0.0908948	3.84664e-16	1.1605e-14
AT5G62480	1265.64	-0.660704	0.0839277	4.59485e-16	1.38393e-14
AT3G50380	1394.99	-0.537848	0.0679677	4.62593e-16	1.39099e-14
AT1G77300	1453.95	-0.638705	0.0811408	5.07406e-16	1.52322e-14
AT4G35860	1372.98	-0.549326	0.0696002	5.24664e-16	1.57244e-14
AT2G34355	2964.52	-0.408558	0.0514245	5.6484e-16	1.69006e-14
AT2G28400	2081.43	-0.549563	0.0697639	6.0052e-16	1.79387e-14
AT5G54810	3068.41	0.400869	0.0505083	6.4251e-16	1.91615e-14
AT5G17190	3943.99	-0.381185	0.0481249	7.55717e-16	2.25008e-14
AT3G56070	583.581	0.860867	0.111014	8.49708e-16	2.5258e-14
AT4G37260	2588.7	-0.453207	0.0575888	8.62967e-16	2.56103e-14
AT5G57260	7686.63	-0.296963	0.0373617	8.96393e-16	2.65589e-14
AT4G39675	1021.84	-0.667549	0.0858412	9.78032e-16	2.89307e-14
AT3G54140	2725.21	-0.509175	0.0650297	9.84441e-16	2.9073e-14
AT1G74060	1357.45	0.559449	0.0716292	1.01955e-15	3.00611e-14
AT1G19000	7415.25	-0.372151	0.0473376	1.05281e-15	3.09914e-14
AT2G24180	250.546	1.26671	0.16476	1.06597e-15	3.13281e-14
AT1G65730	1140.1	-0.75404	0.097388	1.0828e-15	3.17713e-14
AT3G48050	4070.6	-0.414413	0.0527833	1.18098e-15	3.45965e-14
AT1G52890	641.566	-0.892869	0.116227	1.35462e-15	3.96194e-14
AT3G62530	443.478	0.940851	0.122461	1.3623e-15	3.978e-14
AT1G23440	1880.7	-0.512467	0.065823	1.40029e-15	4.08238e-14
AT1G11300	936.739	0.722072	0.0935836	1.44713e-15	4.21219e-14
AT4G25620	842.714	-0.725525	0.094192	1.55227e-15	4.51102e-14
AT1G19770	1506.93	-0.595672	0.0769885	1.61079e-15	4.6736e-14
AT5G67520	3368.9	-0.427989	0.0548516	1.64513e-15	4.76564e-14
AT2G23240	72131.7	-0.241706	0.0306032	1.69934e-15	4.91486e-14
AT3G15630	203.616	-1.59432	0.210154	1.74036e-15	5.0255e-14
AT4G24280	4313.86	0.34687	0.044312	1.92205e-15	5.54136e-14
AT2G16890	2956.62	-0.416945	0.05355	1.94627e-15	5.6023e-14
AT4G11110	2092.37	-0.471449	0.0608226	2.08194e-15	5.98334e-14
AT3G02560	845.503	0.683328	0.0891792	2.36316e-15	6.78086e-14
AT1G34260	647.457	-0.878605	0.115484	2.54194e-15	7.28235e-14
AT3G05140	1514.64	-0.732903	0.0959788	2.64598e-15	7.5685e-14
AT1G07310	3874.59	-0.372958	0.0480445	2.71531e-15	7.75461e-14
AT1G71950	1674.47	-0.550489	0.0717449	2.88181e-15	8.21724e-14
AT3G15590	3026.25	0.394443	0.0509287	2.96207e-15	8.43285e-14
AT4G02410	765.433	-0.700102	0.0921311	3.74101e-15	1.06338e-13
AT1G68670	290.984	1.23993	0.164944	3.76412e-15	1.06828e-13
AT1G01100	1688.81	0.577589	0.0756448	3.811e-15	1.0799e-13
AT2G37110	5135.95	-0.32912	0.0424986	3.96697e-15	1.12235e-13
AT1G21670	881.878	-0.651827	0.0859409	4.46804e-15	1.26215e-13
AT1G75800	2045.34	0.485705	0.0636157	5.05238e-15	1.42501e-13
AT1G64720	7430.24	0.325783	0.0421862	5.1074e-15	1.43829e-13
AT5G66040	3016.5	0.402752	0.0525423	5.40843e-15	1.52071e-13
AT5G22300	635.827	-0.773842	0.102904	5.76699e-15	1.61903e-13
AT1G75240	267.968	1.37167	0.183909	5.77874e-15	1.61983e-13
AT1G54290	1378	-0.520506	0.0686167	6.43401e-15	1.80073e-13
AT1G18720	2183.88	-0.441127	0.0579477	6.95888e-15	1.94464e-13
AT4G31700	936.142	0.779599	0.103998	7.037e-15	1.96345e-13
AT2G16280	1169.26	-0.588682	0.0780126	7.13205e-15	1.98693e-13
AT5G13700	854.14	-0.702248	0.0936872	8.06889e-15	2.24106e-13
AT2G43950	2668.12	-0.525536	0.0695797	8.06245e-15	2.24106e-13
AT5G13420	3254.26	0.390556	0.0512479	8.09198e-15	2.24404e-13
AT5G10070	1870.77	-0.486505	0.0643174	8.50447e-15	2.35485e-13
AT1G18210	1942.45	-0.56311	0.0747506	8.6991e-15	2.40508e-13
AT1G01480	1805.06	-0.463901	0.061292	8.87115e-15	2.44892e-13
AT1G70310	1120.72	0.631285	0.0841003	8.95581e-15	2.46855e-13
AT1G67340	1996.6	-0.448843	0.0593142	9.59037e-15	2.63946e-13
AT3G50980	57873.4	-0.295466	0.0391518	9.69543e-15	2.66434e-13
AT5G52510	1625.78	-0.495225	0.0656476	9.71012e-15	2.66435e-13
AT4G39200	1103.98	0.623811	0.0832205	9.77181e-15	2.67724e-13
AT2G20890	1625.21	-0.533757	0.07096	9.88433e-15	2.704e-13
AT1G60940	5046.27	-0.338094	0.0443926	1.03374e-14	2.82368e-13
AT1G18330	726.313	0.804746	0.108222	1.06285e-14	2.89886e-13
AT1G65930	1275.48	0.702375	0.0941411	1.06919e-14	2.91178e-13
AT2G28800	3728.71	0.391112	0.0515915	1.10921e-14	3.01627e-13
AT5G03560	2805.43	0.425291	0.0562894	1.1563e-14	3.13961e-13
AT5G17700	874.589	-0.674184	0.0904457	1.17725e-14	3.19174e-13
AT1G24510	1621.34	0.564004	0.0752883	1.1854e-14	3.20906e-13
AT2G21720	17410.5	-0.274862	0.036013	1.20244e-14	3.25034e-13
AT1G22780	714.042	0.749255	0.10088	1.26861e-14	3.42412e-13
AT1G26665	3645.48	0.379364	0.0501715	1.3349e-14	3.5977e-13
AT5G41800	1054.09	-0.609923	0.0819961	1.55205e-14	4.17676e-13
AT4G15396	2392.68	0.406429	0.0540032	1.57607e-14	4.23515e-13
AT1G74920	505.341	0.917138	0.124718	1.726e-14	4.63117e-13
AT2G26150	1008.31	0.673987	0.0910297	1.73835e-14	4.65744e-13
AT2G36170	192.039	1.37204	0.187741	1.83624e-14	4.91249e-13
AT1G57660	413.694	0.937951	0.12799	2.02652e-14	5.41358e-13
AT3G53990	1382.58	-0.580808	0.0784426	2.17613e-14	5.8047e-13
AT1G74790	799.783	0.727689	0.0989185	2.27047e-14	6.04749e-13
AT5G01520	2488.82	-0.415422	0.0555914	2.3181e-14	6.16533e-13
AT1G07770	603.985	0.878439	0.120014	2.32463e-14	6.17367e-13
AT3G06125	864.688	-0.702618	0.0955955	2.38667e-14	6.32919e-13
AT4G34740	1454.23	-0.550847	0.0744529	2.43667e-14	6.45239e-13
AT2G47770	47330.5	-0.258779	0.0343195	2.66246e-14	7.04005e-13
ATCG01110	56.6612	-2.94699	0.406485	2.88465e-14	7.61648e-13
AT2G45460	521.856	0.870095	0.119476	3.06583e-14	8.08314e-13
AT5G24910	1675.72	-0.6746	0.0920542	3.07404e-14	8.09304e-13
AT5G22650	2509.89	0.519004	0.0704189	3.17546e-14	8.34798e-13
AT5G57710	2748	-0.454881	0.0614594	3.31494e-14	8.70207e-13
AT3G04400	2748.42	0.533674	0.0724912	3.42417e-14	8.97588e-13
AT1G73730	966.741	-0.607711	0.0829632	3.60228e-14	9.42916e-13
AT5G65430	3537.35	-0.360651	0.0485459	3.90153e-14	1.01978e-12
AT4G20170	3223.84	-0.456414	0.0618886	4.02539e-14	1.05064e-12
AT3G45730	111.944	2.19009	0.305911	4.33234e-14	1.12914e-12
AT1G14170	1116.35	-0.660787	0.0907878	4.62642e-14	1.20406e-12
AT5G23110	2483.29	-0.524104	0.0715908	4.71627e-14	1.22569e-12
AT4G15180	1486.76	-0.650744	0.0895435	5.0751e-14	1.31706e-12
AT3G18570	4861.11	-0.38314	0.0519222	5.32066e-14	1.37883e-12
AT5G07360	19161	-0.208777	0.0279656	5.42713e-14	1.40441e-12
AT2G22470	667.397	-0.87375	0.121456	5.84234e-14	1.50971e-12
AT4G18910	1267.15	0.518516	0.0710544	5.85916e-14	1.51191e-12
AT3G11420	1168.85	-0.573004	0.078917	6.36456e-14	1.64e-12
AT3G18740	2129.66	0.473021	0.0648024	6.9876e-14	1.798e-12
AT1G08360	1171.03	0.596297	0.082352	7.00149e-14	1.79903e-12
AT3G12390	602.497	0.755771	0.105062	7.20449e-14	1.84858e-12
AT1G67920	3833.62	-0.360105	0.0490043	7.24991e-14	1.85761e-12
AT5G28060	636.708	0.809134	0.112778	7.29602e-14	1.8668e-12
AT5G41350	2409.56	-0.393451	0.0537075	7.384e-14	1.88665e-12
AT3G05630	526.903	-0.788361	0.109917	7.79258e-14	1.98825e-12
AT5G19440	1820.14	0.541077	0.0746522	7.84341e-14	1.99842e-12
AT4G11040	3155.99	-0.413898	0.0567049	8.15058e-14	2.07378e-12
AT5G64080	1953.96	-0.43564	0.059768	8.21271e-14	2.08667e-12
AT5G55410	6752.92	-0.42187	0.057399	8.44654e-14	2.14309e-12
AT5G38470	5388.5	-0.294917	0.0400466	8.51251e-14	2.15682e-12
AT3G13960	167.109	1.53009	0.216072	8.59289e-14	2.17416e-12
AT3G10300	1064.05	-0.628009	0.0872446	8.85453e-14	2.23724e-12
AT3G62900	2070.88	-0.433484	0.0595421	8.88955e-14	2.24298e-12
AT4G27070	7150.68	-0.273947	0.0371724	8.91799e-14	2.24704e-12
AT1G19530	12081.4	-0.257168	0.0347693	9.09787e-14	2.28919e-12
AT5G47120	2616.23	-0.392067	0.053775	9.58776e-14	2.40912e-12
AT3G05560	792.358	0.760481	0.106471	1.0365e-13	2.60083e-12
AT4G18530	1824.76	-0.469576	0.0649574	1.1201e-13	2.80673e-12
AT5G66130	75.3145	2.25656	0.320609	1.15378e-13	2.88716e-12
AT4G21680	35160.1	-0.26108	0.0356426	1.1672e-13	2.91672e-12
AT5G03285	1590.73	-0.489157	0.0678615	1.17291e-13	2.92695e-12
AT5G59540	385.458	-0.916536	0.129304	1.1992e-13	2.98847e-12
AT4G09000	815.788	0.733702	0.103018	1.24671e-13	3.10261e-12
AT3G12490	19673.3	-0.289271	0.0395413	1.25307e-13	3.11419e-12
AT3G22890	5869.02	-0.311191	0.0426577	1.30168e-13	3.23057e-12
AT5G23740	365.148	1.15403	0.163788	1.33132e-13	3.29965e-12
AT1G07473	680.633	-0.843937	0.119366	1.44078e-13	3.56607e-12
AT1G03106	13714.6	0.237315	0.0324264	1.46814e-13	3.62885e-12
AT1G14740	3615.41	0.410775	0.0569185	1.52747e-13	3.77039e-12
AT1G69295	8834.9	-0.260729	0.0356536	1.70825e-13	4.2109e-12
AT1G12940	796.932	-0.753192	0.106567	1.74901e-13	4.30554e-12
AT1G59900	3269.91	0.373033	0.0516795	1.815e-13	4.46196e-12
AT5G58650	2016.08	-0.465808	0.0650171	1.83145e-13	4.49632e-12
AT2G37340	3206.85	0.404333	0.056267	2.01105e-13	4.93059e-12
AT4G30190	468.564	0.918165	0.130876	2.06342e-13	5.05219e-12
AT1G22770	969.569	-0.573195	0.0807808	2.14278e-13	5.23945e-12
AT1G31480	589.29	-0.808382	0.115077	2.16101e-13	5.27693e-12
AT5G64370	1156.87	-0.580648	0.0819716	2.28635e-13	5.5755e-12
AT3G06345	5858.94	0.388885	0.0542296	2.37177e-13	5.77607e-12
AT3G25910	6543.38	0.303113	0.0420158	2.49795e-13	6.07524e-12
AT1G02380	997.514	-0.58229	0.0823797	2.51758e-13	6.11481e-12
AT4G25130	5239.17	-0.289676	0.0401541	2.58859e-13	6.27888e-12
AT1G50200	2414.87	0.404905	0.0566134	2.59487e-13	6.28573e-12
AT5G53350	3979.52	-0.324618	0.0451581	2.73049e-13	6.60547e-12
AT5G62070	602.624	-0.796258	0.113946	2.91808e-13	7.04991e-12
AT3G24500	1558.12	0.550885	0.0780201	2.9926e-13	7.22035e-12
AT2G31090	787.831	-0.689321	0.0983922	3.01277e-13	7.25937e-12
AT1G09770	3266.05	0.365459	0.0511046	3.02972e-13	7.29057e-12
AT3G18830	1593.59	0.517281	0.0731398	3.06244e-13	7.35957e-12
AT4G11360	5607.57	-0.32436	0.0452779	3.07629e-13	7.3831e-12
AT1G73880	2565.09	-0.463457	0.0653895	3.19324e-13	7.65367e-12
AT1G80750	616.872	0.718767	0.103023	3.65399e-13	8.74649e-12
AT5G44280	4578.48	-0.318382	0.0445596	3.90022e-13	9.32362e-12
AT1G41830	423.666	-0.971658	0.140657	3.91474e-13	9.34605e-12
AT1G26400	1478.75	-0.626649	0.0896701	4.07086e-13	9.70603e-12
AT5G21940	5344.43	-0.358813	0.0505442	4.21653e-13	1.00402e-11
ATCG00180	86.0436	-2.52726	0.368456	4.30763e-13	1.02437e-11
AT3G27770	3229.41	-0.434838	0.0615728	4.31872e-13	1.02567e-11
AT5G17540	700.112	0.691977	0.0995699	4.58815e-13	1.08682e-11
AT4G01850	895.102	0.641907	0.0921394	4.58328e-13	1.08682e-11
AT4G12290	14098.5	-0.240287	0.0335395	4.73445e-13	1.12001e-11
AT3G62770	3059.59	-0.401968	0.0569442	5.03499e-13	1.18956e-11
AT4G14430	1892.33	0.43945	0.0624653	5.20969e-13	1.22924e-11
AT1G20050	188.24	1.25898	0.183885	5.27667e-13	1.24343e-11
AT1G31130	1241.77	-0.568245	0.0816082	5.5078e-13	1.29622e-11
AT5G56710	797.588	0.688899	0.0995075	5.63457e-13	1.32434e-11
AT5G57610	1650.25	-0.463842	0.0662514	5.94812e-13	1.39624e-11
AT3G58750	1112.96	-0.638921	0.0922321	6.00584e-13	1.40797e-11
AT2G37570	650.832	-0.738637	0.107103	6.02021e-13	1.40952e-11
AT3G47610	881.385	0.584699	0.0841468	6.04034e-13	1.41241e-11
AT1G48300	4483.52	0.308302	0.0434723	6.06546e-13	1.41465e-11
AT4G26970	480.663	0.776984	0.112776	6.06428e-13	1.41465e-11
AT5G58220	480.584	0.830558	0.120804	6.09793e-13	1.4204e-11
AT4G39890	1576.89	-0.500751	0.0717682	6.37079e-13	1.48206e-11
AT5G24670	1241.84	0.509966	0.0731497	6.43315e-13	1.49466e-11
AT4G28480	1207.15	-0.507823	0.0728904	6.50596e-13	1.50965e-11
AT3G22960	1162.8	0.553522	0.0796869	6.75056e-13	1.56441e-11
AT4G06746	12589.5	-0.300711	0.0424856	6.82992e-13	1.58079e-11
AT4G30993	523.477	-0.831585	0.121235	6.84332e-13	1.58188e-11
AT5G62390	535.611	0.773765	0.112645	6.94332e-13	1.60295e-11
AT1G01520	756.064	0.684308	0.0993603	7.25655e-13	1.67315e-11
AT1G04400	3201.3	-0.361923	0.0514684	7.26778e-13	1.67361e-11
AT4G32720	2047.94	0.4326	0.0618636	7.27861e-13	1.67399e-11
AT3G10340	2912.53	-0.40511	0.0578214	7.30963e-13	1.679e-11
AT2G22080	2573.39	0.396484	0.0566274	7.40999e-13	1.69991e-11
AT1G12110	334.257	-0.955082	0.13999	7.57609e-13	1.73582e-11
AT4G13850	1760.13	0.483119	0.0695491	8.41967e-13	1.92668e-11
AT2G17930	3134.35	-0.371097	0.0530121	8.7068e-13	1.98988e-11
AT1G29900	1538.77	0.550164	0.0796637	8.93159e-13	2.03869e-11
AT5G11230	567.649	-0.80359	0.11777	9.08336e-13	2.07073e-11
AT5G62490	28087.6	-0.254195	0.0360095	9.56963e-13	2.17886e-11
AT2G34630	1588.7	-0.453431	0.0655632	1.08608e-12	2.46974e-11
AT5G54740	872678	-0.171375	0.0256975	1.09323e-12	2.48291e-11
AT1G22930	5655.62	-0.331082	0.0472309	1.10069e-12	2.49674e-11
AT5G53460	4764.07	-0.289285	0.0412257	1.11202e-12	2.51929e-11
AT1G64190	126.079	1.66089	0.247439	1.12115e-12	2.53681e-11
AT4G17730	2288.68	0.41667	0.0600692	1.15491e-12	2.60672e-11
ATCG00330	46.7332	-3.2474	0.480874	1.15467e-12	2.60672e-11
AT4G21790	1429.9	0.476509	0.0690449	1.17263e-12	2.64344e-11
AT3G14990	6613.03	0.285168	0.0407055	1.23435e-12	2.77911e-11
AT5G13110	637.473	0.829061	0.122391	1.29696e-12	2.91647e-11
AT4G11280	440.172	-0.927845	0.13769	1.32754e-12	2.98156e-11
AT2G42975	1156.23	-0.549671	0.0802634	1.45011e-12	3.25283e-11
AT1G52560	4591.58	0.352054	0.050717	1.4525e-12	3.25418e-11
AT1G10890	918.16	0.61578	0.0904077	1.45451e-12	3.25466e-11
AT1G34180	862.96	-0.712349	0.105165	1.47815e-12	3.3035e-11
AT3G52360	637.787	-0.768677	0.113913	1.54493e-12	3.44851e-11
AT3G12050	1630.36	0.46174	0.0672853	1.59972e-12	3.56643e-11
AT1G15030	902.096	-0.579638	0.0853589	1.77984e-12	3.96313e-11
AT1G14940	34890.7	-0.672427	0.098736	1.84152e-12	4.09446e-11
AT1G21410	2167.88	-0.445438	0.0650146	1.84332e-12	4.09446e-11
AT1G03230	1164.13	0.554691	0.081572	1.85658e-12	4.1189e-11
AT3G07255	1579.81	-0.513117	0.0752641	1.86432e-12	4.13102e-11
AT4G00238	722.009	0.646664	0.0956636	1.90563e-12	4.21742e-11
AT2G37810	581.74	-0.74053	0.110074	1.94191e-12	4.29249e-11
AT5G60710	1672.4	-0.504468	0.0740665	1.9647e-12	4.3376e-11
AT1G72430	601.981	-0.794155	0.118368	2.05361e-12	4.52839e-11
AT5G44240	1987.56	-0.439379	0.0642406	2.0602e-12	4.53743e-11
AT5G65300	352.113	-0.930415	0.139397	2.08614e-12	4.589e-11
AT1G53280	489.711	0.843798	0.126106	2.11528e-12	4.64748e-11
AT1G60200	3491.37	0.384488	0.0559845	2.12805e-12	4.6699e-11
AT3G15280	29160.9	-0.216473	0.0310892	2.18912e-12	4.79813e-11
AT3G23030	881.021	-0.570997	0.0844907	2.26116e-12	4.95006e-11
AT1G66770	2172.2	-0.563742	0.0833084	2.39306e-12	5.23253e-11
AT3G15790	1010.48	0.553458	0.0818419	2.39674e-12	5.23427e-11
AT4G25500	1245.82	0.586452	0.086906	2.41894e-12	5.27642e-11
AT4G19190	1733.9	0.450766	0.0661506	2.42522e-12	5.27748e-11
AT4G30790	1238.88	-0.482707	0.0710591	2.42523e-12	5.27748e-11
AT5G02880	2887.17	-0.371567	0.0542225	2.4886e-12	5.40892e-11
AT5G08240	1326.29	-0.53675	0.079531	2.73682e-12	5.94133e-11
AT3G57290	2048.15	0.419587	0.0616232	2.7743e-12	6.0155e-11
AT2G37230	406.638	0.860014	0.12961	3.07945e-12	6.6692e-11
AT3G16910	2579.77	-0.366931	0.0537957	3.12491e-12	6.75961e-11
AT5G65100	1392.15	-0.580042	0.0864602	3.15976e-12	6.82688e-11
AT1G01550	2309.2	-0.450009	0.0665189	3.31118e-12	7.14556e-11
AT1G60140	1170.08	-0.52438	0.0779685	3.38377e-12	7.29355e-11
AT4G26110	999.6	0.552773	0.0823584	3.443e-12	7.41242e-11
AT1G50020	1400.89	-0.58117	0.0868385	3.54867e-12	7.62366e-11
AT2G46240	1133.68	0.56657	0.0845341	3.54949e-12	7.62366e-11
AT5G07220	1103.57	-0.561852	0.0838874	3.58225e-12	7.68493e-11
AT3G27020	4103.67	0.296044	0.0433518	4.081e-12	8.74458e-11
AT1G07080	8097.58	-0.308904	0.0456321	4.11546e-12	8.80806e-11
AT2G01100	1989.68	0.467445	0.0695474	4.25783e-12	9.09137e-11
AT2G36640	20094.4	0.25016	0.0365145	4.25411e-12	9.09137e-11
AT3G17860	2057.8	-0.415249	0.0615563	4.27751e-12	9.12268e-11
AT2G32190	620.718	-0.684133	0.10335	4.4682e-12	9.51821e-11
AT5G66730	11543	-0.228897	0.03336	4.48556e-12	9.54402e-11
AT4G27470	801.033	-0.673608	0.101709	4.49677e-12	9.55669e-11
AT2G26740	6797.2	-0.281473	0.0417608	4.93978e-12	1.04859e-10
AT3G51270	1030.96	0.536716	0.080641	5.24095e-12	1.11123e-10
AT2G42790	14418	-0.208413	0.0305729	5.29133e-12	1.1206e-10
AT1G15100	2641.25	-0.416364	0.0620101	5.40446e-12	1.14323e-10
AT1G02400	162.099	-1.38946	0.214107	5.5365e-12	1.1698e-10
AT3G03870	730.81	-0.65168	0.0989363	6.07132e-12	1.28132e-10
AT4G25730	1378.55	0.564621	0.0852751	6.11842e-12	1.28976e-10
AT2G22680	232.83	1.08056	0.166244	6.17359e-12	1.29988e-10
AT3G52250	2114.02	-0.486505	0.0731288	6.20683e-12	1.30537e-10
AT5G48655	2621.07	-0.376415	0.0561277	6.65933e-12	1.39731e-10
AT4G23100	10112.7	-0.251213	0.0373672	6.65611e-12	1.39731e-10
AT5G61380	1676.73	0.44132	0.0661485	6.6755e-12	1.39909e-10
AT5G02750	4497.33	-0.352424	0.0524449	6.6856e-12	1.39959e-10
AT3G25870	4489.55	-0.318327	0.0472413	6.694e-12	1.39974e-10
AT3G02600	1847.58	-0.418021	0.0625889	6.79147e-12	1.41849e-10
AT5G15020	1761.27	-0.440598	0.0661636	7.0992e-12	1.48106e-10
AT2G26980	1472.86	0.454528	0.0683362	7.12284e-12	1.48429e-10
AT3G54470	318.627	1.01274	0.156306	7.25028e-12	1.50912e-10
AT3G47080	3430.24	-0.345217	0.0514192	7.28449e-12	1.51451e-10
AT5G65470	4248.87	-0.320422	0.0476712	7.62067e-12	1.58259e-10
AT3G27360	871.374	-0.648022	0.0988671	7.81041e-12	1.62015e-10
AT2G14878	28654.4	0.230938	0.0340298	8.01327e-12	1.66033e-10
AT1G25310	571.747	-0.796967	0.12271	8.58297e-12	1.77635e-10
AT3G48690	1146.38	0.525067	0.0797584	9.00784e-12	1.86217e-10
AT2G16600	1478.35	0.466605	0.0706114	9.1426e-12	1.88788e-10
AT5G22640	396.881	0.845342	0.130628	9.37406e-12	1.93348e-10
AT5G53260	1621.58	0.500967	0.0760585	9.49112e-12	1.95541e-10
AT5G05230	3627.45	-0.311317	0.0465391	9.95206e-12	2.04805e-10
AT5G64250	2850.54	-0.347755	0.0521772	1.00393e-11	2.06368e-10
AT5G56150	2038.21	-0.411562	0.0621769	1.03779e-11	2.13086e-10
AT5G17850	5693.07	-0.270253	0.0403385	1.09102e-11	2.23763e-10
AT5G67500	2746.35	-0.342143	0.0515416	1.13162e-11	2.31829e-10
AT5G01530	4059.32	0.340853	0.0512496	1.14609e-11	2.3453e-10
AT5G27760	1437	-0.479793	0.0731032	1.15085e-11	2.35238e-10
AT1G77030	430.784	0.84954	0.13187	1.15224e-11	2.35258e-10
AT3G13580	323.741	1.13756	0.178165	1.23778e-11	2.52441e-10
AT3G51810	87192	-0.222618	0.033169	1.24115e-11	2.52844e-10
AT2G37220	4173.19	0.296561	0.044547	1.28563e-11	2.61614e-10
AT5G10980	2837.82	-0.363063	0.0548371	1.2975e-11	2.63734e-10
AT5G47550	3010.07	-0.346926	0.0523971	1.34477e-11	2.73037e-10
AT4G33210	2450.99	-0.381551	0.0578803	1.39223e-11	2.82357e-10
AT4G30780	848.182	-0.674785	0.104592	1.42016e-11	2.87702e-10
AT3G27820	984.339	0.532712	0.0819385	1.48873e-11	3.01256e-10
AT1G75220	6094.31	-0.311363	0.0469806	1.5073e-11	3.04675e-10
AT1G80160	2028.85	-0.392483	0.059693	1.51719e-11	3.06334e-10
AT1G79520	584.959	0.831926	0.129992	1.54401e-11	3.11403e-10
AT1G20980	2015.59	-0.400242	0.0609513	1.54664e-11	3.11589e-10
AT3G59540	603.956	0.80446	0.125685	1.57357e-11	3.16664e-10
AT2G27940	2337.89	-0.386611	0.0588412	1.59152e-11	3.19921e-10
AT4G26150	193.391	1.28044	0.202308	1.61649e-11	3.24583e-10
AT2G28910	5263.47	0.365177	0.0554768	1.63577e-11	3.28091e-10
AT5G42830	90.118	2.02965	0.322394	1.67698e-11	3.35988e-10
AT1G33140	673.952	0.819914	0.128381	1.70821e-11	3.41868e-10
AT3G48000	9130.64	0.221504	0.0332984	1.75032e-11	3.49911e-10
AT5G24490	1314.94	0.546326	0.0845159	1.85919e-11	3.71267e-10
AT2G29340	3125.67	0.374816	0.0571931	1.90449e-11	3.79652e-10
AT2G32150	1388.69	-0.480715	0.0740803	1.90536e-11	3.79652e-10
AT3G06380	3134.47	-0.361053	0.0550573	1.93842e-11	3.85818e-10
AT1G48570	501.083	0.738923	0.115688	1.94207e-11	3.86122e-10
AT5G62300	681.505	0.652728	0.101869	1.99673e-11	3.96556e-10
AT1G78050	123.793	1.68482	0.268405	2.00866e-11	3.9849e-10
AT2G37600	147.567	1.38573	0.220136	2.02017e-11	4.00337e-10
AT1G07830	494.525	0.758778	0.119044	2.03157e-11	4.02157e-10
AT5G64300	1265.78	-0.500002	0.0774354	2.21245e-11	4.37487e-10
AT3G48270	3972.63	-0.304567	0.0463428	2.26289e-11	4.46976e-10
AT1G60730	2937.05	-0.336687	0.0515308	2.37723e-11	4.69051e-10
AT5G48720	622.589	0.760513	0.119759	2.40291e-11	4.73604e-10
AT3G14230	3075.24	0.315275	0.0480837	2.40617e-11	4.73734e-10
AT5G23340	3643.08	-0.31729	0.0484534	2.52904e-11	4.97387e-10
AT1G55730	512.475	-0.701229	0.110382	2.55269e-11	5.01495e-10
AT5G24890	1737.96	-0.45462	0.0704514	2.66313e-11	5.22628e-10
AT3G53740	2091.31	0.403439	0.0622514	2.74194e-11	5.37515e-10
AT1G65980	13012.8	0.258413	0.0393456	2.83619e-11	5.55393e-10
AT1G76180	162.098	1.26689	0.203092	2.97663e-11	5.82268e-10
AT5G54760	1267.87	-0.497981	0.0777304	3.1353e-11	6.12647e-10
AT3G07110	889.319	0.541202	0.0847937	3.18753e-11	6.21516e-10
AT3G45970	1068.51	-0.50635	0.0791545	3.18653e-11	6.21516e-10
AT5G08380	98.0369	1.98319	0.320235	3.20777e-11	6.24795e-10
AT5G07020	618.038	-0.73372	0.116309	3.23586e-11	6.29113e-10
AT4G00040	843.337	0.5757	0.0904324	3.23686e-11	6.29113e-10
AT5G11090	2094.05	-0.429733	0.0667918	3.28956e-11	6.38673e-10
AT1G23820	2072.59	0.403917	0.0626228	3.36098e-11	6.51844e-10
AT2G36000	431.857	0.763786	0.121395	3.42245e-11	6.63058e-10
AT5G06980	574.7	0.696794	0.110432	3.44201e-11	6.6614e-10
AT2G18340	13353.9	-0.250872	0.0383572	3.509e-11	6.78382e-10
AT2G31610	2448.65	0.383307	0.0595057	3.85946e-11	7.45026e-10
AT4G14040	694.926	-0.630295	0.0998258	3.86192e-11	7.45026e-10
AT4G35920	1396.4	-0.457411	0.0715571	3.93711e-11	7.58728e-10
AT5G05860	350.355	0.86452	0.138468	3.9559e-11	7.60921e-10
AT5G44260	1064.56	-0.590942	0.0934545	3.95686e-11	7.60921e-10
AT2G19730	480.092	0.77545	0.123845	4.03057e-11	7.74278e-10
AT5G45900	518.993	-0.723362	0.115398	4.10103e-11	7.86983e-10
AT5G56670	488.047	0.829498	0.132873	4.21001e-11	8.07044e-10
AT2G29380	489.66	0.748423	0.119467	4.2293e-11	8.09888e-10
AT3G11580	484.603	-0.727019	0.116268	4.56166e-11	8.72615e-10
AT4G09320	909.383	0.563037	0.0891353	4.57038e-11	8.73365e-10
AT2G17990	914.613	0.533346	0.0842804	4.6702e-11	8.91504e-10
AT1G22280	1739.99	-0.420244	0.0658912	4.97824e-11	9.49311e-10
AT1G27290	1245.49	-0.502975	0.0794556	5.06923e-11	9.65649e-10
AT3G29670	1097.88	-0.581162	0.092376	5.12714e-11	9.75658e-10
AT1G14960	820.813	-0.549591	0.0873936	5.58403e-11	1.06149e-09
AT2G26310	592.519	-0.642281	0.102853	5.82667e-11	1.10646e-09
AT5G35690	1224.65	-0.513788	0.0816317	6.17155e-11	1.17073e-09
AT1G01240	6829.45	-0.270154	0.0419925	6.44157e-11	1.22068e-09
AT1G12440	5468.58	-0.283889	0.0441505	6.46609e-11	1.22405e-09
AT4G27680	2450.65	-0.383261	0.060279	6.58994e-11	1.2462e-09
AT1G74560	391.304	0.780474	0.126217	6.65094e-11	1.25643e-09
AT4G18700	2096.93	0.419555	0.0662556	6.79851e-11	1.28297e-09
AT1G55850	8696.08	0.244648	0.0379653	6.91211e-11	1.30306e-09
AT4G32910	2081.65	0.394833	0.0622299	6.92283e-11	1.30373e-09
AT3G16720	916.795	-0.566334	0.0907695	7.14846e-11	1.34483e-09
AT1G70420	541.251	-0.758857	0.123121	7.46554e-11	1.40303e-09
AT2G41630	2854.81	-0.335547	0.0527255	7.71769e-11	1.44892e-09
AT1G52300	477.762	0.754297	0.122481	8.0891e-11	1.51708e-09
AT3G48500	786.982	0.600281	0.0967303	8.403e-11	1.57433e-09
AT1G76580	1152.72	-0.486442	0.0777627	8.47849e-11	1.58684e-09
AT3G07780	3198.55	0.451605	0.0719907	8.6764e-11	1.62118e-09
AT3G63500	2860.84	0.339621	0.0535202	8.6798e-11	1.62118e-09
AT1G29760	3242.93	-0.381336	0.0603338	8.9215e-11	1.66462e-09
AT2G21180	1047.6	-0.488917	0.0782941	9.03055e-11	1.68324e-09
AT4G17330	6936.26	-0.271787	0.0426324	9.47721e-11	1.76468e-09
AT5G24350	853.774	-0.657861	0.106804	9.64631e-11	1.79433e-09
AT5G47010	1473.11	-0.416721	0.0664619	1.00815e-10	1.87336e-09
AT4G39780	31.2754	4.36436	0.708791	1.07677e-10	1.99883e-09
AT3G01120	2631.99	-0.359318	0.0570774	1.09952e-10	2.03899e-09
AT1G48410	2230.04	-0.368688	0.0587186	1.17974e-10	2.18553e-09
AT2G17840	9626.4	-0.20918	0.0327773	1.18179e-10	2.18709e-09
AT4G29410	289.534	0.959028	0.158404	1.1854e-10	2.19154e-09
AT5G65890	1927.21	0.382911	0.0611098	1.20633e-10	2.22798e-09
AT2G24200	2582.54	0.376295	0.0600226	1.21917e-10	2.24941e-09
AT3G19820	77.3071	2.27872	0.38123	1.23247e-10	2.27164e-09
AT2G37640	60.2012	2.25666	0.377829	1.30932e-10	2.41084e-09
AT4G28260	6018.68	-0.267147	0.042225	1.34514e-10	2.47429e-09
AT3G07700	3455.13	-0.311486	0.0494944	1.36287e-10	2.50437e-09
AT1G77000	5507.09	-0.285369	0.0453661	1.37933e-10	2.53207e-09
AT1G08650	415.236	0.936959	0.155436	1.38538e-10	2.54061e-09
AT4G30920	726.555	0.60119	0.0982921	1.467e-10	2.68758e-09
AT3G08520	1023.31	0.622649	0.102011	1.52319e-10	2.78772e-09
AT3G44310	2700.45	0.3896	0.0625996	1.54794e-10	2.83016e-09
AT1G03380	1887.99	-0.373671	0.0599917	1.57555e-10	2.87775e-09
AT1G69540	1299.05	-0.465624	0.0755245	1.61636e-10	2.94934e-09
AT3G45770	1361.12	0.5015	0.081644	1.67746e-10	3.05775e-09
AT5G13650	1480.21	0.417086	0.0673693	1.68135e-10	3.06178e-09
AT3G07090	3147.53	-0.344151	0.0551886	1.69398e-10	3.08168e-09
AT1G67090	395.079	0.864549	0.143881	1.69777e-10	3.0855e-09
AT1G60550	202.172	1.10838	0.185816	1.77753e-10	3.22723e-09
AT1G75810	2301.66	-0.401991	0.0649611	1.79999e-10	3.26475e-09
AT1G04850	992.843	0.540015	0.088355	1.81501e-10	3.28872e-09
AT5G03180	7296.29	-0.285844	0.045618	1.83018e-10	3.3129e-09
AT5G18630	1990.75	-0.459269	0.0747272	1.88641e-10	3.41129e-09
AT5G27840	1445.77	-0.445194	0.0723754	1.9085e-10	3.4478e-09
AT3G14075	1081.99	-0.487434	0.0796473	1.9884e-10	3.58859e-09
AT1G63940	226.46	1.00842	0.169188	1.99198e-10	3.59149e-09
AT3G15530	138.78	1.33121	0.22522	2.23471e-10	4.02514e-09
AT4G39420	1286.38	-0.508739	0.0835718	2.30476e-10	4.1472e-09
AT5G02450	353.929	0.955074	0.160993	2.46365e-10	4.42874e-09
AT1G07250	1089.66	0.485139	0.0796843	2.49389e-10	4.47866e-09
AT4G31510	2037.71	-0.387313	0.0631151	2.63908e-10	4.73474e-09
AT1G07930	2355.58	0.401159	0.0654516	2.6869e-10	4.81577e-09
AT4G32480	468.597	0.744564	0.124832	2.7493e-10	4.92276e-09
AT5G19520	28.963	4.04374	0.6768	2.78943e-10	4.98971e-09
AT5G24770	30.4477	3.53197	0.596007	2.84864e-10	5.09061e-09
AT2G42000	40650.2	-0.192285	0.0307575	2.92014e-10	5.21326e-09
ATCG00130	42.4908	-3.02286	0.520169	2.94913e-10	5.25986e-09
AT5G66110	4275.52	-0.275043	0.0443818	2.96547e-10	5.28382e-09
AT2G32120	10942.8	0.232294	0.0371586	3.04426e-10	5.4189e-09
AT3G17520	154388	-0.197924	0.0316386	3.16635e-10	5.63071e-09
AT5G59960	778.232	-0.57589	0.0960034	3.26006e-10	5.78605e-09
AT2G42070	210.301	1.08979	0.18564	3.25859e-10	5.78605e-09
AT2G37860	198.43	1.09724	0.187236	3.43519e-10	6.09094e-09
AT1G50010	1142.65	-0.452917	0.0748354	3.52434e-10	6.24293e-09
AT4G30720	589.333	0.630905	0.105792	3.55453e-10	6.29027e-09
AT1G30810	1324.21	-0.442787	0.0732126	3.58314e-10	6.33474e-09
AT1G79000	1653.64	-0.440026	0.0726763	3.58872e-10	6.33844e-09
AT2G30040	307.79	-0.942986	0.160625	3.62645e-10	6.39887e-09
AT3G62290	4796.94	0.354698	0.058062	3.69063e-10	6.50581e-09
AT3G27350	1087.43	-0.486188	0.08075	3.70203e-10	6.51959e-09
AT3G22500	144992	-0.168586	0.0270745	3.71658e-10	6.53888e-09
AT4G10020	4249.24	-0.318675	0.0521427	3.80834e-10	6.69386e-09
AT1G36730	8324.75	0.218972	0.0353454	3.81673e-10	6.70212e-09
AT4G15550	479.037	0.692783	0.116942	3.87533e-10	6.79845e-09
AT2G45210	920.056	-0.560668	0.0939075	3.99511e-10	7.00183e-09
AT2G19320	3790.11	-0.279825	0.0455282	4.01723e-10	7.03382e-09
AT2G40840	385.894	0.802887	0.136577	4.15033e-10	7.25989e-09
AT3G59670	112.329	1.65514	0.285982	4.21306e-10	7.36253e-09
AT1G77760	494.019	0.887844	0.151623	4.33262e-10	7.5642e-09
AT2G01820	1578.18	-0.420412	0.0696357	4.36869e-10	7.61987e-09
AT3G18980	867.553	0.543051	0.0910536	4.41405e-10	7.6916e-09
AT5G64660	316.013	-0.903839	0.15471	4.42083e-10	7.69606e-09
AT2G27230	376.076	0.778737	0.132601	4.47955e-10	7.79081e-09
AT1G54710	2153.89	-0.415675	0.0689091	4.4914e-10	7.80397e-09
AT2G25430	370.311	0.801808	0.136786	4.61106e-10	8.00424e-09
AT3G17465	613.095	0.651101	0.110222	4.65261e-10	8.06867e-09
AT2G11910	614.615	0.594139	0.100197	4.71847e-10	8.17508e-09
AT1G71250	149.583	1.25082	0.216151	4.77577e-10	8.26649e-09
AT3G16050	435.664	0.764759	0.130505	4.94277e-10	8.54743e-09
AT3G03920	2157.03	0.367518	0.0607335	5.00205e-10	8.64172e-09
AT5G67300	2720.69	-0.373601	0.0618404	5.08912e-10	8.78381e-09
AT1G80780	2861.28	0.347314	0.0573101	5.11829e-10	8.82578e-09
AT4G14360	1165.97	-0.463528	0.0774635	5.13194e-10	8.84093e-09
AT1G13340	1769.56	0.447004	0.0746512	5.35623e-10	9.21859e-09
AT4G08180	1965	-0.378108	0.0627076	5.39124e-10	9.27009e-09
AT3G05510	3245.08	-0.390748	0.0649531	5.59442e-10	9.61036e-09
AT2G35820	1291.16	0.480659	0.0806688	5.60828e-10	9.62507e-09
AT4G25690	2637.27	-0.314239	0.0517948	5.63835e-10	9.66756e-09
AT5G20000	2004.18	-0.396457	0.0659865	5.68641e-10	9.74078e-09
AT1G80490	2615.81	-0.328484	0.054339	6.06815e-10	1.03849e-08
AT5G53800	1050.57	0.544935	0.0922587	6.21008e-10	1.06178e-08
AT5G67360	5123.56	0.288827	0.0475839	6.50966e-10	1.11196e-08
AT1G43710	2937.26	0.303073	0.0500654	6.52239e-10	1.11309e-08
AT5G66780	50608.4	-0.154406	0.0251119	6.67733e-10	1.13846e-08
AT5G13750	1004.99	-0.582186	0.0992111	7.0899e-10	1.20767e-08
AT1G53760	1097.28	-0.459223	0.0774325	7.20185e-10	1.22559e-08
AT4G21750	1587.27	-0.397169	0.0665899	7.35076e-10	1.24977e-08
AT1G24600	691.922	-0.590778	0.100896	7.44702e-10	1.26495e-08
AT1G07615	666.574	0.660999	0.11353	7.56814e-10	1.28432e-08
AT5G45720	1100.54	-0.48685	0.0825212	7.88704e-10	1.3372e-08
AT1G72100	84016	-0.177701	0.0291256	7.91761e-10	1.34042e-08
AT5G67570	1115.32	0.52865	0.0899871	7.9208e-10	1.34042e-08
AT5G13810	1347.86	-0.456845	0.0774376	8.7075e-10	1.47218e-08
AT2G17450	1656.13	-0.404445	0.0681795	8.81542e-10	1.48905e-08
AT2G43580	1268.32	-0.596016	0.102345	8.91619e-10	1.50467e-08
AT5G25520	1436.44	-0.460395	0.078079	8.9354e-10	1.50651e-08
AT1G03600	2835.6	-0.301614	0.0502532	8.94525e-10	1.50678e-08
AT5G64840	3868.54	0.33833	0.0566933	9.52996e-10	1.60378e-08
AT5G05800	1018.93	0.481277	0.0819841	9.61227e-10	1.61614e-08
AT4G11820	1683.76	-0.382167	0.064566	9.9013e-10	1.6632e-08
AT4G35070	1109.35	-0.451935	0.0769069	1.01907e-09	1.71024e-08
AT3G15290	1869.9	0.386083	0.0652	1.02334e-09	1.71581e-08
AT5G38200	397.19	-0.840474	0.146978	1.02612e-09	1.7189e-08
AT1G80790	390.043	0.885334	0.155238	1.03354e-09	1.72973e-08
AT5G65310	102.829	1.65129	0.293565	1.0683e-09	1.78625e-08
AT4G00450	1355.58	-0.442161	0.0753742	1.10916e-09	1.85287e-08
AT4G35850	242.905	0.954644	0.168171	1.12217e-09	1.8729e-08
AT4G18280	3722.46	-0.299894	0.050282	1.1312e-09	1.88623e-08
AT1G33120	264.53	0.908841	0.159892	1.13831e-09	1.89634e-08
AT4G32420	357.111	0.758537	0.132609	1.15721e-09	1.92607e-08
AT1G62422	1164.79	-0.431756	0.0735813	1.16082e-09	1.93032e-08
AT1G10070	1238.08	-0.447388	0.0765666	1.23765e-09	2.0562e-08
AT3G30390	2429.48	-0.388114	0.0659373	1.25363e-09	2.08084e-08
AT1G29400	2399.3	-0.320029	0.0540061	1.25746e-09	2.0853e-08
AT2G30060	908.132	-0.492139	0.0847118	1.3131e-09	2.17558e-08
AT1G44810	1364.43	0.414892	0.0708164	1.32785e-09	2.19802e-08
AT2G39460	1498.99	0.445685	0.0764295	1.38245e-09	2.28632e-08
AT3G24650	3237.29	-0.350207	0.0594284	1.40399e-09	2.31984e-08
AT5G50360	4827.34	-0.279896	0.0470964	1.40805e-09	2.32443e-08
AT2G02120	45195.3	-0.185693	0.0309519	1.41793e-09	2.33862e-08
AT5G62520	1029.63	-0.538682	0.0934431	1.45136e-09	2.39159e-08
AT3G22480	373.85	0.809309	0.142832	1.47372e-09	2.42624e-08
AT3G48580	2208	-0.364104	0.0619829	1.48614e-09	2.44447e-08
AT3G61530	1124.65	0.481571	0.0831106	1.50449e-09	2.47242e-08
AT5G67240	486.376	0.685571	0.120316	1.51754e-09	2.49161e-08
AT1G78150	936.312	0.501543	0.0867813	1.54138e-09	2.52847e-08
AT4G08460	1759.93	0.439326	0.0755718	1.57286e-09	2.57779e-08
AT5G57120	754.22	0.550108	0.0957012	1.58185e-09	2.59019e-08
AT4G16210	2778.07	-0.335143	0.0569476	1.58547e-09	2.59379e-08
AT5G50310	865.483	0.513096	0.0889972	1.61074e-09	2.63275e-08
AT1G68250	426915	0.181695	0.0303658	1.63197e-09	2.66506e-08
AT3G08943	718.001	0.566566	0.098826	1.63751e-09	2.6717e-08
AT2G34380	785.835	-0.532825	0.0927385	1.65977e-09	2.7056e-08
AT1G53720	416.722	0.699036	0.123153	1.6649e-09	2.71154e-08
ATCG01100	55.5229	-2.22441	0.402392	1.79678e-09	2.9237e-08
AT1G03890	17893.3	-0.276313	0.0468144	1.81805e-09	2.95567e-08
AT3G14590	3356.33	-0.320124	0.0545642	1.85196e-09	3.00812e-08
AT1G77770	610.583	-0.645258	0.113887	1.93975e-09	3.1479e-08
AT4G11240	1316.54	0.452468	0.0784389	1.95104e-09	3.1634e-08
AT3G09350	4491.97	-0.287667	0.0488992	1.97082e-09	3.19262e-08
AT1G35190	2349.3	-0.336916	0.0576543	1.99839e-09	3.2344e-08
AT2G22400	1007.59	0.483208	0.0840927	2.0031e-09	3.23915e-08
AT4G26620	791.484	0.504489	0.0880217	2.02307e-09	3.26854e-08
AT5G52580	1812.14	-0.394399	0.0679848	2.02541e-09	3.26942e-08
AT5G08420	1150.35	0.463992	0.0806509	2.07724e-09	3.34904e-08
AT2G44310	6476.59	-0.253311	0.043007	2.07842e-09	3.34904e-08
AT5G53850	1446.55	0.431259	0.0747116	2.09214e-09	3.36616e-08
AT4G32300	3359.02	-0.35098	0.0602295	2.09275e-09	3.36616e-08
AT5G43770	10337.6	-0.218667	0.0369874	2.11635e-09	3.40112e-08
AT1G44100	501.685	-0.675369	0.119871	2.15944e-09	3.46729e-08
AT1G09590	375.875	0.827915	0.148278	2.23082e-09	3.57876e-08
AT3G07650	451.691	-0.696222	0.123773	2.2387e-09	3.58823e-08
AT1G74260	1516.07	0.416205	0.0721547	2.24545e-09	3.59589e-08
AT3G04360	3183.69	-0.327214	0.0561321	2.26073e-09	3.61716e-08
AT3G16310	694.551	0.556932	0.0980847	2.32857e-09	3.72244e-08
AT5G47720	3294.73	0.305596	0.0523387	2.44656e-09	3.90763e-08
AT4G04340	1939.09	-0.363295	0.0627327	2.4528e-09	3.91416e-08
AT5G64230	1484.64	-0.424663	0.0739523	2.49453e-09	3.97725e-08
AT5G01020	1159.63	0.464326	0.0811859	2.50759e-09	3.99457e-08
AT3G29370	93.9618	-1.70314	0.312322	2.5334e-09	4.03217e-08
AT1G21790	1485.27	-0.393003	0.0681827	2.54116e-09	4.04098e-08
AT5G52310	1978.12	-0.395113	0.0685788	2.54946e-09	4.04795e-08
AT5G58040	5083.82	0.270624	0.0462327	2.55095e-09	4.04795e-08
AT2G40650	1163.3	0.515169	0.0906249	2.55222e-09	4.04795e-08
ATMG00640	574.743	0.777706	0.13971	2.6623e-09	4.21886e-08
AT1G65660	2706.88	0.300026	0.051519	2.67548e-09	4.23606e-08
AT3G60030	1982.35	-0.390555	0.0680191	2.84365e-09	4.4984e-08
AT5G39570	521.524	0.642654	0.114753	2.92303e-09	4.61996e-08
AT5G20720	2855.38	0.300097	0.0516837	2.98712e-09	4.71716e-08
AT1G27752	832.425	0.512952	0.0906378	3.00318e-09	4.73841e-08
AT1G28360	3241.02	-0.30635	0.0528581	3.05471e-09	4.81553e-08
AT2G28490	85654.5	-0.15583	0.0267092	3.08086e-09	4.85256e-08
AT5G45775	319.02	0.869616	0.157571	3.08521e-09	4.85521e-08
AT4G19960	1695.42	0.409838	0.0716767	3.14425e-09	4.94383e-08
AT3G54050	873.58	0.527997	0.0936227	3.19884e-09	5.02533e-08
AT3G23090	450.881	-0.697981	0.125623	3.2477e-09	5.09769e-08
AT3G18190	1236.35	0.426726	0.0749278	3.33503e-09	5.23024e-08
AT3G56090	480.996	-0.783395	0.141816	3.35794e-09	5.26164e-08
AT2G36770	1745.98	-0.454029	0.0800455	3.4378e-09	5.38214e-08
AT2G25980	100.505	1.58149	0.291694	3.45921e-09	5.41101e-08
AT3G62690	696.855	-0.541881	0.0965429	3.5427e-09	5.53683e-08
AT2G14520	5704.45	-0.288159	0.0498723	3.5845e-09	5.59735e-08
AT4G16250	3254.65	-0.35565	0.06207	3.60288e-09	5.62124e-08
AT4G30930	317.843	0.895699	0.163382	3.60808e-09	5.62452e-08
AT2G16500	1245.66	-0.501488	0.089195	3.85726e-09	6.00782e-08
AT1G29680	12911	-0.203415	0.0349242	4.06735e-09	6.32961e-08
AT3G57890	1506.21	-0.380937	0.0669492	4.08441e-09	6.35073e-08
AT1G71960	314.912	0.826745	0.151002	4.25364e-09	6.60822e-08
AT3G62130	1251.17	0.432711	0.0766127	4.27106e-09	6.62961e-08
AT5G52300	34299.2	-0.205654	0.0358277	4.32974e-09	6.71497e-08
AT3G52140	3885.51	0.265779	0.0461105	4.39638e-09	6.81252e-08
AT3G27060	240.17	0.921164	0.16922	4.4084e-09	6.82533e-08
AT4G14880	4782.17	-0.261519	0.045352	4.42012e-09	6.83765e-08
AT3G15850	2046.09	-0.328438	0.0574731	4.46476e-09	6.90084e-08
AT3G08850	3404.31	-0.28798	0.0501576	4.57385e-09	7.06345e-08
AT5G05680	489.813	0.643328	0.11652	4.5979e-09	7.09457e-08
AT5G14320	622.234	0.570238	0.102717	4.6547e-09	7.17612e-08
AT3G06430	536.732	0.654978	0.118902	4.78988e-09	7.37828e-08
AT5G56260	422.173	0.682511	0.12419	4.7952e-09	7.38022e-08
AT1G14200	8387.42	0.218305	0.0377856	4.96727e-09	7.6386e-08
AT3G52060	1713.5	-0.371089	0.0655276	4.99802e-09	7.67939e-08
AT4G38580	1938.25	-0.355271	0.0626314	5.06533e-09	7.77625e-08
AT4G26740	24124.7	-0.208056	0.0362662	5.10544e-09	7.83122e-08
AT4G23990	2215.35	-0.381472	0.0674881	5.11024e-09	7.83197e-08
AT3G30460	686.828	-0.560753	0.101305	5.12117e-09	7.84212e-08
AT5G62620	2367.42	-0.332062	0.0584321	5.25951e-09	8.04719e-08
AT4G17520	757.619	0.529033	0.095286	5.31303e-09	8.12224e-08
AT3G23670	158.372	-1.08079	0.20099	5.5006e-09	8.40193e-08
AT5G52450	178.408	1.0798	0.200938	5.62756e-09	8.58864e-08
AT3G09545	218.119	-1.05958	0.197174	5.67657e-09	8.65617e-08
AT4G38380	2376.55	-0.3488	0.0617098	5.8714e-09	8.94578e-08
AT5G62460	1340.72	-0.434473	0.0775919	5.89808e-09	8.9789e-08
AT1G29930	26.9948	4.07629	0.753387	6.02531e-09	9.15726e-08
AT2G30500	1309.31	0.39695	0.070693	6.02095e-09	9.15726e-08
AT2G46280	2448.72	0.336455	0.0594798	6.11653e-09	9.28814e-08
AT3G46620	1023.22	-0.530898	0.0961092	6.12486e-09	9.29304e-08
AT5G35200	2327.56	-0.366482	0.0651118	6.27523e-09	9.51325e-08
AT5G61150	1093.95	0.474762	0.0855256	6.35107e-09	9.62021e-08
AT4G37790	480.783	-0.634448	0.116057	6.36334e-09	9.63077e-08
AT5G58350	1321.44	0.43249	0.0776197	6.65282e-09	1.00605e-07
AT1G34030	757.267	0.513445	0.0930731	6.77893e-09	1.02427e-07
AT5G10000	1107.49	-0.512461	0.0929786	6.81766e-09	1.02927e-07
AT5G39850	1108.15	0.432566	0.0777489	6.97311e-09	1.05186e-07
AT5G01590	106.348	1.34096	0.252614	7.03732e-09	1.06067e-07
AT5G62090	1138.5	-0.415759	0.074622	7.06148e-09	1.06343e-07
AT3G54720	811.11	0.591223	0.108164	7.12449e-09	1.07203e-07
AT1G71130	1359.21	-0.436316	0.078579	7.23446e-09	1.08768e-07
AT1G64710	3294.77	-0.322888	0.057369	7.33297e-09	1.10158e-07
AT2G04890	1772.65	0.348671	0.0621019	7.42205e-09	1.11404e-07
AT3G62590	692.074	-0.582784	0.106794	7.5557e-09	1.13317e-07
AT3G12560	572.891	-0.559364	0.102496	7.99108e-09	1.19748e-07
AT4G09730	784.306	0.529567	0.0967327	8.156e-09	1.22118e-07
AT1G73920	789.326	-0.495224	0.090172	8.1708e-09	1.22239e-07
AT3G16080	119.041	1.27406	0.241419	8.38442e-09	1.25332e-07
AT4G23060	393.161	0.740334	0.137786	8.47971e-09	1.26653e-07
AT5G66460	120.871	1.23322	0.233639	8.61423e-09	1.28556e-07
AT4G34310	1000.78	-0.506293	0.0924772	8.63412e-09	1.28747e-07
AT1G55310	2567.54	0.292301	0.0519291	8.73822e-09	1.30193e-07
AT1G06410	1310.13	-0.455481	0.0827766	8.99027e-09	1.33839e-07
AT3G10250	1480.65	-0.373826	0.0672717	9.05132e-09	1.34637e-07
AT1G48840	6130.62	-0.243226	0.0430041	9.10491e-09	1.35324e-07
AT1G61580	195.71	1.07161	0.203043	9.38878e-09	1.39429e-07
AT1G33520	1710.32	0.460687	0.0839194	9.53108e-09	1.41427e-07
AT4G24690	17143.8	-0.18672	0.0328591	9.71321e-09	1.44012e-07
AT5G18250	505.551	-0.722071	0.134854	9.73695e-09	1.44246e-07
AT1G72090	367.675	0.803508	0.150794	9.78326e-09	1.44815e-07
AT1G34370	11395.2	-0.241344	0.0427703	9.89023e-09	1.46279e-07
AT5G64680	1046.86	0.440445	0.0801353	9.95005e-09	1.47044e-07
AT1G07530	7745.18	-0.200145	0.0353678	1.05643e-08	1.55863e-07
AT1G19730	978.711	-0.492525	0.0904582	1.05686e-08	1.55863e-07
AT4G15530	4710.04	-0.249838	0.0444014	1.05725e-08	1.55863e-07
AT4G30840	196.968	1.12397	0.214205	1.06107e-08	1.56299e-07
AT4G05390	481.373	0.658985	0.122824	1.06299e-08	1.56456e-07
AT3G01790	322.232	0.844124	0.159194	1.07879e-08	1.58653e-07
AT1G77800	3622.73	-0.320429	0.0575668	1.09836e-08	1.61401e-07
AT4G22590	612.446	-0.634867	0.118296	1.10768e-08	1.62639e-07
AT5G48760	684.409	0.537804	0.0993972	1.13234e-08	1.66125e-07
AT1G16180	3323	-0.315831	0.0568001	1.15296e-08	1.69015e-07
AT4G24990	1730.15	-0.424323	0.0774315	1.15474e-08	1.69139e-07
AT4G17170	3364.74	-0.273287	0.0489071	1.19613e-08	1.75061e-07
AT5G15330	832.898	-0.470962	0.0866	1.20155e-08	1.75712e-07
ATCG00480	69.5566	-1.96656	0.380454	1.20305e-08	1.7579e-07
AT2G39980	1523.09	0.398237	0.0725133	1.20557e-08	1.76016e-07
AT5G56210	1629.47	-0.39163	0.0713037	1.21914e-08	1.77856e-07
AT5G54730	1188.85	-0.447645	0.0821178	1.22691e-08	1.78846e-07
AT3G13080	3407.69	-0.332184	0.0601609	1.33661e-08	1.94681e-07
AT3G27850	619.067	0.597913	0.111803	1.34258e-08	1.95393e-07
AT2G35780	87.5262	1.4399	0.278324	1.37255e-08	1.99596e-07
ATCG00660	50.8324	-2.21264	0.430061	1.387e-08	2.01536e-07
AT5G03795	2030.4	-0.34309	0.0622993	1.39146e-08	2.02023e-07
AT1G68070	2002.26	-0.326586	0.0592009	1.40822e-08	2.04293e-07
AT3G23240	35.338	2.7333	0.529088	1.41003e-08	2.04392e-07
AT4G14320	1144.85	0.430161	0.0790661	1.41438e-08	2.0486e-07
AT4G17560	132.209	1.24409	0.240113	1.4411e-08	2.08565e-07
AT1G16840	3102.43	-0.282495	0.050924	1.44779e-08	2.09365e-07
AT1G44770	1957.73	-0.350417	0.0637948	1.45681e-08	2.10502e-07
AT4G28510	2038.1	0.344921	0.0627466	1.46817e-08	2.11976e-07
AT4G19410	652.586	-0.577092	0.108086	1.48313e-08	2.13966e-07
AT5G11740	502.348	-0.62568	0.117845	1.53801e-08	2.21707e-07
AT1G57720	2279	0.367949	0.067302	1.56536e-08	2.25471e-07
AT2G39420	92.1462	1.65382	0.322271	1.58626e-08	2.283e-07
AT5G02580	1318.19	-0.41732	0.0769819	1.63693e-08	2.35407e-07
AT1G58030	1649.5	0.388985	0.0715009	1.68567e-08	2.42225e-07
AT5G54000	7423.74	-0.23064	0.0415244	1.70267e-08	2.44474e-07
AT3G19190	712.346	-0.687099	0.130449	1.71446e-08	2.45974e-07
AT4G36210	7253.52	-0.205773	0.0367149	1.73094e-08	2.48142e-07
AT4G29060	656.715	0.540473	0.101441	1.76297e-08	2.52536e-07
AT5G01670	123385	-0.171459	0.03228	1.7955e-08	2.56992e-07
AT1G04870	422.764	0.638786	0.121092	1.81099e-08	2.59006e-07
AT5G45340	52.2613	-1.91615	0.375605	1.83791e-08	2.62649e-07
AT1G11910	19084.5	-0.180389	0.0324106	1.84613e-08	2.63617e-07
AT1G09010	947.149	0.455186	0.0847437	1.86526e-08	2.66139e-07
AT2G25770	305.5	-0.821626	0.157949	1.87025e-08	2.66643e-07
AT4G34100	7400.13	-0.196353	0.03582	1.872e-08	2.66683e-07
AT5G55190	1737.47	0.396623	0.0733259	1.92678e-08	2.74272e-07
AT2G23450	1008.89	-0.454666	0.0847753	1.9445e-08	2.76578e-07
AT5G58020	3073.87	-0.292933	0.0533664	1.99171e-08	2.83072e-07
AT5G27030	527.851	-0.582799	0.110353	1.99694e-08	2.83594e-07
AT1G02050	464.165	0.645475	0.123045	2.07866e-08	2.94969e-07
AT1G03080	242.143	0.851998	0.164621	2.09006e-08	2.96355e-07
AT1G17110	1483.25	-0.375724	0.0695031	2.11698e-08	2.99939e-07
AT2G28130	753.217	-0.511578	0.0963435	2.14273e-08	3.03351e-07
AT1G25422	949.758	0.466537	0.0873575	2.14984e-08	3.04104e-07
AT3G57120	742.65	-0.51435	0.0969748	2.15139e-08	3.04104e-07
AT3G19970	708.285	-0.523161	0.0987416	2.17454e-08	3.07137e-07
AT5G19860	1684.56	-0.419646	0.0782076	2.19976e-08	3.10457e-07
AT1G73940	301.293	0.797327	0.154052	2.2438e-08	3.16183e-07
AT2G41650	110.448	1.34049	0.263452	2.24292e-08	3.16183e-07
AT1G79880	923.845	0.46838	0.0878812	2.24602e-08	3.16251e-07
AT1G61620	2469.54	0.305248	0.0560035	2.26934e-08	3.19287e-07
AT4G08290	1050.34	-0.485196	0.0914704	2.40177e-08	3.37659e-07
AT5G62740	1290.02	-0.457535	0.0859832	2.44133e-08	3.42955e-07
AT1G48660	545.472	0.653248	0.125374	2.45689e-08	3.44874e-07
AT2G04350	4579.77	-0.22697	0.0413108	2.47116e-08	3.4661e-07
AT4G34910	872.107	0.497453	0.0940061	2.49658e-08	3.49906e-07
AT5G17310	2301.75	-0.322894	0.0595889	2.4987e-08	3.49933e-07
AT1G08820	529.316	0.614906	0.1178	2.60608e-08	3.6469e-07
AT4G37070	294.484	0.75922	0.147267	2.67256e-08	3.73706e-07
AT1G66730	260.161	-0.896998	0.175493	2.73764e-08	3.82513e-07
ATMG00160	327.768	0.888737	0.17398	2.78202e-08	3.88415e-07
AT2G43650	1122.91	0.399251	0.0747627	2.78676e-08	3.88779e-07
AT2G29080	1023.39	-0.437819	0.082453	2.79919e-08	3.90213e-07
AT1G63820	434.614	-0.661425	0.127711	2.80641e-08	3.9092e-07
AT1G80180	3589.53	0.304762	0.0563471	2.90552e-08	4.04417e-07
AT5G35660	170074	-0.37944	0.0708978	2.98342e-08	4.14942e-07
AT2G34590	205.882	0.946397	0.186339	3.05164e-08	4.24106e-07
AT3G61780	396.413	0.758085	0.148053	3.22153e-08	4.47278e-07
AT4G12600	343.558	0.689594	0.133999	3.22329e-08	4.47278e-07
AT1G70590	2592.63	-0.292948	0.0543487	3.33827e-08	4.6288e-07
AT4G13030	1807.64	-0.319314	0.0594916	3.36407e-08	4.66101e-07
AT5G20280	2425.72	-0.330223	0.0616354	3.41058e-08	4.72186e-07
AT3G03440	2132.81	-0.384724	0.072423	3.4312e-08	4.7468e-07
AT1G71140	1734.29	-0.353384	0.0662342	3.46721e-08	4.79297e-07
AT2G21170	630.187	0.602969	0.116653	3.47712e-08	4.80302e-07
AT3G47070	731.704	-0.509325	0.0975824	3.4887e-08	4.81536e-07
AT5G20790	1217.08	-0.433428	0.0822869	3.57022e-08	4.92414e-07
AT2G41560	77.4505	1.62045	0.325534	3.57699e-08	4.92974e-07
AT1G03360	146.137	1.12336	0.223776	3.60317e-08	4.96207e-07
AT4G29160	2608.78	-0.30674	0.0572724	3.72786e-08	5.1299e-07
AT1G15750	2634.12	-0.37981	0.0717476	3.86812e-08	5.31888e-07
AT5G54165	1017.27	-0.424173	0.0807658	4.00757e-08	5.50647e-07
AT4G35870	281.773	-0.749783	0.147721	4.09518e-08	5.62261e-07
AT3G04120	740.923	0.47942	0.0920888	4.24114e-08	5.8178e-07
AT3G23340	2412.08	-0.344809	0.0650001	4.24375e-08	5.8178e-07
AT5G01750	2317.92	-0.331185	0.0623439	4.30642e-08	5.89928e-07
AT5G63160	244.875	-0.802442	0.159069	4.34263e-08	5.9444e-07
AT2G29310	507.513	0.585165	0.113915	4.37393e-08	5.98275e-07
AT3G20250	8145.78	-0.209463	0.0387627	4.39422e-08	6.00598e-07
AT4G00660	513.794	-0.560498	0.108989	4.46121e-08	6.09297e-07
AT3G22380	3704.34	-0.26197	0.0488485	4.46801e-08	6.09768e-07
AT1G26580	1768.47	0.332015	0.0625737	4.52677e-08	6.17323e-07
AT1G15670	1487.08	0.406254	0.0774753	4.60866e-08	6.2755e-07
AT4G38440	1821.57	0.322475	0.0607444	4.60643e-08	6.2755e-07
AT5G42350	185.603	-0.923323	0.184526	4.61827e-08	6.28389e-07
AT4G16310	382.942	-0.704989	0.13914	4.69249e-08	6.3801e-07
AT2G36460	9232.87	0.214665	0.0397833	4.72442e-08	6.41872e-07
AT1G01180	628.702	-0.52808	0.10265	4.75694e-08	6.45808e-07
AT5G02910	514.062	-0.564526	0.110114	4.79447e-08	6.50417e-07
AT4G08170	1716.48	-0.372064	0.0707414	4.81104e-08	6.5218e-07
AT2G25320	791.33	-0.463929	0.0894212	4.81659e-08	6.52446e-07
AT1G67810	3381.99	-0.281564	0.0528193	4.84864e-08	6.56298e-07
AT1G02850	7597.76	-0.213068	0.0395859	4.86734e-08	6.5834e-07
AT5G65760	730.959	0.534899	0.103967	4.87624e-08	6.58564e-07
AT3G02740	2735.64	-0.30454	0.0573983	4.87532e-08	6.58564e-07
AT5G46580	310.947	0.747001	0.148114	4.92339e-08	6.64439e-07
AT1G16730	24670.2	-0.182343	0.0337754	4.99558e-08	6.73682e-07
AT2G23980	1981.48	-0.338353	0.0641221	5.01655e-08	6.76009e-07
AT2G27470	163.613	1.05781	0.213113	5.06428e-08	6.81934e-07
AT5G03610	128.408	-1.20405	0.243917	5.09269e-08	6.85253e-07
AT4G16520	3007.29	-0.261803	0.0490781	5.22394e-08	7.02394e-07
AT1G31810	1815.19	-0.404914	0.0776305	5.26228e-08	7.07027e-07
AT3G61790	1213.46	-0.421675	0.0811541	5.53548e-08	7.43184e-07
AT2G21160	284.868	0.778689	0.155396	5.56665e-08	7.46818e-07
AT5G43600	1861.07	-0.358712	0.0684636	5.71945e-08	7.66752e-07
AT1G21580	2024.12	-0.313629	0.0594948	5.82666e-08	7.80549e-07
AT4G21580	5611.24	-0.241693	0.0455054	6.12057e-08	8.19318e-07
AT5G24380	380.173	0.715483	0.142727	6.1446e-08	8.2193e-07
AT3G62240	1015.97	-0.419283	0.0810196	6.18101e-08	8.26194e-07
AT3G52880	58.1306	1.77699	0.365205	6.24434e-08	8.34046e-07
ATCG00680	52.1538	-1.89117	0.389428	6.25043e-08	8.34246e-07
AT2G18915	2417.62	-0.336217	0.0641834	6.31317e-08	8.42003e-07
AT4G22240	2526.53	-0.311643	0.0592734	6.33507e-08	8.44305e-07
AT2G37200	1009.97	0.43345	0.0840046	6.44764e-08	8.58678e-07
AT3G56150	4340.66	0.234033	0.044036	6.5511e-08	8.71819e-07
AT5G15550	636.078	0.520587	0.102316	6.84114e-08	9.09751e-07
AT1G20100	3774.13	-0.301286	0.0573824	6.98244e-08	9.27864e-07
AT5G28500	90.0776	1.36034	0.279709	7.07013e-08	9.38831e-07
AT1G51710	2041.13	-0.311763	0.059544	7.1111e-08	9.43583e-07
AT2G05100	14.6695	7.60651	2.66566	7.29518e-08	9.67303e-07
AT1G75330	1089.21	0.422849	0.0822439	7.37179e-08	9.76748e-07
AT5G59910	2906.58	0.320389	0.061321	7.38044e-08	9.77183e-07
AT3G06650	85.8027	1.37697	0.28382	7.39876e-08	9.78896e-07
AT5G24600	220.344	-0.822236	0.166548	7.41677e-08	9.80566e-07
AT3G20050	1534.22	0.341859	0.0656448	7.46346e-08	9.86023e-07
AT5G03300	251.733	0.81273	0.164465	7.48607e-08	9.88291e-07
AT1G26670	1495.85	-0.399285	0.0775585	7.70606e-08	1.01586e-06
AT5G01340	354.53	0.689877	0.1386	7.70181e-08	1.01586e-06
AT4G09020	284.08	0.849143	0.172533	7.73876e-08	1.01943e-06
AT4G31120	875.718	0.516817	0.10204	7.76653e-08	1.02235e-06
AT4G32520	1440.77	0.414445	0.0806727	7.80802e-08	1.02707e-06
ATCG00020	531.872	-1.9857	0.415289	8.05873e-08	1.05928e-06
AT3G01700	122.797	-1.12386	0.231435	8.17731e-08	1.07409e-06
AT2G39020	1049.25	0.397617	0.0773627	8.30904e-08	1.09061e-06
AT3G18780	760.389	0.464494	0.0913538	8.49014e-08	1.11357e-06
AT2G33700	1473.15	-0.384151	0.0746874	8.51752e-08	1.11636e-06
AT5G04250	1485.89	-0.357692	0.069252	8.54485e-08	1.11914e-06
AT4G35180	320.061	-0.730077	0.147796	8.55504e-08	1.11966e-06
AT2G31130	1074.93	-0.394095	0.0767809	8.6346e-08	1.12926e-06
AT1G77930	1775.03	-0.315394	0.0607169	8.76378e-08	1.14533e-06
AT1G29920	14.1294	7.54246	2.65854	8.9838e-08	1.17325e-06
AT5G44000	1162.08	-0.433533	0.08514	9.08671e-08	1.18584e-06
AT5G65630	2504.65	-0.368394	0.0716523	9.09345e-08	1.18586e-06
AT5G38160	53.1096	-2.23493	0.471626	9.22826e-08	1.20258e-06
AT1G20823	245.607	-0.894698	0.18376	9.23991e-08	1.20324e-06
AT4G25990	219.314	0.847727	0.173454	9.27507e-08	1.20695e-06
AT2G33310	1943.1	-0.337449	0.0653161	9.32786e-08	1.21295e-06
AT3G48170	779.09	0.514897	0.102421	9.60289e-08	1.24783e-06
AT5G53500	599.618	-0.578313	0.116054	9.84626e-08	1.27854e-06
AT2G22125	1071.37	-0.38878	0.076048	9.86656e-08	1.28026e-06
AT1G05170	661.504	-0.493897	0.0981656	9.98216e-08	1.29434e-06
AT5G35680	983.057	-0.456015	0.0902513	1.01376e-07	1.31355e-06
AT5G52530	3745.49	-0.300384	0.0580057	1.03361e-07	1.33832e-06
AT4G27450	12425.9	0.18092	0.0343797	1.05457e-07	1.3645e-06
AT5G21160	496.761	0.559106	0.112253	1.05923e-07	1.36899e-06
AT3G63410	353.397	0.676117	0.137297	1.05955e-07	1.36899e-06
AT5G67350	400.249	-0.669449	0.136241	1.07737e-07	1.39102e-06
AT1G76130	794.304	-0.455074	0.0903041	1.08083e-07	1.39253e-06
AT5G15400	1414.44	-0.346171	0.0675019	1.08072e-07	1.39253e-06
AT4G34350	1668.87	0.322802	0.0626547	1.07958e-07	1.39253e-06
AT3G46040	1064.65	0.430789	0.0851125	1.08532e-07	1.39732e-06
AT1G14930	30423.3	-0.430707	0.0851547	1.09727e-07	1.41072e-06
AT5G62640	2449.57	-0.303561	0.0588113	1.09662e-07	1.41072e-06
AT4G34480	1260.86	-0.394999	0.0776492	1.10023e-07	1.41352e-06
AT4G15780	1815.77	0.38795	0.076212	1.12807e-07	1.44826e-06
AT4G01410	2468.64	-0.311395	0.0604478	1.13685e-07	1.4585e-06
AT5G02050	1292.16	0.378766	0.074365	1.14397e-07	1.4666e-06
AT1G17620	921.795	-0.427053	0.0846692	1.17385e-07	1.50385e-06
AT3G62820	94.4184	-1.36496	0.28761	1.17757e-07	1.50755e-06
AT1G37130	23.2293	3.45475	0.720454	1.17935e-07	1.50878e-06
AT1G20780	428.455	-0.594851	0.120495	1.19146e-07	1.5232e-06
AT5G12310	4953.05	-0.211484	0.0405115	1.21204e-07	1.54842e-06
AT5G24280	49.3379	1.91863	0.40567	1.22172e-07	1.55969e-06
AT2G44360	479.375	-0.638916	0.130144	1.22454e-07	1.56219e-06
AT5G47480	1649.67	-0.345891	0.0677272	1.22811e-07	1.56565e-06
AT1G76800	36.3372	-2.55101	0.540315	1.27031e-07	1.61831e-06
AT5G04010	2024.85	-0.305759	0.0595818	1.28052e-07	1.63017e-06
AT3G21430	801.969	-0.484943	0.0971999	1.2865e-07	1.63665e-06
AT4G26120	1298.57	-0.386643	0.0764197	1.31684e-07	1.67407e-06
AT2G03470	2164.32	-0.325516	0.0637134	1.34513e-07	1.70884e-06
AT4G26270	1449.1	0.356048	0.0702294	1.42867e-07	1.81371e-06
AT5G57290	590.133	0.560446	0.113966	1.44884e-07	1.83802e-06
AT1G01970	1647.52	-0.338245	0.0666573	1.50061e-07	1.90238e-06
AT3G10350	3746.01	-0.263761	0.0514058	1.53648e-07	1.94649e-06
AT2G02470	1658.79	-0.351053	0.0693848	1.5391e-07	1.94789e-06
AT2G31320	96.6409	1.37183	0.29159	1.53972e-07	1.94789e-06
AT3G01280	1411.55	0.36954	0.0732882	1.54809e-07	1.95711e-06
AT1G33612	205.34	0.911336	0.19124	1.55607e-07	1.96583e-06
AT4G10480	1183.07	0.377305	0.0749102	1.55768e-07	1.9665e-06
AT1G02310	754.587	-0.487874	0.0985868	1.56201e-07	1.97047e-06
AT4G25970	945.839	0.462058	0.0929685	1.56299e-07	1.97047e-06
AT1G80010	2567.34	-0.276031	0.0539617	1.59413e-07	2.00833e-06
AT1G75760	703.817	-0.513312	0.104287	1.61027e-07	2.02726e-06
AT4G22530	751.975	-0.46208	0.0932135	1.62473e-07	2.04406e-06
AT3G15095	191.794	0.896132	0.188326	1.65361e-07	2.07896e-06
AT2G34470	522.28	0.566974	0.116055	1.66666e-07	2.09391e-06
AT5G64350	1646.33	0.331888	0.0656147	1.693e-07	2.12408e-06
AT2G47450	43.4629	2.27866	0.490168	1.69268e-07	2.12408e-06
AT5G24870	1000.15	-0.452721	0.0913139	1.70126e-07	2.13296e-06
AT4G22360	1367.83	-0.390715	0.0782031	1.71788e-07	2.15232e-06
AT2G02850	1989.24	-0.319282	0.0630731	1.72847e-07	2.16409e-06
AT1G80600	650.351	0.507532	0.103232	1.74537e-07	2.18376e-06
AT2G33370	757.021	0.547027	0.111901	1.78303e-07	2.22933e-06
AT4G20480	1629.2	-0.359652	0.0716054	1.79176e-07	2.23872e-06
AT1G33290	907.226	0.491856	0.0999517	1.79528e-07	2.24157e-06
AT3G47160	2218.92	-0.316562	0.0626226	1.80208e-07	2.24852e-06
AT5G44670	2415.66	-0.287658	0.0566328	1.82193e-07	2.27173e-06
AT3G03330	573.218	0.53201	0.108893	1.88016e-07	2.34273e-06
AT3G58450	75968.8	-0.168585	0.0326866	1.88644e-07	2.34895e-06
AT3G55560	1516.54	-0.3682	0.0735957	1.89534e-07	2.35842e-06
AT1G21400	727.425	-0.508095	0.103814	1.91294e-07	2.37706e-06
AT4G30370	537.591	-0.52549	0.107636	1.91212e-07	2.37706e-06
AT2G18090	1618.54	-0.374652	0.0750101	1.92781e-07	2.3939e-06
AT5G46430	799.104	0.503641	0.1028	1.92985e-07	2.3948e-06
AT5G01880	1967.83	-0.335202	0.0666737	1.94685e-07	2.41426e-06
AT2G26230	718.84	-0.485533	0.0989787	1.96221e-07	2.43164e-06
AT3G14420	126.867	1.08337	0.231316	1.97739e-07	2.44878e-06
AT1G03120	2611.87	-0.31353	0.0621659	1.98089e-07	2.45146e-06
AT3G26280	327.164	0.787759	0.165873	1.99497e-07	2.4672e-06
AT2G01735	1100.94	-0.387527	0.0778823	2.01299e-07	2.48779e-06
AT3G57490	174.181	0.922031	0.195797	2.01665e-07	2.49062e-06
AT5G22000	3273.09	0.269836	0.0531483	2.0515e-07	2.53195e-06
AT5G47810	13522.6	0.178694	0.0347542	2.05663e-07	2.53656e-06
AT3G56360	110.633	1.16713	0.250504	2.07786e-07	2.561e-06
AT3G61450	263.588	0.774081	0.162501	2.08844e-07	2.5723e-06
AT2G41710	3277.14	0.268982	0.0530431	2.12447e-07	2.61491e-06
AT5G08690	1311.76	0.353791	0.0708443	2.13891e-07	2.6309e-06
AT2G38550	796.819	0.433589	0.0879859	2.1433e-07	2.63453e-06
AT4G29670	713.824	-0.458294	0.0934182	2.15225e-07	2.64374e-06
AT1G65720	2484.36	-0.312718	0.0622115	2.16489e-07	2.65747e-06
AT1G78100	600.88	-0.540527	0.111577	2.17794e-07	2.67168e-06
AT1G27130	616.442	0.503544	0.103305	2.18743e-07	2.68151e-06
AT4G22100	2188.9	-0.283195	0.0560902	2.19378e-07	2.68749e-06
AT3G26740	45.1035	1.9469	0.423736	2.26052e-07	2.76739e-06
AT5G51740	1847.69	-0.323097	0.0645272	2.27086e-07	2.77818e-06
AT3G60415	61.2919	-1.58763	0.345334	2.27462e-07	2.7809e-06
AT3G47360	172.192	0.912489	0.194761	2.30402e-07	2.81495e-06
AT1G48630	184.194	1.00356	0.215269	2.31785e-07	2.82995e-06
AT4G09800	1100.83	0.398563	0.0806991	2.346e-07	2.86241e-06
AT4G32920	2184.02	-0.31696	0.063315	2.35275e-07	2.86872e-06
AT1G22410	951.641	-0.446764	0.0912302	2.3565e-07	2.87136e-06
AT4G38940	1034.04	-0.404498	0.082083	2.37319e-07	2.88976e-06
AT5G16270	2090.06	-0.304801	0.0607723	2.37697e-07	2.89243e-06
AT5G52570	2936.87	-0.289156	0.0575021	2.38086e-07	2.89523e-06
AT3G60300	3309.43	0.277788	0.0551473	2.41426e-07	2.93388e-06
AT1G02920	247.817	0.874655	0.186827	2.42086e-07	2.93994e-06
AT3G14680	1130.26	-0.395764	0.0802183	2.43141e-07	2.95078e-06
AT5G66760	3975.24	-0.251177	0.0497055	2.43939e-07	2.95653e-06
AT4G03400	166.728	0.938382	0.201124	2.43783e-07	2.95653e-06
AT2G02070	938.398	-0.435136	0.0888926	2.49085e-07	3.01688e-06
AT1G07350	1122.34	0.397077	0.0806057	2.51375e-07	3.04259e-06
AT4G16160	33803.1	-0.189538	0.0372025	2.52204e-07	3.05059e-06
AT5G16360	442.875	-0.646305	0.135791	2.52491e-07	3.05204e-06
AT2G03440	1469.2	-0.34893	0.0703017	2.55e-07	3.08032e-06
AT5G39510	2335.05	-0.288899	0.0576368	2.58762e-07	3.12369e-06
AT1G53240	720.311	0.547134	0.113782	2.59422e-07	3.12722e-06
AT4G00755	2637.2	-0.263754	0.0523687	2.59335e-07	3.12722e-06
AT4G33250	1094.61	0.402459	0.0818809	2.5957e-07	3.12722e-06
AT3G10030	1461.99	0.358112	0.0724188	2.70035e-07	3.25115e-06
AT2G29300	17397.7	-0.219678	0.04343	2.71443e-07	3.26593e-06
AT5G25460	99.5966	1.35455	0.295968	2.78959e-07	3.35414e-06
AT5G62580	866.955	-0.414542	0.0849519	2.92224e-07	3.51132e-06
AT5G03040	662.197	-0.477839	0.0989262	2.93928e-07	3.52946e-06
AT2G02100	400.755	0.613232	0.129217	2.94824e-07	3.53789e-06
AT5G15810	834.345	0.425558	0.08737	2.9585e-07	3.54786e-06
AT5G03940	211.772	0.834487	0.179475	3.01338e-07	3.61129e-06
AT4G02390	80.3185	3.6654	0.817294	3.11425e-07	3.72972e-06
AT5G08570	1818.6	0.328323	0.0664555	3.15153e-07	3.77189e-06
AT3G08590	398.741	0.670036	0.142529	3.16469e-07	3.78515e-06
AT1G73500	507.988	-0.571889	0.12041	3.17773e-07	3.79824e-06
AT5G39050	3086.63	-0.267598	0.053644	3.2171e-07	3.84277e-06
AT5G04170	1552.64	-0.345888	0.0703156	3.2317e-07	3.85769e-06
AT5G39890	211.434	-0.865096	0.187338	3.25242e-07	3.87987e-06
AT3G14330	8611.69	-0.17782	0.0351875	3.26236e-07	3.88663e-06
AT3G18290	1382.12	-0.355854	0.0725081	3.26064e-07	3.88663e-06
AT4G18240	1591.21	-0.36113	0.0738104	3.31368e-07	3.94518e-06
AT1G71840	1534.82	-0.344869	0.0701918	3.36632e-07	4.00524e-06
AT5G62270	155.952	0.934058	0.203131	3.40792e-07	4.05208e-06
AT2G47670	350.717	-0.653366	0.139185	3.42238e-07	4.06662e-06
AT1G69620	235.357	0.97809	0.21315	3.43052e-07	4.07363e-06
AT2G40000	4042.84	-0.215631	0.0429803	3.44547e-07	4.08871e-06
AT4G27350	1078.7	-0.539813	0.113606	3.46437e-07	4.10846e-06
AT4G18050	73.9561	-1.37519	0.304097	3.60632e-07	4.27402e-06
AT2G28550	28.4999	2.62523	0.583481	3.61537e-07	4.28195e-06
AT1G04590	871.33	0.418712	0.0866143	3.64278e-07	4.31161e-06
AT5G23630	2257.78	-0.294139	0.0595285	3.65797e-07	4.32678e-06
AT5G64270	5332.69	-0.217513	0.0435009	3.68293e-07	4.35347e-06
AT1G72390	1135.05	-0.407109	0.0841786	3.72661e-07	4.40224e-06
AT5G18400	2016.51	-0.332485	0.0678217	3.72996e-07	4.40334e-06
ATMG01090	244.298	0.900434	0.196453	3.74177e-07	4.41442e-06
AT4G31130	830.272	-0.436228	0.0908069	3.80817e-07	4.48984e-06
AT5G23150	2289.64	-0.283199	0.0574012	3.9711e-07	4.6789e-06
AT3G14110	741.69	0.537998	0.113723	3.97461e-07	4.68001e-06
AT4G05020	1630.1	-0.338027	0.0692081	4.00087e-07	4.70788e-06
AT3G48800	424.272	0.585396	0.124642	4.04203e-07	4.75324e-06
AT1G68560	63.13	1.71587	0.383514	4.05325e-07	4.76336e-06
AT4G32650	1655.81	0.348941	0.0716183	4.07034e-07	4.78035e-06
AT1G44446	1740.12	-0.319142	0.0651714	4.08277e-07	4.79186e-06
AT3G60910	297.341	0.726118	0.157097	4.11763e-07	4.82965e-06
AT4G18600	95.932	-1.38446	0.308327	4.14313e-07	4.85644e-06
AT4G28600	1150.8	-0.368668	0.0760942	4.23106e-07	4.95631e-06
AT4G28760	3050.11	-0.25469	0.051527	4.27915e-07	5.00941e-06
AT5G54640	2608.03	-0.280646	0.0570354	4.30107e-07	5.03183e-06
AT1G15125	411.359	0.63745	0.136892	4.33337e-07	5.06636e-06
AT3G61710	933.493	-0.470713	0.0990048	4.3967e-07	5.13711e-06
AT1G07840	801.912	0.437297	0.0914968	4.46357e-07	5.21189e-06
AT3G05880	373.582	-0.846405	0.185769	4.61059e-07	5.38011e-06
AT1G14520	1991.16	0.299815	0.0613306	4.68729e-07	5.4661e-06
AT3G19720	715.563	0.452538	0.0951853	4.75764e-07	5.54459e-06
AT5G27990	838.283	0.462175	0.0974239	4.84418e-07	5.64183e-06
AT5G61030	314.542	0.648579	0.140213	4.85697e-07	5.6531e-06
AT1G79230	2826.52	-0.272251	0.0555282	4.90157e-07	5.70137e-06
AT3G01370	489.887	0.566244	0.121303	4.9395e-07	5.74181e-06
AT1G03530	666.425	0.476555	0.100831	4.9931e-07	5.80041e-06
AT2G17033	456.183	-0.540208	0.11573	5.11758e-07	5.94122e-06
AT2G27310	920.491	-0.389052	0.081353	5.17426e-07	6.0032e-06
AT5G06839	1367.55	-0.341558	0.0707936	5.23819e-07	6.0735e-06
AT3G61470	11.5163	7.15416	2.64313	5.36174e-07	6.21279e-06
AT5G02770	4443.52	-0.214149	0.0434639	5.44507e-07	6.30532e-06
AT5G09510	862.51	0.455573	0.096476	5.47849e-07	6.33999e-06
AT4G24520	3733.86	0.248079	0.0504742	5.62939e-07	6.51048e-06
AT2G15292	398.983	0.604412	0.131125	5.8492e-07	6.7604e-06
AT3G63380	150.513	-1.10621	0.248854	5.95471e-07	6.87797e-06
AT2G35555	22.7389	-2.93995	0.675516	6.24875e-07	7.21303e-06
AT5G05930	606.413	-0.482665	0.10338	6.26677e-07	7.22923e-06
AT3G43520	1892.46	-0.293576	0.0607529	6.32855e-07	7.29587e-06
AT3G18370	1477.59	0.375435	0.0788888	6.3932e-07	7.36575e-06
AT5G44110	458.13	0.573604	0.124529	6.39866e-07	7.36737e-06
AT3G08720	4421.08	-0.207889	0.0424136	6.43692e-07	7.40673e-06
AT1G69960	1057.51	-0.377412	0.0794115	6.4502e-07	7.41732e-06
AT1G06200	2248.62	0.269083	0.0554754	6.48036e-07	7.4473e-06
AT1G05120	1828.66	-0.318082	0.0662099	6.51413e-07	7.48138e-06
AT1G51570	153.04	0.934373	0.209772	6.65213e-07	7.63506e-06
AT5G18570	285.688	0.715201	0.158208	6.78559e-07	7.78332e-06
AT4G38800	862.992	0.458909	0.0981808	6.79525e-07	7.78949e-06
AT2G03730	1582.39	-0.381174	0.080456	6.81549e-07	7.80777e-06
AT3G12080	745.645	0.522399	0.112847	6.8441e-07	7.83562e-06
AT2G20280	1979.92	0.295623	0.0614274	7.00469e-07	8.01442e-06
AT1G53790	1024.37	-0.377522	0.079703	7.01811e-07	8.02474e-06
AT3G57660	1407.62	-0.357195	0.0751593	7.07741e-07	8.08746e-06
AT5G66590	2752.94	-0.253895	0.0524108	7.1132e-07	8.12325e-06
AT4G14910	275.576	-0.68339	0.151167	7.12686e-07	8.13374e-06
AT4G19130	24.9784	2.80088	0.640051	7.15582e-07	8.16167e-06
AT1G18540	2120.82	0.310142	0.0646841	7.17479e-07	8.17819e-06
AT1G32790	6047.21	-0.24459	0.0504835	7.20609e-07	8.20872e-06
AT1G72900	413.768	-0.62157	0.136591	7.22373e-07	8.22366e-06
AT5G16840	4850.85	-0.207146	0.042464	7.29581e-07	8.30052e-06
AT4G12680	8519.47	-0.171103	0.0349532	7.53692e-07	8.56948e-06
AT4G26230	357.991	0.671403	0.1486	7.57625e-07	8.60882e-06
AT5G20910	1099.02	-0.361075	0.0763022	7.68283e-07	8.72447e-06
AT1G03060	618.981	-0.467611	0.10078	7.69644e-07	8.73448e-06
AT3G17240	3221.72	-0.249643	0.0516607	7.70824e-07	8.73696e-06
AT4G27652	462.422	-0.600422	0.131894	7.70762e-07	8.73696e-06
AT4G27730	68.1464	1.49171	0.343495	7.71812e-07	8.74272e-06
AT1G32710	5422.93	-0.26989	0.056079	7.91272e-07	8.95758e-06
AT1G24460	2446.15	-0.274309	0.0571193	8.00968e-07	9.0617e-06
AT2G36130	247.241	0.754812	0.168932	8.03595e-07	9.08577e-06
AT3G13810	730.134	-0.47003	0.101599	8.16083e-07	9.22123e-06
AT4G31240	1155.12	0.386151	0.0822549	8.31137e-07	9.3855e-06
AT3G17668	433.008	0.586833	0.129159	8.34887e-07	9.422e-06
AT3G02555	745.272	-0.497641	0.10825	8.37546e-07	9.44615e-06
AT4G34390	464.139	-0.587945	0.129725	8.68763e-07	9.79215e-06
AT1G28330	6762.5	-0.190474	0.0392109	8.7238e-07	9.82683e-06
AT5G13430	1155.56	0.372963	0.0794322	8.77565e-07	9.87912e-06
AT1G73030	855.421	-0.435078	0.0938107	8.82161e-07	9.92472e-06
AT3G21480	177.676	0.863709	0.19579	8.93508e-07	1.00462e-05
AT3G03170	2179.68	-0.297266	0.0624534	8.94442e-07	1.00505e-05
AT2G39870	92.85	1.24537	0.287081	9.02289e-07	1.01324e-05
AT1G78580	1149.08	-0.372402	0.0794275	9.05547e-07	1.01627e-05
AT3G07680	1598.28	-0.332872	0.0705478	9.28298e-07	1.04116e-05
AT1G80270	192.748	1.01287	0.232093	9.2994e-07	1.04236e-05
AT4G36250	99.1958	1.23298	0.285296	9.35832e-07	1.04832e-05
AT3G20060	581.474	-0.532345	0.117085	9.45413e-07	1.0584e-05
AT5G05210	1235.1	0.360896	0.0769418	9.47855e-07	1.06048e-05
AT1G27420	87.9066	1.21752	0.28148	9.62901e-07	1.07665e-05
AT3G22490	58746.4	-0.146119	0.0300473	9.64087e-07	1.07731e-05
AT5G49580	1212.02	-0.366936	0.0784857	9.82385e-07	1.09709e-05
AT5G28740	1332.28	0.35103	0.0748189	9.86409e-07	1.10091e-05
ATMG00516	199.112	0.939363	0.215284	9.91413e-07	1.10581e-05
AT1G07320	542.113	0.506864	0.111157	9.92488e-07	1.10633e-05
AT2G16930	658.453	0.473839	0.103369	9.99285e-07	1.11323e-05
AT5G19900	1728.13	-0.294552	0.062254	1.00344e-06	1.11718e-05
AT3G42170	1852.71	-0.301899	0.0638392	1.00993e-06	1.12371e-05
AT4G34419	41.4187	1.81892	0.425948	1.01597e-06	1.12974e-05
AT3G15210	338.436	-0.649972	0.145795	1.02781e-06	1.14221e-05
AT1G63120	2537.8	-0.296683	0.0627278	1.03687e-06	1.15115e-05
AT2G44640	79.0736	1.39105	0.324487	1.03712e-06	1.15115e-05
AT4G25640	786.861	0.428004	0.0927885	1.04278e-06	1.15672e-05
AT4G21560	986.748	-0.420206	0.0910841	1.05056e-06	1.16465e-05
AT4G34450	6407.55	-0.184666	0.0383421	1.07644e-06	1.1926e-05
AT3G49160	285.831	-0.717544	0.162634	1.07805e-06	1.19366e-05
AT4G26080	852.387	-0.412886	0.0894292	1.07955e-06	1.19459e-05
AT5G06330	1761.08	-0.33755	0.0721254	1.10075e-06	1.21732e-05
AT4G17490	329.031	-0.648516	0.145966	1.10849e-06	1.22514e-05
AT3G25800	1573.56	-0.315176	0.0670988	1.11609e-06	1.23278e-05
AT3G62660	606.795	-0.464476	0.101851	1.12791e-06	1.24509e-05
AT3G51800	1242.34	0.334238	0.0714163	1.13075e-06	1.24745e-05
AT3G21090	30.5012	2.18456	0.514251	1.13235e-06	1.24847e-05
AT2G25210	402.492	0.63538	0.142789	1.14052e-06	1.25671e-05
AT2G33340	1725.12	0.355399	0.0762825	1.14222e-06	1.25782e-05
AT1G08180	348.73	-0.609689	0.136704	1.15036e-06	1.26602e-05
AT3G02860	669.277	0.465309	0.102254	1.20549e-06	1.32589e-05
AT1G31750	4253.84	-0.232685	0.0489624	1.23137e-06	1.35354e-05
AT4G15410	1228.36	-0.338076	0.0726189	1.23782e-06	1.3598e-05
AT4G09760	368.515	-0.614607	0.138569	1.24459e-06	1.36642e-05
AT3G50650	2638.86	-0.353863	0.0763251	1.25655e-06	1.37872e-05
AT4G27490	92.7113	1.13573	0.266006	1.27751e-06	1.40087e-05
AT4G39850	5105.98	-0.229998	0.0484645	1.32537e-06	1.45248e-05
AT5G55470	1636.15	-0.324358	0.0697258	1.34035e-06	1.46801e-05
AT3G17970	1399.54	0.38339	0.0833878	1.34644e-06	1.47379e-05
AT4G35420	169.162	0.892481	0.207264	1.35652e-06	1.48393e-05
AT1G72690	657.505	-0.45271	0.100021	1.36755e-06	1.4951e-05
AT4G34680	72.6084	1.51237	0.359323	1.3761e-06	1.50355e-05
AT5G04990	1362.53	-0.351518	0.0761705	1.37894e-06	1.50574e-05
AT1G01230	710.765	-0.446932	0.0986753	1.40956e-06	1.53826e-05
AT5G17270	949.022	0.389279	0.0849527	1.41267e-06	1.54072e-05
AT1G01580	579.4	-0.496266	0.110571	1.42454e-06	1.55274e-05
AT2G43680	1591.44	0.326639	0.0704758	1.43033e-06	1.55811e-05
AT3G17770	1914.55	-0.283808	0.0607186	1.44138e-06	1.56921e-05
AT1G12970	1075.14	-0.375986	0.0819522	1.44437e-06	1.57153e-05
AT5G59320	48.5328	2.20157	0.527256	1.44943e-06	1.57609e-05
AT1G75270	77.5606	1.2632	0.298963	1.46222e-06	1.58906e-05
AT3G18130	35.7555	2.02486	0.483929	1.47693e-06	1.60313e-05
AT2G17695	937.031	-0.369148	0.0805228	1.47682e-06	1.60313e-05
AT1G70810	2591.52	-0.266861	0.056999	1.49535e-06	1.62215e-05
AT5G14530	728.811	0.437757	0.0967065	1.50226e-06	1.62867e-05
AT1G06210	1888.91	-0.322419	0.0696985	1.53595e-06	1.66321e-05
ATCG00190	128.085	-1.06167	0.25097	1.53547e-06	1.66321e-05
AT5G45160	2759.35	-0.26715	0.0572497	1.56255e-06	1.69e-05
AT4G31430	2191.65	0.271992	0.0582359	1.56181e-06	1.69e-05
AT5G47200	811.954	-0.438862	0.097213	1.56947e-06	1.69648e-05
AT1G43160	927.389	-0.446855	0.0992091	1.57414e-06	1.69951e-05
AT4G35300	1901.59	0.283552	0.0608803	1.57325e-06	1.69951e-05
AT2G01270	1489.36	0.323334	0.0700264	1.58128e-06	1.70621e-05
AT2G27150	504.501	-0.553997	0.125265	1.59939e-06	1.72472e-05
AT5G60680	1038.87	-0.357312	0.0779688	1.60537e-06	1.73015e-05
AT5G10010	834.924	0.420375	0.0928649	1.61251e-06	1.73681e-05
AT1G70290	1416.89	0.34118	0.0741888	1.62514e-06	1.74926e-05
AT5G03955	18.035	-3.37618	0.811044	1.62599e-06	1.74926e-05
AT2G28720	1705.24	-0.293424	0.0633551	1.66804e-06	1.79344e-05
AT5G61170	312.608	0.652964	0.149998	1.70346e-06	1.83044e-05
AT5G48240	490.056	0.510614	0.114994	1.72054e-06	1.8477e-05
AT1G13390	1494.32	-0.30073	0.0651117	1.74147e-06	1.86907e-05
AT1G22500	401.842	0.656193	0.151243	1.77753e-06	1.90665e-05
AT3G59820	685.438	0.427136	0.0949123	1.78329e-06	1.9117e-05
AT2G25490	1988.21	-0.281446	0.0607703	1.79246e-06	1.9204e-05
AT3G48060	894.257	-0.398188	0.0882834	1.86841e-06	2.00059e-05
AT1G04120	2988.07	-0.257576	0.0554422	1.89154e-06	2.02417e-05
AT1G06645	1254.64	-0.333529	0.0729735	1.89616e-06	2.02792e-05
AT1G74710	765.858	-0.434756	0.0971204	1.91179e-06	2.04343e-05
AT3G12860	385.298	0.561648	0.128266	1.9338e-06	2.06575e-05
AT4G02680	939.408	-0.410308	0.0912703	1.94476e-06	2.07623e-05
AT3G07770	1851.17	0.305047	0.0664186	1.96278e-06	2.09425e-05
AT1G69260	875.823	-0.420715	0.0939532	1.97206e-06	2.10291e-05
AT2G05075	3297.36	-0.216848	0.0464555	1.98123e-06	2.11145e-05
AT5G24780	16.9748	4.06995	0.950159	1.98551e-06	2.11477e-05
AT1G79530	472.273	0.527555	0.120042	2.01967e-06	2.1499e-05
AT1G48470	4991.94	-0.220845	0.0474147	2.06652e-06	2.19849e-05
AT5G01500	2076.82	-0.287007	0.0624586	2.08088e-06	2.21247e-05
AT3G22845	1386.33	-0.311626	0.0681843	2.08535e-06	2.21592e-05
AT3G02570	1900.01	-0.298008	0.0650186	2.08665e-06	2.21601e-05
AT1G02120	1917.18	0.267853	0.0580782	2.10566e-06	2.2349e-05
AT5G22120	614.759	-0.479174	0.108585	2.11879e-06	2.24752e-05
AT1G02930	369.032	0.615857	0.142465	2.1318e-06	2.26001e-05
AT1G53910	6057.03	-0.1822	0.0389673	2.14553e-06	2.27323e-05
AT1G51090	1536.84	-0.344464	0.0759958	2.16446e-06	2.29196e-05
AT2G20780	622.193	0.509395	0.116016	2.16793e-06	2.2943e-05
AT5G17460	678.049	-0.435639	0.0980207	2.19147e-06	2.31786e-05
AT5G45390	1869.55	-0.304498	0.066715	2.2094e-06	2.33546e-05
AT1G17870	1068.97	0.370645	0.0822782	2.2199e-06	2.3452e-05
AT1G27190	291.906	0.757801	0.178854	2.25306e-06	2.37885e-05
AT4G16130	2326.65	-0.2746	0.0598216	2.25449e-06	2.37899e-05
AT4G05410	398.183	0.55141	0.126736	2.27441e-06	2.39861e-05
AT5G19180	860.371	0.39672	0.0887445	2.30789e-06	2.43252e-05
AT5G16750	819.817	0.392193	0.0876409	2.31366e-06	2.43718e-05
AT3G04000	597.172	-0.476931	0.108519	2.32003e-06	2.44247e-05
AT1G29260	1268.53	0.332117	0.0733468	2.35336e-06	2.47614e-05
AT5G15260	1268.13	-0.406886	0.0913554	2.36929e-06	2.49145e-05
AT1G02150	2749.84	0.294041	0.0644837	2.3946e-06	2.51661e-05
AT5G22740	155.707	0.988788	0.238148	2.40148e-06	2.52239e-05
AT5G45280	275.63	-0.741866	0.175427	2.42691e-06	2.54763e-05
AT1G74970	207.787	0.800187	0.190382	2.4439e-06	2.56398e-05
AT4G01610	733.964	0.428719	0.0968255	2.467e-06	2.58672e-05
AT1G50660	714.514	0.418432	0.0944252	2.52772e-06	2.64886e-05
AT4G10810	902.601	-0.367198	0.0820303	2.53298e-06	2.65284e-05
AT5G01490	131.06	-0.972867	0.234856	2.54954e-06	2.66712e-05
AT2G33410	1310.29	0.349308	0.0777259	2.54829e-06	2.66712e-05
AT3G60240	2120.13	-0.265859	0.0581455	2.55706e-06	2.67345e-05
AT4G31810	325.452	0.653726	0.153545	2.56087e-06	2.67436e-05
AT4G37490	41.0728	1.7339	0.426607	2.56038e-06	2.67436e-05
AT1G15420	951.68	0.380175	0.0851784	2.57225e-06	2.6847e-05
AT5G63370	953.163	-0.393344	0.0884316	2.59855e-06	2.7106e-05
AT5G49650	392.31	0.611246	0.142822	2.60662e-06	2.71746e-05
AT3G19960	28864.2	0.15778	0.0331778	2.62321e-06	2.73319e-05
AT5G26180	422.693	0.566028	0.131462	2.63745e-06	2.74488e-05
AT2G17820	68.407	1.49582	0.368571	2.63663e-06	2.74488e-05
AT4G24230	305.507	-0.65906	0.155205	2.6417e-06	2.74773e-05
AT4G17350	136.377	-0.99385	0.240923	2.65497e-06	2.75996e-05
AT5G14550	191.263	0.791284	0.188998	2.66517e-06	2.76898e-05
AT1G02700	23826.7	-0.176378	0.0380548	2.69626e-06	2.79967e-05
AT5G18360	131.761	1.05749	0.257685	2.7193e-06	2.82199e-05
AT2G38410	1980.07	-0.275457	0.0605634	2.7317e-06	2.83324e-05
AT5G58660	438.818	0.51537	0.118935	2.75047e-06	2.85108e-05
AT1G31120	776.067	-0.408361	0.0924007	2.77534e-06	2.87523e-05
AT4G10040	1085.73	-0.396516	0.0895979	2.78411e-06	2.88267e-05
AT5G53330	492.167	-0.564987	0.131651	2.8005e-06	2.89799e-05
AT1G13380	36.3883	1.94929	0.483635	2.81584e-06	2.91221e-05
AT5G59440	828.365	0.389983	0.0879632	2.82594e-06	2.92099e-05
AT4G13630	1737.57	-0.304902	0.0675629	2.84465e-06	2.93866e-05
AT1G61340	2271.97	0.27562	0.0607142	2.86481e-06	2.95665e-05
AT5G25560	1505.95	0.348219	0.0778767	2.86531e-06	2.95665e-05
AT3G09000	578.919	0.521078	0.120713	2.89015e-06	2.98059e-05
AT5G51910	244.217	-0.720576	0.171978	2.92039e-06	3.01007e-05
AT2G43790	1515.05	-0.329802	0.0735995	2.92439e-06	3.01248e-05
AT1G71260	604.358	0.538684	0.12528	2.93575e-06	3.02248e-05
AT1G72770	1678.26	-0.315856	0.07026	2.93997e-06	3.02511e-05
AT5G20020	866.858	0.407691	0.0924876	2.95256e-06	3.0348e-05
AT4G25700	803.571	0.425167	0.0968065	2.95272e-06	3.0348e-05
AT5G23890	763.922	0.431481	0.098385	2.95895e-06	3.03949e-05
AT5G43100	349.814	0.58153	0.136249	2.96904e-06	3.04813e-05
AT5G60310	108.205	1.07182	0.262514	2.99318e-06	3.07117e-05
AT4G21320	3493.16	0.235191	0.0515272	3.03914e-06	3.11658e-05
AT5G51040	4124.54	-0.254181	0.0559041	3.04218e-06	3.11794e-05
AT3G06640	22.1794	2.77377	0.689337	3.08447e-06	3.1595e-05
AT5G55920	610.015	0.444128	0.101779	3.12462e-06	3.19882e-05
AT4G37050	232.154	-0.698685	0.166769	3.12852e-06	3.20101e-05
AT3G56770	837.673	-0.456466	0.104988	3.14445e-06	3.2155e-05
AT3G08740	419.645	0.566262	0.13275	3.14803e-06	3.21735e-05
AT1G53210	3783.4	-0.22175	0.0485481	3.15464e-06	3.2223e-05
AT4G11860	772.275	-0.475766	0.109977	3.19383e-06	3.26051e-05
AT5G41020	736.377	0.450669	0.10357	3.20202e-06	3.26703e-05
AT2G43410	1450.1	-0.324924	0.0727521	3.23386e-06	3.29767e-05
AT4G29950	663.99	-0.498283	0.115906	3.33403e-06	3.39791e-05
AT5G63310	102.968	1.06031	0.261014	3.34458e-06	3.40675e-05
AT1G21640	852.974	-0.389625	0.0881666	3.35209e-06	3.41249e-05
AT1G72660	1024.94	0.382327	0.0868417	3.35894e-06	3.41755e-05
AT5G52980	396.287	-0.549301	0.128868	3.36147e-06	3.41821e-05
AT5G67190	1256.92	-0.323583	0.0726101	3.39884e-06	3.45428e-05
AT2G27450	506.498	0.478851	0.110974	3.4071e-06	3.46074e-05
AT5G52650	523.589	0.560242	0.131907	3.45317e-06	3.50559e-05
AT2G47510	155.237	0.979418	0.241073	3.49537e-06	3.54645e-05
AT5G55240	44518.3	-0.130419	0.0282951	3.51452e-06	3.56389e-05
AT5G15120	244.672	-0.782524	0.190025	3.52628e-06	3.57382e-05
AT2G45500	1406.26	-0.366588	0.0832031	3.53241e-06	3.57804e-05
AT5G65280	1194.34	-0.362015	0.0820943	3.54e-06	3.58373e-05
AT5G53130	811.213	-0.407223	0.0933829	3.57579e-06	3.61795e-05
AT1G72560	457.404	-0.506256	0.118592	3.6532e-06	3.69422e-05
AT3G59060	119.385	0.990287	0.244335	3.66594e-06	3.70505e-05
AT1G04210	1140.42	-0.340167	0.0769401	3.68144e-06	3.71864e-05
AT5G20890	1559.26	0.303668	0.0680683	3.68462e-06	3.71979e-05
AT1G10690	300.105	-0.699127	0.168561	3.69454e-06	3.72773e-05
AT5G16820	1260.19	-0.339421	0.076761	3.6993e-06	3.73047e-05
AT3G09850	3584.63	0.235202	0.052016	3.71487e-06	3.74409e-05
AT5G46760	698.49	0.454852	0.105418	3.72543e-06	3.75266e-05
AT4G29720	227.839	-0.751162	0.182386	3.73265e-06	3.75785e-05
AT1G76300	441.435	0.555427	0.1313	3.78628e-06	3.80763e-05
AT4G28360	62.6207	1.53267	0.386136	3.78491e-06	3.80763e-05
AT2G24260	1829.01	0.33199	0.0750208	3.80831e-06	3.82767e-05
AT5G17900	1680.35	0.321706	0.0725302	3.81124e-06	3.8285e-05
AT4G38350	1365.85	-0.342454	0.0776079	3.83025e-06	3.84547e-05
AT3G19930	1502.42	-0.323304	0.0729819	3.85183e-06	3.86501e-05
AT1G04190	380.402	0.60013	0.142971	3.86201e-06	3.87308e-05
AT3G05210	772.452	0.38805	0.0888766	3.87888e-06	3.88785e-05
AT1G61900	949.951	-0.364452	0.083099	3.88958e-06	3.89644e-05
AT4G15030	300.535	0.617248	0.147555	3.92274e-06	3.92749e-05
AT2G42710	178.734	0.787684	0.192201	3.94034e-06	3.94295e-05
AT2G46340	1108.22	-0.380257	0.0870978	4.02465e-06	4.02509e-05
AT3G19420	2971.79	-0.218744	0.0484254	4.03776e-06	4.03599e-05
AT1G66760	141.97	0.973656	0.241792	4.13162e-06	4.12754e-05
AT3G54680	1161.15	-0.397778	0.0917134	4.17572e-06	4.1693e-05
AT2G29400	125.283	0.984797	0.244698	4.18933e-06	4.1806e-05
ATCG00780	25.8502	-2.22956	0.568423	4.20554e-06	4.19447e-05
AT5G41940	651.975	0.42314	0.098051	4.21332e-06	4.19993e-05
AT1G30320	397.595	0.532941	0.126218	4.25619e-06	4.23802e-05
AT4G11010	242.103	0.697244	0.169265	4.25519e-06	4.23802e-05
AT3G46210	369.12	0.565127	0.134735	4.29864e-06	4.27794e-05
AT3G20130	249.995	0.68488	0.16624	4.37146e-06	4.34804e-05
AT4G20980	1971.17	0.266767	0.0598516	4.38132e-06	4.35546e-05
AT2G40340	747.471	-0.445528	0.10418	4.47861e-06	4.44975e-05
AT1G11860	2165.54	0.269507	0.0605306	4.48694e-06	4.45559e-05
AT3G23620	733.556	0.395537	0.0914793	4.5565e-06	4.5222e-05
AT1G75860	3150.1	-0.275813	0.0622196	4.5619e-06	4.52509e-05
AT5G58720	3381.84	0.208195	0.0462638	4.5716e-06	4.53223e-05
AT2G26250	97.0089	1.13811	0.28735	4.62385e-06	4.58154e-05
AT1G08660	100.673	1.0135	0.253809	4.62843e-06	4.58358e-05
AT5G11420	64.3101	1.30351	0.330625	4.63345e-06	4.58605e-05
AT1G73540	341.061	-0.632023	0.153064	4.65636e-06	4.60622e-05
ATCG00150	41.158	-1.87349	0.483327	4.66506e-06	4.61232e-05
AT1G32380	3539.11	-0.211669	0.0471511	4.67082e-06	4.61551e-05
AT2G24990	578.716	0.447106	0.104683	4.67537e-06	4.6175e-05
AT5G63050	1491.24	-0.304958	0.0692298	4.69669e-06	4.63603e-05
AT1G77170	1126.75	0.380685	0.0879197	4.72088e-06	4.65739e-05
AT3G13230	605.112	0.52143	0.124001	4.72739e-06	4.66129e-05
AT1G30860	11820.6	-0.181242	0.0401663	4.73512e-06	4.66638e-05
AT5G59170	48241.6	-0.462584	0.105146	4.79201e-06	4.71988e-05
AT4G24740	1828.14	-0.301863	0.0685979	4.85047e-06	4.77488e-05
AT2G28790	748.769	-0.461836	0.108866	4.86923e-06	4.79075e-05
AT2G18050	2742.19	0.271831	0.0613876	4.91416e-06	4.83234e-05
AT3G51130	585.345	-0.481022	0.113861	4.92367e-06	4.83908e-05
AT3G63350	311.979	0.621896	0.150652	4.94771e-06	4.86008e-05
AT5G58870	1183.12	-0.343395	0.0789341	5.01321e-06	4.92176e-05
AT5G30500	835.396	-0.378432	0.0879881	5.02889e-06	4.9345e-05
AT1G63660	178.663	0.812094	0.201645	5.06431e-06	4.96657e-05
AT1G35160	1026.24	-0.389496	0.0905799	5.11049e-06	5.00646e-05
AT5G09840	143.648	0.988448	0.24892	5.10782e-06	5.00646e-05
AT1G20580	700.786	0.419375	0.0981017	5.12519e-06	5.01816e-05
AT1G13880	759.458	-0.43585	0.102472	5.12834e-06	5.01854e-05
AT5G14050	1072.13	0.335736	0.077126	5.2009e-06	5.08567e-05
AT5G26570	1188.73	0.348624	0.0803255	5.20252e-06	5.08567e-05
AT3G25440	175.349	0.850403	0.212259	5.20941e-06	5.08967e-05
AT4G29840	8639.37	0.176374	0.039234	5.23408e-06	5.11103e-05
AT5G03030	1007.97	-0.37339	0.0866425	5.2756e-06	5.13814e-05
AT5G18640	1367.43	-0.338708	0.0779634	5.27362e-06	5.13814e-05
AT5G27270	252.178	0.74885	0.185084	5.27276e-06	5.13814e-05
AT3G28900	197.854	0.775684	0.192292	5.27598e-06	5.13814e-05
AT2G47790	778.93	0.407081	0.0951008	5.27237e-06	5.13814e-05
AT5G62720	63.1924	1.3212	0.337638	5.29588e-06	5.15477e-05
AT5G66170	223.823	0.79693	0.198206	5.36131e-06	5.21566e-05
AT3G04870	1568.82	-0.283799	0.064581	5.37024e-06	5.22157e-05
ATCG00160	38.1795	-1.89827	0.492494	5.37807e-06	5.22638e-05
AT5G51970	11025.4	0.14263	0.0316338	5.38351e-06	5.22887e-05
AT1G22940	337.717	0.576752	0.139468	5.38671e-06	5.22919e-05
AT4G32070	471.359	-0.485795	0.115695	5.45068e-06	5.28847e-05
AT5G42570	2425.96	-0.242771	0.0547892	5.45586e-06	5.29067e-05
AT4G39040	352.609	0.632972	0.154701	5.6025e-06	5.42997e-05
AT1G04660	1126.95	-0.354276	0.0820739	5.61083e-06	5.43515e-05
AT1G65220	1493.35	-0.303932	0.0696424	5.64257e-06	5.463e-05
AT1G13590	247.407	0.947109	0.239253	5.67129e-06	5.48788e-05
AT1G55500	2485.19	-0.233062	0.0525879	5.67864e-06	5.49207e-05
AT1G54957	86.5389	-1.11367	0.285011	5.69309e-06	5.50312e-05
AT3G49080	237.929	0.731157	0.181203	5.74469e-06	5.55005e-05
AT5G24470	81.8402	1.22084	0.313792	5.82637e-06	5.62299e-05
AT3G25882	324.65	-0.618311	0.15144	5.82471e-06	5.62299e-05
AT2G28290	2599.94	-0.262876	0.0597611	5.84051e-06	5.63365e-05
AT4G28300	4286.26	-0.258155	0.058344	5.84481e-06	5.63481e-05
AT4G18130	4088.31	-0.204718	0.0460049	5.85097e-06	5.63776e-05
AT1G35680	181.59	0.830411	0.208469	5.93442e-06	5.71514e-05
AT1G06900	611.834	0.432073	0.102203	5.96028e-06	5.737e-05
AT4G16330	980.838	0.406301	0.0955144	5.96692e-06	5.74036e-05
AT1G15780	855.526	-0.388197	0.0909629	5.97519e-06	5.74528e-05
AT4G30440	402.795	-0.607304	0.14866	6.02045e-06	5.78574e-05
AT5G35630	15.3088	4.86713	1.14124	6.02818e-06	5.7901e-05
AT1G61870	302.501	0.624962	0.153376	6.0601e-06	5.8177e-05
AT1G11480	3313.83	0.244001	0.0553552	6.08297e-06	5.83657e-05
AT4G32600	1974.46	-0.281706	0.0645184	6.11291e-06	5.86221e-05
AT5G09450	457.955	0.507289	0.122074	6.15478e-06	5.89614e-05
AT2G40760	401.885	0.603792	0.14775	6.15262e-06	5.89614e-05
AT5G04710	396.978	0.534153	0.129208	6.20966e-06	5.94558e-05
AT3G02690	769.643	0.383135	0.089817	6.22929e-06	5.96125e-05
ATCG01090	12.8099	-4.27105	1.05078	6.24284e-06	5.97107e-05
AT4G11140	655.04	-0.440049	0.104706	6.24621e-06	5.97115e-05
AT4G26220	130.693	0.968601	0.246361	6.26208e-06	5.98318e-05
AT3G60140	139.896	0.924325	0.234886	6.30908e-06	6.02492e-05
AT5G46190	721.226	-0.402409	0.0949998	6.40174e-06	6.1102e-05
AT1G16710	1018.22	-0.347496	0.0810214	6.51585e-06	6.21585e-05
AT4G01810	1052.04	-0.366678	0.0859807	6.52484e-06	6.22117e-05
AT3G12350	1672.52	-0.273144	0.0626576	6.53599e-06	6.22854e-05
AT1G27320	2070.11	-0.326424	0.0757367	6.55162e-06	6.24016e-05
AT3G12980	857.318	-0.360198	0.0843084	6.63694e-06	6.31811e-05
AT3G44798	1447.43	-0.298467	0.0688917	6.6493e-06	6.32658e-05
AT4G05400	127.861	0.899607	0.228799	6.66705e-06	6.34014e-05
AT1G13195	451.295	-0.498994	0.120523	6.69362e-06	6.36208e-05
AT2G16430	17.5671	2.95045	0.763361	6.76696e-06	6.42844e-05
AT5G64410	267.289	-0.636645	0.157679	6.78183e-06	6.4392e-05
AT5G56360	262.945	0.793572	0.200158	6.80597e-06	6.45875e-05
AT1G29240	69.0487	1.20375	0.311998	6.91791e-06	6.56156e-05
AT2G03140	920.827	-0.360903	0.084738	6.96778e-06	6.60541e-05
AT3G03240	649.983	-0.432476	0.103266	6.98687e-06	6.62006e-05
AT5G59800	391.151	-0.529824	0.129117	7.03317e-06	6.65827e-05
AT2G19540	2065.07	0.302224	0.0699142	7.03452e-06	6.65827e-05
AT3G13882	243.171	0.669771	0.166916	7.11534e-06	6.73127e-05
AT1G23280	826.13	0.3744	0.0882674	7.21649e-06	6.82341e-05
AT1G71697	155.884	-0.893044	0.228595	7.25783e-06	6.85893e-05
AT3G06700	1143.57	0.336519	0.0787165	7.35787e-06	6.94986e-05
AT4G27900	635.25	0.425855	0.101891	7.55686e-06	7.13411e-05
AT2G38010	218.406	-0.707391	0.178112	7.71761e-06	7.2821e-05
AT1G78280	1453.82	-0.315221	0.0736262	7.76054e-06	7.3188e-05
AT5G61500	539.44	-0.434872	0.104556	7.88455e-06	7.4319e-05
AT3G15470	516.117	-0.460662	0.111379	7.92168e-06	7.46304e-05
AT1G29330	895.881	-0.39234	0.0934289	7.97686e-06	7.51113e-05
AT2G23390	242.649	0.723717	0.183014	8.05571e-06	7.58145e-05
AT1G03470	6691.62	-0.181771	0.0413224	8.07811e-06	7.5986e-05
AT5G42960	1508.03	-0.337374	0.0794836	8.2796e-06	7.78411e-05
AT3G23605	344.306	-0.550523	0.136039	8.37345e-06	7.86079e-05
AT3G60340	1580.41	-0.274116	0.0636558	8.36887e-06	7.86079e-05
AT2G43370	246.902	0.644979	0.161695	8.37413e-06	7.86079e-05
AT2G38800	4365.25	0.197706	0.0451522	8.37855e-06	7.86089e-05
AT4G24110	1238.14	-0.350316	0.0828303	8.4348e-06	7.90958e-05
AT1G73380	1062.05	0.358156	0.0848606	8.47175e-06	7.94014e-05
AT3G57800	456.216	-0.48117	0.117353	8.48027e-06	7.94403e-05
AT5G46620	264.629	-0.696834	0.176554	8.51183e-06	7.96949e-05
AT2G20450	255.889	0.747906	0.190296	8.52797e-06	7.9805e-05
AT5G27220	251.459	-0.672401	0.16965	8.56376e-06	8.00987e-05
AT3G46220	1042.62	0.342069	0.0807886	8.57611e-06	8.0173e-05
AT3G50940	456.509	-0.47755	0.116522	8.59635e-06	8.03209e-05
AT2G38340	1205.81	-0.310202	0.0727395	8.62355e-06	8.05337e-05
AT1G52420	240.624	0.679963	0.171639	8.64815e-06	8.0722e-05
AT1G12760	1330.34	-0.304556	0.0714012	8.7634e-06	8.17558e-05
AT1G53200	550.978	0.444653	0.107757	8.79949e-06	8.20504e-05
AT1G54310	525.338	0.479633	0.11716	8.85508e-06	8.25264e-05
AT2G36895	1028.57	-0.417774	0.100788	8.86329e-06	8.25606e-05
AT5G27150	959.354	-0.37073	0.0883915	8.90272e-06	8.28855e-05
AT5G52870	113.729	-0.982413	0.256936	8.92443e-06	8.30451e-05
AT1G78890	1054.91	-0.434057	0.105105	9.01995e-06	8.38911e-05
AT2G24050	2052.29	-0.267841	0.0624278	9.31013e-06	8.65456e-05
AT4G37910	885.885	0.364281	0.0869039	9.38954e-06	8.72393e-05
AT5G65165	13339.7	-0.130994	0.0297997	9.41839e-06	8.74627e-05
AT2G03620	655.136	-0.433275	0.105346	9.4632e-06	8.77892e-05
AT4G14030	2695.86	-0.26804	0.0625231	9.46109e-06	8.77892e-05
AT1G14530	2881.56	-0.2284	0.0528176	9.48128e-06	8.7912e-05
AT1G71110	432.431	0.498428	0.122736	9.52427e-06	8.82656e-05
AT1G48210	294.402	-0.620758	0.156601	9.70221e-06	8.9869e-05
AT3G52580	772.347	0.396257	0.0954824	9.71544e-06	8.99457e-05
AT4G16190	37.9317	1.86112	0.501492	9.77583e-06	9.04588e-05
AT3G52170	97.0902	1.14699	0.304072	9.95878e-06	9.21048e-05
AT5G06320	408.52	-0.540357	0.134634	1.00292e-05	9.27093e-05
AT3G28920	2232.55	-0.242402	0.0563977	1.0049e-05	9.28446e-05
AT2G28780	461.938	-0.500809	0.123898	1.01298e-05	9.35442e-05
AT4G09150	3684.29	-0.257817	0.0602349	1.01521e-05	9.37024e-05
AT2G36960	803.302	-0.371996	0.0894275	1.02376e-05	9.4443e-05
AT1G14000	822.41	-0.402526	0.0975408	1.03375e-05	9.53169e-05
AT1G12640	902.931	-0.379049	0.0913282	1.03984e-05	9.58292e-05
AT3G14600	1812.5	0.261182	0.0611226	1.04172e-05	9.59539e-05
AT1G31170	1204.1	-0.325019	0.0773471	1.05604e-05	9.72237e-05
AT1G73210	767.894	0.377311	0.0909284	1.06022e-05	9.75597e-05
AT5G58110	2121.95	0.258367	0.0604809	1.06605e-05	9.80467e-05
AT1G77570	403.508	-0.554385	0.139052	1.07639e-05	9.89478e-05
AT2G44100	5623.38	-0.182727	0.042154	1.08613e-05	9.97919e-05
AT3G46030	2826.71	-0.247477	0.0579035	1.0983e-05	0.00010086
AT2G39720	939.902	-0.3748	0.0906114	1.10936e-05	0.000101824
AT5G06060	483.114	0.526181	0.131436	1.11201e-05	0.000102015
AT4G01100	1799.77	0.290664	0.0687372	1.1173e-05	0.000102449
AT5G03730	1532.71	-0.280109	0.0661097	1.12135e-05	0.000102768
AT4G22220	5743.75	-0.221145	0.0515264	1.1278e-05	0.000103307
AT2G26300	567.461	0.426704	0.104433	1.13473e-05	0.000103891
AT4G00630	77.3024	1.19252	0.319435	1.1431e-05	0.000104604
AT2G01940	137.981	0.991663	0.263561	1.16122e-05	0.000106208
AT5G62810	2917.95	-0.258369	0.0607822	1.16568e-05	0.000106563
AT1G80620	339.458	0.542826	0.136484	1.16808e-05	0.000106676
AT3G22560	132.438	-0.888453	0.234459	1.16767e-05	0.000106676
AT4G33905	289.755	-0.583005	0.147944	1.17363e-05	0.000107128
AT2G39810	715.039	0.4201	0.102986	1.19487e-05	0.000109013
AT2G01930	1372.44	-0.327401	0.0785	1.19555e-05	0.000109019
AT5G51170	577.589	0.429756	0.105677	1.20558e-05	0.000109879
AT3G50370	3350.91	-0.21152	0.0493458	1.21065e-05	0.000110286
AT1G69010	1254.93	-0.300253	0.0715316	1.21725e-05	0.000110799
AT5G57370	330.658	0.639841	0.164102	1.21749e-05	0.000110799
[truncated: 17,317 more rows]
