# Supplementary material for: DNA Double Strand Break Repair Is Important for the Longevity of Primed Seeds
Source: Plant Cell Environ. 2025 Aug 21;48(12):8469–82. doi: 10.1111/pce.70142 (PMC12586901; doi:10.1111/pce.70142)
Supplement: Supplementary file 12 — Table S11. Differentially expressed genes identified by DeSeq2: wild type aged imbibed seeds vs lig6lig4 aged imbibed seeds. [file PCE-48-8469-s014.xlsx]

## Sheet: Table S11 DEG Wild type aged im
	baseMean	log2FoldChange	lfcSE	pvalue	padj
AT1G27730	7341.97	1.85753	0.0376581	0	0
AT1G32230	23718.3	-1.30165	0.0319956	0	0
AT1G70320	19812.8	-1.20084	0.0310404	0	0
AT1G71140	10169.4	-2.00572	0.0320071	0	0
AT5G11740	11755.8	-1.17803	0.0301538	0	0
AT5G48180	6776.98	-2.02804	0.0512143	0	0
AT5G58290	17345.9	-1.05516	0.0264188	0	0
AT5G64750	28935.8	-1.21716	0.029976	0	0
AT5G65100	8106.29	-1.52411	0.0370064	0	0
AT3G01650	35456.4	-1.00832	0.0234557	0	0
AT3G02550	4271.18	-3.26312	0.0533124	0	0
AT3G05500	55373.5	-0.957541	0.0242864	0	0
AT3G41762	6418.61	1.67954	0.0388334	0	0
AT4G27140	14018.2	2.09838	0.0358469	0	0
AT4G36010	31573.2	-1.16378	0.0302971	0	0
AT4G39675	6143.24	-1.74408	0.045865	0	0
AT3G19960	17305.1	1.20097	0.0322522	2.29822e-304	2.68135e-301
AT4G25200	13601.9	1.10002	0.0300089	6.39945e-295	7.05148e-292
AT1G65970	1641.69	2.86097	0.0787996	9.17968e-290	9.58262e-287
AT4G05320	100048	-0.939479	0.0258796	6.72165e-289	6.66586e-286
AT1G68550	14429.2	-1.34474	0.0372497	2.86638e-286	2.70723e-283
AT5G39890	1419.93	-2.63916	0.0738948	1.84954e-280	1.66745e-277
AT2G21660	2614.66	1.9193	0.0539443	2.52662e-278	2.17883e-275
AT2G03820	12012.6	-1.27601	0.035956	1.07378e-276	8.87387e-274
AT3G06345	42482.1	1.22823	0.0350493	7.16575e-270	5.68502e-267
AT1G04810	11227.4	-1.13049	0.0323041	4.11726e-269	3.14084e-266
AT1G05510	60605	0.774114	0.022118	1.06952e-268	7.85664e-266
AT5G15120	1080.92	-3.12764	0.0897044	1.64501e-267	1.16526e-264
ATMG01390	5836.16	1.37947	0.0397107	1.36222e-265	9.31663e-263
AT5G05410	36306.3	0.966971	0.0282996	1.56811e-256	1.03673e-253
AT5G64240	7739.99	1.1665	0.0341998	1.53484e-255	9.81998e-253
AT1G10170	44897.7	-0.993708	0.02917	4.404e-255	2.72965e-252
AT3G27220	1866.05	-2.72892	0.0802124	1.1638e-254	6.99481e-252
AT5G44120	201627	0.927187	0.0272075	3.21178e-252	1.8736e-249
AT5G50920	20743.2	-0.894788	0.0267005	7.69704e-247	4.3618e-244
AT1G68250	302798	0.89148	0.0268242	1.53687e-241	8.46731e-239
AT3G09440	123125	-1.03836	0.0314967	4.41094e-239	2.3645e-236
AT3G53230	47380.7	-0.831302	0.0252527	3.36063e-238	1.75407e-235
AT1G07985	27070.3	0.975795	0.0298297	2.16681e-235	1.10196e-232
AT1G08050	5946.13	-1.41073	0.0433387	2.4308e-233	1.20531e-230
AT3G02260	12992.6	-1.16418	0.0360617	2.00068e-229	9.6784e-227
AT1G74750	3930.23	-1.92948	0.059979	4.3732e-228	2.06519e-225
AT1G80070	31609.4	-0.862545	0.0267898	6.669e-228	3.07611e-225
AT1G02890	12866	-1.03297	0.0325003	2.06164e-222	9.29331e-220
AT4G11910	4522.42	1.33803	0.0423021	1.96933e-220	8.67992e-218
AT1G72430	5018.16	-1.25296	0.0396216	2.24637e-220	9.68577e-218
AT2G37110	19565.9	-0.867783	0.0276231	3.17566e-217	1.34013e-214
AT5G63790	11472.3	1.11589	0.035883	4.31605e-213	1.78343e-210
AT5G18220	1491.92	-2.29266	0.074579	1.5625e-208	6.32464e-206
AT5G12020	9623.23	1.2621	0.0410854	4.3986e-208	1.74484e-205
AT4G16250	11666.1	-0.991318	0.0323223	7.89356e-208	3.06982e-205
AT3G10450	9897.42	-0.980285	0.0321964	2.63774e-204	1.0061e-201
AT5G01670	56175.4	0.745917	0.0245338	1.64733e-203	6.16475e-201
AT1G60940	12647.6	-0.90101	0.0298037	1.5227e-201	5.59283e-199
AT5G26860	5220	-1.18934	0.0395789	3.04627e-199	1.09854e-196
AT1G64795	4172.33	1.5631	0.0521332	1.6361e-198	5.7947e-196
AT5G10980	12083.6	-1.15395	0.0386036	4.83943e-198	1.68395e-195
AT4G33950	2351.6	-1.68987	0.0565772	5.48913e-197	1.87709e-194
AT4G28520	208871	0.880115	0.0296755	7.10834e-194	2.38961e-191
AT5G54070	2406.37	1.60576	0.0542388	1.38064e-193	4.56393e-191
AT1G14200	9926.07	0.981447	0.0333792	1.02592e-190	3.33575e-188
AT2G40880	2052.88	-2.0569	0.0706593	2.64132e-187	8.44966e-185
AT3G08530	21806.5	-0.837936	0.028805	1.24788e-186	3.92863e-184
AT4G03550	3327.46	-1.51115	0.0520329	2.14639e-186	6.65181e-184
AT5G58410	2793.84	-1.56389	0.0540375	1.10984e-185	3.38654e-183
AT5G11520	6795.29	-1.15162	0.0400011	4.73645e-183	1.42338e-180
AT1G01720	30195.6	0.884575	0.0307873	3.73794e-182	1.10654e-179
ATMG00090	3794.82	1.54588	0.0539648	2.0299e-181	5.92073e-179
AT4G21990	22801.5	-0.887392	0.0312036	1.60473e-178	4.61279e-176
AT5G67480	12028.8	0.90268	0.0318781	5.12218e-177	1.45133e-174
AT2G21820	42576.9	0.924211	0.032776	1.43509e-175	4.00895e-173
AT4G10250	2249.52	1.64517	0.058508	6.38854e-175	1.75987e-172
AT4G27160	160128	0.749927	0.0266773	2.13183e-174	5.79216e-172
AT2G42270	22302.9	-0.941771	0.0336169	2.38281e-173	6.38659e-171
AT2G29410	1498.52	2.08229	0.0744531	3.57448e-173	9.45283e-171
AT5G21280	12526.2	-0.846321	0.0302763	1.47816e-172	3.80751e-170
AT3G17205	2855.7	-1.40351	0.0502538	1.47573e-172	3.80751e-170
AT1G25310	3163.52	-1.3615	0.0488525	7.85483e-172	1.99734e-169
AT2G14878	17899.6	1.00303	0.036068	6.98904e-171	1.75469e-168
AT1G32870	10185.5	-0.885153	0.0321132	7.37586e-168	1.82866e-165
AT5G59820	19635.6	0.957517	0.0347755	2.25532e-167	5.52247e-165
AT2G04040	11842.1	-1.13164	0.0411364	8.93397e-167	2.16093e-164
AT5G67600	21677.4	-0.805693	0.0293321	1.33628e-166	3.19323e-164
AT5G60710	3734.89	-1.30515	0.0476877	8.79475e-166	2.07661e-163
AT4G33070	1431.93	-2.11813	0.0774596	8.99106e-166	2.09798e-163
AT5G65110	9856.49	-0.899174	0.032971	2.14338e-164	4.94322e-162
AT1G24490	5012.46	-1.1169	0.041009	3.93252e-164	8.96524e-162
AT2G05632	1967.61	-2.26952	0.0835987	2.19719e-163	4.95216e-161
AT4G22920	4631.42	1.27884	0.0471219	4.77871e-163	1.06495e-160
AT3G13310	7868.33	1.08487	0.0399571	5.35253e-163	1.17958e-160
AT4G31160	10077	-0.945381	0.0348254	5.85902e-163	1.27701e-160
AT1G64790	3127.84	1.28407	0.0473495	8.39484e-163	1.80982e-160
AT1G34220	5966.67	-1.019	0.0376662	6.69866e-162	1.42861e-159
AT1G20620	32595.2	0.815338	0.0301985	3.8353e-161	8.09248e-159
AT3G10650	7679.66	-1.23057	0.0456238	4.7739e-161	9.96691e-159
ATMG00020	4798.99	1.11824	0.041532	1.89565e-160	3.9165e-158
AT1G32380	6931.07	-0.964026	0.0358068	2.5325e-160	5.1783e-158
AT1G27461	3193.16	1.51881	0.0564924	3.54803e-160	7.18078e-158
AT3G28210	15708	-0.816284	0.0305099	3.03257e-158	6.07555e-156
AT5G64270	14104.4	-0.861282	0.0322983	3.82587e-157	7.58823e-155
ATMG00640	1127.21	2.12541	0.0801614	5.95573e-156	1.16956e-153
AT5G54310	4544.95	-1.22128	0.0461803	6.23731e-155	1.21285e-152
AT5G50240	6943.45	1.0218	0.0386386	8.2886e-155	1.59608e-152
AT5G38200	2305.38	-1.64106	0.0621492	1.21174e-154	2.31092e-152
AT5G04340	12559.8	0.95592	0.0362197	3.54022e-154	6.68731e-152
AT4G27680	7372.44	-0.981089	0.0372318	1.02983e-153	1.92695e-151
AT5G47220	1259.85	1.98752	0.0755864	1.89175e-153	3.50663e-151
AT1G22530	26363.5	-0.810154	0.0309847	3.05121e-151	5.60349e-149
AT5G21020	33520.4	0.634571	0.0243036	1.17941e-150	2.1461e-148
AT1G26270	6138.99	-0.93613	0.0359521	4.07563e-150	7.34873e-148
AT5G17810	3991.56	-1.15189	0.0442969	7.05219e-150	1.26012e-147
AT5G43630	5665.03	-1.18341	0.0455849	2.08095e-149	3.65253e-147
AT4G21680	8655.08	1.01981	0.0392724	2.06644e-149	3.65253e-147
AT2G37050	4326.06	-1.17669	0.0453488	2.83299e-149	4.9289e-147
AT1G48635	3049.68	-1.2632	0.0486997	3.09603e-149	5.33971e-147
AT5G07330	20168.9	0.766499	0.0295731	1.27048e-148	2.17231e-146
AT1G20960	20313.5	-1.03734	0.0400691	1.68348e-148	2.85385e-146
AT4G18050	1790.1	-1.85868	0.0721393	1.9792e-147	3.32674e-145
AT2G24050	8589.5	-0.916598	0.0355533	3.2582e-147	5.43052e-145
AT2G36850	5007.72	-1.11047	0.0434581	8.86947e-145	1.46598e-142
AT3G57520	12469.4	-0.794362	0.0310658	9.02548e-145	1.47943e-142
AT4G03320	4748.32	-1.2562	0.0492984	4.32768e-144	7.03568e-142
AT1G54050	9136.9	0.925473	0.0363554	1.35096e-143	2.17844e-141
AT5G48570	2423.27	1.37426	0.0540808	2.51001e-143	4.0148e-141
AT4G29670	1841.82	-1.59849	0.0630482	1.27419e-142	2.02178e-140
AT2G35510	6502.25	-0.917274	0.0361655	1.47517e-142	2.32211e-140
AT4G19210	11167.9	-0.908987	0.0359774	1.79371e-141	2.8013e-139
AT5G07440	2170.89	-1.63302	0.0647228	1.91765e-141	2.97145e-139
AT3G20630	4543.9	-1.2038	0.0477086	2.78567e-141	4.28303e-139
AT2G24500	23707.3	-0.831685	0.0330798	4.8743e-140	7.43669e-138
AT5G58070	35022.9	-0.690849	0.0274716	5.43204e-140	8.22436e-138
AT4G30150	2987.71	-1.22525	0.048848	1.14325e-139	1.71782e-137
AT5G53590	2082.28	-1.57068	0.0627456	2.92685e-139	4.36475e-137
AT3G12950	1557.85	1.65072	0.0663581	1.43766e-137	2.12795e-135
AT3G03640	14710	-0.71757	0.0287909	1.45722e-137	2.14093e-135
AT5G21990	8481.62	-0.890128	0.0359062	6.39131e-137	9.32097e-135
AT5G22470	17463	0.97714	0.0393199	6.53098e-137	9.45514e-135
AT5G13000	5756.88	-1.16613	0.047016	1.35308e-136	1.94471e-134
AT5G53895	5928.73	0.901548	0.0366321	2.31972e-134	3.31002e-132
AT5G50960	9260.22	-0.892371	0.0364192	4.11941e-134	5.79463e-132
AT4G38710	22531.6	-0.703373	0.0285928	4.09194e-134	5.79463e-132
AT5G19400	10945.3	-0.734517	0.0299526	8.52831e-134	1.1912e-131
AT1G08170	5736.68	0.945576	0.0385926	2.92063e-133	4.05089e-131
ATCG00020	1277.11	2.48775	0.102099	2.61296e-132	3.59899e-130
AT5G25280	10742.2	0.825539	0.0337826	3.65989e-132	5.00623e-130
AT3G55430	3923.54	-1.03612	0.0426456	3.88743e-131	5.28104e-129
AT1G68240	469.974	3.15159	0.129946	5.57915e-131	7.52768e-129
AT5G02310	3029.18	-1.20458	0.0496556	8.12581e-131	1.08897e-128
AT4G02890	57868.7	-0.745675	0.0307096	8.48525e-131	1.12951e-128
AT3G57660	3145.61	-1.22498	0.0505657	1.75232e-130	2.31703e-128
AT3G13080	7536.26	-1.01809	0.0421358	1.07354e-129	1.41011e-127
AT1G03790	7274.47	0.902538	0.0374739	8.69986e-129	1.13522e-126
AT5G02500	41572.5	-0.67723	0.0282531	2.33271e-127	3.02399e-125
AT1G32530	3890.11	-1.18912	0.0497365	3.7627e-127	4.84606e-125
AT5G64230	4976.87	-1.0978	0.0460302	1.82517e-126	2.33551e-124
AT4G37120	10964.4	-0.860667	0.036176	2.41775e-126	3.07395e-124
ATMG01360	2297.58	1.65655	0.0697135	8.1316e-126	1.02728e-123
AT4G34100	9727.77	-0.788465	0.0332052	3.46616e-125	4.35112e-123
AT1G28330	2540.83	1.46814	0.0621006	1.61479e-124	2.01433e-122
AT5G49930	5586.16	-1.07709	0.0455652	2.70147e-124	3.34882e-122
AT5G19550	1318.75	-1.6679	0.0706891	4.40109e-124	5.38834e-122
AT2G43500	25992.7	-0.661629	0.0279754	4.38681e-124	5.38834e-122
AT2G15880	1967.69	1.34475	0.0572816	9.26099e-123	1.12689e-120
AT1G76600	2654.27	1.234	0.0527289	5.82252e-122	7.04169e-120
AT5G51280	7697.03	-0.88624	0.0379392	1.32477e-121	1.59245e-119
AT1G16270	4030.33	-1.15199	0.0493396	2.37514e-121	2.83787e-119
AT2G40170	200803	0.690052	0.0295322	3.60032e-121	4.27597e-119
AT2G38770	7802.71	-0.86217	0.0370921	4.16142e-120	4.91295e-118
AT5G57550	50509.6	0.544259	0.0234064	9.37575e-120	1.10035e-117
AT5G54300	12585.9	-0.754866	0.0325934	2.28689e-119	2.66812e-117
AT1G17170	3558.16	-1.12057	0.0484314	3.11127e-119	3.60872e-117
AT1G77680	8068.47	-0.80659	0.0348344	3.71244e-119	4.28097e-117
AT1G66500	7642.17	0.767773	0.0332625	2.14451e-118	2.45862e-116
AT2G20330	3679.98	-1.07407	0.0466597	5.03109e-118	5.73487e-116
AT5G65080	4637.03	-1.04973	0.0457477	3.00591e-117	3.40682e-115
AT5G60790	10963.9	-0.832102	0.0362698	4.66097e-117	5.2526e-115
AT5G38840	1909.99	-1.34931	0.0591867	8.77481e-116	9.83274e-114
AT4G35090	15646.1	0.784064	0.0343874	1.33845e-115	1.4914e-113
ATMG00160	1047.19	2.07468	0.0914416	4.60846e-115	5.10638e-113
AT4G28600	4133.7	-1.36007	0.0602107	7.28509e-114	8.02736e-112
AT5G16960	1268.57	1.65216	0.0732577	1.37589e-113	1.5077e-111
AT4G34710	2606.62	-1.12635	0.0499378	1.76747e-113	1.92615e-111
AT1G16900	6440.95	-0.868164	0.0384743	2.51971e-113	2.73093e-111
AT5G27470	2496.66	-1.17897	0.0523486	4.03525e-113	4.34974e-111
AT1G55860	5990.36	-0.91386	0.0406335	1.20234e-112	1.28904e-110
AT5G65630	4638.08	-0.905461	0.0402704	1.36693e-112	1.45761e-110
AT5G14420	9337.26	-0.751511	0.0334246	2.11548e-112	2.24377e-110
AT5G42940	4739.18	-0.938948	0.0417726	3.04862e-112	3.21629e-110
AT2G19450	8715	-0.75385	0.0335691	3.30776e-112	3.47122e-110
AT3G17390	7986.19	-0.918123	0.0412631	1.34989e-111	1.40914e-109
AT2G31210	727.122	2.12849	0.0954688	3.69449e-111	3.83647e-109
AT1G03106	8997.26	0.814986	0.0365137	6.57939e-111	6.79664e-109
AT1G72100	27628.4	0.649643	0.02911	1.06518e-110	1.09465e-108
AT5G44240	4670.37	-0.998704	0.0448198	1.08282e-110	1.10704e-108
AT1G59750	3675.96	-0.998475	0.044813	1.11723e-110	1.13636e-108
AT5G64310	7647.26	-0.824303	0.0369929	1.50024e-110	1.51815e-108
AT5G57123	4247.31	-1.01277	0.0455277	2.40364e-110	2.41999e-108
AT3G52500	4181.27	-1.03729	0.0466902	4.09662e-110	4.10365e-108
AT1G66580	19417.1	-0.703328	0.0316531	7.70154e-110	7.67599e-108
AT1G47540	29206.4	0.567287	0.0255546	1.90552e-109	1.8897e-107
AT4G03260	6826.28	-0.857707	0.0387021	2.0753e-109	2.04784e-107
AT1G20980	8513.75	-0.773033	0.0349674	3.53111e-109	3.46713e-107
AT1G15130	9375.44	-0.823143	0.0373386	2.87774e-108	2.81168e-106
AT2G16570	4555.34	-0.918244	0.0416783	3.48961e-108	3.39279e-106
ATMG00650	807.13	2.13637	0.0971717	3.59275e-108	3.47603e-106
AT1G59865	1424.51	1.77915	0.0809903	5.52231e-108	5.31697e-106
AT5G51070	7639.91	-0.761536	0.0345912	6.61161e-108	6.33501e-106
AT1G17810	11235.1	0.754341	0.0342704	7.11892e-108	6.78831e-106
AT1G26800	6119.16	0.85913	0.0390475	8.73876e-108	8.29304e-106
AT1G72150	13028.4	-0.735811	0.0336905	1.72074e-106	1.62519e-104
AT5G51830	14695.8	-0.829375	0.0380287	5.87801e-106	5.52533e-104
AT2G39340	2200.32	-1.30089	0.0598262	1.05869e-105	9.90475e-104
AT5G13030	6142.77	-0.815901	0.0376002	5.2918e-105	4.92759e-103
AT4G34740	6266.92	-0.952301	0.0439149	6.12306e-105	5.67499e-103
AT2G07698	1436.27	1.47096	0.067954	7.7938e-105	7.18987e-103
AT4G13630	2964.36	-1.15981	0.0536875	2.71584e-104	2.4938e-102
AT5G18400	7746.06	-0.826876	0.0382815	4.95134e-104	4.52557e-102
AT3G10490	3001.79	-1.42157	0.066011	8.94562e-104	8.13887e-102
ATMG00080	1070.51	1.66212	0.0773451	2.04624e-103	1.8532e-101
AT4G00755	4154.37	-1.02047	0.0475472	6.91391e-103	6.2332e-101
AT4G12290	5490.71	0.809897	0.0377967	2.10497e-102	1.88914e-100
AT3G10050	2718.22	-1.07414	0.0501837	2.11545e-102	1.88999e-100
AT1G70440	359.1	-3.38179	0.158627	8.35488e-102	7.43097e-100
AT1G68410	1810.99	-1.28721	0.0605774	4.23926e-101	3.75364e-99
AT1G35140	943.294	-1.9274	0.0908051	4.35456e-101	3.8386e-99
AT1G80920	6337.8	0.765427	0.0359699	6.47108e-101	5.67909e-99
AT3G02540	603.209	-2.26799	0.107116	1.40596e-100	1.22845e-98
AT3G21690	3811.01	-1.08593	0.0513679	5.88017e-100	5.11523e-98
AT1G64900	2081.28	1.28453	0.0608036	6.38443e-100	5.52964e-98
AT1G21680	5081.83	0.965841	0.045715	8.92359e-100	7.69524e-98
AT5G03730	2704.45	-1.10317	0.0523826	3.152e-99	2.70635e-97
AT1G16770	1946.41	1.43528	0.0682815	5.41689e-99	4.63098e-97
AT4G31860	4861.86	-0.832792	0.0395801	7.28867e-99	6.20444e-97
AT2G41260	39977.4	0.647545	0.0307388	7.57388e-99	6.41968e-97
AT3G05220	25060.2	-0.679236	0.0322651	8.31726e-99	7.01977e-97
AT5G51440	17523.4	-0.696074	0.0331035	1.30976e-98	1.10075e-96
AT4G24690	48751	-0.458128	0.0217732	1.68527e-98	1.41037e-96
AT1G80440	637.258	2.34016	0.111881	3.01835e-98	2.51538e-96
AT2G29500	14451.8	0.615851	0.0294232	1.28941e-97	1.07005e-95
AT5G17380	17456.8	-0.579683	0.0278083	7.7816e-97	6.43085e-95
AT2G18050	864.737	1.81597	0.0876294	1.95832e-96	1.61167e-94
AT1G20920	7460.76	-0.895443	0.0432124	2.87407e-96	2.35555e-94
AT5G67530	2694.08	-1.07402	0.0518418	4.3065e-96	3.51502e-94
AT5G20730	5382.65	-0.869472	0.042034	1.15713e-95	9.40597e-94
AT5G64430	11877.9	-0.694788	0.0336336	3.31809e-95	2.68616e-93
AT2G42000	24747.8	0.677035	0.0327873	5.21611e-95	4.20554e-93
AT5G24570	884.457	-1.90878	0.0928567	5.82619e-95	4.67841e-93
AT3G05260	51840.1	0.525074	0.0254405	6.61448e-95	5.28998e-93
AT4G03080	3011.43	-1.04886	0.0509842	9.1841e-95	7.31556e-93
AT4G02880	22087.7	-0.603701	0.0293227	1.36481e-94	1.08278e-92
AT3G51110	3550.65	0.90971	0.0443515	4.04301e-94	3.19479e-92
AT3G09570	4565.35	-0.874253	0.0426969	8.634e-94	6.79551e-92
AT5G64300	10700.7	-0.651217	0.0317801	1.01399e-93	7.94922e-92
AT2G38530	2281.42	1.17081	0.0573308	1.65243e-93	1.29033e-91
AT2G47330	5218.45	-0.838813	0.0410376	1.93912e-93	1.50826e-91
AT2G45730	2243.48	-1.16469	0.0570738	2.31134e-93	1.79075e-91
AT2G26150	6032.79	0.908486	0.0445534	4.82126e-93	3.72081e-91
AT4G05070	1306.48	1.7105	0.0841389	6.86828e-93	5.28006e-91
AT4G37910	3323.2	-1.0093	0.0495948	9.19611e-93	7.0423e-91
AT5G45310	4414.16	0.860709	0.0422801	1.02687e-92	7.83344e-91
AT3G09350	33498.4	-0.492527	0.0245374	2.20964e-92	1.67916e-90
AT5G65070	18595.9	-0.705444	0.0347613	2.34223e-92	1.77312e-90
AT1G05680	20117.5	-0.693946	0.0341451	2.88228e-92	2.17365e-90
AT4G14270	1382.96	1.72072	0.0849993	3.71735e-92	2.7928e-90
AT3G51620	2302.02	-1.09837	0.0542338	5.71472e-92	4.2772e-90
AT3G61140	3494.14	-1.01405	0.0501407	1.15747e-91	8.63053e-90
AT2G01190	10220.9	-0.638911	0.0316207	3.58466e-91	2.66285e-89
AT5G23150	4264.84	-0.866385	0.0429416	4.03498e-91	2.98619e-89
AT1G30450	1010.93	-1.65027	0.081992	4.45467e-91	3.28453e-89
AT3G56350	31821	0.489989	0.024276	7.66572e-91	5.63118e-89
AT5G02020	1767.46	1.31123	0.065355	2.07333e-90	1.51743e-88
AT3G06355	36989.8	0.777906	0.0387119	2.31563e-90	1.68854e-88
AT5G14570	8214.03	-0.867656	0.0434186	3.14412e-90	2.28427e-88
AT5G35160	3677.1	-1.014	0.0505583	3.42883e-90	2.48203e-88
AT3G22890	6984.96	-0.80689	0.0402196	3.78254e-90	2.7281e-88
AT3G16640	10594.1	0.751901	0.0374703	4.71374e-90	3.38741e-88
AT5G61960	1434.49	-1.36733	0.0684104	8.76607e-90	6.27676e-88
AT5G56550	768.325	1.83329	0.0918836	1.37442e-89	9.80582e-88
AT5G21940	2813.33	1.38223	0.0692495	1.43644e-89	1.02116e-87
AT2G23110	22406.4	0.573003	0.0286366	1.6872e-89	1.19514e-87
AT5G20910	6097.95	-0.822743	0.0411827	2.97255e-89	2.09813e-87
AT3G09840	36917.7	-0.530726	0.0265723	4.85754e-89	3.41647e-87
AT5G67170	766.153	-2.07074	0.104521	1.98378e-88	1.39033e-86
AT1G17690	2158.61	-1.21225	0.0611032	2.02541e-88	1.41451e-86
AT3G03660	1791.2	-1.28472	0.0648217	2.61772e-88	1.82175e-86
AT4G00750	2622.21	-1.02913	0.0519595	4.93105e-88	3.41967e-86
AT2G05710	9138.08	-0.642828	0.032412	6.18413e-88	4.27373e-86
AT1G56070	18832.1	-0.55281	0.0279247	1.61225e-87	1.11033e-85
AT3G54940	58970.8	0.559774	0.0282983	2.22602e-87	1.52771e-85
AT1G26580	2649.73	-0.982111	0.0497951	2.82184e-87	1.92994e-85
AT5G61380	1829.67	1.28316	0.0651793	3.76406e-87	2.56551e-85
AT1G80710	969.648	-1.69411	0.0863763	1.16788e-86	7.93275e-85
AT4G29140	1434.46	-1.41517	0.0721202	1.22119e-86	8.26659e-85
AT3G45830	3905.76	-0.940834	0.047916	1.69196e-86	1.14144e-84
AT1G63440	2707.97	-1.19994	0.0612405	2.5877e-86	1.73981e-84
AT4G27460	1676.06	1.28437	0.0656006	3.41774e-86	2.29012e-84
AT5G13800	21261.8	-0.578506	0.029487	4.89287e-86	3.26752e-84
AT5G52650	1232.6	1.43577	0.0735124	7.16464e-86	4.76857e-84
AT1G18300	919.275	1.64583	0.084339	8.44334e-86	5.60085e-84
AT5G54540	12644.9	-0.605925	0.0309464	8.84038e-86	5.84467e-84
AT5G16300	3766.31	-0.899769	0.046118	2.20108e-85	1.45038e-83
AT3G19920	53929.2	-0.549744	0.0281481	2.40919e-85	1.58225e-83
AT3G54140	2883.89	-1.14056	0.0586142	3.81801e-85	2.49922e-83
AT1G18330	2100.67	1.15748	0.0595159	4.70409e-85	3.06911e-83
AT1G22280	4034.32	-0.847002	0.0435211	5.93805e-85	3.86148e-83
AT5G27640	2875.43	-1.02286	0.0526383	8.14943e-85	5.28222e-83
AT5G57990	4490.12	-0.814783	0.0419359	1.2051e-84	7.78566e-83
AT3G19760	6406.29	-0.678228	0.0349524	2.62021e-84	1.68732e-82
AT2G46340	4361.36	-1.05733	0.0546139	3.22939e-84	2.07287e-82
AT1G06110	4445.28	0.772228	0.0398665	4.22495e-84	2.70315e-82
AT1G55850	17056	-0.513529	0.026786	9.41121e-84	6.00199e-82
AT4G38380	4035.65	-0.887809	0.0460346	1.57555e-83	1.00159e-81
AT4G29040	10817.2	-0.612479	0.0317211	2.33297e-83	1.47835e-81
AT2G42150	1558.11	-1.41016	0.0733463	2.83636e-83	1.7916e-81
AT5G55200	2298.36	-1.0801	0.0561279	2.8604e-83	1.80105e-81
AT1G77300	1927.62	-1.28359	0.0670233	1.30928e-82	8.21782e-81
AT2G47000	1434.93	-1.37027	0.0716637	2.07123e-82	1.29592e-80
AT3G43230	5632.7	-0.849917	0.044413	3.32876e-82	2.07618e-80
AT1G06473	700.342	1.92761	0.101101	4.3771e-82	2.72148e-80
AT5G05320	3831.33	0.879497	0.0462026	2.1459e-81	1.33006e-79
AT3G02470	12737.1	-0.557122	0.0292904	5.52007e-81	3.41075e-79
AT4G05050	33139	-0.498115	0.0261823	6.10512e-81	3.76053e-79
AT1G32560	53254.9	0.548965	0.0289147	1.07502e-80	6.60122e-79
AT2G16485	3188.46	-1.06362	0.0562898	2.19174e-80	1.34169e-78
AT5G51180	3115.51	-1.01271	0.05358	2.2252e-80	1.35799e-78
AT1G15330	4391.56	0.825287	0.0436301	2.60523e-80	1.58503e-78
AT5G06750	880.971	1.57186	0.083412	3.60065e-80	2.18395e-78
AT5G01530	770.692	1.87856	0.0997864	4.12981e-80	2.49728e-78
ATMG00070	830.672	1.77337	0.0945025	1.34497e-79	8.10827e-78
AT5G64260	5030.19	0.834967	0.0444708	3.4127e-79	2.05113e-77
AT3G47910	3983.87	-0.88238	0.0470216	3.49602e-79	2.09486e-77
AT1G15750	4280.75	-0.913833	0.0487076	3.63607e-79	2.17222e-77
AT3G17240	5001.76	-0.782224	0.0417078	5.25287e-79	3.12869e-77
AT1G47340	1303.97	-1.36274	0.0728427	5.27968e-79	3.13525e-77
AT5G01410	16686.9	-0.723889	0.0385801	5.81349e-79	3.44193e-77
AT3G11710	2023.61	-1.10379	0.0590482	9.6065e-79	5.67069e-77
AT3G54480	2438.64	-1.0197	0.0545533	1.13202e-78	6.66248e-77
AT1G02080	5736.7	-0.742886	0.0397238	1.45702e-78	8.54988e-77
AT1G07360	4986.26	-0.786552	0.0420786	1.63024e-78	9.53813e-77
AT3G46620	2843.67	1.06243	0.0570109	3.07988e-78	1.79666e-76
AT5G10630	2695.68	-0.99277	0.0532885	3.54273e-78	2.0606e-76
AT1G71010	8232.69	-0.646536	0.0347062	5.87947e-78	3.40975e-76
AT2G28720	4190.84	-0.787275	0.0422899	6.88483e-78	3.98116e-76
AT2G35300	67232.5	0.52534	0.0280362	1.39402e-77	8.03748e-76
AT4G31670	9425.04	-0.568879	0.031109	6.21235e-77	3.57147e-75
AT1G75830	583448	0.448011	0.0241881	1.54313e-76	8.84577e-75
AT5G40010	354.536	-2.96793	0.161878	3.30553e-76	1.88939e-74
AT5G50780	3267.08	-0.942244	0.0512463	3.72036e-76	2.12039e-74
AT5G16360	7139.64	-0.659475	0.0358228	4.03828e-76	2.29499e-74
AT1G20140	4269.99	-0.80584	0.0438382	4.97947e-76	2.82179e-74
AT1G20110	2700.24	-0.991875	0.0540859	7.76847e-76	4.38974e-74
AT5G06460	8898.26	-0.656488	0.035708	1.13496e-75	6.39509e-74
AT3G47730	2528.59	-1.01082	0.0552103	1.35532e-75	7.61513e-74
AT5G65410	3766.47	-0.940958	0.0513715	1.39516e-75	7.81686e-74
AT2G03060	953.636	-1.49199	0.0817444	2.25028e-75	1.25724e-73
AT4G17170	6610.71	-0.772618	0.0422521	3.12386e-75	1.74041e-73
AT4G04610	1817.64	-1.42863	0.0784671	5.05118e-75	2.80631e-73
AT2G30110	6666.2	-0.649958	0.0355788	5.92889e-75	3.28474e-73
AT1G27990	11980.1	0.642583	0.0352096	6.85611e-75	3.78786e-73
AT1G36370	5917.1	-0.681527	0.0374118	1.36394e-74	7.51456e-73
AT1G12320	5555.65	-0.749962	0.0412313	1.99972e-74	1.09868e-72
AT4G21323	689.517	1.73979	0.0959991	2.12868e-74	1.1663e-72
AT2G02560	3013.32	-0.918788	0.0506554	3.27848e-74	1.79133e-72
AT1G48300	2812.15	1.02102	0.0564975	9.73102e-74	5.30234e-72
AT2G01850	1359.87	-1.26241	0.0699402	1.06386e-73	5.78099e-72
AT5G51450	3610.97	0.888726	0.0491691	1.20682e-73	6.53989e-72
AT2G32210	3991.02	-0.876208	0.0484802	1.21726e-73	6.57853e-72
AT1G54710	2694.46	-1.02284	0.056636	1.27408e-73	6.86688e-72
ATMG00513	512.253	2.10553	0.116935	1.48322e-73	7.97241e-72
AT5G58470	5289.24	-0.715942	0.0396732	2.74166e-73	1.46968e-71
AT4G13350	2969.47	-1.0322	0.0573045	2.80409e-73	1.49909e-71
ATMG00660	924.324	1.72708	0.0961127	3.346e-73	1.78399e-71
AT5G23300	2299.34	-0.949114	0.052748	4.76407e-73	2.53326e-71
AT3G22490	25259.4	0.590141	0.0328148	1.18477e-72	6.28307e-71
AT5G65300	3035.77	-0.950189	0.0529763	1.33669e-72	7.06985e-71
AT3G56990	2471.5	-0.934415	0.052166	2.10415e-72	1.10994e-70
AT1G27760	12727.3	-0.579427	0.0322779	2.25532e-72	1.18652e-70
AT4G11911	556.673	1.94825	0.109083	2.29483e-72	1.20412e-70
AT4G33467	686.468	1.89225	0.105988	2.34636e-72	1.22791e-70
AT5G03040	3332.93	-0.925471	0.0517021	2.6506e-72	1.38347e-70
AT5G63350	1190.85	1.31318	0.0734842	2.69657e-72	1.40377e-70
AT2G18790	4200.88	-0.732034	0.0408746	3.26962e-72	1.69764e-70
AT1G55020	2832.77	-0.972734	0.0545062	6.15192e-72	3.18583e-70
AT3G26730	4885.43	-0.71855	0.0403214	1.68143e-71	8.68476e-70
AT2G46240	15717.3	0.572573	0.0321132	1.73811e-71	8.95419e-70
AT3G47120	2199.33	-1.06521	0.0599152	1.78443e-71	9.16902e-70
AT3G55220	1896.92	-1.03825	0.0585114	3.5396e-71	1.81407e-69
AT3G18290	3319.98	-0.929501	0.0524248	5.55298e-71	2.8386e-69
AT4G12120	2897.2	-0.969458	0.0547099	6.11899e-71	3.1199e-69
AT5G19780	4183.86	-0.811812	0.0458024	7.22162e-71	3.67266e-69
AT3G25600	948.192	-1.52781	0.0864299	7.36946e-71	3.73826e-69
AT5G46190	2074.37	-1.18358	0.067113	2.07697e-70	1.05088e-68
AT4G02570	10070.7	-0.550507	0.0309801	2.21032e-70	1.11551e-68
AT4G30935	5766.46	-0.657185	0.0371708	2.28139e-70	1.14845e-68
AT5G57160	367.464	-2.66624	0.152315	1.13175e-69	5.6828e-68
AT5G22060	17461.3	-0.524891	0.0298258	1.31768e-69	6.5997e-68
AT5G62070	1998.12	-0.99728	0.0570212	3.34272e-69	1.67001e-67
AT5G15780	2218.24	1.1744	0.067228	3.89964e-69	1.94335e-67
AT5G42870	4345.51	-0.915621	0.0523567	3.99885e-69	1.9878e-67
AT1G72390	2422.7	-0.945299	0.0540765	4.37773e-69	2.1707e-67
AT3G56880	3613.18	0.785231	0.0449194	5.89365e-69	2.91508e-67
AT3G22500	64820.3	0.508953	0.0290514	6.53261e-69	3.22308e-67
AT4G24610	1744.03	-1.06222	0.0609507	9.06516e-69	4.4615e-67
AT5G67520	4592.06	-0.703699	0.0403243	1.18743e-68	5.82957e-67
AT2G31260	3145.57	-0.969622	0.0556686	1.2952e-68	6.34295e-67
AT1G06230	5951.03	-0.725873	0.0416575	1.76633e-68	8.62893e-67
AT3G23280	3640.06	-0.811955	0.0466705	2.51461e-68	1.22542e-66
AT5G23630	3284.9	-0.899655	0.0517534	2.63647e-68	1.28166e-66
AT5G60410	2901.93	-0.857387	0.0494044	4.26318e-68	2.06738e-66
AT3G13330	27071.2	-0.529943	0.0303331	4.79265e-68	2.31848e-66
AT3G26580	4162.5	0.789243	0.045479	5.39594e-68	2.60397e-66
AT1G77000	2909.83	0.888663	0.0512612	6.08526e-68	2.92949e-66
AT1G62740	8226.06	-0.571891	0.0329402	7.85616e-68	3.77286e-66
AT3G19510	2339.79	-0.993801	0.057572	1.8118e-67	8.68e-66
AT5G13810	5797.07	-0.712597	0.0412532	2.49525e-67	1.19255e-65
AT5G54740	473916	0.382749	0.0221228	2.80674e-67	1.33819e-65
AT3G07470	1426.65	-1.24461	0.0723246	3.30439e-67	1.57169e-65
AT3G57090	4010.43	-0.767369	0.0445068	3.87064e-67	1.83661e-65
AT1G12820	1059.12	1.53521	0.0893708	4.19781e-67	1.9871e-65
AT5G16010	8207.74	-0.67113	0.0389342	5.62499e-67	2.65634e-65
AT1G09070	54694.3	-0.537702	0.0311351	7.1693e-67	3.37758e-65
AT5G35680	9551.92	-0.6094	0.0353803	7.51713e-67	3.53305e-65
AT4G36020	5106.24	-0.689939	0.0400929	7.55578e-67	3.54282e-65
AT3G62310	6984.99	-0.686078	0.0398686	7.9976e-67	3.74114e-65
AT1G19530	4984.96	0.715915	0.0416319	9.80474e-67	4.5757e-65
AT5G23530	8709.9	-0.708471	0.0412203	1.13933e-66	5.30459e-65
AT2G29490	7164.51	-0.708055	0.0412403	1.55835e-66	7.23847e-65
AT3G17520	49873.1	0.510796	0.0297697	1.96355e-66	9.0993e-65
AT1G16010	3718.44	-0.781865	0.0456158	2.19485e-66	1.01004e-64
AT1G22070	4020.91	-0.795233	0.0463999	2.18867e-66	1.01004e-64
AT3G27260	5079.31	-0.733006	0.0427493	2.19178e-66	1.01004e-64
AT1G36060	473.7	2.21145	0.129606	2.37402e-66	1.08996e-64
AT3G59350	8603.15	-0.61115	0.0356047	3.15568e-66	1.44549e-64
AT1G31910	4993.6	-0.716299	0.0418506	3.59809e-66	1.64435e-64
AT1G34260	6472.08	-0.647246	0.0378298	4.73407e-66	2.15852e-64
AT2G21440	1515.82	-1.12728	0.0661208	5.94094e-66	2.70258e-64
AT4G36580	906.382	-1.45653	0.0855982	7.50284e-66	3.40529e-64
AT1G06760	1242.54	-1.27436	0.0748901	8.093e-66	3.66476e-64
AT4G01810	1461.37	-1.20273	0.0707701	1.32335e-65	5.97887e-64
AT3G22750	1197.09	-1.30797	0.077084	1.90958e-65	8.60788e-64
AT4G17330	7879.32	-0.638849	0.0375523	2.69451e-65	1.21186e-63
AT2G33830	3638	0.793674	0.0467141	3.00626e-65	1.34901e-63
AT1G15670	771.078	1.60825	0.095034	3.20851e-65	1.43651e-63
AT4G08180	2538.81	-0.850288	0.0502712	9.15115e-65	4.08793e-63
AT5G37600	9198.97	-0.547591	0.0323176	9.75527e-65	4.348e-63
AT1G57680	7241.26	-0.785	0.0464322	1.19461e-64	5.31254e-63
AT2G29200	2133.67	-0.97802	0.0579615	1.40875e-64	6.25081e-63
AT1G73880	5088.38	-0.742318	0.0439371	1.57388e-64	6.96795e-63
AT1G72330	2399.65	-0.971074	0.0575815	1.68048e-64	7.42331e-63
AT2G20180	1293.69	1.35668	0.0805959	1.8553e-64	8.17734e-63
AT2G25625	1753.04	1.02053	0.0606117	2.57502e-64	1.13244e-62
AT1G15780	2798.99	-0.818933	0.048593	2.59351e-64	1.13805e-62
AT4G15410	6616.34	-0.703605	0.0417165	2.79537e-64	1.22391e-62
AT1G55320	904.524	1.46985	0.0877558	6.8068e-64	2.9737e-62
AT3G55560	4235.87	-0.76076	0.0453996	1.51091e-63	6.58623e-62
AT5G14180	7572.98	0.567613	0.0338374	1.8144e-63	7.89186e-62
AT3G46220	1577.01	1.17575	0.0703856	1.93437e-63	8.39524e-62
AT5G51760	8023.74	0.57935	0.0345803	2.42435e-63	1.04988e-61
AT1G75380	2569.35	1.00136	0.0599939	3.07833e-63	1.33019e-61
AT1G16210	8452.59	-0.539886	0.0322937	4.88917e-63	2.10808e-61
AT4G11360	1772.02	1.26671	0.0761337	5.18866e-63	2.23236e-61
AT3G13460	22993	-0.562832	0.0336818	5.20948e-63	2.23647e-61
AT5G60760	4810.3	0.741016	0.0444027	5.71972e-63	2.45022e-61
AT5G09970	2667.09	-0.909286	0.0546194	7.07001e-63	3.02213e-61
AT4G21660	12975.1	-0.557317	0.0334042	8.37327e-63	3.57152e-61
AT4G16143	5424.02	-0.624723	0.0374939	1.01392e-62	4.31547e-61
AT5G62620	7698.97	-0.552487	0.0331544	1.15986e-62	4.92606e-61
AT5G28640	865.165	1.38978	0.0839517	1.89168e-62	8.017e-61
AT1G15440	3374.48	-0.766194	0.0461447	1.99124e-62	8.42095e-61
AT3G49160	3025.32	-0.84752	0.0511205	2.32788e-62	9.82365e-61
AT4G39850	3688.42	-0.755302	0.0456306	4.88677e-62	2.05784e-60
AT1G29400	3507.1	-0.723382	0.0437849	8.44356e-62	3.54808e-60
AT1G07920	4882.38	-0.687443	0.0416061	8.96081e-62	3.75748e-60
AT3G48870	5038.3	-0.772543	0.0468311	1.17107e-61	4.9002e-60
AT3G25840	1831.03	-1.08058	0.0656702	1.39202e-61	5.8125e-60
AT1G04410	1176.78	1.26051	0.0767132	1.58897e-61	6.62093e-60
AT5G14950	4413.97	-0.740861	0.0450002	2.03979e-61	8.48159e-60
AT3G11964	1696.66	-1.05634	0.0642885	2.05688e-61	8.53478e-60
AT5G37260	2794.07	0.793664	0.048249	2.55224e-61	1.05681e-59
AT3G46930	4378.5	-0.69976	0.0425976	4.34521e-61	1.79548e-59
AT3G44110	26520.5	-0.481579	0.0292723	4.95805e-61	2.04445e-59
AT3G19830	2968.23	-0.787101	0.0479908	5.53932e-61	2.2794e-59
AT1G61340	752.048	1.87613	0.115007	6.94192e-61	2.85064e-59
AT4G02715	1177.44	1.27578	0.0781187	8.10415e-61	3.32103e-59
AT2G44710	2884.57	-0.799247	0.0488442	8.84955e-61	3.61901e-59
AT3G10370	6528.01	-0.702129	0.0429162	1.25289e-60	5.11312e-59
AT5G63780	441.205	2.00927	0.123428	1.31215e-60	5.34398e-59
AT2G03340	5444.42	-0.70366	0.0430407	1.55592e-60	6.3238e-59
AT5G61590	1467.51	1.31492	0.0807465	1.64982e-60	6.69174e-59
AT3G63380	490.474	-1.91926	0.118282	2.7526e-60	1.11418e-58
AT4G32850	3991.89	-0.72703	0.0445782	2.83024e-60	1.14328e-58
AT2G29080	2403.97	-0.869869	0.0534182	3.2022e-60	1.2909e-58
AT5G44320	3036.51	-0.807942	0.0496712	4.92382e-60	1.98091e-58
AT4G20860	1357.46	-1.39096	0.0858222	5.48731e-60	2.20314e-58
AT5G05250	654.265	1.65037	0.101924	5.79833e-60	2.32332e-58
AT2G02930	4477.51	0.720062	0.044279	6.23937e-60	2.49499e-58
AT2G41980	1340.63	-1.12199	0.0692073	6.84104e-60	2.73009e-58
AT5G54940	21356.3	-0.441599	0.0271249	8.39778e-60	3.34461e-58
AT5G17910	2635.09	-0.83682	0.0516093	1.06177e-59	4.22029e-58
AT4G36648	7002.82	-0.590896	0.0364043	1.36177e-59	5.40185e-58
AT1G70590	5548.53	-0.604843	0.0374532	4.40847e-59	1.74526e-57
AT5G65280	8229.54	-0.784482	0.0487103	6.99969e-59	2.76557e-57
AT5G04170	3479.49	-0.75755	0.0471177	1.14607e-58	4.5191e-57
AT1G28200	5180.44	-0.664015	0.0412989	1.38822e-58	5.46308e-57
AT1G47500	2394.65	-0.853755	0.0533063	2.55622e-58	1.00396e-56
AT3G10020	52435.9	0.451608	0.0281079	2.56536e-58	1.00556e-56
AT1G03220	3671.64	0.74396	0.0464516	3.24276e-58	1.26858e-56
AT2G38465	3097.45	0.769341	0.0480628	3.6278e-58	1.41641e-56
AT5G55040	2504.67	-0.88222	0.0551971	4.10487e-58	1.59953e-56
AT3G04770	2062.31	-1.10762	0.0693978	4.21284e-58	1.63838e-56
AT1G80090	2392.87	0.849744	0.0531888	4.92913e-58	1.9132e-56
AT2G42560	15654.5	0.614105	0.0384553	5.23336e-58	2.02731e-56
AT5G65720	17366.1	-1.24647	0.0782426	5.34939e-58	2.06822e-56
AT1G56280	9391.84	0.575894	0.0360169	6.32128e-58	2.43923e-56
AT2G25320	1565.39	-1.12896	0.070882	6.4754e-58	2.49384e-56
AT4G24150	22415.7	-0.482598	0.030172	7.8857e-58	3.0311e-56
AT1G75960	861.399	1.76447	0.111269	1.12423e-57	4.31296e-56
AT5G38830	3135.82	-0.747099	0.0469	1.21072e-57	4.63579e-56
AT1G14000	1748.96	-1.01825	0.0641325	1.88554e-57	7.20574e-56
AT3G63070	3942.94	-0.776633	0.0489163	2.78755e-57	1.06324e-55
AT2G33700	4741.87	-0.611518	0.0384629	2.95152e-57	1.12362e-55
AT5G17210	2191.64	-0.939666	0.0593204	3.60037e-57	1.368e-55
AT5G61390	30160.6	-0.486911	0.0306267	3.69041e-57	1.39954e-55
AT5G42350	512.035	-1.74777	0.110709	3.76682e-57	1.42578e-55
AT1G15100	5401.3	0.675922	0.0426274	4.7336e-57	1.78831e-55
AT5G04000	1723.97	1.10173	0.0697183	5.10055e-57	1.92328e-55
AT1G02880	2536.7	0.794704	0.0502103	5.87651e-57	2.21166e-55
AT1G78390	2487.16	0.801959	0.050675	6.00633e-57	2.25624e-55
AT2G47520	1445.35	-1.30562	0.0828461	7.43247e-57	2.78669e-55
AT5G45690	69758.1	0.417431	0.0262718	7.47404e-57	2.79698e-55
AT4G21020	36443.1	0.461895	0.0291653	1.00845e-56	3.76677e-55
AT5G47010	2320.63	-0.885752	0.0561366	1.04927e-56	3.91189e-55
AT1G65020	4436.23	-0.706445	0.0447141	1.06007e-56	3.94474e-55
AT5G49920	724.508	1.73287	0.110459	1.7869e-56	6.63697e-55
AT5G09390	3990.56	-0.746967	0.0474472	2.47067e-56	9.15947e-55
AT1G54860	13964.3	0.59441	0.0377285	3.60816e-56	1.33515e-54
AT1G48540	2680.24	-0.892276	0.0568638	4.16051e-56	1.53668e-54
AT2G45360	622.867	1.55089	0.0993488	6.92324e-56	2.55233e-54
AT5G01030	2282.58	-0.876277	0.0559831	7.83366e-56	2.88261e-54
AT4G05390	4856.15	-0.730624	0.0466615	9.33352e-56	3.42817e-54
AT5G03240	101954	-0.452105	0.0288135	1.05557e-55	3.8699e-54
AT5G04410	9328.14	-0.5634	0.0359569	1.17542e-55	4.30134e-54
AT1G61900	3184.31	-0.799236	0.0511388	1.32926e-55	4.85535e-54
AT5G27030	872.735	-1.50448	0.0966316	1.3532e-55	4.9337e-54
AT5G53020	1158.34	-1.1831	0.075916	1.39852e-55	5.08959e-54
AT1G20970	3260.63	-0.793073	0.0507875	1.63616e-55	5.94352e-54
AT1G53760	2511.29	-0.775474	0.0496634	1.72254e-55	6.23445e-54
AT3G48050	7267.62	-0.635752	0.0406771	1.71996e-55	6.23445e-54
AT3G59100	485.422	-1.86719	0.120274	2.26265e-55	8.17438e-54
AT5G65207	850.832	1.43418	0.0923423	2.50273e-55	9.02529e-54
AT4G25340	5800.81	-0.701801	0.0449945	2.61145e-55	9.40026e-54
AT5G61270	1100.7	-1.22833	0.0790445	2.70458e-55	9.71787e-54
AT3G58510	2904.99	-0.839612	0.0539191	2.91708e-55	1.04625e-53
AT3G15430	8697.67	-0.628416	0.0402097	3.06539e-55	1.09745e-53
AT4G19200	4102.25	-0.809463	0.0519713	3.22059e-55	1.15094e-53
AT2G18900	2561.57	-0.855616	0.0549996	3.66389e-55	1.30701e-53
AT2G34380	5531.82	-0.64776	0.0415783	3.96344e-55	1.41133e-53
AT5G24650	2730.1	-0.853933	0.0549337	3.99246e-55	1.41911e-53
AT5G50360	1067.89	1.35779	0.0875678	4.00256e-55	1.42016e-53
AT2G31200	4826.17	-0.663556	0.0426045	4.01805e-55	1.42311e-53
AT1G79910	253.441	2.76635	0.17885	4.39037e-55	1.5522e-53
AT5G55135	4692.61	0.657317	0.0422134	4.45697e-55	1.57294e-53
AT5G45160	3660.37	-0.693117	0.0445702	5.55633e-55	1.95745e-53
AT1G32750	4809.59	-0.733264	0.0471804	5.95261e-55	2.09333e-53
AT5G59540	694.29	-1.45133	0.0939987	1.03018e-54	3.61639e-53
AT3G14990	9420.44	0.543849	0.03518	1.51954e-54	5.32484e-53
AT3G62770	7163.99	-0.535462	0.0345291	1.55416e-54	5.43656e-53
AT4G12040	9776.1	-0.592628	0.0382886	1.55878e-54	5.4431e-53
AT5G52580	2231.15	-0.887222	0.0574675	2.30365e-54	8.02997e-53
AT1G77180	14835.5	-0.486079	0.0313706	2.39811e-54	8.34458e-53
AT1G07930	5607.63	-0.63603	0.0411338	2.48258e-54	8.62336e-53
AT3G62900	3252.32	-0.729822	0.0472751	3.02266e-54	1.0481e-52
AT1G75600	229.065	-3.19929	0.208428	3.10321e-54	1.07416e-52
AT4G34310	4810.55	-0.824676	0.0534836	3.33252e-54	1.15152e-52
AT4G35890	2865.99	-0.760265	0.0493442	4.43931e-54	1.53129e-52
AT4G32070	3367.63	-0.981995	0.0638613	4.67645e-54	1.61029e-52
AT5G51130	2498.73	-0.972213	0.0632222	4.80793e-54	1.6527e-52
AT5G64420	4036.97	-0.697684	0.0452763	4.96507e-54	1.70376e-52
AT4G12390	214.687	3.23565	0.211295	5.80998e-54	1.99024e-52
AT4G18280	5130.31	-0.648882	0.0421496	6.82097e-54	2.33254e-52
AT1G75490	3614.21	0.744275	0.0484385	8.8469e-54	3.02013e-52
AT2G41070	1394.19	1.24799	0.0815359	9.98634e-54	3.40325e-52
AT5G19820	3482.52	-0.822133	0.053597	1.11887e-53	3.80645e-52
AT1G30230	3529.75	0.715343	0.0466647	1.67891e-53	5.70197e-52
AT1G67920	1940.13	0.876041	0.0573419	2.6725e-53	9.06092e-52
AT2G24490	4043.43	0.667056	0.0435866	2.73438e-53	9.2549e-52
AT4G33240	3810.25	-0.665792	0.0436882	7.39858e-53	2.49989e-51
AT1G31930	4134.14	-0.695079	0.0456416	8.13323e-53	2.74344e-51
AT1G35160	1776.68	-1.02192	0.0675224	1.82889e-52	6.15862e-51
AT3G01120	2882.83	-0.739637	0.0488157	2.33926e-52	7.86387e-51
AT5G67080	611.873	1.6805	0.111485	2.35948e-52	7.91844e-51
AT1G79410	393.597	-1.96787	0.130829	3.66533e-52	1.22801e-50
AT1G13360	2179.81	0.880013	0.0582924	4.23712e-52	1.41719e-50
AT5G22350	2262.95	-0.823837	0.0545555	4.28884e-52	1.43207e-50
AT3G57020	6431.05	0.56423	0.037278	4.83563e-52	1.61193e-50
AT4G37180	5585.12	-0.772969	0.0511975	4.97597e-52	1.65593e-50
AT5G22100	2986.52	-0.785218	0.0520384	5.4494e-52	1.81044e-50
AT1G13220	951.632	-1.31646	0.0876405	7.15932e-52	2.37455e-50
AT1G64140	14195.5	-0.527461	0.0349507	8.6016e-52	2.84815e-50
AT3G13300	11240	-0.526436	0.0349287	1.28593e-51	4.25085e-50
AT3G16120	1690.56	1.03628	0.0690961	1.38826e-51	4.58148e-50
AT1G02330	1785.17	-0.884641	0.0589594	1.64405e-51	5.41662e-50
AT2G16500	5592.52	-0.739803	0.0492478	1.68287e-51	5.53532e-50
AT4G32250	2822.46	-0.749919	0.0499447	1.83256e-51	6.0177e-50
AT4G01070	489.147	-2.01369	0.134955	1.98117e-51	6.49498e-50
AT4G04910	1933.41	-1.04155	0.0695708	2.11992e-51	6.93835e-50
AT5G11230	700.835	-1.39535	0.0933899	2.15128e-51	7.02941e-50
AT1G20900	932.077	-1.35804	0.0910267	3.16409e-51	1.03218e-49
AT3G27930	4693.63	-0.657467	0.0438943	3.72882e-51	1.21441e-49
AT3G18160	2187.13	-0.860473	0.0575655	4.06192e-51	1.32072e-49
AT5G26760	13785.8	-0.516363	0.0344305	4.07925e-51	1.32419e-49
AT1G52320	9396.56	-0.593547	0.0396087	4.33965e-51	1.40642e-49
AT1G75950	18862.6	-0.423268	0.0282101	4.43155e-51	1.43386e-49
AT3G23150	835.189	-1.31233	0.0882189	6.28204e-51	2.02928e-49
AT1G12805	153.615	-4.58754	0.308445	8.74612e-51	2.82066e-49
AT4G15180	3454.92	-0.89573	0.0602707	1.35726e-50	4.37012e-49
AT3G06530	1593.25	-0.946788	0.0637344	1.41172e-50	4.53809e-49
AT1G07400	5829.58	0.720896	0.048451	1.77047e-50	5.68212e-49
AT4G25580	12894.9	0.494387	0.0331894	1.92353e-50	6.16337e-49
AT5G17190	5277.91	-0.628476	0.0423264	2.86484e-50	9.1647e-49
AT2G38820	2958.93	0.794305	0.053563	3.08656e-50	9.85812e-49
AT5G42970	1987.55	-0.84543	0.0570994	3.47176e-50	1.10706e-48
AT5G20000	5084.41	-0.74655	0.0503851	3.71391e-50	1.18237e-48
AT3G57300	1554.06	-1.02772	0.0695376	3.84303e-50	1.22152e-48
AT3G14050	2758.25	0.85945	0.0580923	4.02925e-50	1.27866e-48
AT2G36780	4171.84	-0.633702	0.0427707	4.63177e-50	1.46752e-48
AT5G06839	2202.59	-0.896941	0.0606879	4.78271e-50	1.51292e-48
AT1G76520	3096.09	-0.704146	0.0473375	5.34971e-50	1.68959e-48
AT3G12270	1950.6	-0.960375	0.0650914	6.03404e-50	1.90269e-48
AT5G43980	1544.36	-1.10625	0.0750713	6.24983e-50	1.96761e-48
AT5G02750	2133.02	0.817218	0.0553468	6.76715e-50	2.12709e-48
AT5G13070	3158.52	-0.758436	0.051358	7.15139e-50	2.24431e-48
AT2G39980	586.924	1.75165	0.119292	7.49661e-50	2.34894e-48
AT1G23550	8108.96	-0.607716	0.0411266	8.98497e-50	2.81085e-48
AT1G79930	4629.16	-0.657957	0.0445671	9.77047e-50	3.05177e-48
AT4G27670	476.678	1.97903	0.135108	1.16972e-49	3.64783e-48
AT1G28360	1280.05	1.05822	0.0719896	1.20244e-49	3.74398e-48
AT2G38230	943.599	1.26707	0.0863684	1.37996e-49	4.28998e-48
AT1G26665	2587.28	0.824301	0.0560151	1.39884e-49	4.34189e-48
AT5G64410	635.527	1.54141	0.105287	1.74055e-49	5.39407e-48
AT1G78340	2388.94	-0.802053	0.0545539	1.79042e-49	5.53996e-48
AT5G49580	1909.35	-0.839301	0.0571103	1.80268e-49	5.56921e-48
AT5G62020	918.206	1.38227	0.094578	2.76315e-49	8.52321e-48
AT2G32190	2384.39	-0.949704	0.0648442	3.08539e-49	9.50242e-48
AT1G60730	4283.78	-0.615941	0.0420191	5.02069e-49	1.54388e-47
AT3G24350	1483.7	-1.04401	0.0716542	7.76808e-49	2.38502e-47
AT2G38330	1031.86	1.25866	0.0865265	8.49625e-49	2.60455e-47
AT3G19580	3791.8	0.704999	0.0482743	9.12168e-49	2.79197e-47
AT5G35430	2022.45	-0.847609	0.0582249	1.34753e-48	4.11817e-47
AT2G41710	1557.31	0.960441	0.0660584	1.58168e-48	4.82631e-47
AT1G67500	1298.55	-1.2356	0.085173	1.59068e-48	4.84632e-47
AT3G51250	1207.7	-1.16858	0.0806344	2.10072e-48	6.39045e-47
AT3G06620	1539.74	-0.944132	0.065054	2.20315e-48	6.69176e-47
AT5G03030	2312.78	-0.783087	0.0538942	2.28678e-48	6.93517e-47
AT2G32240	1765.88	-0.867137	0.0598709	3.7182e-48	1.1259e-46
AT5G44280	4922.05	-0.669553	0.0461802	4.35707e-48	1.31735e-46
AT4G32300	3625.99	-0.65616	0.0452721	5.15761e-48	1.55702e-46
AT1G77220	2008.7	-0.879049	0.0608429	5.92071e-48	1.78467e-46
AT1G08420	3132.88	-0.723123	0.0500309	8.05779e-48	2.42516e-46
AT4G18130	4656.89	-0.64915	0.0449045	8.87887e-48	2.66823e-46
AT1G32340	1819.81	-0.903377	0.0626742	9.76631e-48	2.93048e-46
AT3G63310	4231.59	-0.586191	0.0406039	1.28165e-47	3.83991e-46
AT4G36880	849.983	-1.28402	0.0895496	1.69708e-47	5.07692e-46
AT1G21580	6881.51	-0.667899	0.0469174	1.84959e-47	5.52482e-46
AT4G08510	2682.36	-0.850152	0.059134	1.86506e-47	5.56265e-46
AT2G17840	10598.7	-0.45235	0.0313475	1.99111e-47	5.92969e-46
AT5G66580	642.435	1.69476	0.118558	2.24816e-47	6.68517e-46
AT3G22640	171747	0.350265	0.0242675	2.35489e-47	6.99204e-46
AT1G24150	1314.43	-1.19596	0.0835194	2.40328e-47	7.12506e-46
AT1G50920	6849.36	-0.53599	0.0372553	3.30236e-47	9.77597e-46
AT4G23540	1028.63	-1.14263	0.0798944	3.45642e-47	1.02168e-45
AT1G31750	1358.19	1.06962	0.0747638	3.59483e-47	1.06101e-45
AT1G17130	3737.82	-0.655918	0.0456721	3.75801e-47	1.10752e-45
AT3G23570	1144.8	1.02013	0.0713408	4.34991e-47	1.28006e-45
AT1G23070	4369.75	0.631843	0.0440355	4.40989e-47	1.29579e-45
AT5G15450	7422.48	0.591642	0.0411826	4.49673e-47	1.31935e-45
AT2G27720	1244.71	1.10269	0.0772769	5.95106e-47	1.74347e-45
AT1G50640	2290.92	-0.855789	0.0598831	6.32066e-47	1.84903e-45
AT5G10300	8538.43	-0.486301	0.0339101	7.04752e-47	2.05862e-45
AT4G32440	1237.96	-1.18762	0.0834699	9.2371e-47	2.69424e-45
AT3G04400	2053.44	1.00977	0.070897	9.60282e-47	2.7968e-45
AT5G67290	1966.28	-0.919641	0.0645322	1.00306e-46	2.91711e-45
AT3G53940	2368.68	-0.796698	0.0559089	1.26384e-46	3.67014e-45
AT5G62520	23515.6	-1.16567	0.0821602	1.40771e-46	4.08194e-45
AT4G31830	4993.3	0.623667	0.0437124	1.43956e-46	4.16821e-45
AT3G10480	2160.42	-0.773167	0.0543296	1.78508e-46	5.16111e-45
AT5G42080	9416.59	-0.479204	0.0335768	1.99337e-46	5.75496e-45
AT4G39080	2000.61	-0.825986	0.0581232	2.12408e-46	6.12341e-45
AT3G44190	15752.6	-0.403743	0.0282656	2.27761e-46	6.55647e-45
AT5G43770	5113.08	0.580328	0.0407475	2.42074e-46	6.95839e-45
AT1G05960	1941.61	-0.845121	0.0595309	2.52888e-46	7.25873e-45
AT3G14880	772.274	1.37914	0.0976025	3.05232e-46	8.74853e-45
AT1G33980	3198.52	-0.652103	0.0459043	3.32042e-46	9.50322e-45
AT3G13670	3420.62	-0.680783	0.0479511	3.47219e-46	9.92326e-45
AT2G42280	2946.84	-0.710708	0.0501019	3.88157e-46	1.10773e-44
AT1G73500	1182.73	1.21573	0.0860637	3.90146e-46	1.1118e-44
AT3G11930	12982.1	0.48783	0.0343174	4.04117e-46	1.14997e-44
AT3G09580	337.027	1.92335	0.136532	4.15785e-46	1.18147e-44
AT4G03200	5705.76	0.558261	0.0393322	4.68166e-46	1.32841e-44
AT5G24810	3011.79	-0.816812	0.0577569	5.75648e-46	1.63106e-44
AT4G30600	8793.84	-0.467356	0.0329447	6.60627e-46	1.86917e-44
AT2G41520	2239.35	-0.957658	0.0679255	8.03463e-46	2.27007e-44
AT3G51650	1691.41	-0.938942	0.0666592	1.01068e-45	2.85147e-44
AT4G24170	345.576	2.12668	0.151795	1.13332e-45	3.19292e-44
AT4G27880	1869.38	-0.948676	0.0675223	1.66349e-45	4.67996e-44
AT2G36300	2127.65	-0.94871	0.0675328	1.69773e-45	4.7695e-44
AT3G51790	1910.37	-0.958682	0.068295	1.94025e-45	5.44313e-44
AT3G51510	2341.78	0.776591	0.0552441	2.09564e-45	5.87075e-44
AT1G62420	1530.35	0.971001	0.0691985	2.10556e-45	5.89023e-44
AT5G01300	33775.7	0.355821	0.0252742	2.37077e-45	6.62279e-44
AT1G67230	5239.15	-0.671673	0.0477821	2.65796e-45	7.41463e-44
AT4G35800	13088.4	-0.457442	0.0324466	3.19194e-45	8.89172e-44
AT3G24800	2198.51	-0.750098	0.0535015	3.71204e-45	1.0326e-43
AT2G23240	45667	0.415577	0.0296243	4.40615e-45	1.22397e-43
AT3G06250	1079.78	-1.07225	0.0767934	4.71538e-45	1.30804e-43
AT5G01600	1099.12	-1.11101	0.079604	4.75947e-45	1.31843e-43
AT2G43120	968.879	-1.20104	0.0861062	4.85701e-45	1.34357e-43
AT5G44340	2100.78	-0.999634	0.071568	4.86692e-45	1.34444e-43
AT1G20100	12472.3	-0.435669	0.0310513	6.34452e-45	1.75017e-43
AT2G17450	1204.58	0.983064	0.0705223	7.45105e-45	2.05256e-43
AT3G12580	181479	-0.368842	0.0263109	8.5909e-45	2.36327e-43
AT3G12570	4969.47	-0.53387	0.0381777	9.88487e-45	2.71546e-43
AT4G35230	4140.52	-0.590713	0.042282	1.05721e-44	2.90023e-43
AT3G47520	3557.75	-0.654836	0.0469202	1.09689e-44	3.00493e-43
AT2G30020	2546.92	0.810127	0.0581556	1.16597e-44	3.18978e-43
AT4G02970	1034.28	1.16109	0.0836361	1.28319e-44	3.50563e-43
AT3G13530	1701.05	-0.964936	0.0694938	1.62775e-44	4.44084e-43
AT5G07200	1358.92	1.03521	0.0746335	1.8418e-44	5.01791e-43
AT5G62690	336.618	1.94289	0.140801	2.24792e-44	6.11595e-43
ATMG00560	277.404	2.1519	0.156068	2.63387e-44	7.1562e-43
AT1G29680	7594.04	0.481085	0.034558	3.17187e-44	8.60613e-43
AT5G66540	2439.93	-0.794738	0.0574269	4.23523e-44	1.14756e-42
AT1G43850	1610.38	-0.870135	0.0629239	4.29703e-44	1.16272e-42
AT2G38800	5589.82	-0.523863	0.0377699	4.98991e-44	1.34836e-42
AT2G46520	4404.1	-0.679368	0.0490693	5.0914e-44	1.37392e-42
AT5G39050	4747.53	-0.733267	0.05301	5.32895e-44	1.43607e-42
AT2G45960	6755.73	0.560549	0.04046	5.69188e-44	1.53179e-42
AT1G30060	208.589	2.6135	0.19054	6.33547e-44	1.70268e-42
AT1G61100	8484.75	-0.524316	0.0379057	8.51754e-44	2.28602e-42
AT2G35390	1825.53	-0.887161	0.064415	8.90632e-44	2.38713e-42
AT5G47810	8529.57	0.48877	0.0353511	9.46002e-44	2.53212e-42
AT5G47090	6311.66	-0.530521	0.0384124	1.11253e-43	2.97384e-42
AT5G49910	14478.4	-0.452857	0.0327742	1.20102e-43	3.20607e-42
AT1G07810	2791.39	-0.770009	0.0559942	1.50591e-43	4.01456e-42
AT4G31400	417.147	1.6694	0.122195	1.74069e-43	4.63421e-42
AT4G34890	6077.45	-0.534659	0.0388104	1.80685e-43	4.80389e-42
AT5G07740	2858.25	-0.709903	0.0516441	1.81381e-43	4.81596e-42
AT1G76590	5837.44	0.524537	0.0380866	1.97137e-43	5.22729e-42
AT1G12130	975.233	1.05175	0.0768013	2.04347e-43	5.41125e-42
AT1G22882	1482.34	-0.973587	0.0711454	2.55716e-43	6.76251e-42
AT5G65240	1285.08	-1.1386	0.0834131	3.09466e-43	8.16218e-42
AT4G28240	516.236	1.62498	0.119309	3.09231e-43	8.16218e-42
AT3G47780	916.891	-1.10327	0.0807863	3.10439e-43	8.17695e-42
AT3G13110	3145.88	-0.739251	0.05395	3.14637e-43	8.27654e-42
AT1G72760	254.13	2.8018	0.206214	3.63005e-43	9.53622e-42
AT5G45900	1379.02	-0.951538	0.0696756	3.83856e-43	1.00706e-41
AT2G22010	3563.68	-0.61161	0.044625	4.044e-43	1.05956e-41
AT3G63400	5825.97	-0.515494	0.0375732	4.21085e-43	1.10182e-41
AT3G04010	186.346	-2.98065	0.219448	4.48764e-43	1.1727e-41
AT2G15560	4590.28	-0.563239	0.0411114	4.84486e-43	1.26438e-41
AT3G21290	1894.73	-0.780706	0.0571418	5.02164e-43	1.30879e-41
AT5G22290	5780.33	0.518586	0.0378671	5.74684e-43	1.49584e-41
AT1G75800	1285.1	1.05493	0.0774597	5.81289e-43	1.51105e-41
ATMG00516	321.402	2.28516	0.16865	6.46824e-43	1.6792e-41
AT4G32050	1826.77	-1.09495	0.0805014	6.83115e-43	1.7711e-41
AT2G31400	3971.92	-0.622792	0.045617	8.10836e-43	2.09949e-41
AT1G55740	1975.5	-0.856021	0.0629026	9.20437e-43	2.38018e-41
AT3G08550	3784.56	-0.651082	0.0477577	9.36841e-43	2.41944e-41
AT5G66110	1898.8	0.893924	0.0657639	1.06114e-42	2.73689e-41
AT3G61740	2334.84	-0.738233	0.0542294	1.06842e-42	2.75208e-41
AT1G31730	2296.37	-0.776312	0.0570567	1.08552e-42	2.7925e-41
AT4G10960	2284.21	-0.877841	0.0646373	1.28379e-42	3.29827e-41
AT1G20220	1521.56	-0.893098	0.065782	1.31789e-42	3.3815e-41
AT5G04040	3569.15	-0.629154	0.0462396	1.45286e-42	3.72299e-41
AT2G16920	493.853	-1.50587	0.111523	1.72444e-42	4.41322e-41
AT2G22430	1366.32	0.941974	0.0695985	2.1331e-42	5.45205e-41
AT1G63180	4110.99	-0.633552	0.0467175	2.76394e-42	7.05535e-41
AT5G38530	5510.75	-0.553536	0.0408014	3.00758e-42	7.65824e-41
AT3G19950	3638.27	-0.64958	0.0479479	3.00785e-42	7.65824e-41
AT4G12650	2948.93	-0.730513	0.0539617	3.02246e-42	7.68559e-41
AT5G54770	11277.3	0.467702	0.0344461	3.16934e-42	8.04874e-41
AT5G67570	1611.55	0.87812	0.0650054	3.47186e-42	8.80574e-41
AT5G57710	10772.7	-0.509757	0.0377453	4.16575e-42	1.05522e-40
AT5G04010	461.618	1.67043	0.124491	4.589e-42	1.16095e-40
AT5G66780	28536.9	0.369291	0.0275204	6.95497e-42	1.75726e-40
AT3G16270	3073.72	-0.771953	0.0573055	6.99636e-42	1.76547e-40
AT3G55320	1149.48	-1.03407	0.0769958	7.53733e-42	1.89956e-40
AT5G57250	1342.22	1.00638	0.074988	9.09388e-42	2.28894e-40
AT2G27830	781.705	1.41603	0.105864	1.02162e-41	2.56816e-40
AT5G64920	2508.31	-0.866738	0.0645512	1.04245e-41	2.61721e-40
AT3G48080	382.753	2.01214	0.1508	1.0552e-41	2.64586e-40
AT2G30800	4202.38	-0.655622	0.0487188	1.08728e-41	2.71943e-40
AT2G32910	3277.04	-0.67412	0.0501063	1.08644e-41	2.71943e-40
AT1G01350	3037.36	-0.657019	0.0488327	1.10367e-41	2.75696e-40
AT5G55850	3285.14	-0.657421	0.0488709	1.16495e-41	2.90635e-40
AT5G53260	809.107	1.27514	0.0954805	1.49774e-41	3.73194e-40
AT3G50350	660.199	-1.26288	0.0946045	1.65403e-41	4.1162e-40
AT3G05545	2592.7	-0.767049	0.0572515	1.81631e-41	4.51436e-40
AT5G64440	530.695	-1.55323	0.116714	2.25428e-41	5.59592e-40
AT1G25380	1481.45	-0.866527	0.0648245	2.32045e-41	5.75299e-40
AT3G55620	3191.29	-0.732074	0.0546912	2.42752e-41	6.01092e-40
AT3G19240	8144.06	0.504486	0.0375922	2.56214e-41	6.33635e-40
AT2G38410	4015.61	-0.56481	0.0421327	2.66873e-41	6.59174e-40
AT2G40770	1709.17	-0.825671	0.0617905	2.8946e-41	7.14073e-40
AT1G29940	1591.03	-0.906493	0.0679285	2.9798e-41	7.34179e-40
AT1G22020	3638.6	-0.735759	0.0550657	3.24826e-41	7.99329e-40
AT1G73730	1957.9	-0.819604	0.061407	3.38837e-41	8.32775e-40
AT5G17640	3787.88	-0.625954	0.0467915	3.40648e-41	8.3619e-40
AT1G67170	1181.55	-1.18626	0.0892602	3.8446e-41	9.42569e-40
AT4G38810	4491.96	0.598115	0.0447598	4.41329e-41	1.08066e-39
AT1G75510	4758.98	-0.545834	0.0408708	5.49193e-41	1.34312e-39
AT3G59640	2072.19	-0.830419	0.0624162	6.07684e-41	1.48434e-39
AT4G13940	4183.67	0.619165	0.0464166	6.12166e-41	1.49344e-39
AT2G47780	1826.15	0.817672	0.0614694	6.16859e-41	1.50304e-39
AT5G53000	2385.86	-0.782117	0.0587885	6.32135e-41	1.53838e-39
AT4G02480	13482	-0.430139	0.0322266	7.48288e-41	1.81882e-39
AT5G65165	6332.93	0.52658	0.0394877	7.58995e-41	1.84258e-39
AT1G21380	974.666	-1.02694	0.0774619	7.67605e-41	1.86121e-39
AT4G15020	2030.16	-0.835732	0.062927	7.84061e-41	1.89879e-39
AT1G77450	6453.37	0.479049	0.0359205	8.29201e-41	2.00565e-39
AT5G47480	3350.6	-0.648627	0.048755	8.86607e-41	2.1419e-39
AT1G17530	2955.99	0.620527	0.0466468	9.51016e-41	2.2947e-39
AT5G58350	553.55	1.53851	0.116665	1.10234e-40	2.65659e-39
AT2G39110	1341.82	-0.924941	0.069955	1.48431e-40	3.57279e-39
AT3G15450	1505.88	1.13536	0.0860613	1.57509e-40	3.78672e-39
AT1G18310	207.259	2.48591	0.189274	1.68324e-40	4.04181e-39
AT5G18360	231.632	2.47947	0.188886	1.71091e-40	4.10329e-39
AT2G38000	2239.6	-0.769086	0.0581246	1.72204e-40	4.125e-39
AT3G48530	1340.59	0.921464	0.0697737	1.78966e-40	4.2818e-39
AT1G58100	4352.4	-0.646857	0.0488296	1.83799e-40	4.39212e-39
AT1G17090	1002.09	1.09786	0.0832708	1.86989e-40	4.46298e-39
AT4G28760	4361.59	-0.626709	0.0473278	2.07981e-40	4.95806e-39
AT2G18570	2369.51	0.847222	0.0641687	2.21148e-40	5.26561e-39
AT1G26770	385.38	-1.77634	0.135388	2.36469e-40	5.62364e-39
AT4G13395	392.808	2.00407	0.15296	2.66941e-40	6.34073e-39
AT1G06410	2946.32	-0.671344	0.0508543	3.16319e-40	7.50464e-39
AT1G23460	472.57	1.6771	0.12803	3.38018e-40	8.00986e-39
AT4G27070	5748.28	-0.492712	0.037268	3.77912e-40	8.94451e-39
AT1G79000	4065.83	-0.676485	0.0512973	3.90204e-40	9.22443e-39
AT5G35530	1534.37	0.839587	0.0638066	4.09146e-40	9.66073e-39
AT1G17720	2628.08	-0.67707	0.0513804	4.35681e-40	1.0275e-38
AT2G42330	3218.21	-0.821955	0.0624898	4.37667e-40	1.03096e-38
AT5G15400	4919.31	-0.509722	0.0386305	4.96464e-40	1.16808e-38
AT5G41070	2412.91	-0.740321	0.0562873	5.28712e-40	1.24247e-38
AT1G06720	2196.28	-0.829586	0.0633592	9.82816e-40	2.30688e-38
AT5G65210	15908.9	-0.408002	0.0310166	1.06651e-39	2.50038e-38
AT2G29065	1810.12	-0.807076	0.0617	1.27024e-39	2.97449e-38
AT5G40580	1176.41	-0.951072	0.0729033	1.44926e-39	3.38969e-38
AT1G04860	2626.72	-0.724694	0.0554326	1.62898e-39	3.80556e-38
AT1G53750	7211.87	-0.455145	0.0346786	1.68167e-39	3.92403e-38
AT3G25230	19490.1	-0.421101	0.0320846	1.76998e-39	4.12524e-38
AT1G02860	1853.6	-0.803188	0.0616815	2.79874e-39	6.51528e-38
AT2G08955	385.496	1.71124	0.132316	2.90857e-39	6.76303e-38
AT1G15840	1443.94	0.968166	0.074535	2.97007e-39	6.89794e-38
AT2G02710	3088.5	0.603663	0.0463229	3.62702e-39	8.41383e-38
AT2G43520	532.16	1.55112	0.120087	3.96751e-39	9.19295e-38
AT2G26355	4498.09	0.573287	0.0440379	4.46899e-39	1.03428e-37
AT2G26110	568.292	1.32864	0.102854	4.70845e-39	1.08843e-37
AT3G22380	7052.41	-0.472439	0.0362683	5.04667e-39	1.16526e-37
AT5G20620	6829.86	-0.469913	0.0360769	5.13591e-39	1.18448e-37
AT4G03940	1516.03	0.973261	0.0751667	5.15582e-39	1.1877e-37
AT5G56680	2193.36	-0.718211	0.0553309	5.31877e-39	1.22381e-37
AT2G01650	2143.53	-0.729432	0.0562044	5.39355e-39	1.23958e-37
AT5G67470	3091.14	-0.633746	0.0487824	5.61649e-39	1.28932e-37
AT4G09610	5493.45	0.680295	0.0524346	5.64419e-39	1.29418e-37
AT3G50980	32256.8	0.492868	0.0378657	5.70608e-39	1.30686e-37
AT3G26400	5208.06	-0.669137	0.0515379	5.74828e-39	1.31501e-37
AT1G32490	1772.29	-0.821129	0.0634051	6.34589e-39	1.45005e-37
AT3G43590	963.996	-1.0474	0.0811022	6.91774e-39	1.5789e-37
AT5G11700	3865.38	-0.57238	0.0440856	7.08792e-39	1.61588e-37
AT4G18905	2772.39	-0.710539	0.0548621	7.89792e-39	1.79848e-37
AT4G11110	3559.15	-0.623566	0.0481036	8.28381e-39	1.88419e-37
AT1G30810	4383.91	-0.626554	0.0483397	8.46164e-39	1.92243e-37
AT1G72320	1044.92	-0.981471	0.0760663	8.80881e-39	1.99902e-37
AT3G07160	2656.71	-0.762589	0.0589685	8.82001e-39	1.99927e-37
AT3G12980	2643.13	-0.757935	0.0586489	9.68057e-39	2.19183e-37
AT1G08060	1420.89	-0.939458	0.0728299	1.00141e-38	2.26477e-37
AT5G66430	1562.86	0.95325	0.0739528	1.0902e-38	2.46275e-37
AT4G31080	1714.58	-0.924012	0.0716808	1.11835e-38	2.52347e-37
AT5G43620	6596.71	0.528581	0.0408252	1.23892e-38	2.79236e-37
AT3G27330	2482.68	-0.771836	0.0598222	1.29838e-38	2.92304e-37
AT2G37520	2693.22	-0.75245	0.0583234	1.36691e-38	3.07385e-37
AT3G24080	2690.73	-0.793723	0.0616389	1.71593e-38	3.85433e-37
AT3G05200	2579.45	0.664888	0.0515474	1.76008e-38	3.94902e-37
AT5G62740	1729.07	-0.832286	0.064677	1.79123e-38	4.01439e-37
AT5G37670	2090.55	0.757295	0.0587926	1.79648e-38	4.0216e-37
ATMG00060	244.275	2.22173	0.174072	2.08179e-38	4.65503e-37
AT5G07220	2550.26	-0.6688	0.0519153	2.13986e-38	4.77949e-37
AT5G54100	409.59	-1.5953	0.124871	2.3397e-38	5.21998e-37
AT1G27910	1082.72	-1.05855	0.0826231	2.49004e-38	5.54915e-37
AT3G08510	6186.33	-0.529677	0.041093	2.65214e-38	5.90377e-37
AT4G08580	629.999	-1.39653	0.109362	2.84733e-38	6.33116e-37
AT3G07090	10577.4	-0.516054	0.0400455	2.91903e-38	6.48332e-37
AT2G47400	3043.58	0.62626	0.0487021	3.17936e-38	7.05363e-37
AT1G69250	2315.82	-0.672592	0.0523663	3.47222e-38	7.69474e-37
AT1G76810	8409.89	-0.57574	0.0447938	3.4854e-38	7.71534e-37
AT3G28030	1755.42	-0.85529	0.0667576	3.52947e-38	7.80419e-37
AT2G22560	550.139	-1.30793	0.102505	3.62836e-38	8.01391e-37
AT1G30090	3904.94	-0.55732	0.0433417	3.7106e-38	8.18644e-37
AT5G61140	1636.67	-0.963505	0.0753796	4.28859e-38	9.4511e-37
AT1G20550	1898.18	-0.778418	0.0607938	4.829e-38	1.06302e-36
AT2G43970	7441.84	0.48228	0.0375277	4.90443e-38	1.07843e-36
AT4G19700	1637.3	0.938475	0.0734701	5.13227e-38	1.12728e-36
AT1G33050	7969.97	-0.452411	0.0352234	5.46199e-38	1.19837e-36
AT5G43320	1602.2	-0.837918	0.0656507	6.91307e-38	1.51507e-36
AT1G06890	2014.94	-0.717409	0.0561655	7.88694e-38	1.7266e-36
AT2G47730	3146.64	-0.602678	0.0471662	9.74971e-38	2.13204e-36
AT1G03910	6449.12	-0.516214	0.0403808	1.07026e-37	2.33783e-36
AT3G01400	1364.95	0.964181	0.0758617	1.10815e-37	2.41793e-36
AT5G09800	1465.26	-1.01489	0.0798957	1.11449e-37	2.42909e-36
AT5G45280	1099.98	-1.00116	0.0788292	1.15708e-37	2.51916e-36
AT5G10700	517.906	1.51572	0.119855	1.28881e-37	2.80287e-36
AT4G11570	3435.54	0.593789	0.0465455	1.32395e-37	2.87615e-36
AT1G65980	9753.36	0.559758	0.0439344	1.42033e-37	3.08214e-36
AT1G70290	1253.7	0.893329	0.0703427	1.43246e-37	3.10507e-36
AT1G09810	2954.18	-0.728372	0.0573327	1.82073e-37	3.94241e-36
AT1G74300	308.578	1.86595	0.148083	1.98913e-37	4.30233e-36
AT5G66090	1058.08	1.08968	0.0861709	2.0415e-37	4.4108e-36
AT3G03950	3408.82	-0.616984	0.0485638	2.3048e-37	4.97425e-36
AT4G00660	1271.4	-0.919979	0.0726808	2.31338e-37	4.98735e-36
AT1G60750	11882.1	-0.459129	0.0360672	2.41583e-37	5.20256e-36
AT5G07340	721.016	1.26192	0.100131	2.91228e-37	6.26487e-36
AT1G21000	11998.2	0.414631	0.0326083	3.34136e-37	7.18013e-36
AT1G33490	2812.11	-0.654515	0.05166	3.37491e-37	7.24436e-36
AT4G24700	262.483	2.12854	0.169587	3.46611e-37	7.43209e-36
AT5G16780	5377.81	-0.590865	0.046605	3.5819e-37	7.67207e-36
AT5G05880	354.188	1.7682	0.141128	4.8576e-37	1.03933e-35
AT1G29150	4897.95	-0.536734	0.0423959	4.94511e-37	1.05691e-35
AT4G21320	2998.26	0.605544	0.0479059	5.53488e-37	1.18169e-35
AT2G28490	26727.3	0.403372	0.0318276	5.56456e-37	1.18675e-35
ATMG01170	363.156	1.66851	0.133401	6.74555e-37	1.43707e-35
AT5G13530	2591.23	-0.632172	0.0500972	6.80212e-37	1.44757e-35
AT5G61020	3648.13	-0.585787	0.0463994	6.977e-37	1.48319e-35
AT3G18830	1009.87	0.95781	0.0762608	7.5023e-37	1.59315e-35
AT4G10265	263.484	-2.10313	0.1685	8.40969e-37	1.78393e-35
AT3G03490	5161.35	-0.516777	0.0409514	8.70162e-37	1.84389e-35
AT5G02490	980.383	-1.01294	0.080857	1.00622e-36	2.12993e-35
AT5G53270	823.448	1.08635	0.0867616	1.02057e-36	2.158e-35
AT2G17190	3236.75	-0.640797	0.0509994	1.23418e-36	2.6069e-35
AT5G13010	5272.53	-0.510277	0.0405308	1.27607e-36	2.69251e-35
AT2G11890	2756.5	-0.66088	0.0526376	1.40632e-36	2.96419e-35
AT1G08320	384.228	-1.63689	0.131557	1.54228e-36	3.2473e-35
AT1G61690	2595.53	-0.799518	0.0638701	1.68723e-36	3.54873e-35
AT3G04090	1398.8	-0.811169	0.0648472	1.85218e-36	3.89153e-35
AT3G30390	2894.03	-0.602174	0.0480445	2.10899e-36	4.42643e-35
AT5G07360	6765.5	0.449465	0.0358036	2.41473e-36	5.06277e-35
AT1G55500	4199.32	-0.529197	0.0422137	2.48929e-36	5.21359e-35
AT1G08410	3132.91	-0.700544	0.0560413	2.52885e-36	5.29084e-35
AT5G53350	5459.2	-0.536235	0.0428009	2.64895e-36	5.53628e-35
AT3G58450	45020.5	0.352761	0.0280924	2.69649e-36	5.6297e-35
AT2G29140	3856.73	-0.645037	0.0515728	2.70889e-36	5.64964e-35
AT1G36990	1926.86	-0.752151	0.0602464	2.83714e-36	5.91091e-35
AT1G18150	1192.23	-0.94591	0.0760057	3.23888e-36	6.74081e-35
AT1G71000	2053.28	0.84783	0.0680888	3.5868e-36	7.45707e-35
AT5G15200	1942.07	0.811308	0.0651499	3.74173e-36	7.77104e-35
AT1G77170	1468.13	0.861453	0.0692394	3.9177e-36	8.128e-35
AT2G40330	343.414	-1.74709	0.141363	4.20058e-36	8.70577e-35
AT5G11310	978.27	-0.958626	0.0771867	4.3062e-36	8.91536e-35
AT1G22600	1339.04	0.925694	0.074538	4.61452e-36	9.54373e-35
AT3G58760	1436	-0.831966	0.0669255	4.74965e-36	9.81297e-35
AT5G45100	1251.54	0.936456	0.0754327	4.83595e-36	9.98088e-35
AT4G32190	2429.4	-0.652975	0.0524207	4.9324e-36	1.01694e-34
AT4G37870	10031.1	0.41487	0.0331391	5.12365e-36	1.05527e-34
AT3G04580	1640.52	-0.827511	0.0666009	5.15034e-36	1.05967e-34
AT1G51980	3358.48	-0.628389	0.05045	5.2562e-36	1.08033e-34
AT5G65380	6370.9	-0.455937	0.0365372	5.66847e-36	1.16385e-34
AT4G17530	4293.41	-0.571953	0.0459372	5.81534e-36	1.19278e-34
AT1G32810	3462.67	-0.726488	0.0584408	5.84859e-36	1.19836e-34
AT4G38940	2098.99	-0.676701	0.0544294	6.36776e-36	1.30339e-34
AT2G34660	3450.68	-0.615829	0.0495419	7.51325e-36	1.53627e-34
AT1G13120	1321.39	-1.00519	0.0812841	7.78519e-36	1.59023e-34
AT5G01520	523.866	1.54285	0.125224	7.84573e-36	1.60095e-34
AT4G08350	2141.69	-0.751316	0.0606134	8.79952e-36	1.79373e-34
AT3G05670	2011.08	-0.732078	0.0590843	9.52477e-36	1.93957e-34
AT2G20140	1665.1	-0.764421	0.0617527	1.04498e-35	2.12576e-34
AT3G56860	6840.33	-0.460699	0.0370715	1.09038e-35	2.21584e-34
AT4G00990	435.815	1.49474	0.121853	1.5514e-35	3.14948e-34
AT4G16310	1036.32	-0.998791	0.0811282	1.58052e-35	3.20532e-34
AT1G68690	7636.13	-0.461043	0.0372185	1.761e-35	3.56769e-34
AT3G14090	2206.84	-0.660619	0.0534609	1.76546e-35	3.57308e-34
AT3G55440	798.041	1.06548	0.0866998	1.88673e-35	3.81462e-34
AT3G23900	1610.94	-0.844662	0.0686852	2.25894e-35	4.5625e-34
AT3G50910	4447.2	-0.57896	0.0468912	2.34671e-35	4.73496e-34
AT4G33980	1464.13	0.891503	0.0726311	2.67218e-35	5.38618e-34
AT4G34430	3229.57	-0.6578	0.053422	2.97391e-35	5.98827e-34
AT4G18730	1331.54	0.959846	0.0783163	3.26558e-35	6.56892e-34
AT2G25900	317.01	1.66809	0.136764	3.27796e-35	6.58714e-34
AT2G40360	2387.84	-0.66445	0.0540046	3.31415e-35	6.65312e-34
AT1G33790	356.919	1.56696	0.128446	3.35294e-35	6.72419e-34
AT1G03230	4027.2	0.592172	0.0481368	4.0932e-35	8.20046e-34
AT3G06860	8461.1	-0.394472	0.0319926	4.24538e-35	8.49675e-34
AT1G76820	1031.18	-0.972641	0.0795074	4.28692e-35	8.57125e-34
AT3G56150	6280.86	-0.549926	0.0447364	4.61573e-35	9.21937e-34
AT4G28200	2119.34	-0.786017	0.0641758	4.95642e-35	9.8899e-34
AT5G03520	2595.91	-0.679648	0.0554291	5.11364e-35	1.01934e-33
AT1G62790	709.775	-1.13653	0.0932401	5.7663e-35	1.14828e-33
AT4G10320	1333.39	-0.818016	0.0668856	5.79249e-35	1.15234e-33
AT1G05380	4538.96	-0.548956	0.0447129	5.90461e-35	1.17347e-33
AT5G42010	1627.59	-0.841388	0.0688468	5.97066e-35	1.18541e-33
AT3G07530	1123.37	-1.1358	0.0931953	5.98088e-35	1.18625e-33
AT1G69070	1613.62	-0.822877	0.0673277	6.43248e-35	1.27454e-33
AT1G04050	321.772	1.72081	0.141813	6.84886e-35	1.35569e-33
AT1G32710	2561.38	0.623293	0.0508833	7.16051e-35	1.41597e-33
AT1G02700	11278.1	0.441623	0.0359999	8.7692e-35	1.73235e-33
AT3G57550	3473.89	-0.565246	0.0461749	8.79342e-35	1.73541e-33
AT5G47200	2866.35	-0.680813	0.0556965	9.38426e-35	1.85017e-33
AT2G38210	1097.76	0.919678	0.0755202	9.42492e-35	1.85634e-33
AT5G42950	7691.18	-0.436619	0.0356208	9.5765e-35	1.88433e-33
AT2G01200	210.397	2.19884	0.18183	1.00594e-34	1.97739e-33
AT3G48690	984.251	0.926391	0.0761307	1.04308e-34	2.04836e-33
AT2G36270	9883.63	0.469261	0.0383277	1.08528e-34	2.12912e-33
AT5G62540	1263.35	-0.936045	0.0770326	1.24942e-34	2.44872e-33
AT5G11580	2386.72	0.732721	0.0601386	1.26849e-34	2.48364e-33
AT1G52855	1156.66	-0.968537	0.0798399	1.51881e-34	2.97082e-33
AT5G42390	3064.26	-0.597876	0.0490864	1.72722e-34	3.37514e-33
AT2G31585	3228.16	-0.572551	0.0469922	1.79225e-34	3.49877e-33
AT3G08850	3093.06	-0.606286	0.0498525	2.11817e-34	4.13096e-33
AT2G16950	950.004	-0.972416	0.0804525	2.58516e-34	5.03674e-33
AT4G29790	1138.99	-0.92343	0.0763861	2.70421e-34	5.26352e-33
AT4G37740	660.742	-1.21652	0.10093	2.79078e-34	5.42669e-33
AT1G19230	704.196	-1.2459	0.103471	3.13568e-34	6.09139e-33
AT5G16270	2193.13	-0.673669	0.0556036	3.25238e-34	6.3119e-33
AT3G03341	14194.4	0.351658	0.0288997	3.41522e-34	6.62145e-33
AT3G11410	969.789	1.02782	0.0852633	3.53902e-34	6.85477e-33
AT2G07687	212.33	2.1452	0.179032	3.75593e-34	7.26782e-33
AT3G10985	598.176	1.38815	0.115598	4.06188e-34	7.85218e-33
AT4G00100	1386.87	0.826859	0.0684998	4.08353e-34	7.88635e-33
AT1G27595	894.226	-1.03686	0.0861886	4.58913e-34	8.85417e-33
AT1G07790	1237.26	-0.898277	0.0745635	4.59703e-34	8.86078e-33
AT1G56560	1467.87	-0.787995	0.0653118	4.66567e-34	8.98437e-33
AT2G34630	1945.39	-0.76138	0.0630831	4.75447e-34	9.14647e-33
AT3G60190	4327.38	-0.514498	0.0424742	4.82357e-34	9.27042e-33
AT5G52300	10202.7	0.386621	0.0319276	4.91851e-34	9.44373e-33
AT4G33985	1917.63	-0.729987	0.0605265	5.65376e-34	1.08449e-32
AT4G10040	2362.94	-0.730871	0.0606406	5.89709e-34	1.13008e-32
AT5G22800	1734.19	-0.830369	0.068994	6.09707e-34	1.16727e-32
AT2G27210	1365.03	-0.91136	0.0759109	7.50818e-34	1.43604e-32
AT3G14270	1920.61	-0.807026	0.0671362	7.66663e-34	1.46493e-32
AT1G13640	3863.33	0.575251	0.0477168	7.98212e-34	1.52375e-32
AT3G21380	26099.9	0.502469	0.041646	8.86258e-34	1.6902e-32
AT5G54080	3131.87	0.612045	0.0508103	8.8744e-34	1.69082e-32
AT3G46740	3063.58	-0.609219	0.0505945	9.15005e-34	1.74e-32
AT4G30200	1824.41	-0.794059	0.0661311	9.14397e-34	1.74e-32
AT5G24360	1008.26	-0.98792	0.0824929	9.39026e-34	1.78397e-32
AT3G11450	4092.95	-0.538963	0.0447194	9.48142e-34	1.79956e-32
AT3G24500	4781.92	0.60525	0.0502884	9.56791e-34	1.81424e-32
AT1G20200	2948.72	-0.665177	0.0552978	9.61087e-34	1.82065e-32
AT5G53480	4125.49	-0.524819	0.043529	9.73444e-34	1.8423e-32
AT2G01140	1479.26	0.784395	0.0653863	1.09507e-33	2.07051e-32
AT3G22980	2027.89	-0.78824	0.065712	1.10131e-33	2.08032e-32
AT2G19380	197.681	-2.24561	0.188977	1.23344e-33	2.3277e-32
AT1G80180	2705.08	0.630663	0.0525513	1.44456e-33	2.72352e-32
AT2G17500	799.193	-1.2124	0.101802	1.52244e-33	2.86762e-32
AT4G16280	1891.64	-0.725802	0.0605663	1.53438e-33	2.88737e-32
AT5G47080	3118.7	-0.572442	0.047717	1.55558e-33	2.92449e-32
AT3G20770	13564	-0.362896	0.0301572	1.56374e-33	2.93705e-32
AT4G05020	3445.73	-0.553748	0.0461237	1.62496e-33	3.04914e-32
AT4G15910	489.735	1.36708	0.114976	1.67587e-33	3.14171e-32
AT3G50370	4191.35	-0.557493	0.046454	1.72617e-33	3.23294e-32
AT4G12680	2245.51	0.70155	0.0586187	1.83734e-33	3.43791e-32
AT5G25520	3705.64	-0.538365	0.044936	2.13838e-33	3.99743e-32
AT5G10820	739.672	1.20177	0.10114	2.17807e-33	4.06779e-32
AT4G34670	2554.56	0.609974	0.0509559	2.20022e-33	4.10528e-32
AT5G55600	4603.6	-0.52456	0.0437967	2.41915e-33	4.50953e-32
AT2G40890	4011.54	-0.707362	0.0592759	2.70395e-33	5.03569e-32
AT3G61960	1846.39	-0.766264	0.0643027	2.91497e-33	5.42359e-32
AT1G01810	949.717	-0.938363	0.0789765	3.19695e-33	5.94267e-32
AT2G31070	589.76	-1.39875	0.118264	3.43343e-33	6.37629e-32
AT5G16130	553.822	1.41295	0.11958	3.78608e-33	7.02461e-32
AT5G50870	1702.57	-0.763784	0.0642177	3.94155e-33	7.30623e-32
AT1G31660	1016.78	-0.956348	0.0806425	4.0588e-33	7.51654e-32
AT1G23710	2210.45	0.656857	0.055223	4.92116e-33	9.10506e-32
AT1G12760	1720.66	-0.736103	0.061978	5.1188e-33	9.46191e-32
AT1G05160	489.692	1.36632	0.115856	5.24354e-33	9.68346e-32
AT4G03420	1133.5	1.0059	0.0851031	6.066e-33	1.11919e-31
AT2G39480	1451.19	-0.846684	0.0715473	6.4823e-33	1.19489e-31
AT1G55680	6486.15	-0.430047	0.0361152	6.81621e-33	1.25527e-31
AT3G45640	2059.01	-0.690735	0.0582624	7.20457e-33	1.32556e-31
AT3G62290	3686.1	0.607537	0.0511867	7.4872e-33	1.37628e-31
AT4G22730	186.557	2.24795	0.191921	8.86507e-33	1.62805e-31
AT3G13850	242.002	-2.00022	0.170808	9.18329e-33	1.68493e-31
AT3G22840	450.38	1.46937	0.125193	9.80718e-33	1.79774e-31
AT1G48490	1003.5	-0.941514	0.0799056	1.03686e-32	1.89889e-31
AT1G24706	2460.72	-0.669423	0.0565994	1.05555e-32	1.93134e-31
AT2G25620	384.409	-1.50944	0.12884	1.15547e-32	2.11222e-31
AT5G07370	2721.16	-0.590081	0.0499002	1.29245e-32	2.36044e-31
AT2G17200	3886.36	-0.543595	0.0459867	1.38823e-32	2.53304e-31
AT1G69960	1059.13	-0.917977	0.0781232	1.5974e-32	2.91203e-31
AT5G05440	5894.34	-0.5381	0.045621	2.05519e-32	3.74312e-31
AT1G48030	2658.41	-0.610216	0.0518191	2.21126e-32	4.02368e-31
AT4G20980	3259.53	-0.544328	0.0462035	2.34539e-32	4.26384e-31
AT1G64840	2847.31	-0.60085	0.0510442	2.37674e-32	4.31687e-31
AT1G43170	3503.98	0.513668	0.0435743	2.40315e-32	4.36085e-31
AT1G56300	1506.91	-0.76735	0.0653755	2.43577e-32	4.41601e-31
AT2G04865	2267.37	-0.749188	0.0638198	2.47858e-32	4.4895e-31
AT2G46310	550.665	1.23387	0.105795	2.8228e-32	5.10835e-31
AT3G07050	2300.53	-0.664674	0.0565959	2.86696e-32	5.18353e-31
AT5G02480	1702.11	-0.827506	0.0706711	2.99411e-32	5.40848e-31
AT5G06980	245.233	1.89182	0.162847	3.0997e-32	5.59412e-31
AT1G04790	938.02	-0.988223	0.0845777	3.11774e-32	5.62157e-31
AT5G08550	2511.32	-0.656887	0.0559718	3.18459e-32	5.73688e-31
AT4G29190	245.187	2.10788	0.18162	3.21678e-32	5.78962e-31
AT2G43950	2728.15	-0.602402	0.0513234	3.56948e-32	6.41859e-31
AT1G70060	2106.45	-0.732164	0.0625279	3.76876e-32	6.77079e-31
AT1G47970	5075.65	-0.603312	0.0514296	3.83403e-32	6.88182e-31
AT5G06760	66690.1	0.35352	0.0301512	4.10573e-32	7.36284e-31
AT4G23630	12842.1	-0.388862	0.0330676	4.31368e-32	7.72877e-31
AT1G13390	3721.49	-0.571403	0.0487569	4.53944e-32	8.12592e-31
AT2G24420	2907.43	-0.571206	0.0487734	4.9469e-32	8.84732e-31
AT4G17500	2244.81	0.779979	0.0668235	5.24085e-32	9.3646e-31
AT4G16780	451.419	1.40209	0.120946	5.45875e-32	9.74516e-31
AT5G06600	2331.56	-0.679144	0.0581455	5.85932e-32	1.04509e-30
AT2G39770	2233.54	-0.676457	0.0579128	5.90229e-32	1.05181e-30
AT2G31390	2733.97	-0.566695	0.0484479	6.1902e-32	1.10212e-30
AT3G60240	2414.82	-0.627044	0.0536732	6.5704e-32	1.16877e-30
AT4G02510	16655.1	-0.4092	0.0349535	6.99091e-32	1.24245e-30
AT1G30500	1277.89	0.818283	0.0703133	7.3867e-32	1.31162e-30
AT1G77670	564.665	-1.23572	0.106814	8.50264e-32	1.50842e-30
AT3G02030	555.361	-1.42349	0.123377	1.00074e-31	1.77379e-30
AT5G07090	883.265	0.998345	0.0861999	1.02665e-31	1.81809e-30
AT5G43130	2523.33	-0.620139	0.0532788	1.08745e-31	1.92404e-30
AT3G13450	343.794	1.5076	0.130865	1.17208e-31	2.07193e-30
AT4G32600	3455.49	-0.548687	0.0471187	1.20584e-31	2.12971e-30
AT4G17620	2201.27	-0.770537	0.0664247	1.23057e-31	2.17146e-30
AT1G72440	1525.98	-0.801607	0.0691817	1.3311e-31	2.34675e-30
AT4G30240	1834.03	-0.695535	0.0599368	1.48357e-31	2.61325e-30
AT2G21180	3697.8	-0.605867	0.0521694	1.52342e-31	2.68106e-30
AT4G16720	1867.75	0.710668	0.0613181	1.64155e-31	2.88639e-30
AT5G57050	979.088	0.921156	0.0797408	1.65886e-31	2.91425e-30
AT1G48650	1478.65	-0.749812	0.0647662	1.69521e-31	2.97548e-30
AT2G21470	1608.49	-0.779696	0.0674311	1.7805e-31	3.12242e-30
AT3G60250	3741.23	-0.514299	0.0442748	1.80536e-31	3.16321e-30
AT4G22720	718.849	-1.05845	0.0918854	1.92183e-31	3.3643e-30
AT3G44830	829.476	-1.10462	0.0961123	2.33756e-31	4.08847e-30
AT3G50970	17918.5	-0.357708	0.0308146	2.53296e-31	4.42632e-30
AT1G05750	580.774	-1.19796	0.104394	2.63648e-31	4.60316e-30
AT3G53930	997.809	-0.885867	0.076925	2.63993e-31	4.60513e-30
AT1G58380	1440.15	-0.753873	0.0653429	2.67723e-31	4.66609e-30
AT5G67500	3433.09	-0.536789	0.0463935	2.94808e-31	5.13364e-30
AT2G26890	2266.49	-0.633549	0.0548666	3.06799e-31	5.33776e-30
AT5G42220	2167.62	-0.69285	0.0601329	3.71704e-31	6.46133e-30
AT4G16630	2076.13	-0.688513	0.0598237	4.2403e-31	7.36446e-30
AT4G24680	2800.64	-0.576845	0.0500706	4.76616e-31	8.27052e-30
AT5G65890	860.576	0.964107	0.0842593	5.51127e-31	9.55511e-30
AT2G26230	1067.27	-0.845924	0.073837	5.64841e-31	9.78432e-30
AT4G35180	1566.53	-0.831426	0.0725786	5.708e-31	9.87892e-30
AT3G16330	102.904	-3.38767	0.298049	5.82621e-31	1.00747e-29
AT5G51970	6613.16	0.513407	0.044603	6.03381e-31	1.04246e-29
AT5G15530	222.11	2.04535	0.180098	6.10886e-31	1.05451e-29
AT5G66130	261.188	1.80682	0.159042	6.20274e-31	1.06978e-29
AT2G42520	1213.06	-0.91304	0.079845	6.32683e-31	1.09024e-29
AT1G12810	2491.02	-0.65227	0.0568475	6.52e-31	1.12255e-29
AT2G20900	1214.34	-0.964235	0.0845481	8.2171e-31	1.41351e-29
AT4G20070	664.323	-1.14727	0.100787	8.23312e-31	1.41504e-29
AT4G30890	2668.88	-0.649124	0.0566807	8.93669e-31	1.53463e-29
AT5G35690	8166.42	-0.421775	0.0367262	9.0746e-31	1.55697e-29
AT2G19310	7769.91	0.429576	0.0373977	1.03983e-30	1.78254e-29
AT4G18650	323.505	1.5534	0.137172	1.07569e-30	1.84242e-29
AT3G01540	8897.04	-0.409218	0.0357117	1.27796e-30	2.18698e-29
AT1G10580	4553.18	-0.462322	0.0403548	1.2973e-30	2.21816e-29
AT2G39580	3507.66	-0.642232	0.0562835	1.47381e-30	2.51779e-29
AT2G25760	5137.46	-0.476033	0.0416155	1.49599e-30	2.55348e-29
AT3G55730	1767.49	-0.726201	0.063743	1.49973e-30	2.55767e-29
AT1G08230	582.148	1.16644	0.102977	1.50383e-30	2.56246e-29
AT5G54800	2662.57	-0.579211	0.0507166	1.50719e-30	2.56598e-29
AT1G31810	1612.43	-0.902563	0.0795239	1.69433e-30	2.8821e-29
AT1G32130	3056.64	-0.564905	0.049508	1.72918e-30	2.93886e-29
AT1G15930	842.377	1.10446	0.0977054	2.10942e-30	3.58204e-29
AT1G16540	1126.03	-0.880943	0.0777326	2.18091e-30	3.70027e-29
AT3G59210	1433.35	-0.79523	0.0700959	2.24384e-30	3.80378e-29
AT2G03810	2031.05	-0.819505	0.0722861	2.35129e-30	3.98253e-29
AT1G69890	3763.14	0.521905	0.0458068	2.37935e-30	4.02662e-29
AT5G20160	2994.42	-0.694131	0.0611404	2.54218e-30	4.29852e-29
AT3G04740	2530.51	-0.633665	0.0557588	2.54457e-30	4.29888e-29
AT1G53540	17383.1	0.339633	0.0297322	2.97253e-30	5.01763e-29
AT1G16350	567.223	1.19381	0.106026	3.13324e-30	5.28441e-29
AT2G37220	3820.67	0.577356	0.0508541	3.24687e-30	5.4714e-29
AT3G53730	1301.99	-0.859913	0.0760955	3.29761e-30	5.55219e-29
AT5G41990	3645.02	-0.482353	0.0424582	3.69153e-30	6.21016e-29
AT2G43820	7456.42	-0.519479	0.0458157	3.70169e-30	6.22198e-29
AT5G56350	1147.37	-0.895174	0.0794006	4.17301e-30	7.00826e-29
AT4G30990	1112.52	-0.888224	0.0787883	4.27623e-30	7.17552e-29
AT2G30100	1002.97	0.925769	0.0821811	4.37087e-30	7.32813e-29
AT1G51710	1999.48	-0.651013	0.057554	4.51056e-30	7.55595e-29
AT5G52820	2946.45	-0.628369	0.055603	5.37687e-30	8.99956e-29
AT1G17870	1167.43	0.833647	0.0740653	5.86127e-30	9.80205e-29
AT1G31280	14104.4	-0.408477	0.036049	6.10434e-30	1.02e-28
AT3G02600	2148.48	-0.656115	0.0582233	7.06721e-30	1.17989e-28
AT1G76970	4150.76	-0.480834	0.0424863	7.87079e-30	1.31295e-28
AT5G02960	1914.02	0.665719	0.0591698	8.74328e-30	1.45726e-28
AT2G36410	2457.89	-0.621783	0.0552443	9.10568e-30	1.51639e-28
AT3G54540	5321.59	-0.449523	0.0398223	9.12857e-30	1.51893e-28
AT4G39420	1091.45	-0.871072	0.0777275	9.22672e-30	1.53397e-28
AT5G18190	1706.43	-0.708269	0.0630541	9.70043e-30	1.61138e-28
AT1G44446	497.783	1.36535	0.12253	9.93705e-30	1.6493e-28
AT4G24820	4147.14	-0.535827	0.0475863	1.03471e-29	1.71593e-28
AT3G09000	504.887	1.30218	0.116994	1.18627e-29	1.96562e-28
AT5G65730	145.732	2.50244	0.225678	1.20437e-29	1.99395e-28
AT4G19390	2465.25	0.756667	0.0675321	1.20913e-29	2.00015e-28
AT3G48430	1229.66	-0.783717	0.0700174	1.27497e-29	2.10731e-28
AT5G08560	5069.98	-0.429849	0.038172	1.29773e-29	2.14314e-28
AT5G24490	770.186	1.1059	0.0992805	1.36979e-29	2.26026e-28
AT2G01008	1358.26	0.776994	0.0694906	1.48616e-29	2.45025e-28
AT1G07430	445.165	1.41114	0.127148	1.50493e-29	2.47913e-28
AT2G44080	1156.5	1.09747	0.0986425	1.56602e-29	2.57763e-28
AT4G27654	247.858	1.81298	0.163741	1.65338e-29	2.71916e-28
AT3G18820	2992.16	-0.577276	0.051548	1.89106e-29	3.10749e-28
AT5G11200	2746.81	0.622215	0.0555994	1.91458e-29	3.14353e-28
AT5G04990	2473.77	-0.65545	0.0586363	1.99918e-29	3.27971e-28
AT5G02880	3850.66	-0.500695	0.0446748	2.04738e-29	3.35601e-28
AT5G11100	2194.73	-0.635709	0.0568876	2.18897e-29	3.58514e-28
AT1G07940	3225.86	-0.53646	0.0479288	2.21832e-29	3.63021e-28
AT2G03520	7692.28	0.374833	0.0333837	2.2982e-29	3.75783e-28
AT1G42990	5322.35	-0.433756	0.0387081	2.3976e-29	3.91714e-28
AT1G76490	3046.9	-0.528017	0.0472021	2.40166e-29	3.92053e-28
AT2G17510	806.925	-1.0165	0.0915715	2.40561e-29	3.92375e-28
AT3G06590	651.974	1.09732	0.0989585	2.41418e-29	3.93449e-28
AT5G27730	888.415	0.972617	0.0875739	2.42093e-29	3.94226e-28
AT5G53460	15592.5	-0.379614	0.0338532	2.45353e-29	3.99208e-28
AT1G24190	2245.64	-0.602323	0.0539382	2.5719e-29	4.18123e-28
AT1G16710	1864.14	-0.642549	0.0576195	2.77018e-29	4.4999e-28
AT3G44798	622.481	1.11521	0.100728	2.89844e-29	4.70439e-28
AT1G12300	128.329	2.69815	0.245357	2.92794e-29	4.74838e-28
AT1G14060	2060.85	-0.626	0.0561439	2.96371e-29	4.80247e-28
AT1G15230	6760.35	0.407072	0.036376	3.02935e-29	4.90483e-28
AT5G01720	543.605	1.16865	0.10566	3.04026e-29	4.91847e-28
AT4G25500	936.101	0.953009	0.0859393	3.05787e-29	4.94293e-28
AT1G48110	1645.46	-0.708613	0.0637022	3.24898e-29	5.24757e-28
AT3G14180	2721.48	-0.549389	0.049244	3.25457e-29	5.25232e-28
AT4G03430	36440.4	-0.352218	0.031476	3.28463e-29	5.29654e-28
AT1G14940	24900.8	-0.465302	0.0416941	3.57744e-29	5.764e-28
AT1G43690	1175.76	-0.830258	0.0748733	3.71645e-29	5.98313e-28
AT1G75280	16544.5	-0.34378	0.0307515	3.81431e-29	6.13569e-28
AT1G33055	1010.35	-0.886102	0.0799994	3.84484e-29	6.17979e-28
AT4G03390	2097.82	-0.601398	0.0540318	3.89219e-29	6.25082e-28
AT1G61640	392.637	-1.4135	0.128368	4.03982e-29	6.48266e-28
AT5G60680	691.705	1.08983	0.0987294	4.28535e-29	6.87111e-28
AT4G18680	1700.97	0.75499	0.0680694	4.31098e-29	6.90663e-28
AT2G20370	1443.89	-0.705141	0.0635294	4.36147e-29	6.98188e-28
AT2G47420	3074.06	-0.543092	0.0488164	4.67052e-29	7.47058e-28
AT4G09010	140.224	2.5938	0.236766	5.24606e-29	8.38439e-28
AT4G17950	2068.56	-0.649125	0.0585194	5.34526e-29	8.53606e-28
AT5G20950	187.214	2.1595	0.197162	5.43538e-29	8.673e-28
AT4G40040	9479.72	-0.349621	0.0313554	5.58091e-29	8.89806e-28
AT3G05700	1627.12	-0.707767	0.0639398	6.04416e-29	9.6289e-28
AT5G56520	964.4	-0.901747	0.0817424	6.16976e-29	9.82112e-28
AT2G18020	2753.55	0.540249	0.0486684	6.33237e-29	1.00719e-27
AT1G49900	3138.27	-0.59682	0.0538557	6.64706e-29	1.05639e-27
AT1G16180	4391.61	-0.499079	0.0449485	6.66509e-29	1.05841e-27
AT5G48120	979.667	-0.998186	0.090653	6.69918e-29	1.06297e-27
AT4G39510	216.723	2.09369	0.191476	6.76137e-29	1.07198e-27
AT1G67365	1611.51	0.732476	0.0662492	6.77065e-29	1.0726e-27
AT5G23110	3605.8	-0.631036	0.0569876	6.94364e-29	1.09912e-27
AT5G18270	153.194	-2.57509	0.235846	7.06445e-29	1.11735e-27
AT2G13370	1973.4	-0.729416	0.0660482	7.48624e-29	1.18312e-27
AT3G04780	984.899	-0.921324	0.0837305	8.11503e-29	1.28148e-27
AT5G28040	1480.49	-0.768036	0.0696639	8.61323e-29	1.35907e-27
AT2G23070	2964.55	-0.513959	0.0464328	9.39871e-29	1.48183e-27
AT4G15396	868.205	0.963298	0.0877077	9.8438e-29	1.55077e-27
AT2G38870	12837.6	0.353022	0.0318644	1.11423e-28	1.75394e-27
AT3G12960	15422.6	0.428177	0.0389758	1.12127e-28	1.76363e-27
AT3G19540	605.22	1.13286	0.103612	1.33408e-28	2.09668e-27
AT5G06110	8188.6	-0.437372	0.0395772	1.36137e-28	2.13787e-27
AT4G31140	2221.68	-0.604819	0.0549015	1.37658e-28	2.16005e-27
AT2G41500	3755.87	-0.478647	0.0434036	1.60091e-28	2.51008e-27
AT2G20580	3379.72	-0.566945	0.0515104	1.63695e-28	2.56455e-27
AT2G24690	578.44	-1.13086	0.103685	1.72661e-28	2.70289e-27
AT3G06670	2188.67	-0.590368	0.0536876	1.77754e-28	2.78042e-27
AT5G20610	3093.62	-0.600253	0.05463	1.93502e-28	3.02437e-27
AT2G01210	114.343	3.06335	0.282878	1.97629e-28	3.08644e-27
AT4G21120	2687.19	-0.665661	0.0606829	2.04151e-28	3.18578e-27
AT5G60250	2747.3	-0.699284	0.0638207	2.06396e-28	3.21829e-27
AT1G68050	512.044	1.38473	0.12746	2.11762e-28	3.29936e-27
AT5G10860	4904.82	0.564194	0.0513549	2.12169e-28	3.30312e-27
AT5G13310	2366.3	-0.578183	0.0526709	2.22145e-28	3.4557e-27
AT5G54430	3109.36	-0.515389	0.0469549	2.56134e-28	3.98131e-27
AT5G37590	410.659	1.38212	0.127499	2.68394e-28	4.16862e-27
AT1G15190	392.067	1.5079	0.139366	3.05418e-28	4.73995e-27
AT5G23540	4569.22	-0.436108	0.0397494	3.17749e-28	4.92747e-27
AT3G16770	26195.4	0.288176	0.0261481	3.39627e-28	5.26263e-27
AT5G62640	2561.51	-0.572378	0.0523161	3.42273e-28	5.29949e-27
AT1G26850	3172.57	-0.545051	0.0498214	3.56906e-28	5.52175e-27
AT4G19170	1429.31	0.74139	0.0679881	3.57298e-28	5.5235e-27
AT1G71840	1511.99	-0.679035	0.0622556	3.87684e-28	5.98857e-27
AT3G28740	2301.4	0.587957	0.0538482	4.29137e-28	6.62374e-27
AT1G28280	893.639	-0.963368	0.0888111	4.30962e-28	6.64673e-27
AT4G02195	2155	-0.608799	0.0557993	4.41763e-28	6.80803e-27
AT3G03790	1194.09	0.86001	0.0792595	4.9709e-28	7.65472e-27
AT1G61140	5559.1	-0.415223	0.0379899	5.09103e-28	7.83363e-27
AT5G58720	1446.18	0.723345	0.0665139	5.12841e-28	7.88502e-27
AT1G60170	4508.62	-0.461757	0.0422915	5.55364e-28	8.53221e-27
AT5G58120	222.53	2.13022	0.198485	5.6595e-28	8.68812e-27
AT1G21450	2389.52	-0.558325	0.0512335	5.67781e-28	8.70948e-27
AT1G79915	187.754	2.06467	0.192352	5.8737e-28	9.003e-27
AT3G12955	4549.93	0.496619	0.0455371	5.89189e-28	9.02392e-27
AT3G03770	1132.7	-1.14572	0.106182	6.17787e-28	9.45462e-27
AT2G33770	4936.18	-0.448069	0.0410634	6.22916e-28	9.52576e-27
AT5G64687	350.707	-1.45593	0.135368	6.23908e-28	9.53359e-27
AT2G46660	170.371	2.18228	0.203534	6.41439e-28	9.79392e-27
AT5G64490	1014.72	-0.960793	0.0889528	7.06688e-28	1.07819e-26
AT5G57100	221.803	1.82458	0.170186	7.76525e-28	1.18383e-26
AT5G66760	4131.56	-0.47414	0.043559	7.84398e-28	1.19491e-26
AT3G23540	1029.65	-0.891676	0.0825597	8.16967e-28	1.24357e-26
AT1G75166	185.324	-2.03786	0.190739	1.0182e-27	1.5487e-26
AT5G57660	115.98	2.65087	0.248182	1.02242e-27	1.55393e-26
AT5G44670	961.01	0.876301	0.0812785	1.05138e-27	1.59671e-26
AT2G31360	10108.7	-0.352269	0.0323821	1.07669e-27	1.6339e-26
AT2G47170	400.695	1.37492	0.128312	1.09535e-27	1.66094e-26
AT5G02620	1523.65	-0.75261	0.0697349	1.1717e-27	1.77536e-26
AT2G42400	1819.98	-0.735891	0.0682448	1.33111e-27	2.01536e-26
AT5G06350	760.442	-0.972014	0.0905174	1.37755e-27	2.08408e-26
AT2G32700	1862.61	-0.659043	0.0610636	1.42679e-27	2.15694e-26
AT1G51350	1184.19	-0.895486	0.0833793	1.54893e-27	2.33979e-26
AT1G07670	13190.5	-0.335222	0.0309076	1.55823e-27	2.35205e-26
AT1G33230	1727.75	-0.690588	0.0640855	1.56671e-27	2.36305e-26
AT5G65430	4714.56	-0.432865	0.0399936	1.68242e-27	2.53565e-26
AT3G03310	3005.64	0.533148	0.0494375	2.10453e-27	3.16942e-26
AT1G07350	4059.56	0.458769	0.0424887	2.15236e-27	3.23898e-26
AT3G12640	1561.14	-0.668886	0.0622541	2.34719e-27	3.52951e-26
AT4G27130	4405.28	0.515461	0.0478653	2.59864e-27	3.90466e-26
AT5G44790	3444.94	-0.58361	0.0542823	2.62243e-27	3.93742e-26
AT2G47410	2913.54	-0.549449	0.0510778	2.685e-27	4.02831e-26
AT5G10490	899.485	-0.851833	0.0796925	2.92594e-27	4.38647e-26
AT1G17500	389.502	-1.32121	0.124351	2.96644e-27	4.44383e-26
AT3G13380	2330.08	-0.567898	0.0528677	3.04043e-27	4.55123e-26
AT3G13225	4605.96	-0.46243	0.0430034	3.38224e-27	5.05907e-26
AT1G16260	167.249	2.29264	0.216893	3.44207e-27	5.14468e-26
AT4G25230	2208.37	-0.57929	0.053996	3.44671e-27	5.14774e-26
AT5G64390	716.599	-1.04685	0.0983604	3.45013e-27	5.14897e-26
AT2G35555	119.014	-2.81584	0.266754	3.47e-27	5.17474e-26
AT5G55070	2489.3	-0.59742	0.0557436	3.6834e-27	5.48884e-26
AT4G35860	2207.99	-0.575486	0.0536812	3.75113e-27	5.58558e-26
AT1G10410	1394.85	-0.759274	0.0710822	4.11124e-27	6.11721e-26
AT1G22370	564.147	1.17494	0.110791	4.40242e-27	6.54554e-26
AT1G02780	4058.63	0.509019	0.0474815	4.5725e-27	6.78853e-26
AT1G08340	997.722	-0.85328	0.0801483	4.57269e-27	6.78853e-26
AT5G11390	2862.56	-0.502183	0.0469409	5.6547e-27	8.38858e-26
AT3G10800	12545.6	-0.323179	0.0302011	5.76185e-27	8.54115e-26
AT1G04780	3111.22	-0.5991	0.0561609	6.22727e-27	9.22417e-26
AT3G58750	1225.95	-0.787016	0.0740464	6.36235e-27	9.41723e-26
AT5G67610	1509.63	-0.695787	0.0654376	7.04562e-27	1.04208e-25
AT3G27880	877.014	0.875711	0.0825876	7.10413e-27	1.04995e-25
AT5G48970	1275.17	-0.847925	0.0800422	8.16744e-27	1.2062e-25
AT3G21295	4564.72	-0.440192	0.0412291	8.17426e-27	1.20631e-25
AT1G18070	4282.19	-0.454325	0.0426479	8.90177e-27	1.3127e-25
AT1G50970	585.13	-1.08994	0.103421	9.67426e-27	1.42555e-25
AT2G14960	445.283	-1.6215	0.1546	9.86078e-27	1.45196e-25
AT5G58300	637.574	1.10892	0.105238	9.96159e-27	1.46571e-25
AT4G39400	2282.98	0.742462	0.0701309	1.11465e-26	1.63884e-25
AT2G39705	592.237	-1.13864	0.108359	1.24835e-26	1.83405e-25
AT5G20300	1618.46	-0.7537	0.0712915	1.25244e-26	1.8387e-25
AT1G24180	2642.25	-0.622479	0.0587344	1.26971e-26	1.86268e-25
AT4G27150	14083.4	0.396113	0.0372448	1.43908e-26	2.10959e-25
AT3G16050	1459.41	0.837476	0.0795016	1.60154e-26	2.346e-25
AT3G02740	3609.38	-0.535228	0.0505633	1.76264e-26	2.58009e-25
AT5G56100	16221.8	0.33257	0.0313176	1.82514e-26	2.6696e-25
AT1G50410	892.03	-0.842226	0.0800623	1.83301e-26	2.67914e-25
AT4G26980	1058.88	-0.901675	0.0858421	1.93678e-26	2.82873e-25
AT3G27700	1861.19	-0.662204	0.0628221	2.14223e-26	3.12648e-25
AT3G61070	1297.54	-0.766076	0.0728827	2.3194e-26	3.38258e-25
AT5G53280	913.692	0.869401	0.08286	2.34594e-26	3.41876e-25
AT3G61130	992.595	-0.853951	0.0814149	2.48726e-26	3.62205e-25
AT5G35670	509.099	1.43185	0.137499	2.51671e-26	3.66224e-25
AT1G79880	1075.02	0.794688	0.0757177	2.64374e-26	3.84427e-25
AT1G75760	914.234	-0.919527	0.0878481	2.72479e-26	3.95923e-25
AT1G78420	5717.18	-0.387073	0.0366294	2.93074e-26	4.25537e-25
AT1G76170	575.037	-1.07475	0.103019	3.08614e-26	4.47773e-25
AT3G03170	823.769	1.03706	0.0994331	3.32001e-26	4.81353e-25
AT4G29000	1800.88	-0.664143	0.0632598	3.34969e-26	4.85302e-25
AT2G30060	2337.89	-0.62106	0.0591573	3.86474e-26	5.59513e-25
AT5G54960	12701.7	-0.376037	0.035661	3.88531e-26	5.6208e-25
AT3G16810	670.226	-1.05522	0.101351	3.90659e-26	5.64747e-25
AT4G36600	24746.8	0.305153	0.0289189	4.02114e-26	5.80883e-25
AT4G35630	1838.39	-0.725121	0.06931	4.22063e-26	6.09258e-25
AT2G30040	517.117	1.29076	0.124366	4.29249e-26	6.1918e-25
AT1G27690	974.131	0.824557	0.0789669	4.32326e-26	6.23165e-25
AT2G27940	591.385	1.0345	0.0994139	4.41873e-26	6.36464e-25
AT1G27290	1647.76	-0.687999	0.0657694	4.65801e-26	6.70443e-25
AT4G35260	1369.84	-0.891947	0.0855875	4.72419e-26	6.79475e-25
AT1G64080	277.492	1.6434	0.158985	4.77732e-26	6.86618e-25
AT2G30620	652.761	-1.14399	0.110272	4.96773e-26	7.13468e-25
AT4G14790	834.882	-0.9162	0.088021	5.14412e-26	7.38267e-25
AT5G13750	1145.31	-0.851237	0.0817018	5.15428e-26	7.3919e-25
AT3G09500	811.297	0.974087	0.093764	5.73716e-26	8.22188e-25
AT3G53030	1012.92	-0.787576	0.0755769	5.74699e-26	8.23002e-25
ATMG01090	399.988	1.67941	0.162983	6.81923e-26	9.75848e-25
AT1G07645	13570.3	0.37113	0.0353785	6.87445e-26	9.83042e-25
AT1G79350	1481.02	-0.713673	0.0685269	7.10927e-26	1.01589e-24
AT2G29340	2205.77	0.76636	0.0736738	7.26054e-26	1.03676e-24
AT1G47240	1340.32	-0.773266	0.0743578	7.429e-26	1.06005e-24
AT5G27520	3075.66	-0.558568	0.0534915	7.63571e-26	1.08876e-24
AT2G18280	3081.47	-0.51789	0.0496272	8.96758e-26	1.27775e-24
AT2G32250	705.837	-1.03352	0.100025	9.16513e-26	1.30496e-24
AT1G60080	902.785	-0.98042	0.0948533	9.49615e-26	1.35112e-24
AT2G45780	484.917	-1.33495	0.129753	9.67479e-26	1.37555e-24
AT1G15920	4091.57	-0.448462	0.0429378	9.93478e-26	1.41151e-24
AT4G29160	3798.64	-0.465	0.0445854	1.01669e-25	1.44345e-24
AT3G02800	2656.44	0.524406	0.0503187	1.03969e-25	1.47505e-24
AT1G34300	1430.32	-0.726976	0.0700892	1.08539e-25	1.53879e-24
AT1G23310	431.843	1.21883	0.118417	1.10977e-25	1.57222e-24
AT1G02850	7380.74	-0.404574	0.0388774	1.12392e-25	1.59114e-24
AT5G55240	25906	0.328401	0.0313212	1.13683e-25	1.60827e-24
AT1G22190	942.363	0.977152	0.0947098	1.20919e-25	1.70941e-24
AT1G31870	1721.69	-0.640696	0.0617416	1.24548e-25	1.75947e-24
AT4G28790	520.79	-1.09157	0.106017	1.25374e-25	1.76987e-24
AT4G17140	2422.12	-0.604339	0.0581922	1.26824e-25	1.78906e-24
AT4G30780	1871.19	-0.648404	0.0625208	1.31098e-25	1.84805e-24
AT4G16790	4074.84	-0.523975	0.0503911	1.31484e-25	1.85216e-24
AT4G00060	1209.55	-0.833502	0.0806605	1.32993e-25	1.8721e-24
AT1G24460	3442.13	-0.540298	0.052015	1.34927e-25	1.89798e-24
AT4G19610	1114.07	-0.837415	0.0811152	1.42284e-25	2.00004e-24
AT4G27640	871.251	-0.849348	0.0822787	1.4263e-25	2.00349e-24
AT4G35240	10728	-0.323203	0.0310018	1.45476e-25	2.04201e-24
AT5G47140	315.771	-1.58716	0.15515	1.48302e-25	2.08021e-24
AT5G47700	673.537	1.0054	0.0977635	1.59454e-25	2.23506e-24
AT4G08850	764.069	-0.98037	0.0952858	1.60619e-25	2.2498e-24
AT3G17170	194.863	2.03238	0.199257	1.63441e-25	2.28771e-24
AT5G27840	2459.94	-0.559276	0.0539729	1.7621e-25	2.46471e-24
AT5G16680	2484.85	-0.567995	0.0548622	1.91371e-25	2.67488e-24
AT5G16930	992.763	-0.834479	0.0810682	1.99129e-25	2.78135e-24
AT3G50950	2044.38	-0.583441	0.056461	2.23863e-25	3.12463e-24
AT2G25670	3230.73	-0.503481	0.0486695	2.34257e-25	3.26741e-24
AT4G28480	3801.76	-0.490843	0.0474365	2.39327e-25	3.33578e-24
AT1G32450	94.5827	2.9569	0.291172	2.44411e-25	3.40425e-24
AT5G41770	3365.44	-0.508678	0.0492407	2.54099e-25	3.5367e-24
AT4G16480	203.748	2.13149	0.210027	2.64194e-25	3.67463e-24
AT5G24240	289.227	-2.10305	0.207179	2.66728e-25	3.70728e-24
AT5G09330	4898.33	-0.403019	0.038931	2.7369e-25	3.80138e-24
AT5G06390	519.079	-1.21459	0.119047	2.80006e-25	3.88639e-24
AT1G27770	1422.03	0.812784	0.0791829	2.83482e-25	3.93187e-24
AT1G61040	4474.89	-0.417641	0.0403801	2.92505e-25	4.05418e-24
AT5G01020	822.856	0.996901	0.0974825	2.9485e-25	4.08383e-24
AT4G29080	87.5385	3.21982	0.317464	2.97314e-25	4.11509e-24
AT1G54170	1853.82	-0.650525	0.0632117	2.98817e-25	4.13301e-24
AT3G15280	15637.7	0.350333	0.0338501	3.10666e-25	4.29391e-24
AT5G40200	1269.72	-0.738707	0.0720026	3.42348e-25	4.7285e-24
AT1G18210	1805.55	-0.596601	0.0579744	3.42849e-25	4.73213e-24
AT2G47440	709.877	-0.964952	0.0944404	3.45749e-25	4.76884e-24
AT3G43210	690.614	-1.01022	0.0989452	3.4685e-25	4.7807e-24
AT4G10710	7782.18	-0.366424	0.0354882	4.07227e-25	5.60899e-24
AT5G01810	548.944	-1.15183	0.113247	4.21287e-25	5.79862e-24
AT1G30660	190.57	-2.39252	0.236862	4.37002e-25	6.01074e-24
AT3G61690	1392.26	-0.718661	0.0702076	4.58981e-25	6.30868e-24
AT4G15390	2115.95	0.581558	0.0566614	4.71183e-25	6.47191e-24
AT5G17200	99.2578	2.74727	0.272146	4.78942e-25	6.57394e-24
AT3G11910	2101.45	-0.602775	0.0587388	4.83669e-25	6.63423e-24
AT2G45380	2047.49	0.574967	0.0560429	5.01866e-25	6.87906e-24
AT2G27090	4104.81	-0.481242	0.0468236	5.02899e-25	6.88846e-24
AT4G08500	3917.56	-0.425204	0.0413209	5.07868e-25	6.95173e-24
AT3G05510	1898.32	0.616947	0.0602933	6.0376e-25	8.25861e-24
AT5G15210	2981.63	-0.500543	0.0488498	6.65485e-25	9.09665e-24
AT1G15140	722.968	-0.966452	0.0952756	7.38632e-25	1.00895e-23
AT3G47550	2026.02	-0.634616	0.0621766	7.44776e-25	1.01665e-23
AT3G05680	881.292	-0.858429	0.0845058	7.59448e-25	1.03596e-23
AT1G51760	1877.29	-0.698866	0.0685967	7.65803e-25	1.04391e-23
AT3G07660	2598.41	-0.5057	0.0494299	7.81986e-25	1.06524e-23
AT1G11175	1958.79	1.63506	0.162718	9.22709e-25	1.25607e-23
AT3G22320	4191.52	-0.481786	0.0472303	1.10796e-24	1.50722e-23
AT5G25757	809.097	-0.897687	0.0887825	1.15358e-24	1.5682e-23
AT2G04955	402.485	-1.40265	0.139651	1.1604e-24	1.57639e-23
AT3G26220	162.558	2.06697	0.206504	1.20253e-24	1.63251e-23
AT4G27090	1896.05	0.720933	0.0710975	1.22605e-24	1.66331e-23
AT3G46030	4935.66	-0.438296	0.0429991	1.32013e-24	1.7897e-23
AT2G26650	1586.71	-0.685575	0.0676412	1.37982e-24	1.86935e-23
AT5G65750	9038.09	-0.390545	0.0382958	1.38981e-24	1.88161e-23
AT3G01930	898.833	-0.838731	0.0830583	1.45428e-24	1.96755e-23
AT1G21460	1302.73	0.703221	0.0693905	1.46586e-24	1.98185e-23
AT3G29360	1247.33	-0.698793	0.069033	1.53543e-24	2.07451e-23
AT1G78290	271.771	-1.52439	0.152559	1.80514e-24	2.43724e-23
AT3G49910	3056.05	0.513127	0.0505927	1.92717e-24	2.60024e-23
AT1G55530	4917.2	0.405022	0.0398759	2.01773e-24	2.72058e-23
AT2G27600	2837.39	-0.479872	0.0473115	2.02553e-24	2.72924e-23
AT5G22690	621.801	1.15593	0.115443	2.07249e-24	2.79061e-23
AT2G29300	9092.32	0.370028	0.0365763	2.08582e-24	2.80666e-23
AT1G07030	2365.22	-0.590688	0.0583967	2.11048e-24	2.83792e-23
AT1G65440	4648.75	-0.426097	0.0419884	2.15061e-24	2.88992e-23
AT4G37420	762.409	1.09406	0.109261	2.24504e-24	3.01477e-23
AT5G66850	1186.13	-0.70452	0.0698715	2.27379e-24	3.05131e-23
AT5G17540	401.627	1.26206	0.126321	2.35477e-24	3.15785e-23
AT2G28420	13638.6	0.301845	0.0297124	2.42589e-24	3.25103e-23
AT4G31550	1011.78	0.948686	0.0946551	2.59725e-24	3.47832e-23
AT1G01240	3140.78	0.523988	0.0518498	2.75687e-24	3.6896e-23
AT3G10980	1093.42	-0.735391	0.0731235	2.76833e-24	3.70243e-23
AT5G41350	2416.86	-0.565191	0.0560163	2.87411e-24	3.84132e-23
AT3G18535	486.028	-1.18678	0.118993	3.04842e-24	4.07153e-23
AT2G21930	501.204	-1.12055	0.112344	3.24785e-24	4.33498e-23
AT1G30330	1291.32	-0.796169	0.0794066	3.30467e-24	4.40786e-23
AT2G17870	3405.96	-0.533871	0.052981	3.52601e-24	4.69992e-23
AT2G27100	3487.44	-0.46157	0.0457715	3.85043e-24	5.12891e-23
AT2G26310	1701.43	-0.687489	0.0685193	3.86402e-24	5.14355e-23
AT5G50210	995.931	-0.831473	0.0831266	3.91762e-24	5.21141e-23
AT2G22690	1059.52	-0.793387	0.0792817	4.00449e-24	5.3234e-23
AT5G64520	305.476	-1.58485	0.159933	4.05319e-24	5.38452e-23
AT5G14440	2188.21	-0.555552	0.0552623	4.31681e-24	5.7309e-23
AT3G12920	369.065	1.45278	0.146712	4.67649e-24	6.20424e-23
AT4G37210	1641.93	-0.655573	0.0654602	4.78648e-24	6.34593e-23
AT5G03540	2939.96	-0.533689	0.0531317	4.93521e-24	6.53567e-23
AT5G40940	115.67	2.39815	0.243239	4.93619e-24	6.53567e-23
AT5G65570	760.201	-0.888779	0.0891665	4.95465e-24	6.55574e-23
AT1G04170	3187.82	-0.551585	0.054969	5.22513e-24	6.90902e-23
AT2G23200	322.982	1.36341	0.137753	5.3665e-24	7.09122e-23
AT3G16840	1329.74	-0.753737	0.0754977	5.44006e-24	7.18364e-23
AT3G24070	10062.7	-0.449239	0.0446849	5.49684e-24	7.25378e-23
AT2G16720	745.556	0.927386	0.0932038	5.63785e-24	7.43492e-23
AT2G21330	1201.15	0.727308	0.0728318	5.86167e-24	7.72494e-23
AT4G19865	190.971	2.00647	0.203758	5.95424e-24	7.84173e-23
AT5G56030	54064.1	-0.300665	0.0298581	6.00654e-24	7.90536e-23
AT5G47680	1727.93	-0.701218	0.07031	6.90466e-24	9.08137e-23
AT2G42950	1482.48	0.664917	0.0666188	7.02744e-24	9.23672e-23
AT2G23140	1038.06	-0.833571	0.0838265	7.05872e-24	9.2717e-23
AT5G15870	12067.6	-0.336634	0.033489	7.07795e-24	9.2908e-23
AT5G27760	4734.78	-0.440824	0.0445301	7.27055e-24	9.53731e-23
AT1G65090	9909.42	0.349666	0.03485	8.91743e-24	1.16899e-22
AT5G22780	628.169	-1.00078	0.101208	8.97652e-24	1.17596e-22
AT1G25422	541.016	1.19199	0.12083	8.99223e-24	1.17724e-22
AT2G01450	12522.7	0.295283	0.0294356	9.01758e-24	1.17978e-22
AT3G04910	914.486	-0.837164	0.0844653	9.63262e-24	1.25942e-22
AT1G03770	2473.93	-0.514822	0.0515889	9.8754e-24	1.29031e-22
AT3G07720	1111.35	-0.815187	0.0822462	9.94774e-24	1.2989e-22
AT5G62050	1240.08	-0.684148	0.0688311	1.00732e-23	1.31442e-22
AT1G01520	135.82	2.41254	0.246499	1.02312e-23	1.33416e-22
AT3G28430	908.29	-0.907917	0.0917832	1.03368e-23	1.34705e-22
AT3G05630	727.849	-1.03934	0.105391	1.13735e-23	1.48117e-22
AT4G25610	2834.4	-0.514586	0.0516525	1.17177e-23	1.52499e-22
AT1G67570	550.593	-1.05951	0.107517	1.17477e-23	1.52789e-22
AT3G10040	552.505	-2.63132	0.269935	1.17943e-23	1.53295e-22
AT1G22950	374.208	-1.28385	0.130724	1.21417e-23	1.57707e-22
AT3G52850	9190.55	-0.343125	0.0343663	1.32427e-23	1.71896e-22
AT5G48160	3894.84	0.42814	0.0429455	1.33079e-23	1.72629e-22
AT4G21160	1096.27	-0.752433	0.0760394	1.35099e-23	1.75134e-22
AT5G24660	822.503	-0.872702	0.0884754	1.46858e-23	1.90253e-22
AT1G22200	1431.56	-0.649653	0.06557	1.49728e-23	1.93845e-22
AT5G51451	475.256	1.27338	0.129884	1.50615e-23	1.94866e-22
AT1G64710	2024.35	0.542089	0.0546092	1.60377e-23	2.0736e-22
AT5G16970	16884	-0.316308	0.0317923	1.66253e-23	2.14818e-22
AT3G08690	9423.73	-0.354313	0.0355561	1.87471e-23	2.42077e-22
AT2G02040	2102.72	-0.573783	0.0579553	1.89188e-23	2.44135e-22
ATMG00030	740.438	1.05215	0.107378	2.06115e-23	2.65805e-22
AT5G10830	1030.25	0.813828	0.0827267	2.17208e-23	2.79929e-22
AT4G27050	1416.78	-0.824	0.0838031	2.19322e-23	2.82469e-22
AT3G18640	1638.96	-0.750356	0.0762194	2.2647e-23	2.91487e-22
AT2G17250	1164.84	-0.737574	0.0749163	2.31721e-23	2.98051e-22
AT3G54950	2664.73	-0.531324	0.0538211	2.80011e-23	3.59932e-22
AT3G14595	4018.05	0.618466	0.0627935	2.91688e-23	3.74699e-22
AT4G27970	188.028	1.93108	0.19934	2.94411e-23	3.77951e-22
AT2G47800	2325.35	-0.515085	0.0521859	2.96877e-23	3.80871e-22
AT3G01460	1299.71	-0.744294	0.0758322	3.03538e-23	3.89164e-22
AT3G50360	1258.64	-0.682741	0.069456	3.03757e-23	3.89193e-22
AT4G32770	1942.08	0.567592	0.0576099	3.16616e-23	4.05407e-22
AT5G08500	4325.45	-0.423708	0.0429249	3.20933e-23	4.1067e-22
AT3G25882	511.903	-1.06566	0.109298	3.26998e-23	4.18161e-22
AT4G38740	19761	0.31061	0.0312792	3.3128e-23	4.23364e-22
AT4G27657	195.082	1.8877	0.195086	3.31649e-23	4.23563e-22
AT3G08520	877.539	0.852741	0.08718	3.46851e-23	4.42693e-22
AT1G76140	2518.15	-0.504293	0.0511796	3.5652e-23	4.54741e-22
AT1G04360	226.217	1.74142	0.179986	3.66797e-23	4.67549e-22
AT2G17930	2088.73	-0.593729	0.0604084	3.78305e-23	4.81908e-22
AT4G31270	745.682	0.957402	0.0982128	3.961e-23	5.04252e-22
AT2G18160	938.671	-0.909794	0.0932916	4.14883e-23	5.27825e-22
AT2G07629	291.983	1.40653	0.145224	4.27826e-23	5.43594e-22
AT4G33430	2903.03	-0.501875	0.0510269	4.27722e-23	5.43594e-22
AT2G04520	4853.17	-0.402112	0.040801	4.3636e-23	5.54082e-22
AT5G42720	179.444	-2.15198	0.223264	4.5816e-23	5.81391e-22
AT1G77840	4143.45	-0.410417	0.0417085	4.97952e-23	6.31482e-22
AT2G48160	2213.3	-0.641507	0.0655527	5.14911e-23	6.52571e-22
AT2G18110	1386.71	-0.765446	0.0784535	5.1907e-23	6.57423e-22
AT3G19970	3261.4	-0.46788	0.0476513	5.32606e-23	6.74136e-22
AT3G04640	5522.04	-0.477741	0.0486754	5.50031e-23	6.95747e-22
AT3G44430	503.937	-1.03293	0.106485	5.5737e-23	7.04581e-22
AT2G34740	3547.42	0.43162	0.0439484	5.81774e-23	7.34962e-22
AT3G09390	52673.2	0.2616	0.0265546	5.82318e-23	7.35181e-22
AT2G41990	115.275	2.35141	0.244842	6.3485e-23	8.00993e-22
AT4G31570	1434.42	-0.640464	0.0655925	6.36639e-23	8.0274e-22
AT2G43160	3068.21	-0.490443	0.0500647	6.49521e-23	8.18462e-22
AT5G09990	748.012	0.879246	0.0906004	7.02137e-23	8.84202e-22
AT1G01040	1582.46	-0.614322	0.0629561	7.17354e-23	9.02791e-22
AT4G10590	998.428	-0.787446	0.0810292	7.28157e-23	9.15807e-22
AT5G26600	4271.59	-0.495597	0.0506586	7.3247e-23	9.20647e-22
AT3G47800	273.613	1.4151	0.146962	7.39606e-23	9.29028e-22
AT1G20870	226.335	1.60502	0.166964	7.43963e-23	9.33909e-22
AT5G67350	1921.27	-0.771517	0.0793798	7.47811e-23	9.38146e-22
AT5G43560	2597.48	-0.559378	0.0572852	7.64967e-23	9.59062e-22
AT1G33390	1300.21	-0.807092	0.0832026	8.36655e-23	1.04828e-21
AT3G07940	550.469	-1.03285	0.106942	8.39422e-23	1.05108e-21
AT4G38600	12244.4	-0.285121	0.0290744	8.57937e-23	1.07359e-21
AT5G42070	198.441	1.74918	0.182471	8.67698e-23	1.08512e-21
AT1G50260	1893.79	-0.631146	0.0649066	9.6244e-23	1.20284e-21
AT3G63350	167.31	2.06517	0.215901	9.73108e-23	1.2154e-21
AT1G28320	1157.43	-0.792453	0.0818243	9.81271e-23	1.22483e-21
AT3G55410	1187.22	-0.720787	0.0743566	1.05287e-22	1.31338e-21
AT1G19397	781.586	-0.858955	0.0889353	1.13738e-22	1.4179e-21
AT5G19510	1635.24	0.583476	0.0600736	1.22395e-22	1.52487e-21
AT5G39040	871.144	-0.898066	0.0932062	1.34375e-22	1.67307e-21
AT1G01100	1406.44	0.706411	0.0730369	1.37868e-22	1.71548e-21
AT5G58710	2869.07	0.513034	0.0528228	1.4314e-22	1.77997e-21
AT1G72970	471.211	1.09445	0.114206	1.60477e-22	1.9943e-21
AT1G09533	245.622	-1.83476	0.192836	1.65905e-22	2.06046e-21
AT2G06510	967.457	-0.794358	0.0825094	1.72128e-22	2.13641e-21
AT5G16220	1694.68	-0.66015	0.0683464	1.72517e-22	2.1399e-21
AT3G21430	1114.49	-0.805165	0.0836618	1.74984e-22	2.16914e-21
AT5G59720	110.644	2.50953	0.264473	1.79261e-22	2.22077e-21
AT3G14330	3026.37	0.521034	0.0537654	1.81231e-22	2.24378e-21
AT2G13290	2403.53	-0.534213	0.0552069	1.924e-22	2.38057e-21
AT4G08540	969.382	-0.828736	0.0862774	1.9914e-22	2.46244e-21
AT1G11350	291.846	1.53492	0.161399	2.06291e-22	2.54927e-21
AT3G19190	1535.42	-0.641714	0.0665579	2.10841e-22	2.60388e-21
AT3G25870	1604.48	0.736427	0.0766387	2.35382e-22	2.90515e-21
AT1G77800	2713.36	-0.544808	0.0564788	2.37448e-22	2.92882e-21
AT1G53050	699.49	-0.87717	0.0915673	2.38019e-22	2.93404e-21
AT1G30590	1093.61	-0.921583	0.0963115	2.42548e-22	2.98801e-21
ATCG00180	76.5263	2.96757	0.313829	2.43982e-22	3.00381e-21
AT3G62870	1788.34	0.603153	0.0625864	2.45977e-22	3.02649e-21
AT3G18310	1151.05	-0.79773	0.0832442	2.64982e-22	3.25831e-21
AT1G16680	2356.67	-0.562123	0.0583058	2.7707e-22	3.40484e-21
AT2G28600	1088.48	-0.76978	0.0803398	2.86108e-22	3.51372e-21
AT1G06950	3626.91	-0.463884	0.0480848	2.97089e-22	3.64632e-21
AT5G61780	1123.97	-0.69885	0.0728538	3.00575e-22	3.68683e-21
AT3G07460	478.821	-1.05422	0.110682	3.03631e-22	3.72202e-21
AT5G17840	1053.98	-0.712658	0.0743264	3.05057e-22	3.73718e-21
AT4G03510	1044.35	0.721448	0.0752875	3.17075e-22	3.88201e-21
AT5G60300	636.749	0.982082	0.103035	3.17384e-22	3.8834e-21
AT3G61900	203.072	1.67167	0.176822	3.26614e-22	3.99387e-21
AT5G20920	5461.28	-0.422613	0.043829	3.4033e-22	4.15903e-21
AT1G48970	1326.32	-0.7328	0.0765659	3.42072e-22	4.17774e-21
AT3G13277	1634.6	-0.660801	0.0689459	3.54165e-22	4.32278e-21
AT1G67310	356.249	1.3118	0.138488	3.60755e-22	4.4005e-21
AT5G48400	115.644	2.27955	0.242087	3.77759e-22	4.60509e-21
AT3G16857	2596.71	-0.52686	0.0548923	4.07495e-22	4.96453e-21
AT2G13100	401.752	-1.16381	0.122831	4.1352e-22	5.03484e-21
AT1G21630	1736.07	-0.564893	0.0588978	4.14052e-22	5.03822e-21
AT5G13200	3519.47	-0.459819	0.047838	4.20474e-22	5.11324e-21
AT1G79940	1608.3	-0.669705	0.0699837	4.24647e-22	5.16082e-21
AT4G24200	4216.56	-0.426528	0.0443489	4.29405e-22	5.21544e-21
AT1G74740	1840.42	-0.572536	0.0597442	4.38958e-22	5.32821e-21
AT3G24530	559.476	-1.00635	0.106071	4.4898e-22	5.44653e-21
AT1G79080	327.528	1.32845	0.140638	4.65957e-22	5.64902e-21
AT3G57120	2079.71	-0.696726	0.0730142	4.84852e-22	5.8745e-21
AT5G18450	3164.51	0.437201	0.0455497	5.18216e-22	6.2749e-21
AT5G18210	457.291	-1.11322	0.11772	5.29358e-22	6.40591e-21
AT1G14920	219.791	1.75082	0.186473	5.53639e-22	6.69565e-21
AT5G57900	6287.94	0.403058	0.0420304	5.95939e-22	7.20284e-21
AT2G24330	1159.55	-0.792899	0.0834657	6.03376e-22	7.28828e-21
AT2G02870	1024.7	-0.751124	0.0790205	6.19065e-22	7.47324e-21
AT5G40520	1060.03	-0.711853	0.0749695	7.41604e-22	8.94707e-21
AT3G52800	1196.71	-0.699875	0.0736865	7.45632e-22	8.99019e-21
AT3G05050	1470.08	-0.676375	0.0711851	7.49751e-22	9.03436e-21
AT5G19770	3700.79	-0.467152	0.048915	7.56092e-22	9.10524e-21
AT4G01410	1325.13	0.687827	0.0724457	7.97037e-22	9.5925e-21
AT1G77140	610.381	-0.919661	0.0974568	8.54887e-22	1.02825e-20
AT3G60070	2596.09	-0.51618	0.0541903	8.6793e-22	1.0433e-20
AT4G18880	536.857	1.21526	0.129397	8.68634e-22	1.04352e-20
AT1G14390	204.484	1.69893	0.181728	8.79723e-22	1.05602e-20
AT3G45650	396.695	1.15703	0.123099	8.80108e-22	1.05602e-20
AT1G66730	380.258	-1.17671	0.1253	8.96025e-22	1.07447e-20
AT2G05215	354.224	1.55422	0.166229	9.50168e-22	1.13871e-20
AT5G59530	407.951	-1.17174	0.124855	9.60837e-22	1.1508e-20
AT1G33110	1267.29	-0.749048	0.0791816	9.6616e-22	1.15648e-20
AT3G48990	36118.8	-0.225195	0.0238329	9.8965e-22	1.18358e-20
AT2G05630	1527.81	-0.592157	0.0623723	9.9e-22	1.18358e-20
AT3G62240	3071.51	-0.452939	0.0475558	1.00214e-21	1.19737e-20
AT3G44730	1459.18	-0.736961	0.0779128	1.0126e-21	1.20915e-20
AT5G45340	236.36	-1.52521	0.163291	1.02182e-21	1.21942e-20
AT5G41360	5578.37	-0.370816	0.0388789	1.03493e-21	1.23432e-20
AT2G19810	97.2954	2.62394	0.282441	1.19852e-21	1.42857e-20
AT3G08030	419.622	1.21584	0.129974	1.23494e-21	1.47109e-20
AT3G63340	1546.99	-0.595197	0.0628587	1.25266e-21	1.49131e-20
AT5G07920	1005.55	-0.762379	0.0808528	1.25828e-21	1.49711e-20
AT1G14518	222.889	-1.55741	0.167177	1.26245e-21	1.50117e-20
AT3G14010	1629.54	-0.616998	0.0652178	1.26829e-21	1.50721e-20
AT3G10540	3983.07	-0.479397	0.050544	1.38986e-21	1.65069e-20
AT1G69800	2046.3	0.632683	0.0669606	1.4109e-21	1.67468e-20
AT3G18480	840.71	-0.851741	0.0907186	1.53242e-21	1.81783e-20
AT1G15940	3330.71	-0.550356	0.0582098	1.58242e-21	1.87602e-20
AT5G65860	929.573	-0.781019	0.0830931	1.59072e-21	1.88473e-20
AT5G32470	1049.78	-0.774679	0.0824082	1.60419e-21	1.89955e-20
AT3G48000	5088.29	0.400183	0.0421897	1.63267e-21	1.93212e-20
AT1G32700	186.953	1.68659	0.181876	1.78706e-21	2.11357e-20
AT4G22350	1860.89	-0.586003	0.062149	1.8208e-21	2.15219e-20
AT4G04020	2177.99	-0.515386	0.0545521	1.833e-21	2.16532e-20
AT3G13930	3957.52	-0.402592	0.0425097	1.87139e-21	2.20935e-20
AT2G20760	3737.22	-0.412405	0.043569	1.91283e-21	2.25693e-20
AT5G51770	1396.42	-0.657999	0.0699829	2.02009e-21	2.38207e-20
AT1G54570	413.816	-1.17435	0.126178	2.0245e-21	2.38586e-20
AT2G44200	5224.74	-0.397118	0.0419711	2.0589e-21	2.42495e-20
AT1G47380	358.814	-1.21737	0.131044	2.21422e-21	2.60634e-20
AT2G46170	755.047	-0.945002	0.101278	2.22559e-21	2.61817e-20
AT2G05320	943.501	-0.959216	0.102837	2.23584e-21	2.62867e-20
AT2G23640	2852.71	0.609661	0.0648395	2.30393e-21	2.70712e-20
AT5G52510	5925.22	-0.379705	0.040174	2.31401e-21	2.71736e-20
AT4G00238	849.461	0.801636	0.0856764	2.33431e-21	2.73957e-20
AT4G17900	427.606	-1.13589	0.122229	2.42001e-21	2.83846e-20
AT3G57890	1383.77	-0.626495	0.0667439	2.51638e-21	2.94976e-20
AT1G77920	1003.29	-0.83444	0.0893981	2.63335e-21	3.08505e-20
AT3G52115	825.128	0.874925	0.0938651	2.83126e-21	3.31495e-20
AT5G08200	1416.04	-0.604611	0.0644606	2.85617e-21	3.34214e-20
AT5G63610	1821.03	-0.607583	0.0647981	2.91651e-21	3.41073e-20
AT1G02750	6145.35	-0.447374	0.0476151	3.30623e-21	3.86421e-20
AT4G36890	1162.35	-0.724219	0.0775926	3.40486e-21	3.97715e-20
AT2G35900	2250.88	-0.588768	0.0629009	3.56138e-21	4.15753e-20
AT3G24160	1385.12	-0.623253	0.0666496	3.5658e-21	4.16024e-20
AT3G60300	2650.7	0.462558	0.04927	3.57312e-21	4.16633e-20
AT2G16640	4453.79	-0.484938	0.0516809	3.57768e-21	4.16919e-20
AT1G27000	2106.4	-0.540718	0.0576701	3.62959e-21	4.22721e-20
AT1G44820	1083.61	-0.754689	0.0810815	3.98563e-21	4.63914e-20
AT5G03085	459.756	-1.2808	0.139074	4.31902e-21	5.02425e-20
AT5G45190	1428.79	-0.636607	0.0682956	4.61332e-21	5.36346e-20
ATCG00140	69.6408	3.31524	0.362007	4.84822e-21	5.63326e-20
AT4G33210	2351.03	-0.484016	0.0517598	4.89988e-21	5.68994e-20
AT1G19110	1663.32	-0.718017	0.0772891	5.16957e-21	5.99961e-20
AT4G27585	1944.02	-0.592932	0.0636445	5.19542e-21	6.02608e-20
AT4G01290	1138	-0.655123	0.0704324	5.32358e-21	6.17112e-20
AT5G48340	871.272	-0.84546	0.0914018	5.69212e-21	6.59448e-20
AT3G22990	1754.94	-0.594607	0.063902	5.92374e-21	6.85881e-20
AT5G13440	5466.33	-0.388624	0.0415635	5.99433e-21	6.93245e-20
AT5G62530	182.699	1.78539	0.195389	5.99366e-21	6.93245e-20
AT2G21190	1452.02	-0.683172	0.0736458	6.24276e-21	7.21555e-20
AT4G29950	958.523	-0.760946	0.0822	6.29351e-21	7.26998e-20
AT5G08430	339.562	1.23425	0.134576	6.70762e-21	7.74383e-20
AT2G26510	2294.54	-0.516468	0.0554922	6.81298e-21	7.86088e-20
AT1G11400	1350.4	-0.696558	0.0751944	6.82234e-21	7.86711e-20
AT5G40930	3027.88	-0.451573	0.0484459	6.92296e-21	7.97529e-20
AT4G38630	7577.42	-0.349619	0.0373901	6.92419e-21	7.97529e-20
AT2G22470	888.533	-0.946371	0.10276	7.00717e-21	8.06618e-20
AT2G05840	1744.19	-0.573031	0.0616848	7.14896e-21	8.22462e-20
AT1G09940	1654.66	-0.560704	0.0603482	7.17484e-21	8.24961e-20
AT1G65220	1699.88	-0.579284	0.0623802	7.19964e-21	8.27333e-20
AT1G46554	1784.03	0.537686	0.0578597	7.59839e-21	8.72649e-20
AT1G32860	493.489	-1.01005	0.109946	7.7046e-21	8.84335e-20
AT5G11460	311.95	1.29112	0.141144	7.76219e-21	8.90429e-20
AT2G46500	1499.15	-0.588884	0.0635155	7.94534e-21	9.10913e-20
AT1G79280	3455.83	-0.566315	0.0610566	8.36977e-21	9.59018e-20
AT2G42170	295.986	1.58816	0.174376	8.93737e-21	1.02346e-19
AT3G17020	1219.39	0.71156	0.0770771	9.15897e-21	1.04823e-19
AT2G05120	1138.68	-0.722175	0.0783048	9.50909e-21	1.08768e-19
AT5G27540	1719.29	-0.587372	0.0634901	9.87167e-21	1.1285e-19
AT4G01120	1113.24	0.691596	0.0749975	1.03471e-20	1.18217e-19
AT1G30690	370.796	-1.30811	0.143573	1.07214e-20	1.22423e-19
AT5G39360	578.314	-1.06245	0.116259	1.10517e-20	1.26121e-19
AT3G54280	1566.44	-0.638656	0.0692723	1.16868e-20	1.33293e-19
AT3G15060	2082.39	-0.559449	0.0605564	1.19544e-20	1.36266e-19
AT4G01310	396.559	1.15407	0.126576	1.20885e-20	1.37716e-19
AT3G15530	167.327	1.9335	0.213732	1.22643e-20	1.39609e-19
AT2G23350	1855.08	-0.577381	0.0625522	1.22687e-20	1.39609e-19
AT5G11510	329.214	1.24361	0.136723	1.31213e-20	1.49225e-19
AT5G05520	1968.85	-0.52503	0.0568471	1.3141e-20	1.49363e-19
AT3G57290	3555.03	-0.496563	0.0537418	1.36167e-20	1.54682e-19
AT5G59570	1297.57	0.668534	0.0727025	1.39981e-20	1.58923e-19
AT3G60260	998.398	-0.728828	0.0794236	1.44471e-20	1.63926e-19
AT5G55310	1504.8	-0.648337	0.0705226	1.48459e-20	1.68355e-19
AT3G28730	5067.6	-0.376584	0.0406985	1.53378e-20	1.73835e-19
AT3G26510	426.326	1.27862	0.140934	1.53833e-20	1.7425e-19
AT1G10040	510.103	0.997879	0.10945	1.54168e-20	1.74531e-19
AT3G13320	1316.31	-0.753101	0.0821703	1.54564e-20	1.74878e-19
AT5G59790	1215.64	0.648814	0.0705948	1.55708e-20	1.76072e-19
AT5G06160	1128.57	-0.691406	0.0754078	1.67647e-20	1.89464e-19
AT3G20130	158.251	1.80911	0.200542	1.72809e-20	1.95188e-19
AT3G62690	320.432	1.35852	0.150106	1.75599e-20	1.98226e-19
AT4G19006	841.326	-0.753766	0.0823772	1.75998e-20	1.98563e-19
AT5G09610	61.2441	3.75153	0.415429	1.77584e-20	2.00238e-19
AT1G72175	1164.84	-0.677532	0.0739168	1.77897e-20	2.00478e-19
AT5G58430	2885.79	0.498183	0.0540863	1.78051e-20	2.00537e-19
AT5G27600	1506.12	-0.680375	0.0742461	1.78313e-20	2.00719e-19
AT5G42570	3186.44	-0.418448	0.0453782	1.8884e-20	2.12447e-19
AT4G37400	159.301	-1.94554	0.216044	1.9023e-20	2.1389e-19
AT3G12800	3010.25	-0.463023	0.050279	1.97731e-20	2.22198e-19
AT2G30500	463.244	1.05209	0.115873	1.99632e-20	2.24208e-19
AT2G39720	2196.7	-0.575033	0.0626545	2.01737e-20	2.26443e-19
AT3G03450	2915.27	0.459461	0.0499338	2.13072e-20	2.39032e-19
AT1G71940	685.949	0.90454	0.0994046	2.13413e-20	2.39279e-19
AT1G01340	283.844	-1.36436	0.151151	2.13825e-20	2.39605e-19
AT2G35820	971.919	0.787448	0.0863572	2.20742e-20	2.47216e-19
AT4G19160	412.62	1.13606	0.125487	2.25602e-20	2.52516e-19
AT2G07715	323.185	1.36563	0.151368	2.27216e-20	2.5418e-19
AT1G02980	226.444	-1.56797	0.174184	2.32179e-20	2.59585e-19
AT4G30110	122.186	2.18968	0.243908	2.34488e-20	2.62019e-19
AT4G13750	1158.53	-0.663602	0.0726193	2.39099e-20	2.67021e-19
AT3G63300	1262.84	0.791249	0.0868673	2.42298e-20	2.70442e-19
AT3G13020	449.034	-1.10266	0.121917	2.4643e-20	2.74899e-19
AT4G39820	620.897	-0.911288	0.100416	2.57349e-20	2.86917e-19
AT3G11960	1119.46	-0.65674	0.0719601	2.70281e-20	3.01166e-19
AT1G55325	734.5	-0.856137	0.094303	2.77262e-20	3.08772e-19
AT5G07970	1597.65	-0.644208	0.0706374	2.92741e-20	3.25826e-19
AT5G66440	953.646	-0.801418	0.0882649	3.01574e-20	3.3547e-19
AT3G47348	286.917	-1.35998	0.151306	3.05882e-20	3.40071e-19
AT1G62300	1342.75	-0.790579	0.0870875	3.17546e-20	3.5284e-19
AT3G27850	577.135	0.970656	0.107402	3.30898e-20	3.67471e-19
AT1G80490	2065.2	-0.495566	0.0541983	3.33321e-20	3.69955e-19
AT3G59140	349.498	-1.39397	0.155378	3.36679e-20	3.73473e-19
AT1G77380	141.782	2.25959	0.253115	3.43155e-20	3.80444e-19
AT5G64760	569.65	0.972992	0.107719	3.46659e-20	3.83986e-19
AT5G65530	983.235	0.75079	0.0827022	3.46737e-20	3.83986e-19
AT5G57930	432.989	1.03806	0.115066	3.52149e-20	3.89761e-19
AT5G05860	281.307	1.38229	0.154084	3.59305e-20	3.9746e-19
AT1G47490	1568.03	-0.563274	0.0618064	3.7761e-20	4.17476e-19
AT1G73066	427.125	1.0883	0.120907	3.82663e-20	4.22827e-19
AT1G75330	1022.11	0.688239	0.0757932	3.9227e-20	4.33201e-19
AT1G48990	1608.98	0.647481	0.0712656	4.05061e-20	4.47078e-19
AT2G34600	114.174	2.18247	0.244982	4.16156e-20	4.59067e-19
AT4G20480	3198.75	-0.485383	0.0532287	4.29918e-20	4.73985e-19
AT1G23450	160.893	2.20621	0.248038	4.51022e-20	4.96976e-19
AT4G19220	189.746	1.88546	0.211717	4.65335e-20	5.12463e-19
AT1G52325	81.1432	2.60557	0.292918	4.74392e-20	5.22147e-19
ATCG00280	140.527	2.09368	0.235525	4.9231e-20	5.41568e-19
AT2G01970	1208.73	-0.697454	0.077097	5.12384e-20	5.63338e-19
AT5G41670	1221.66	0.647225	0.071447	5.20317e-20	5.71743e-19
AT4G01870	9042.75	-0.408743	0.044856	5.21101e-20	5.72288e-19
AT4G23493	678.844	0.830595	0.092138	5.2944e-20	5.81124e-19
AT2G17420	1327.96	-0.698159	0.0772774	5.70068e-20	6.25372e-19
AT1G11960	849.28	-0.774417	0.085885	5.74166e-20	6.29519e-19
AT3G04870	2018.65	-0.523328	0.0576515	5.78291e-20	6.33691e-19
AT1G15125	579.508	0.953218	0.106254	6.26811e-20	6.86481e-19
AT5G60310	121.123	2.27757	0.256992	6.39411e-20	6.99894e-19
AT2G24200	1916.11	0.578199	0.0638677	6.41491e-20	7.01783e-19
AT5G04590	4887.26	-0.382263	0.0420454	6.74696e-20	7.37296e-19
AT5G16910	1640.62	-0.727186	0.0807158	6.74486e-20	7.37296e-19
AT1G55820	2500.68	-0.538814	0.0595085	6.84627e-20	7.47736e-19
AT1G51200	9802.12	-0.286439	0.0314594	6.88089e-20	7.51104e-19
AT3G48780	2355.06	-0.574601	0.0635313	6.9597e-20	7.59288e-19
AT3G08810	189.089	-1.69518	0.191092	6.98217e-20	7.61321e-19
AT1G42440	1532.07	-0.629357	0.0697296	7.19475e-20	7.83674e-19
AT2G47895	274.84	1.38422	0.155646	7.19507e-20	7.83674e-19
AT5G45630	168.788	1.7227	0.194387	7.44917e-20	8.10904e-19
AT5G17490	675.771	0.944344	0.105499	7.66785e-20	8.34251e-19
AT4G25710	1203.1	-0.739035	0.0821926	7.69332e-20	8.36564e-19
AT2G45290	7015.17	0.308826	0.0339639	7.69928e-20	8.36753e-19
AT5G17350	2085.45	-0.610788	0.0676864	7.76499e-20	8.43433e-19
AT4G11660	2659.98	0.542911	0.0600839	8.04911e-20	8.73816e-19
AT1G17140	279.292	1.39765	0.15747	8.51674e-20	9.24075e-19
AT2G11000	543.05	-0.974212	0.109103	8.5848e-20	9.30951e-19
AT5G35688	267.93	1.36463	0.153767	8.76968e-20	9.5048e-19
AT1G24170	318.6	-1.2404	0.139636	9.16775e-20	9.93081e-19
AT2G33310	1915.09	-0.542619	0.0601524	9.26846e-20	1.00344e-18
AT5G47910	1422.01	-0.626671	0.0696639	9.53748e-20	1.032e-18
AT2G27170	1228.08	-0.615016	0.0683488	9.63169e-20	1.04163e-18
AT3G60980	437.06	-1.07133	0.120395	9.85789e-20	1.06551e-18
AT4G17490	361.208	1.17191	0.131917	1.00476e-19	1.08543e-18
AT3G58630	1012.51	-0.732219	0.0817253	1.0443e-19	1.12753e-18
AT2G33120	2295.58	-0.561272	0.0623586	1.06672e-19	1.1511e-18
AT4G11220	5721.55	-0.347033	0.0383549	1.07773e-19	1.16235e-18
AT2G37480	5083.09	-0.368585	0.0407695	1.11044e-19	1.19698e-18
AT1G77120	12826.8	-0.312406	0.034527	1.11524e-19	1.20088e-18
AT2G20240	235.314	1.38134	0.156148	1.11527e-19	1.20088e-18
AT5G48610	4210.27	0.421793	0.0467187	1.12389e-19	1.20951e-18
AT1G70900	1029.89	-0.682644	0.0762217	1.20689e-19	1.29812e-18
AT1G16040	1135.65	0.686653	0.0766894	1.25641e-19	1.35066e-18
AT1G80380	1969.64	0.5177	0.057577	1.29127e-19	1.38738e-18
AT5G41190	1985.85	-0.539555	0.0600669	1.31381e-19	1.41084e-18
AT2G43180	1885.81	-0.609807	0.0680451	1.34886e-19	1.44769e-18
AT2G44410	5943.3	-0.376509	0.0417614	1.35901e-19	1.45779e-18
AT2G34030	165.728	2.03413	0.23177	1.39066e-19	1.49093e-18
AT1G09140	7587.11	-0.35296	0.0391754	1.53068e-19	1.64016e-18
AT3G50310	3898.17	0.452546	0.0503498	1.55124e-19	1.6613e-18
AT3G09860	293.32	1.26287	0.143166	1.56439e-19	1.67448e-18
AT5G43010	1120.22	-0.674952	0.0755906	1.56931e-19	1.67884e-18
AT4G25730	2256.69	-0.618352	0.0691786	1.64998e-19	1.76419e-18
AT1G17580	1072.65	-0.744976	0.0836566	1.68143e-19	1.79491e-18
AT2G25800	886.437	-0.748285	0.0840406	1.68103e-19	1.79491e-18
AT4G23040	2093.32	-0.51616	0.0575883	1.68096e-19	1.79491e-18
AT5G49430	784.053	-0.941597	0.106261	1.71382e-19	1.8285e-18
AT5G41170	458.737	-1.01848	0.115166	1.76164e-19	1.87852e-18
AT4G27830	615.504	-0.894833	0.100951	1.78445e-19	1.90182e-18
AT4G04955	1289.21	-0.72126	0.0810175	1.81219e-19	1.93034e-18
AT1G78070	5617.97	0.333321	0.0370619	1.83604e-19	1.95365e-18
AT2G22080	2213.81	0.511688	0.0571421	1.83537e-19	1.95365e-18
AT1G54310	638.362	0.888194	0.100262	1.95295e-19	2.07694e-18
AT4G37260	2395.87	0.490304	0.0547632	1.95668e-19	2.07978e-18
AT4G26120	1551.91	-0.563531	0.06315	2.04456e-19	2.17203e-18
AT1G19600	1111.9	0.686467	0.0771388	2.04838e-19	2.17493e-18
AT4G38780	2083.65	-0.556586	0.0623483	2.07886e-19	2.20611e-18
AT3G23790	2730.1	-0.509779	0.0570209	2.08434e-19	2.21074e-18
AT5G17020	3074.42	-0.470932	0.0526233	2.0874e-19	2.2128e-18
AT1G67100	486.3	1.03238	0.117028	2.10942e-19	2.23495e-18
AT1G47570	875.626	-0.724421	0.081538	2.11423e-19	2.23885e-18
AT4G36850	1899.43	-0.533619	0.0597388	2.11657e-19	2.24013e-18
AT3G11200	1445.58	-0.6154	0.0690687	2.12534e-19	2.24822e-18
AT5G54640	4148.92	-0.498113	0.0557273	2.16082e-19	2.28453e-18
AT1G53910	6457.46	-0.317512	0.0353708	2.17735e-19	2.30078e-18
AT1G14970	149.864	1.99282	0.228772	2.50237e-19	2.64281e-18
AT5G15580	143.712	1.77973	0.204066	2.57825e-19	2.7215e-18
AT4G13250	3880.2	0.394584	0.0441168	2.59039e-19	2.73286e-18
AT1G71720	1155.61	0.689842	0.0777601	2.60724e-19	2.74827e-18
AT5G09190	99.9398	-2.38288	0.274004	2.60777e-19	2.74827e-18
AT3G11080	256.273	1.30514	0.149005	2.61246e-19	2.75176e-18
AT5G15540	1494.24	-0.616065	0.0693466	2.69857e-19	2.84094e-18
AT5G02460	943.599	-0.730472	0.0824833	2.70079e-19	2.84177e-18
AT4G27530	11765.5	0.339583	0.0379818	2.93893e-19	3.09071e-18
AT5G49665	6479.2	-0.31772	0.0355374	2.98263e-19	3.135e-18
AT4G03240	860.146	-0.748854	0.0847192	3.03154e-19	3.18472e-18
AT5G58020	6936.31	-0.323456	0.0361844	3.03694e-19	3.18871e-18
AT1G68670	844.33	0.801856	0.0908434	3.05707e-19	3.20814e-18
AT5G50170	5629.22	0.345103	0.0386377	3.17578e-19	3.33095e-18
AT1G50570	2086.76	-0.517683	0.0582377	3.23316e-19	3.38935e-18
AT4G11800	1650.65	-0.58761	0.0662484	3.26111e-19	3.41684e-18
AT4G16440	1324.35	-0.640256	0.0722983	3.27513e-19	3.42973e-18
AT3G61790	1650.83	-0.61633	0.0696065	3.54233e-19	3.70758e-18
AT5G52560	1788.51	-0.53777	0.0606228	3.5626e-19	3.72682e-18
AT5G63200	1846.24	0.550616	0.0621021	3.71624e-19	3.8855e-18
AT4G06634	552.329	-0.938606	0.107052	3.87302e-19	4.04729e-18
AT2G31410	2288.81	-0.505456	0.0569912	3.98489e-19	4.16199e-18
AT5G50380	3163.27	-0.566063	0.0639479	4.00118e-19	4.17681e-18
AT2G01275	331.265	1.3543	0.155575	4.05356e-19	4.22927e-18
AT3G12120	472.604	1.00399	0.114783	4.25052e-19	4.43243e-18
AT1G04070	1917.17	-0.594192	0.0672541	4.31974e-19	4.50124e-18
AT1G77090	368.867	1.10335	0.126386	4.32105e-19	4.50124e-18
AT1G14190	87.1034	2.61839	0.303435	4.53541e-19	4.72207e-18
ATMG00520	212.964	1.63478	0.188636	4.54427e-19	4.7288e-18
AT5G47720	2342.78	0.49715	0.0561463	4.67271e-19	4.85992e-18
AT1G26830	3246.24	-0.431153	0.04862	4.71508e-19	4.90141e-18
AT3G02170	456.432	0.987869	0.113033	4.74876e-19	4.93383e-18
AT4G34040	471.21	-1.03118	0.118135	4.78544e-19	4.96934e-18
AT1G12940	1101.47	-0.71439	0.0812633	4.97443e-19	5.16289e-18
AT5G64070	2405.98	-0.49324	0.0557548	4.98372e-19	5.16982e-18
AT5G12080	946.395	-0.695833	0.0791201	5.02599e-19	5.21095e-18
AT3G22370	665.29	-0.811726	0.0926073	5.11053e-19	5.29584e-18
AT3G01040	765.401	-0.841594	0.0961316	5.23757e-19	5.42465e-18
AT4G22530	686.722	-0.964418	0.110631	5.89211e-19	6.09938e-18
AT3G17668	277.713	1.40796	0.162771	5.96834e-19	6.17507e-18
AT4G13340	2778.23	-0.495891	0.0561965	5.98196e-19	6.18594e-18
AT3G63160	820.479	0.758926	0.0866722	6.22526e-19	6.43417e-18
AT5G08380	77.4772	2.72285	0.31671	6.27042e-19	6.47748e-18
AT5G12010	2929.54	-0.469381	0.0531914	6.38226e-19	6.58958e-18
AT1G71410	1049.04	-0.715205	0.0816226	6.39568e-19	6.59999e-18
AT1G73030	1062.69	-0.692497	0.0790562	6.89635e-19	7.11296e-18
AT5G23350	89.2369	2.48845	0.289921	6.9172e-19	7.13075e-18
AT1G56450	1809.84	-0.589413	0.0671221	7.08773e-19	7.30276e-18
AT2G34300	347.667	1.20666	0.139406	7.13937e-19	7.35214e-18
AT3G12130	2093.55	-0.553373	0.0630053	7.35944e-19	7.57484e-18
AT2G05170	697.512	-0.810092	0.0928576	7.40722e-19	7.62007e-18
AT2G41550	1210.72	0.657406	0.0750653	7.57402e-19	7.78761e-18
AT2G39650	2996.65	-0.436496	0.0495583	7.99678e-19	8.21804e-18
AT1G30470	1077.43	-0.691256	0.0790805	8.19322e-19	8.41555e-18
AT5G14450	378.596	1.20568	0.139589	8.36671e-19	8.5893e-18
AT5G09900	2504.36	-0.517412	0.0589172	8.44672e-19	8.66696e-18
AT1G59610	1344.63	-0.597545	0.0682302	8.70853e-19	8.93097e-18
AT3G57340	2370.76	-0.556459	0.0635082	9.07819e-19	9.30526e-18
AT2G02765	224.623	1.53999	0.179296	9.26549e-19	9.49234e-18
AT2G02070	1335.88	-0.590648	0.0675027	9.50683e-19	9.73456e-18
AT2G32070	2543.64	-0.557415	0.0636695	9.70831e-19	9.93574e-18
AT2G31670	530.193	0.948331	0.109423	9.79806e-19	1.00224e-17
AT3G27570	922.703	-0.716566	0.0822863	1.01819e-18	1.04097e-17
AT1G64300	371.673	-1.16416	0.135037	1.02036e-18	1.04265e-17
AT4G25630	272.149	1.33012	0.154693	1.02468e-18	1.04653e-17
AT5G51300	3213.8	-0.445547	0.0507675	1.0259e-18	1.04723e-17
AT1G76680	12956.5	-0.347397	0.039515	1.09298e-18	1.11513e-17
AT5G08300	1134.59	-0.678552	0.0778968	1.10193e-18	1.12369e-17
AT3G47890	801.846	-0.736218	0.0846664	1.10956e-18	1.13088e-17
AT2G01690	1749.52	-0.589786	0.0675405	1.13373e-18	1.15493e-17
AT4G36690	7283.19	-0.341456	0.0388983	1.24497e-18	1.26759e-17
AT5G47880	16925.8	-0.299105	0.0341085	1.41978e-18	1.44484e-17
AT3G26240	328.609	1.39687	0.163308	1.43234e-18	1.45687e-17
AT3G23560	2221.31	-0.48745	0.0558365	1.43422e-18	1.45804e-17
AT5G26740	2154.85	-0.475313	0.0544448	1.45606e-18	1.47949e-17
AT3G13960	365.266	1.15156	0.134288	1.54917e-18	1.57248e-17
AT4G18910	894.944	0.755375	0.0872903	1.54904e-18	1.57248e-17
AT3G55340	713.329	-0.777646	0.0899305	1.55142e-18	1.57396e-17
AT3G45730	220.205	1.79443	0.211	1.60352e-18	1.62598e-17
AT4G32290	458.883	1.15869	0.13528	1.64761e-18	1.66984e-17
AT1G70740	1182.11	-0.637727	0.0735238	1.65276e-18	1.6742e-17
AT2G24180	244.927	1.44902	0.169896	1.65674e-18	1.67738e-17
AT5G57630	263.406	1.47882	0.173404	1.67657e-18	1.69659e-17
AT4G01320	3384.41	-0.38835	0.0444626	1.67902e-18	1.6982e-17
AT2G42320	167.822	1.80639	0.21243	1.68011e-18	1.69843e-17
AT1G19570	2645.54	0.495758	0.0569586	1.78486e-18	1.80341e-17
ATMG00510	185.452	1.79715	0.211797	1.90149e-18	1.92027e-17
AT4G20330	1790.54	-0.543098	0.0625589	1.93704e-18	1.95518e-17
AT2G40700	1359.15	-0.599678	0.0692118	1.96595e-18	1.98335e-17
AT4G21534	1345.65	-0.611276	0.0706147	2.05042e-18	2.06752e-17
AT1G64570	631.391	-0.940669	0.109655	2.08241e-18	2.09871e-17
AT4G36700	4647.77	0.429553	0.0494051	2.20653e-18	2.22267e-17
AT4G30100	5282.22	-0.349203	0.0401151	2.34392e-18	2.35986e-17
AT5G13400	178.264	1.56837	0.184923	2.388e-18	2.40302e-17
AT1G50420	10390.3	-0.318765	0.0368228	2.42599e-18	2.44001e-17
AT1G72880	773.962	-0.751033	0.0874112	2.64954e-18	2.66351e-17
AT1G11840	4514.01	0.36538	0.0420535	2.65286e-18	2.66549e-17
AT2G45980	2879.07	-0.446118	0.0514792	2.6609e-18	2.67221e-17
AT2G17980	1937.74	-0.506284	0.0585044	2.67743e-18	2.68746e-17
AT5G59050	4254.29	-0.419884	0.0483787	2.6825e-18	2.69118e-17
AT3G29160	1319.18	-0.621166	0.0720503	2.71252e-18	2.71992e-17
AT5G10960	2153.35	0.489581	0.0565614	2.76528e-18	2.77143e-17
AT3G59020	2462.17	-0.482491	0.0557543	2.81657e-18	2.82141e-17
AT4G02425	509.258	0.953002	0.111687	3.00699e-18	3.01063e-17
AT4G18920	1869.03	0.521071	0.0603396	3.04814e-18	3.0503e-17
AT1G27130	343.187	1.09412	0.128602	3.05095e-18	3.05157e-17
AT5G44290	4066.2	-0.384425	0.0443767	3.17732e-18	3.17636e-17
AT4G24560	1842.86	-0.51019	0.0590952	3.20077e-18	3.19819e-17
AT2G33435	818.046	-0.746895	0.0871724	3.28004e-18	3.27574e-17
AT4G00450	3417.74	-0.381473	0.0440566	3.32231e-18	3.31629e-17
AT5G56420	1529.83	-0.595415	0.0691947	3.33006e-18	3.32236e-17
AT1G52560	16882.7	0.228849	0.0263403	3.40342e-18	3.39384e-17
AT5G57015	209.923	-1.478	0.175088	3.41122e-18	3.39991e-17
AT3G42170	1846.02	-0.513727	0.0595734	3.44538e-18	3.43222e-17
AT5G21040	3547.53	-0.412722	0.0477506	3.57123e-18	3.55581e-17
AT1G32500	2351.02	-0.510157	0.0591849	3.59578e-18	3.57846e-17
AT2G40000	7814.44	0.322187	0.0372968	3.72947e-18	3.70884e-17
AT4G14430	4142.45	-0.386179	0.0446852	3.73053e-18	3.70884e-17
AT3G60500	772.013	-0.868116	0.10186	3.74144e-18	3.71782e-17
AT5G14780	6328.7	-0.324411	0.0374862	3.75919e-18	3.73359e-17
AT1G09770	4306.74	-0.374158	0.043272	3.78022e-18	3.7526e-17
AT1G13440	3309.67	0.392477	0.045433	3.90491e-18	3.87444e-17
[truncated: 18,228 more rows]
