# Supplementary material for: DNA Double Strand Break Repair Is Important for the Longevity of Primed Seeds
Source: Plant Cell Environ. 2025 Aug 21;48(12):8469–82. doi: 10.1111/pce.70142 (PMC12586901; doi:10.1111/pce.70142)
Supplement: Supplementary file 13 — Table S12. Differentially expressed genes identified by DeSeq2: wild type primed dry seeds vs lig6lig4 primed dry seeds. [file PCE-48-8469-s006.xlsx]

## Sheet: Table S12 DEG Wild type primed 
	baseMean	log2FoldChange	lfcSE	pvalue	padj
AT1G05680	46473	1.29614	0.031061	0	0
AT5G54100	3074.99	2.34766	0.0541538	0	0
AT3G22370	2651.82	2.46457	0.0604134	0	0
AT3G27060	17002.2	2.45894	0.0378077	0	0
AT3G52115	2220.9	2.97558	0.0658534	0	0
AT2G30250	2876.68	2.1047	0.0541738	0	0
AT2G41730	1460.41	3.64783	0.0838505	0	0
AT2G47000	9431.81	2.49034	0.0451926	0	0
AT4G02390	2295.23	2.43368	0.059355	0	0
AT1G76600	3541.96	2.119	0.0567511	2.28154e-306	4.33721e-303
AT3G04120	59914	1.13	0.0309194	1.63292e-294	2.82199e-291
AT3G61630	1024.57	3.2181	0.0906594	3.97425e-277	6.29587e-274
AT2G18193	905.02	3.46519	0.0976204	5.4755e-277	8.00687e-274
AT3G45730	1271.97	2.89459	0.0845489	3.86161e-258	5.24351e-255
AT5G03780	2541.77	1.97463	0.0579171	7.33919e-256	9.30121e-253
AT4G35090	35817.1	-1.0833	0.0333779	4.62393e-232	5.49381e-229
AT2G36800	765.394	3.90766	0.120936	5.66151e-230	6.3309e-227
AT4G37870	16445.1	-1.4058	0.0436878	2.34093e-228	2.47228e-225
AT3G10500	6162.51	1.60872	0.0504141	1.52322e-224	1.52402e-221
AT2G39650	4743.74	1.44552	0.0454682	6.24072e-223	5.93181e-220
AT3G01600	830.483	3.14085	0.100113	4.10748e-217	3.71824e-214
AT2G21640	1871.16	2.06897	0.0682556	5.10817e-203	4.41393e-200
AT5G20850	1248.32	2.06188	0.0707747	9.02277e-188	7.45752e-185
AT4G37030	1423.69	2.47547	0.086644	8.48686e-181	6.7223e-178
AT4G15550	4391.89	-1.23875	0.0440272	2.66777e-175	2.02857e-172
AT5G48720	5675.88	1.23155	0.044001	1.90693e-173	1.38551e-170
AT2G36780	7035.49	1.15607	0.0413013	1.96785e-173	1.38551e-170
AT5G05410	27072.7	1.04224	0.0377591	1.41582e-168	9.61243e-166
AT2G26250	2300.25	1.44621	0.0538261	4.05849e-160	2.66041e-157
AT1G02520	1009.62	2.3739	0.0888757	2.35845e-158	1.49447e-155
AT5G22800	2822.64	1.81624	0.0683135	7.2708e-157	4.45864e-154
AT1G71000	1724.23	1.57581	0.0596452	6.2659e-155	3.72233e-152
AT3G24070	6757.11	1.42183	0.0545294	5.67847e-151	3.27114e-148
AT2G27300	6903.92	0.997834	0.0389662	1.31295e-145	7.34092e-143
AT2G31320	1470.85	1.65804	0.065202	9.17692e-144	4.98438e-141
AT2G40170	105146	-0.843138	0.0333454	4.95022e-142	2.61399e-139
AT5G43450	462.325	3.2483	0.129357	3.91417e-140	2.01104e-137
AT4G35750	7531.52	-0.948429	0.0381083	1.05693e-137	5.28745e-135
AT5G03860	93301	-0.838778	0.033952	9.70832e-136	4.73218e-133
AT2G38340	5126.29	1.15513	0.0469455	1.11406e-134	5.29457e-132
AT2G20180	4346.47	1.04755	0.0431348	2.73644e-131	1.26877e-128
AT5G61790	6047.13	-1.17431	0.0483962	3.56136e-131	1.61194e-128
AT5G47880	28136.6	0.903555	0.0375402	6.37944e-129	2.82031e-126
AT5G66780	11077.1	-0.951761	0.0399273	1.85622e-126	8.01973e-124
AT2G45460	2083.53	1.54475	0.064999	6.53778e-126	2.76185e-123
AT1G68240	1190.49	1.65807	0.0702509	2.68192e-124	1.10833e-121
AT5G66130	720.945	2.30994	0.0981744	1.47936e-123	5.98355e-121
AT3G46600	14121.1	0.86295	0.0367222	9.00783e-123	3.56748e-120
AT5G18270	448.925	2.90663	0.124596	1.82374e-121	7.07538e-119
AT2G21790	2284.14	1.32616	0.0569739	6.42181e-121	2.44157e-118
AT5G07200	1729.2	1.59889	0.0687598	9.33045e-121	3.47788e-118
AT1G06290	6592.85	-0.939642	0.0404176	1.64604e-120	6.01756e-118
AT1G50420	6658.01	1.04005	0.044865	7.09554e-120	2.54502e-117
AT1G55740	2758.66	1.3046	0.0577241	3.70139e-114	1.30302e-111
AT5G40880	4310.42	0.995159	0.0440368	4.92521e-114	1.70233e-111
AT3G27630	1478.1	1.59597	0.0707719	9.39918e-114	3.19069e-111
AT5G56350	15492.4	0.769216	0.0340795	1.25742e-113	4.1936e-111
AT3G06345	52865.7	0.932818	0.0414901	6.86502e-113	2.25007e-110
AT1G33790	817.758	-1.89547	0.0850863	3.99795e-111	1.28815e-108
AT2G38823	663.946	2.54355	0.115699	2.40641e-108	7.62431e-106
AT5G24660	2416.56	-1.19512	0.0546829	5.66704e-107	1.76607e-104
AT1G32920	20224.1	0.808181	0.0371004	3.07714e-106	9.43491e-104
AT5G61320	364.987	3.63373	0.167386	1.50355e-105	4.5369e-103
AT1G17170	3900.41	1.04241	0.0480235	1.84987e-105	5.4947e-103
AT1G15840	2892.02	-1.09459	0.0506625	1.43956e-104	4.21015e-102
AT5G49480	22671.7	0.901472	0.0417717	3.30517e-104	9.5199e-102
AT3G26220	520.465	2.64074	0.124689	1.02544e-100	2.90948e-98
AT5G24640	627.489	2.12522	0.101401	1.19545e-98	3.34198e-96
AT1G75280	11607	-0.770633	0.0367855	2.7775e-98	7.65221e-96
AT5G51450	2992.36	1.20427	0.0578873	3.60552e-97	9.79156e-95
AT2G26150	3563.39	1.07363	0.0519535	7.18216e-96	1.923e-93
AT4G24190	1587.85	-1.33116	0.064602	1.96742e-95	5.19455e-93
AT4G30440	4259.67	-1.11356	0.0545221	8.27613e-94	2.15519e-91
AT1G56340	1260.44	-1.6058	0.0789469	3.44533e-93	8.85076e-91
AT3G13080	8082.47	0.780498	0.0383451	8.23387e-93	2.08701e-90
AT2G47520	2516.37	1.14422	0.0563778	1.28225e-92	3.2073e-90
AT3G59820	4542.03	0.993899	0.0494239	6.68959e-91	1.65155e-88
AT2G15490	2803.85	2.54235	0.12687	1.54191e-90	3.75792e-88
AT3G09545	394.622	2.51412	0.125895	7.58758e-90	1.82582e-87
AT4G05020	2414.2	1.12471	0.0566592	1.01283e-88	2.40673e-86
AT1G70780	15453.2	0.681519	0.0342875	1.19794e-88	2.81145e-86
AT1G77840	5705.27	0.9759	0.0492023	1.58518e-88	3.67492e-86
ATMG01360	893.185	1.69106	0.085443	2.35466e-88	5.39303e-86
AT5G25350	5012.75	-0.970078	0.0492708	2.82792e-87	6.39985e-85
AT3G56360	4024.84	0.932676	0.0474772	7.38303e-87	1.65119e-84
AT4G22590	1332.49	1.28175	0.0654285	1.6252e-86	3.59245e-84
AT2G03760	236.834	4.81599	0.245163	2.33619e-86	5.10471e-84
AT3G14660	12625.1	-0.698399	0.0356539	3.34982e-86	7.23637e-84
AT5G40840	1406.58	1.27123	0.0659293	6.51167e-84	1.39086e-81
AT3G07800	1876.82	1.18409	0.0614232	7.66654e-84	1.61934e-81
AT4G33930	4849.68	0.799964	0.0417246	9.04197e-83	1.88888e-80
AT1G59660	8751.72	0.844059	0.0443775	1.56003e-81	3.2235e-79
AT5G06760	19491.6	-0.632981	0.0334107	1.71074e-81	3.49689e-79
AT4G35160	655.848	-1.98192	0.10463	3.36187e-81	6.79884e-79
AT3G21560	2330.3	-1.10981	0.0589758	4.98919e-80	9.98363e-78
AT5G42020	18631.4	-0.842578	0.0447992	8.17837e-80	1.61949e-77
AT4G11310	18484.7	-0.71283	0.0381014	6.91412e-79	1.35503e-76
AT3G19580	1833.69	1.19667	0.0643589	2.0505e-78	3.97756e-76
AT3G11020	1127.84	1.41946	0.0762586	2.15695e-78	4.14178e-76
AT5G60250	4907.39	0.875152	0.0470781	4.90959e-78	9.33312e-76
AT3G05500	57687.8	-0.553634	0.0297329	5.21468e-78	9.81495e-76
AT5G45690	19083.5	-0.631767	0.034124	1.28006e-77	2.38567e-75
AT1G14360	1318.34	-1.25051	0.0676125	1.8063e-77	3.33377e-75
AT3G27660	16805.8	-0.647097	0.0349413	2.37329e-77	4.33809e-75
AT3G15670	60384.7	-0.648648	0.0352495	2.22877e-76	4.03514e-74
AT5G13750	957.168	1.5291	0.0833439	2.65399e-76	4.75965e-74
AT5G03160	1783.29	-1.06977	0.0584726	8.25839e-76	1.46722e-73
AT5G19140	2868.46	-1.02386	0.0560324	1.40962e-75	2.48119e-73
AT3G60140	11654.9	-0.795467	0.0435361	1.79942e-75	3.13825e-73
AT5G55410	1908.02	-1.14008	0.0624707	1.88241e-75	3.25314e-73
AT4G15760	356.377	2.59589	0.142318	1.92214e-75	3.29187e-73
AT4G02110	817.559	1.82777	0.100331	2.79563e-75	4.74508e-73
AT3G50970	26106.3	-0.777436	0.0427567	5.38367e-75	9.05694e-73
AT4G16210	5526.71	-0.726688	0.0399663	1.13595e-74	1.89425e-72
AT1G72430	7898.05	-0.856253	0.0473006	3.79218e-74	6.26865e-72
AT2G42600	1562.77	1.10256	0.061312	2.51512e-73	4.12176e-71
AT1G43670	6190.01	-0.793438	0.0442077	6.87668e-73	1.11731e-70
AT2G21660	3859.66	0.811982	0.0454566	3.11946e-72	5.0255e-70
AT3G19170	8732.44	0.870545	0.0488122	4.81449e-72	7.69105e-70
AT5G18490	980.095	1.32333	0.0744158	8.0736e-72	1.27899e-69
AT1G80460	1566.64	-1.07783	0.0607609	2.07136e-71	3.25426e-69
AT1G48130	21644.3	-0.63577	0.0359422	1.02807e-70	1.60194e-68
AT2G27510	12501.5	-0.676384	0.0384379	4.69784e-70	7.26064e-68
AT1G78000	937.646	-1.29711	0.0742287	1.84833e-69	2.83361e-67
AT1G23550	4513.71	0.848125	0.0486151	5.25997e-69	7.99936e-67
AT2G38330	726.259	1.56402	0.0898582	5.40985e-69	8.16201e-67
AT5G01720	1013.7	1.28843	0.07406	7.30552e-69	1.09353e-66
AT4G11660	2003.87	1.1731	0.0678542	5.3057e-68	7.87979e-66
AT4G27150	4590.69	0.936832	0.0542162	7.67366e-68	1.13082e-65
AT5G24280	400.983	2.11095	0.122444	9.73522e-68	1.42359e-65
AT4G28470	5370.06	0.757213	0.0438673	1.36472e-67	1.98041e-65
AT5G66400	170023	-0.660144	0.0384385	5.43851e-67	7.83227e-65
AT5G59820	25889.5	0.829964	0.0483802	7.12897e-67	1.01896e-64
AT3G06355	39797.1	0.759545	0.0442637	8.19921e-67	1.16319e-64
AT1G13440	11392.7	-0.61947	0.0362481	3.50408e-66	4.93426e-64
AT4G11040	16909.2	-0.802183	0.0471417	8.73317e-66	1.22072e-63
AT4G18950	1652.86	1.08112	0.0637699	1.79286e-65	2.48776e-63
AT5G66480	663.78	1.50253	0.0891395	7.1421e-65	9.8385e-63
AT1G12780	10111.9	-0.677975	0.0402323	1.87991e-64	2.57102e-62
AT4G27160	56251.3	0.74159	0.0442613	8.26808e-64	1.12269e-61
AT3G27050	169.331	4.27315	0.256194	3.71244e-63	5.00521e-61
AT1G19540	3342.46	-0.904869	0.0546426	1.53348e-62	2.05292e-60
AT1G49980	1517.83	1.14348	0.0692845	3.0666e-62	4.07665e-60
AT5G10650	4272.28	0.710845	0.0430124	4.02346e-62	5.30752e-60
AT4G09000	4561.99	-0.809903	0.0490487	4.04834e-62	5.30752e-60
AT4G37900	1346.04	1.39056	0.0845135	6.52657e-62	8.49796e-60
AT2G40880	3947.33	-0.754434	0.0460241	3.31229e-61	4.28344e-59
AT1G49475	618.354	-1.70695	0.10453	4.06926e-61	5.2268e-59
AT4G29520	1420.44	-1.28576	0.0787134	4.41972e-61	5.63885e-59
AT5G26760	13041.5	0.658704	0.0401652	4.6441e-61	5.88563e-59
AT1G19530	6838.25	-0.741184	0.045401	9.96665e-61	1.25474e-58
AT1G76180	555.132	1.57595	0.096936	1.46912e-60	1.83737e-58
AT3G06860	19217.6	-0.620188	0.0380582	2.10035e-60	2.60965e-58
AT1G79550	35241.3	0.488124	0.0301133	1.31913e-59	1.62835e-57
AT4G08555	1214.84	1.34057	0.0835631	5.09735e-59	6.25165e-57
AT5G49110	543.385	1.56363	0.0975216	5.5308e-59	6.73977e-57
AT1G70440	600.34	1.56881	0.0980401	9.3797e-59	1.13572e-56
AT5G02490	3236.88	-0.756907	0.0472007	1.07133e-58	1.28899e-56
AT4G15530	13185.6	-0.745604	0.0465282	1.23387e-58	1.47521e-56
AT1G63430	1345.1	1.12777	0.0704988	1.27215e-58	1.51147e-56
AT1G03220	18206.7	-0.614198	0.0385348	8.25968e-58	9.75257e-56
AT5G07340	2628.69	-0.881462	0.055487	9.65195e-58	1.13261e-55
AT4G19130	213.91	2.83563	0.178949	1.07595e-57	1.25484e-55
AT2G25140	11645.9	0.680794	0.0430888	5.81878e-57	6.74481e-55
AT3G08590	11492.5	0.72372	0.045778	6.03757e-57	6.95602e-55
ATMG01390	3639.27	0.922092	0.0585366	7.63701e-57	8.74576e-55
AT1G77500	1253.83	1.06756	0.0678576	9.35929e-57	1.06539e-54
AT1G75860	5031.6	0.754236	0.0479214	1.22768e-56	1.38918e-54
AT3G01590	896.299	1.35199	0.0865166	3.75581e-56	4.22473e-54
AT1G75960	459.733	1.66393	0.106679	5.76717e-56	6.44905e-54
AT1G67360	609.893	-1.47416	0.0950336	2.13723e-55	2.37595e-53
AT1G11260	3492.05	-0.997836	0.0644457	4.66834e-55	5.1596e-53
AT4G03940	523.138	1.65951	0.107522	6.79878e-55	7.4708e-53
AT1G23710	6271.78	0.691397	0.0448329	2.40134e-54	2.62354e-52
AT5G11740	5737.96	-0.855247	0.0555957	2.61363e-54	2.83915e-52
AT4G04020	1552.68	-0.9222	0.0602303	7.2676e-54	7.84984e-52
AT5G54300	5586.79	-0.656643	0.0427965	7.35344e-54	7.89768e-52
AT1G69870	878.018	-1.28261	0.0840868	1.33902e-53	1.43005e-51
AT4G37490	628.175	1.82341	0.119813	1.7121e-53	1.81827e-51
AT2G33150	24803	-0.522683	0.0342301	3.63142e-53	3.83518e-51
AT3G62290	3475.98	-0.714068	0.0469316	4.18101e-53	4.39122e-51
AT5G47560	363.374	1.93102	0.127498	5.39084e-53	5.63076e-51
AT3G50980	10735.1	-0.622891	0.0410945	1.31198e-52	1.36288e-50
AT1G72800	1578.75	1.08198	0.0716332	1.45335e-52	1.50154e-50
AT1G77510	2644.36	-0.770616	0.05106	2.66847e-52	2.74203e-50
AT4G15420	9622.72	0.603729	0.0402385	1.45883e-51	1.49098e-49
AT1G12805	2191.79	-0.818275	0.0546733	1.62608e-51	1.65304e-49
AT4G37370	627.888	1.4011	0.0939835	2.42534e-51	2.45243e-49
AT3G21380	1613.39	0.907596	0.0609143	3.96527e-51	3.98835e-49
AT2G37240	820.856	1.34363	0.0903244	4.02503e-51	4.02714e-49
AT1G49900	1895.31	0.853111	0.0573374	5.89678e-51	5.86899e-49
AT4G27450	145837	-0.431916	0.0289476	6.73792e-51	6.67124e-49
AT1G54850	456.733	1.71508	0.115848	1.02033e-50	1.005e-48
AT3G61070	4214.16	-0.738645	0.0497432	1.07708e-50	1.05543e-48
AT1G04810	23070.8	0.49176	0.0330879	1.76929e-50	1.72483e-48
AT4G25630	1912.33	0.831418	0.0562931	3.07648e-50	2.98387e-48
AT5G45340	375.825	1.90114	0.129319	4.43174e-50	4.27651e-48
AT5G19440	16758.3	0.474643	0.0320801	5.40802e-50	5.19224e-48
AT2G42430	1710.04	-0.920143	0.0625507	6.2171e-50	5.93905e-48
AT3G58270	6072.24	0.641505	0.0437227	1.9137e-49	1.81897e-47
AT3G22640	36042.7	-0.46484	0.0316772	3.06435e-49	2.89818e-47
AT2G43020	2745.9	0.840822	0.0575851	3.69578e-49	3.47806e-47
AT5G67600	32729.7	-0.483975	0.033227	1.23948e-48	1.16072e-46
AT5G10120	7322.05	-0.640497	0.0441279	1.84453e-48	1.71885e-46
AT4G27170	31178.2	0.6238	0.0431693	2.0779e-48	1.92687e-46
AT1G09815	5061.87	0.643181	0.0445033	5.26545e-48	4.85904e-46
AT5G05190	622.885	1.39643	0.0972409	7.00577e-48	6.4338e-46
AT5G04590	8734.38	-0.668388	0.0463777	7.84796e-48	7.17258e-46
AT2G34660	3932.26	0.774692	0.0538364	8.96307e-48	8.15253e-46
AT5G65430	2897.74	-0.734535	0.0511907	1.66855e-47	1.51044e-45
AT1G70290	9596.19	0.588583	0.0411423	4.72251e-47	4.25473e-45
AT4G21070	241.942	2.24466	0.158387	1.00285e-46	8.99255e-45
AT3G13330	27685.1	0.510245	0.0357659	1.03865e-46	9.26986e-45
AT5G04340	3191.11	0.866124	0.0610547	1.38846e-46	1.23339e-44
AT5G54095	167.832	2.9731	0.211131	3.68436e-46	3.25766e-44
AT3G51110	2717.56	0.76403	0.0540807	3.989e-46	3.51069e-44
AT4G26270	5900.06	-0.613221	0.0433991	5.26229e-46	4.60996e-44
AT5G35690	8791.45	0.520643	0.0368395	6.26364e-46	5.462e-44
AT2G44460	320.577	-1.76439	0.125901	8.43963e-46	7.32591e-44
AT1G74750	1787.96	0.897217	0.0640594	1.72277e-45	1.48863e-43
AT4G22990	2993.6	-0.768571	0.0549248	2.42657e-45	2.08729e-43
AT3G17250	940.878	1.11356	0.0797811	2.59751e-45	2.22426e-43
AT4G28460	338.92	1.75077	0.125672	3.00409e-45	2.56089e-43
AT1G52342	979.606	-1.25747	0.0904797	4.99688e-45	4.24065e-43
AT1G30070	7659.45	-0.606194	0.0434718	7.23392e-45	6.11186e-43
AT1G31280	7884.31	0.674299	0.0484565	9.36197e-45	7.87483e-43
AT1G22500	2276	-0.784005	0.0565662	1.61248e-44	1.35036e-42
AT3G62600	575.186	-1.36314	0.0988482	2.38686e-44	1.99009e-42
AT2G22780	11596.7	-0.482808	0.0348835	4.20518e-44	3.49085e-42
AT3G21720	235771	-0.523895	0.0380207	4.6132e-44	3.81291e-42
AT4G37260	7085.31	0.519139	0.0376534	8.41805e-44	6.92758e-42
ATMG00160	503.271	1.74746	0.128212	1.76559e-43	1.44672e-41
AT3G61740	1230.31	0.945835	0.0692003	1.84129e-43	1.50227e-41
AT2G15010	5055.63	-0.701563	0.05141	3.63866e-43	2.95602e-41
AT2G43410	6355.9	0.548777	0.0401999	5.14023e-43	4.15812e-41
AT1G07080	2865.49	-0.686921	0.0504603	5.84173e-43	4.70556e-41
AT4G05390	10098.4	0.484107	0.0355385	8.10226e-43	6.4989e-41
AT2G40340	7616.86	0.558906	0.041108	1.14558e-42	9.15021e-41
AT1G77120	51405.8	-0.414866	0.0304687	1.18581e-42	9.43191e-41
AT1G03440	748.133	1.12077	0.0831097	1.82514e-42	1.44566e-40
AT5G51440	22255.3	0.499873	0.036797	1.98438e-42	1.56527e-40
AT1G62710	8935.5	-0.506756	0.0373845	2.13458e-42	1.67679e-40
AT2G26780	2621.4	0.674715	0.0500151	3.27097e-42	2.5589e-40
AT2G47470	1903.72	-0.735712	0.0546366	3.97649e-42	3.09808e-40
AT4G38740	6319.24	-0.596502	0.0441947	4.14498e-42	3.21616e-40
AT5G51451	424.943	1.47659	0.110278	5.23313e-42	4.04398e-40
AT4G00990	462.155	1.48605	0.111343	9.71552e-42	7.47741e-40
AT2G04050	108.047	4.35895	0.326067	1.99361e-41	1.52817e-39
AT4G16680	866.707	1.30775	0.0985233	2.93563e-41	2.24122e-39
AT1G74100	458.683	-1.41347	0.107053	6.28474e-41	4.77892e-39
AT5G58300	399.372	1.65599	0.12546	6.56655e-41	4.97331e-39
AT2G03120	1156.65	-0.96389	0.0728949	6.94046e-41	5.23564e-39
AT1G67120	7213.6	0.586046	0.0446112	4.7668e-40	3.58169e-38
AT2G29410	226.986	2.1437	0.164798	7.76244e-40	5.8096e-38
AT2G22010	2951.98	0.649431	0.0496388	8.04189e-40	5.99515e-38
AT5G35688	220.821	2.01475	0.154961	8.63261e-40	6.41038e-38
AT2G24360	2259.19	-0.697056	0.0534637	1.25716e-39	9.2991e-38
AT1G32870	15879.4	0.525903	0.0402639	1.54953e-39	1.14173e-37
AT5G55490	4508.83	0.557396	0.0427452	1.79844e-39	1.32001e-37
AT5G57160	207.222	-2.36596	0.182862	2.17011e-39	1.58669e-37
AT3G11930	10473.3	-0.491589	0.0377299	2.582e-39	1.8806e-37
AT5G54540	6999.86	-0.502761	0.0386618	3.49517e-39	2.536e-37
AT4G14300	2683.55	0.732011	0.0567497	7.36177e-39	5.32119e-37
AT4G32650	1688.64	-0.752749	0.0583887	7.50348e-39	5.40307e-37
AT5G07870	513.39	-1.49698	0.116701	8.0877e-39	5.77997e-37
AT5G14180	6274.83	-0.501995	0.0388042	8.06279e-39	5.77997e-37
AT1G64900	953.046	1.11119	0.0865223	8.98741e-39	6.3989e-37
AT2G19480	6337.19	0.594041	0.046038	9.78235e-39	6.93889e-37
AT3G18490	1284.48	-0.839426	0.0652998	1.05534e-38	7.45797e-37
AT1G45000	8513.82	0.494136	0.0382753	1.19799e-38	8.4347e-37
AT1G26770	3581.98	0.627933	0.0487583	1.20725e-38	8.4686e-37
AT5G24470	636.586	1.2176	0.0951201	1.36749e-38	9.55736e-37
AT4G19960	10050	-0.485623	0.0379193	4.24554e-38	2.95633e-36
AT4G28240	1408.09	0.818035	0.0642095	4.88735e-38	3.39082e-36
AT2G16500	3630.46	0.702066	0.0551894	7.7025e-38	5.32453e-36
AT5G55200	6049.88	0.518395	0.0406591	8.7268e-38	6.01074e-36
AT5G15120	11289.8	-0.433052	0.0339103	8.80632e-38	6.04361e-36
AT3G57520	16871.8	-0.4138	0.032401	9.27332e-38	6.34121e-36
AT3G55630	280	1.72898	0.136936	1.13542e-37	7.73632e-36
AT4G31180	7848.69	0.475009	0.0373954	1.85967e-37	1.26258e-35
AT5G45110	7415.29	0.505991	0.0398649	1.88793e-37	1.27721e-35
AT5G07480	473.9	-1.30038	0.103382	2.31545e-37	1.56087e-35
AT5G65760	988.96	0.960561	0.0767155	6.31231e-37	4.24018e-35
AT1G52560	6255.2	-0.525997	0.0417861	6.67548e-37	4.46834e-35
AT1G55320	448.562	1.36278	0.109325	9.30611e-37	6.20734e-35
AT5G06190	1899.44	0.708349	0.0569137	2.45957e-36	1.63484e-34
AT4G27950	518.553	1.29319	0.104747	4.20006e-36	2.78199e-34
AT5G16010	5230.31	-0.576828	0.0464192	4.34598e-36	2.86865e-34
AT5G42050	11837.9	-0.466495	0.037499	5.1602e-36	3.3943e-34
AT2G02930	1911.34	-0.771497	0.0624102	6.17649e-36	4.0488e-34
AT2G15880	4428.23	0.566817	0.0457298	6.99531e-36	4.56979e-34
AT4G21680	2595.03	0.655481	0.0530717	9.07567e-36	5.90851e-34
AT2G43580	557.105	-1.17509	0.0958088	1.23765e-35	8.02997e-34
AT2G41630	13899.7	0.487913	0.0394447	1.25967e-35	8.14501e-34
AT4G38780	2557.66	0.647325	0.0526512	1.9626e-35	1.26471e-33
AT2G29190	2742.25	0.726368	0.0591628	1.97468e-35	1.2682e-33
AT5G57123	6926.33	-0.689604	0.0562397	2.50618e-35	1.60413e-33
AT1G51130	776.48	1.04917	0.0862097	4.43982e-35	2.83225e-33
AT1G03850	515.095	-1.40228	0.115506	5.19765e-35	3.30459e-33
AT4G34710	3671.7	0.587706	0.048111	5.86984e-35	3.71952e-33
AT1G07920	8134.51	-0.4954	0.0405533	7.65914e-35	4.83722e-33
AT3G03270	26879.6	-0.381311	0.0311563	9.03394e-35	5.6866e-33
AT5G49440	10715.6	-0.475829	0.0391805	1.93356e-34	1.2131e-32
AT1G76550	629.565	1.17856	0.0979392	2.13774e-34	1.33679e-32
AT1G80640	181.964	-2.03551	0.169877	3.03562e-34	1.89204e-32
AT2G42790	9466.21	-0.465353	0.0384345	3.15082e-34	1.95742e-32
AT5G04250	3322.66	0.613772	0.0508974	3.6697e-34	2.27235e-32
AT2G42690	158.153	2.39117	0.200337	5.43226e-34	3.35283e-32
AT2G23240	12535.5	-0.40349	0.033541	1.08047e-33	6.64718e-32
AT5G11680	3866.93	-0.57206	0.0478414	1.38302e-33	8.48106e-32
AT5G64410	252.107	2.07737	0.175388	1.54367e-33	9.43576e-32
AT5G39720	2380.5	-0.618032	0.0519046	2.08244e-33	1.26882e-31
AT3G08580	4530.6	-0.577737	0.048499	2.24305e-33	1.36231e-31
AT1G14950	18786.7	-0.472914	0.0396414	2.65009e-33	1.6044e-31
AT2G29500	12131.4	-0.542645	0.0456764	3.92751e-33	2.37022e-31
AT1G43890	4856.9	-0.559462	0.0471264	4.04545e-33	2.43367e-31
AT3G18290	9368	0.506655	0.0426275	4.08159e-33	2.44767e-31
AT4G15260	784.794	0.982204	0.083215	4.2136e-33	2.51889e-31
ATMG00640	428.383	1.32689	0.112706	4.30515e-33	2.56555e-31
AT2G20580	14148.4	0.450049	0.0378279	4.47735e-33	2.65982e-31
AT5G55370	466.665	-1.2726	0.108367	6.20976e-33	3.67749e-31
AT1G77170	893.895	0.97272	0.0826974	6.7626e-33	3.99246e-31
AT4G35770	927.758	-0.969993	0.0825922	8.03909e-33	4.73137e-31
AT3G25250	107.658	2.91077	0.248268	8.39363e-33	4.92478e-31
AT5G48850	1995.64	-0.741429	0.0631495	1.20522e-32	7.04958e-31
AT3G51260	4659.92	0.51613	0.0438266	1.44088e-32	8.40221e-31
AT4G05070	2289.07	0.617908	0.052752	2.27264e-32	1.32119e-30
AT1G29640	403.122	1.459	0.125787	3.10514e-32	1.79966e-30
AT3G50440	751.527	-1.03444	0.0889911	3.17093e-32	1.8322e-30
AT3G10770	1947.38	-0.675873	0.057974	3.60527e-32	2.07686e-30
AT2G47180	9717.02	-0.437791	0.0374151	4.49601e-32	2.58215e-30
AT5G27120	6818.36	0.457781	0.0391712	5.26321e-32	3.01367e-30
AT1G06070	3988.24	0.543513	0.0466421	5.9152e-32	3.37681e-30
AT5G64060	153.048	2.19877	0.190508	6.04368e-32	3.43983e-30
AT3G49720	607.828	-1.2001	0.103944	6.39548e-32	3.6292e-30
AT1G54870	74309	-0.358943	0.0309846	8.38246e-32	4.74258e-30
AT5G05250	847.793	1.20765	0.104979	1.07288e-31	6.05209e-30
AT3G09525	207.641	2.03861	0.178652	2.45639e-31	1.38154e-29
AT1G12064	842.497	-0.959858	0.083837	2.4935e-31	1.39827e-29
ATMG00070	294.652	1.52001	0.133205	2.71821e-31	1.5198e-29
AT3G20820	567.35	-1.09034	0.0956667	4.12177e-31	2.2978e-29
AT1G11175	1028.04	0.869411	0.0763784	6.4543e-31	3.58761e-29
AT1G35730	202.948	1.85803	0.164024	6.88028e-31	3.81324e-29
AT3G30775	9194.82	-0.487908	0.0426515	7.77899e-31	4.2988e-29
AT4G17500	7760.72	-0.515638	0.0451472	9.99055e-31	5.50494e-29
AT2G04520	7495.65	-0.537573	0.0471536	1.07031e-30	5.88055e-29
AT4G25140	89636.9	-0.336768	0.0296001	1.15005e-30	6.3004e-29
AT2G46610	995.963	0.985414	0.0872195	1.46705e-30	8.01397e-29
AT1G31850	1842.83	-0.686306	0.0605383	1.4781e-30	8.05121e-29
AT2G46550	7673.2	0.480237	0.0421689	1.51143e-30	8.20923e-29
AT2G38530	1115.73	0.94136	0.0833404	1.59397e-30	8.63284e-29
AT5G16930	2871.79	0.613291	0.05423	2.56806e-30	1.3869e-28
AT5G16960	698.475	0.983193	0.0874537	2.75939e-30	1.486e-28
ATMG00030	651.671	1.27898	0.114208	3.33701e-30	1.79199e-28
AT1G04770	7391.62	0.437084	0.0386678	3.63953e-30	1.94894e-28
ATMG00090	831.899	1.04593	0.0933716	3.91845e-30	2.09241e-28
AT2G18790	6236.36	0.564295	0.050035	4.6569e-30	2.47977e-28
AT3G44300	782.158	0.894988	0.0800836	6.49271e-30	3.44767e-28
AT2G05710	27667.6	-0.449715	0.0399218	7.23432e-30	3.83076e-28
AT5G62070	1654	0.701264	0.0626512	7.45291e-30	3.93555e-28
AT1G14940	5924.08	-0.585343	0.0523317	9.1106e-30	4.79758e-28
AT5G63790	6538.61	0.498262	0.0446745	1.15293e-29	6.05447e-28
AT4G16370	168.603	1.98112	0.178864	1.17761e-29	6.16703e-28
AT3G58450	9001	-0.434366	0.0387694	1.35324e-29	7.06735e-28
AT2G36770	654.605	0.967655	0.0872009	1.41245e-29	7.35636e-28
AT2G08760	311.699	1.38378	0.125291	1.85377e-29	9.62848e-28
AT5G19900	4224.11	0.735455	0.0663981	2.61022e-29	1.35205e-27
AT5G62480	254.458	1.57259	0.142898	2.68403e-29	1.38651e-27
AT1G14720	490.777	1.32701	0.120499	2.69918e-29	1.39055e-27
AT2G26040	1374.35	-0.710715	0.0641666	2.70888e-29	1.39178e-27
AT2G14878	11490.4	-0.461524	0.0415267	3.93957e-29	2.01863e-27
AT1G33980	4190.89	0.491279	0.0442991	4.28641e-29	2.19045e-27
AT4G17870	1679.89	-0.65716	0.0595936	5.2478e-29	2.67455e-27
AT2G38470	341.938	1.33841	0.122535	7.41736e-29	3.77016e-27
AT5G39410	1361.43	-0.710037	0.0647562	9.18205e-29	4.65469e-27
AT2G18760	2590.07	0.668534	0.0610271	1.16595e-28	5.89485e-27
AT5G13680	4146.7	0.540916	0.0492799	1.38623e-28	6.98998e-27
AT4G32070	2424.56	0.744784	0.0682938	1.69219e-28	8.51018e-27
AT3G27220	9098.38	0.503545	0.046093	2.50783e-28	1.25788e-26
AT5G50170	1855.6	-0.618109	0.0567674	2.58013e-28	1.29075e-26
AT4G36580	2230.34	0.573265	0.052632	2.96717e-28	1.48047e-26
AT3G27020	2048.43	-0.680553	0.0627504	3.69051e-28	1.83656e-26
AT5G15870	6161.13	-0.527729	0.0484989	3.7998e-28	1.88601e-26
AT1G74790	728.066	0.962383	0.0891209	3.83273e-28	1.8974e-26
AT2G17840	3297.18	-0.558651	0.0514737	4.68111e-28	2.31137e-26
AT5G03700	881.875	-0.891969	0.0827603	5.04332e-28	2.48377e-26
AT5G62490	5167.07	-0.47532	0.0439048	8.23354e-28	4.04443e-26
AT4G16160	4141.71	-0.604333	0.0560802	8.94266e-28	4.38144e-26
AT1G79910	115.722	2.45928	0.23038	9.66898e-28	4.72512e-26
AT1G17840	1727.78	0.630395	0.0586272	1.1642e-27	5.67472e-26
AT1G04980	499.629	-1.28752	0.121256	1.80942e-27	8.79722e-26
AT1G66080	1525.12	-0.72661	0.0680009	1.85517e-27	8.99661e-26
AT1G66500	3005.51	0.628288	0.0587275	2.09164e-27	1.01176e-25
AT5G52530	14961.5	0.540524	0.0504892	2.41473e-27	1.16508e-25
AT1G23460	943.211	0.811081	0.0762166	2.61125e-27	1.2567e-25
AT1G64620	104.97	2.62741	0.248176	2.62756e-27	1.26136e-25
AT5G40010	328.245	1.5232	0.144082	3.03096e-27	1.45135e-25
AT2G30970	3914.23	-0.490318	0.0458657	3.38505e-27	1.61683e-25
AT1G72050	2382.16	0.577353	0.0542271	4.16016e-27	1.98207e-25
AT1G19740	1009.2	-0.751822	0.0708815	4.22155e-27	2.00629e-25
AT3G06500	1132.71	0.756943	0.071368	4.29916e-27	2.03808e-25
AT3G17820	2524.63	-0.566836	0.0532643	4.40073e-27	2.08104e-25
AT1G58025	1397.61	0.690431	0.0651169	5.46649e-27	2.57861e-25
AT1G52870	714.506	-0.877257	0.0830687	5.53709e-27	2.60545e-25
AT5G56550	4103.39	0.570781	0.0538887	7.68925e-27	3.6092e-25
AT2G03890	4338.66	-0.470506	0.0443099	7.86375e-27	3.68202e-25
AT3G62030	409.708	-1.16577	0.111238	9.18423e-27	4.28974e-25
AT2G44360	740.468	-0.872394	0.083041	1.01385e-26	4.72383e-25
AT1G21160	3442.46	0.717617	0.0681409	1.02324e-26	4.75593e-25
AT1G77440	3213.18	0.519539	0.0491067	1.02988e-26	4.77515e-25
AT5G43330	1205.23	0.697617	0.06631	1.20528e-26	5.5748e-25
AT3G01210	838.705	-0.865815	0.082585	1.23758e-26	5.71028e-25
AT2G21490	18425.7	-0.335939	0.0317926	2.14517e-26	9.87403e-25
AT5G50360	497.319	1.04475	0.100392	2.32195e-26	1.06619e-24
AT5G01300	7461.49	-0.427103	0.0405695	2.36761e-26	1.08454e-24
AT5G15400	6865.04	0.414538	0.0393984	2.72348e-26	1.24455e-24
AT5G12030	127919	-0.400851	0.0382079	3.79254e-26	1.72892e-24
AT5G19400	12707.6	0.378986	0.0360929	3.87115e-26	1.76054e-24
AT1G17360	856.283	0.949178	0.0915459	3.91553e-26	1.77648e-24
AT2G29940	502.035	1.01699	0.0982733	4.44154e-26	2.01033e-24
AT3G15450	7362.54	-0.503242	0.0482168	4.82406e-26	2.17827e-24
AT5G38530	8474.83	0.410014	0.0391768	4.95259e-26	2.23101e-24
AT3G23030	1258.98	-0.667107	0.0642665	5.45821e-26	2.45297e-24
AT4G23420	199.13	1.64674	0.160072	5.75372e-26	2.57968e-24
AT1G73890	222.897	1.50945	0.147074	7.8299e-26	3.50227e-24
AT2G41640	994.138	0.797603	0.0774085	9.64551e-26	4.30425e-24
AT2G30550	95.8207	2.69309	0.262743	9.70158e-26	4.31913e-24
AT5G43620	1809.55	0.623736	0.0603441	9.85119e-26	4.37549e-24
AT2G05580	29033.7	-0.552415	0.0533917	1.07532e-25	4.76501e-24
AT5G54770	6515.35	-0.469815	0.0453224	1.11957e-25	4.94956e-24
AT4G03330	343.519	1.26655	0.12391	1.3274e-25	5.85474e-24
AT4G18660	637.68	1.01105	0.0987362	1.34119e-25	5.90186e-24
AT4G37910	17992.1	0.384665	0.0367713	1.44738e-25	6.35443e-24
AT2G44310	3506.79	-0.527145	0.0511069	1.60183e-25	7.01629e-24
AT2G25290	363.364	1.21284	0.119112	2.07634e-25	9.07386e-24
AT2G42280	1132.62	-0.724179	0.070763	2.20808e-25	9.62745e-24
AT1G08650	1328.81	0.676204	0.0661046	2.67471e-25	1.16353e-23
AT1G01470	6284.71	-0.418205	0.0406271	2.88789e-25	1.25339e-23
AT5G46180	4694.45	-0.445677	0.0433878	3.31603e-25	1.43594e-23
AT4G16760	7378.16	0.426377	0.0414543	3.57107e-25	1.54287e-23
AT5G22450	3347.68	0.469916	0.0458463	3.8777e-25	1.67154e-23
AT3G52960	3305.12	-0.475392	0.0464702	4.5751e-25	1.96771e-23
AT4G17230	5372.79	0.454997	0.0445442	5.86694e-25	2.51762e-23
AT3G07680	1439.33	-0.663435	0.0653835	6.05902e-25	2.59419e-23
AT3G26000	3160.33	0.583775	0.0574008	6.14072e-25	2.62326e-23
AT1G77920	448.759	-1.10503	0.109803	7.22823e-25	3.08091e-23
AT3G20490	1614.9	0.602672	0.0593955	7.46379e-25	3.1742e-23
AT4G30790	3954.22	0.525032	0.0516403	7.57707e-25	3.21518e-23
AT2G39980	1579.86	-0.625696	0.0617414	7.85662e-25	3.32638e-23
AT5G49200	333.3	1.32324	0.131849	8.53966e-25	3.60753e-23
AT1G32940	1005.53	0.777359	0.0770828	9.61656e-25	4.05346e-23
AT1G07810	4011.85	0.508434	0.0501497	1.07104e-24	4.50452e-23
AT4G05050	40454.6	-0.315848	0.0310073	1.26414e-24	5.3049e-23
AT1G55850	5900.36	-0.444086	0.0438124	1.39035e-24	5.82172e-23
AT5G64240	2103.39	0.553135	0.0548289	1.55325e-24	6.48952e-23
AT1G05380	3427.96	0.516265	0.0512487	1.60233e-24	6.67991e-23
AT3G53230	139689	0.442577	0.0437608	1.69978e-24	7.07063e-23
AT5G05010	1304.5	-0.646805	0.0643808	1.78097e-24	7.3922e-23
AT5G01820	1075.68	0.7599	0.0758235	1.81462e-24	7.51544e-23
AT1G11680	2108.38	-0.617137	0.0614772	2.07851e-24	8.58967e-23
AT1G79090	4557.29	0.45254	0.0448478	2.09514e-24	8.63961e-23
AT2G13360	1100.87	-0.745425	0.0745168	2.25249e-24	9.26835e-23
AT2G18280	1724.26	-0.599741	0.0597713	2.29756e-24	9.43339e-23
AT1G46768	3445.99	-0.462508	0.0459283	2.42502e-24	9.93526e-23
AT1G24735	920.466	-0.764647	0.0765762	2.58953e-24	1.05864e-22
AT1G02850	8038.79	0.400595	0.0398383	2.98011e-24	1.21571e-22
AT4G36648	4645.98	-1.03283	0.104055	3.04483e-24	1.23945e-22
ATMG00660	251.237	1.55829	0.157594	3.29691e-24	1.33919e-22
AT1G18100	466.481	-1.00964	0.10176	3.31773e-24	1.34478e-22
AT3G42860	2313.04	0.61346	0.0613836	3.42594e-24	1.38569e-22
AT4G31800	6373.56	0.413807	0.0412342	4.11429e-24	1.66057e-22
AT3G03060	2556.01	0.598189	0.05995	4.1908e-24	1.68786e-22
AT1G47128	373.521	1.17206	0.11876	4.97197e-24	1.99825e-22
AT5G47050	594.667	0.952421	0.096366	5.41351e-24	2.17112e-22
AT1G53750	26099.4	0.329368	0.0327356	5.44013e-24	2.1772e-22
AT1G15400	1867.27	-0.618647	0.0622597	5.64783e-24	2.25557e-22
AT4G26970	1770.23	0.66184	0.066759	6.87094e-24	2.73829e-22
AT1G64110	4156.54	-0.519511	0.0522277	7.07784e-24	2.81485e-22
AT1G51090	1063.7	-0.695093	0.0702534	7.4234e-24	2.94611e-22
AT5G06370	6975.49	-0.42336	0.0424409	7.76033e-24	3.07341e-22
AT1G48040	1694.77	0.625243	0.0631149	7.93312e-24	3.13532e-22
AT4G09760	1979.63	0.545855	0.0550474	9.06329e-24	3.57455e-22
AT1G05960	1183.22	0.64981	0.0657749	9.83611e-24	3.87131e-22
AT1G21750	1216.52	-0.716484	0.0727594	1.15408e-23	4.53287e-22
AT5G63030	4542.98	-0.413403	0.0416263	1.19782e-23	4.69495e-22
AT5G62460	2635.22	-0.505639	0.0510908	1.22665e-23	4.79808e-22
AT3G09440	204917	0.314671	0.0315144	1.24042e-23	4.84199e-22
AT5G06330	1183.57	-0.786558	0.0801791	1.41594e-23	5.51577e-22
AT3G01570	23791.2	-0.332354	0.0335019	1.7246e-23	6.70442e-22
AT4G35830	6127.43	-0.428349	0.0433343	1.79939e-23	6.9809e-22
AT3G19970	981.443	0.736848	0.0751892	1.84867e-23	7.15748e-22
AT1G75380	999.996	-0.784471	0.0803215	2.22499e-23	8.59697e-22
AT1G72150	2161.58	0.575369	0.0587318	2.78056e-23	1.07218e-21
AT5G66430	268.303	-1.38315	0.142952	2.87654e-23	1.10694e-21
AT5G20000	21188	0.370433	0.0375462	2.94682e-23	1.1317e-21
AT5G18360	313.916	1.27259	0.131493	3.07804e-23	1.17971e-21
AT5G66880	8818.58	-0.449771	0.0458426	3.45163e-23	1.32023e-21
AT5G40420	15190.5	-0.361011	0.0366869	3.49419e-23	1.33383e-21
AT5G16970	15801.6	-0.330273	0.0336398	4.63991e-23	1.76763e-21
AT1G10170	48030.8	0.369503	0.0381399	4.84828e-23	1.84332e-21
AT1G76660	670.399	-0.832516	0.0862555	6.18744e-23	2.34777e-21
AT5G56780	84.1203	2.71086	0.282837	7.00856e-23	2.65404e-21
AT1G32230	31601.4	0.382106	0.0391408	7.37661e-23	2.78786e-21
AT4G30110	95.5854	2.36044	0.246713	7.71455e-23	2.90979e-21
AT5G66270	84.4162	2.59014	0.270774	8.43661e-23	3.16956e-21
AT4G37390	8193.07	-0.402542	0.0413664	8.42893e-23	3.16956e-21
AT5G09620	1742.28	-0.573826	0.0592819	8.52998e-23	3.19832e-21
AT5G45860	345.057	-1.32046	0.138147	9.47274e-23	3.54482e-21
AT5G63780	204.933	1.71794	0.18009	9.99032e-23	3.73116e-21
AT3G24503	1606.72	-0.566622	0.0586304	1.00963e-22	3.76335e-21
AT2G36320	4233.17	-0.457123	0.0471446	1.04247e-22	3.87817e-21
AT1G66580	28355.6	0.353411	0.0363257	1.10812e-22	4.11434e-21
AT1G42980	390.583	1.12706	0.118135	1.2807e-22	4.7366e-21
AT4G39675	8957.11	-0.427315	0.0441175	1.27877e-22	4.7366e-21
AT1G32880	194.717	1.5438	0.162245	1.34865e-22	4.97279e-21
AT5G48610	1822.5	0.561772	0.0582853	1.34979e-22	4.97279e-21
AT2G32210	5135.18	-0.427668	0.0442372	1.52629e-22	5.61214e-21
AT1G70840	13716.3	-0.42074	0.0436152	1.59562e-22	5.85573e-21
AT1G32560	28928.3	-0.414917	0.042999	1.72259e-22	6.30954e-21
AT5G64760	926.123	0.729255	0.0762261	1.75667e-22	6.42197e-21
AT2G35635	3334.92	-0.516856	0.053752	1.88409e-22	6.87457e-21
AT1G34260	4907.12	0.482119	0.0500795	1.97655e-22	7.19813e-21
AT5G06310	365.133	1.15591	0.121735	1.98292e-22	7.20753e-21
AT1G25682	2658.81	-0.531958	0.0554084	2.07306e-22	7.52076e-21
AT5G37570	426.194	1.23067	0.129823	2.15119e-22	7.78936e-21
AT1G20693	983.699	-0.739586	0.0776485	2.49403e-22	9.0136e-21
AT1G48660	669.807	-0.905223	0.0954975	3.02272e-22	1.09036e-20
AT1G06250	323.411	1.156	0.122372	3.11626e-22	1.12197e-20
AT2G33210	2893.23	0.493778	0.0515989	3.30759e-22	1.18861e-20
AT1G72900	676.2	0.852278	0.0899521	3.36755e-22	1.20787e-20
AT5G65390	577.722	0.889918	0.0940494	3.61717e-22	1.29496e-20
AT5G56100	5927.66	-0.468479	0.0489843	3.71944e-22	1.32907e-20
AT5G05750	2071.23	0.559637	0.0587075	3.77851e-22	1.34765e-20
AT2G35480	182.364	1.62519	0.172903	3.84272e-22	1.36798e-20
AT3G10740	1489.17	-0.595323	0.0626319	4.28123e-22	1.52124e-20
AT4G19390	661.839	-0.870078	0.0921722	4.63996e-22	1.64563e-20
AT5G23340	1371.15	0.60685	0.0639736	4.72531e-22	1.67278e-20
AT5G05460	580.269	-0.863568	0.0915477	4.89769e-22	1.73058e-20
AT1G54840	193.94	1.52984	0.163205	5.2511e-22	1.85201e-20
AT2G32020	77.3226	2.62398	0.279906	5.35405e-22	1.88482e-20
AT2G25110	948.769	-0.700821	0.0741949	5.854e-22	2.05702e-20
AT2G35300	17925.3	-0.312678	0.0326751	6.00961e-22	2.1078e-20
AT5G16630	1842.79	0.544094	0.0573503	6.10386e-22	2.13691e-20
AT3G18610	3392.24	0.594297	0.0629148	7.78156e-22	2.71925e-20
AT1G74310	42474.6	0.496236	0.0523222	7.97034e-22	2.78011e-20
AT5G51730	1625.01	0.618129	0.0655464	8.60626e-22	2.99643e-20
AT4G24690	81690.7	0.290741	0.0304778	8.95444e-22	3.11195e-20
AT5G55750	3324.64	-0.529894	0.0561335	9.67274e-22	3.35545e-20
AT1G50260	1401.35	0.62404	0.0663157	1.02142e-21	3.53684e-20
AT1G66410	3455.28	-0.446202	0.0471734	1.0746e-21	3.71422e-20
AT4G25330	124.542	1.9763	0.212729	1.0783e-21	3.72025e-20
AT5G35910	3430.06	0.440184	0.0465246	1.08591e-21	3.73972e-20
AT3G15060	2158.69	-0.523496	0.0555289	1.11927e-21	3.84761e-20
AT3G01650	17793.1	0.355872	0.0373158	1.29842e-21	4.45542e-20
AT2G03440	1171.79	-0.727396	0.0777935	1.37025e-21	4.69341e-20
AT1G63440	2733.3	0.674479	0.0720757	1.44989e-21	4.95726e-20
AT4G10250	1495.49	-0.688845	0.0736932	1.53431e-21	5.23647e-20
AT3G10370	8756.2	0.360135	0.0381416	1.73928e-21	5.9254e-20
AT4G24820	14195.5	0.33388	0.0354321	2.18675e-21	7.43651e-20
AT2G44080	693.784	-0.87507	0.0945089	2.41403e-21	8.19477e-20
ATMG00060	109.373	2.2168	0.241061	2.42163e-21	8.20592e-20
AT3G06530	7659.77	0.41869	0.0446603	2.66943e-21	9.02952e-20
AT2G45740	219.54	-1.41542	0.153933	2.80514e-21	9.47172e-20
AT3G57040	358.007	1.17431	0.12758	2.92678e-21	9.8649e-20
AT3G13235	3258.64	0.499451	0.0535187	2.98474e-21	1.00424e-19
AT3G57550	3988.46	0.447566	0.0479054	3.42591e-21	1.15065e-19
AT5G43010	4261.62	0.401546	0.0429517	3.44735e-21	1.15498e-19
AT3G19830	1587.77	0.607894	0.0654668	3.45096e-21	1.15498e-19
AT4G00355	1283.2	-0.614498	0.0662261	3.48301e-21	1.16366e-19
AT2G32730	11368.6	0.446704	0.0478919	3.75124e-21	1.25107e-19
AT3G45040	704.323	-0.848919	0.0921464	4.01836e-21	1.33781e-19
AT5G18650	1445.19	-0.616523	0.0666029	4.22261e-21	1.40335e-19
AT5G41360	5014.05	0.477969	0.0513692	4.24518e-21	1.40839e-19
AT2G33590	6535.72	-0.405132	0.0434279	4.27004e-21	1.41417e-19
AT5G58470	9928.2	0.519677	0.0560754	4.4262e-21	1.46334e-19
AT2G46080	1259.23	-0.726719	0.079001	5.837e-21	1.92641e-19
AT3G41762	8950.74	0.973809	0.106692	6.01145e-21	1.98055e-19
ATMG00080	341.032	1.19106	0.130712	6.95285e-21	2.28674e-19
AT1G20620	14424.2	-0.316208	0.0340066	7.086e-21	2.32651e-19
AT1G23450	529.291	0.906922	0.0995499	9.55777e-21	3.13264e-19
AT3G01280	3645.67	0.433241	0.0469753	1.05881e-20	3.46112e-19
AT4G39800	517.78	-0.947181	0.104146	1.05964e-20	3.46112e-19
AT5G21280	14360.6	-0.32011	0.0345624	1.09071e-20	3.55652e-19
AT4G28520	80293	-0.295755	0.0321973	1.15667e-20	3.76512e-19
AT3G52760	490.123	-0.953195	0.105044	1.21555e-20	3.95001e-19
AT4G22960	59.55	3.25322	0.359248	1.32185e-20	4.28811e-19
AT4G27410	403.255	0.993946	0.109869	1.56469e-20	5.06727e-19
AT5G61380	2020.19	-0.510442	0.0558099	1.63325e-20	5.2803e-19
AT5G52420	5589.2	-0.395048	0.0430866	1.97711e-20	6.38114e-19
AT1G07180	1252.96	0.704902	0.0777165	2.00586e-20	6.46295e-19
AT1G72330	5381.08	0.395589	0.0432137	2.32048e-20	7.46403e-19
AT2G36350	1000.23	-0.649577	0.0717465	2.61676e-20	8.40281e-19
AT5G54980	328.649	-1.12431	0.125302	2.65799e-20	8.52082e-19
AT3G62650	1863.95	-0.538199	0.0592533	2.74109e-20	8.7724e-19
AT1G27150	3772.99	-0.413112	0.045248	2.79281e-20	8.92292e-19
AT1G09180	144.112	1.71395	0.191761	2.84487e-20	9.07398e-19
AT4G30150	4443.05	0.408333	0.0448106	3.16763e-20	1.00865e-18
AT3G23920	9911.58	-0.433853	0.0476732	3.45232e-20	1.09747e-18
AT1G09970	6114.27	-0.373603	0.0412426	4.08671e-20	1.29697e-18
AT5G65240	1012.57	0.655739	0.0728414	4.16769e-20	1.32046e-18
AT3G05970	1364.82	-0.59584	0.0661098	4.36108e-20	1.37944e-18
AT3G03520	707.107	-0.800513	0.0893628	4.58872e-20	1.44903e-18
AT5G13210	485.011	1.04844	0.117525	4.64764e-20	1.4652e-18
AT1G68585	91.5319	2.16815	0.244171	4.69284e-20	1.477e-18
AT3G21690	7521.65	0.40165	0.0443616	5.63154e-20	1.76951e-18
AT5G66052	1180.96	0.704668	0.0789247	7.1948e-20	2.25698e-18
AT1G03790	18427.3	0.324412	0.0358408	7.63669e-20	2.39165e-18
AT2G01100	3058.78	0.521465	0.0580958	7.70297e-20	2.40844e-18
AT4G25170	6424.62	-0.370479	0.0410517	8.22078e-20	2.56613e-18
AT2G43820	15577	0.377159	0.0418154	8.50766e-20	2.65132e-18
AT3G14900	804.401	0.762712	0.0857384	8.68901e-20	2.7034e-18
AT5G21930	178.584	1.61214	0.18309	9.16709e-20	2.84749e-18
AT5G24570	1917.6	-0.583568	0.0654236	1.02909e-19	3.19135e-18
AT3G22850	196.849	1.41768	0.161225	1.12987e-19	3.49819e-18
AT3G47620	2307.49	0.536962	0.0601729	1.17069e-19	3.61866e-18
AT2G47400	2794.87	-0.467139	0.0522198	1.17436e-19	3.62412e-18
AT5G04040	11272.3	-0.344227	0.0383624	1.34465e-19	4.1429e-18
AT4G30470	589.958	-0.854218	0.0969263	1.46207e-19	4.49739e-18
AT3G27090	1923.29	0.506819	0.0569364	1.58954e-19	4.88162e-18
AT1G04560	28764.3	-0.298459	0.0331052	1.59847e-19	4.90113e-18
AT2G31210	305.807	1.20287	0.137289	1.62277e-19	4.96761e-18
AT3G51810	7162.28	-0.444882	0.0498833	1.64096e-19	5.01522e-18
AT1G76810	10381.7	0.484169	0.0543776	1.6757e-19	5.11318e-18
AT1G54860	6677.76	-0.354464	0.0396014	1.68722e-19	5.14008e-18
AT2G36540	793.816	0.83418	0.0947426	1.70791e-19	5.19478e-18
AT3G59900	77.494	-2.50178	0.286622	1.71331e-19	5.20287e-18
AT3G50310	2544.49	0.474378	0.0533405	1.89197e-19	5.73625e-18
AT1G06870	405.023	0.990191	0.112997	1.96623e-19	5.94246e-18
AT1G70580	974.226	-0.63264	0.0716071	1.9658e-19	5.94246e-18
AT3G51550	7915.71	-0.366971	0.0411387	2.03754e-19	6.14821e-18
AT3G19130	8993.21	-0.324041	0.0362695	2.06807e-19	6.23042e-18
AT1G13640	3114.37	-0.421646	0.0474239	2.30821e-19	6.9429e-18
AT2G27690	238.935	-1.22364	0.140568	2.64281e-19	7.93677e-18
AT5G25900	2746.81	-0.424728	0.047896	2.79116e-19	8.36909e-18
AT5G61230	4773.02	0.409746	0.0461834	2.88874e-19	8.64803e-18
AT2G23320	5534.06	-0.358672	0.0403497	2.91882e-19	8.72433e-18
AT5G20720	5271.11	-0.457826	0.0517532	3.02624e-19	9.03121e-18
AT5G37670	700.361	-0.880987	0.101038	3.20372e-19	9.54589e-18
AT3G17860	4510.11	-0.402203	0.0453963	3.24372e-19	9.64994e-18
AT2G30160	769.34	0.715288	0.08177	3.54536e-19	1.05308e-17
AT5G21020	25009.9	-0.367918	0.0416188	4.34189e-19	1.28767e-17
AT5G49920	281.237	1.19682	0.138574	5.09999e-19	1.51014e-17
AT4G33030	679.05	-0.780171	0.0897833	5.20403e-19	1.53855e-17
AT5G20290	15442.5	0.319112	0.0361491	5.94289e-19	1.75426e-17
AT5G42010	579.771	0.802063	0.0925878	6.42102e-19	1.89246e-17
AT3G61830	589.546	-0.824232	0.0952931	6.87066e-19	2.02185e-17
AT1G78040	1108.66	-0.698154	0.0806581	8.04865e-19	2.36483e-17
AT2G47680	550.45	0.804441	0.0931574	8.09181e-19	2.37385e-17
AT1G69740	763.819	-0.722452	0.0835796	8.68065e-19	2.54267e-17
AT2G45170	2187.23	0.47964	0.0550256	8.91504e-19	2.60731e-17
AT1G48300	10286.6	0.346197	0.0394997	9.38984e-19	2.74195e-17
AT2G38820	1083.23	0.631983	0.0730886	1.04627e-18	3.05056e-17
AT4G37590	1362.13	-0.592943	0.0685536	1.13245e-18	3.29676e-17
AT3G47550	2088.05	-0.465501	0.0535583	1.15779e-18	3.36537e-17
AT3G59350	6233.09	-0.35236	0.040405	1.33938e-18	3.88728e-17
AT3G58600	1047.78	-0.619903	0.071925	1.35424e-18	3.92441e-17
AT3G13380	2036.16	0.490015	0.0565577	1.37019e-18	3.96457e-17
AT1G56110	13717	0.319268	0.0365662	1.4097e-18	4.0727e-17
AT5G44250	2163.82	-0.476779	0.055037	1.42088e-18	4.09878e-17
AT3G15850	1634.9	-0.547762	0.0636117	1.80983e-18	5.21285e-17
AT1G14740	4357.96	-0.410092	0.0473966	1.99467e-18	5.73657e-17
AT1G79915	171.541	1.42109	0.167935	2.05195e-18	5.89239e-17
AT1G08340	1276.63	0.619417	0.0723608	2.33192e-18	6.68624e-17
AT2G39950	3001.17	0.418297	0.0484785	2.40744e-18	6.89239e-17
AT5G59050	1027.86	-0.616636	0.0721619	2.60383e-18	7.44343e-17
AT1G55500	7760.3	0.351404	0.0410359	2.74494e-18	7.83505e-17
AT1G50290	850.642	0.67033	0.0786265	2.75938e-18	7.86445e-17
AT5G65410	3188.75	-0.409516	0.0475518	2.81301e-18	8.00528e-17
AT2G30350	623.461	-0.767835	0.0904092	2.9018e-18	8.24563e-17
AT1G33110	1110.38	0.625499	0.0734547	3.33323e-18	9.45741e-17
AT1G72340	2177.35	-0.449634	0.0524599	3.49592e-18	9.90423e-17
AT4G21670	1699.84	0.504015	0.0589372	3.51682e-18	9.94862e-17
AT5G15260	599.685	-0.855167	0.101435	4.22776e-18	1.1942e-16
AT5G63350	1163.97	0.689293	0.0813974	4.27158e-18	1.20479e-16
AT1G07510	7786.52	0.385618	0.044978	4.29318e-18	1.20909e-16
AT2G29080	5595.89	0.397176	0.046401	4.44158e-18	1.24903e-16
AT3G55340	1895.45	0.475523	0.0557105	4.45137e-18	1.24994e-16
AT1G43170	10813.2	0.329811	0.0383822	4.50003e-18	1.26173e-16
AT5G61510	2195.55	-0.469856	0.0550629	4.55524e-18	1.27533e-16
AT5G02500	77400	0.295884	0.0338673	4.70723e-18	1.31595e-16
AT4G13110	1833.42	0.494768	0.0582061	5.61598e-18	1.56769e-16
AT4G29040	29783.7	0.301875	0.0352228	6.17525e-18	1.72128e-16
AT1G32490	2355.79	0.512311	0.0604663	6.82613e-18	1.89992e-16
AT2G22810	176.182	1.51189	0.182044	7.02571e-18	1.95261e-16
AT2G01450	11601.8	-0.290938	0.0340445	8.10559e-18	2.24945e-16
AT2G29450	6728.39	-0.373375	0.0439307	8.48606e-18	2.3516e-16
AT4G13030	1258.58	-0.566006	0.0672253	8.67608e-18	2.40076e-16
AT3G18600	2520.29	0.426634	0.0503428	8.83584e-18	2.44141e-16
AT4G27140	5963.52	0.363728	0.0428859	1.02396e-17	2.82517e-16
AT1G75400	4697.77	-0.36855	0.0434722	1.04844e-17	2.88854e-16
AT1G55110	2221.18	-0.467507	0.0554419	1.09312e-17	3.00727e-16
AT4G30840	714.447	0.781112	0.0938706	1.21987e-17	3.35111e-16
AT4G18880	1174.48	0.568203	0.0678404	1.3005e-17	3.56745e-16
AT2G44798	764.699	-0.751018	0.0902634	1.32211e-17	3.62153e-16
AT3G12670	1853.31	0.498678	0.0593715	1.34356e-17	3.67498e-16
AT4G19200	6262.71	-0.389897	0.0462114	1.35236e-17	3.69372e-16
AT5G65270	1208.5	-0.661428	0.0794005	1.45505e-17	3.96851e-16
AT4G30350	1997.63	-0.477913	0.0569524	1.50015e-17	4.08566e-16
AT1G17460	1215.72	0.570321	0.0682818	1.57004e-17	4.26987e-16
AT5G48180	10302	-0.911674	0.110613	1.85468e-17	5.03678e-16
AT3G46930	3084.31	0.407131	0.0484986	1.87305e-17	5.07942e-16
AT5G28540	14717.2	-0.377155	0.0448647	1.91238e-17	5.17867e-16
AT1G74380	592.908	-0.779493	0.0942809	1.91891e-17	5.18898e-16
AT3G02555	892.046	0.626519	0.0754673	2.07753e-17	5.60993e-16
AT1G68550	7721.41	0.371014	0.0442018	2.17866e-17	5.86632e-16
AT5G41670	3093.29	0.558987	0.0671361	2.17777e-17	5.86632e-16
AT3G12570	4584.63	-0.37447	0.0446498	2.22776e-17	5.99007e-16
AT2G29200	5012.01	0.487068	0.0584585	2.43867e-17	6.5479e-16
AT1G72760	201.651	1.24894	0.152809	2.45967e-17	6.59496e-16
AT1G70800	1038.16	-0.596562	0.0719925	2.52155e-17	6.75136e-16
AT5G06320	3660.74	-0.423287	0.050696	2.57659e-17	6.88902e-16
AT1G80670	3385.76	-0.457549	0.0548974	2.58299e-17	6.89643e-16
AT1G05675	64.4187	2.73073	0.336165	3.03505e-17	8.09206e-16
AT4G27585	4424.59	0.430637	0.0517227	3.0866e-17	8.21796e-16
AT5G07860	252.803	-1.17165	0.144222	3.76026e-17	9.99756e-16
AT4G24170	72.689	2.25308	0.278252	4.0391e-17	1.07239e-15
AT1G47960	175.259	-1.3701	0.169149	4.13804e-17	1.09713e-15
AT4G38060	238.359	1.23714	0.152692	4.53463e-17	1.2006e-15
AT1G74300	66.6858	2.6534	0.328823	4.6698e-17	1.23467e-15
AT5G62440	3050.78	-0.433221	0.05236	4.6961e-17	1.2399e-15
AT5G11460	93.7389	1.97651	0.244956	4.87197e-17	1.28455e-15
AT5G66985	1242.68	-0.604358	0.0736796	4.93108e-17	1.29834e-15
AT3G09840	110442	0.3482	0.0419311	4.98485e-17	1.31068e-15
AT4G39260	13257.9	-0.353397	0.0426289	5.17089e-17	1.35771e-15
AT5G54165	2645.98	0.490739	0.0595696	5.25407e-17	1.37765e-15
AT4G27310	211.329	1.26795	0.156972	5.45912e-17	1.42945e-15
AT1G67480	2676.49	-0.413268	0.0500501	5.80437e-17	1.51776e-15
AT5G24590	2734.83	-0.415455	0.0503193	5.81588e-17	1.51868e-15
AT3G53810	436.522	0.913747	0.112753	6.16193e-17	1.60683e-15
AT2G33770	2240.92	-0.486385	0.059191	6.28395e-17	1.63641e-15
AT2G03330	733.062	0.894726	0.110456	6.35212e-17	1.6519e-15
AT1G21460	365.975	-0.949509	0.11755	7.10483e-17	1.84512e-15
AT3G15260	3742.4	-0.386371	0.0468803	7.24966e-17	1.88016e-15
AT1G20270	620.153	-0.726737	0.0895651	7.50827e-17	1.94458e-15
AT5G23480	157.997	-1.60617	0.20095	8.63639e-17	2.23371e-15
AT4G00290	883.054	0.674077	0.0831443	9.19655e-17	2.37536e-15
AT2G42490	1915.51	0.495152	0.0606265	9.30322e-17	2.39965e-15
AT1G02980	381.71	1.00055	0.124532	9.79271e-17	2.52249e-15
AT1G66470	64.6229	-2.34351	0.293611	1.0186e-16	2.62025e-15
AT5G67240	1580.96	0.537412	0.0659716	1.04055e-16	2.67309e-15
AT4G21810	2284.31	-0.449251	0.054982	1.04335e-16	2.67667e-15
AT2G27030	703.881	-0.677301	0.0837946	1.09058e-16	2.79407e-15
AT4G12735	41.1574	3.98935	0.493883	1.09985e-16	2.81402e-15
AT5G57710	9046.74	-0.451244	0.0552509	1.10166e-16	2.81487e-15
AT1G09210	309.254	-0.986041	0.123129	1.19266e-16	3.04329e-15
AT3G27870	1227.73	0.56975	0.0702576	1.20864e-16	3.07992e-15
AT3G18860	2012.63	0.518109	0.0638981	1.41194e-16	3.59318e-15
AT5G63770	442.782	0.856975	0.106957	1.42941e-16	3.63276e-15
AT3G50360	1776.68	-0.52238	0.0645455	1.54561e-16	3.92284e-15
AT1G17180	55.2297	6.11172	0.736769	1.65124e-16	4.18535e-15
AT3G44690	887.081	0.678097	0.0844498	1.74049e-16	4.4057e-15
AT3G24150	605.959	-0.715911	0.0893611	1.80817e-16	4.57091e-15
AT4G16143	9832.34	0.293352	0.0359042	1.84657e-16	4.6618e-15
AT2G03430	4433.13	0.344771	0.0423341	1.87313e-16	4.72258e-15
AT2G16060	12363	0.314064	0.0385026	1.95394e-16	4.9198e-15
AT4G38580	1268.93	-0.573028	0.0712367	2.00019e-16	5.02958e-15
AT3G55610	1896.77	-0.495492	0.0614349	2.11757e-16	5.31769e-15
AT5G14970	1218.59	-0.566015	0.0704138	2.13033e-16	5.34268e-15
AT2G41990	191.729	1.50843	0.191309	2.23621e-16	5.60084e-15
AT4G33560	158.829	-1.4606	0.185224	2.25315e-16	5.63583e-15
AT3G41768	179530	0.333831	0.0410049	2.79155e-16	6.97337e-15
AT1G17830	203.452	1.43421	0.182549	2.85907e-16	7.13267e-15
AT3G11340	854.366	-0.665564	0.0835202	2.89969e-16	7.22452e-15
AT3G10040	3193.55	0.495031	0.0616727	2.97383e-16	7.39954e-15
AT5G66720	1664.27	-0.528093	0.0659574	3.00322e-16	7.4629e-15
AT2G27020	2374.82	0.438626	0.0545343	3.14221e-16	7.7981e-15
AT2G07698	354.594	1.13734	0.144672	3.32501e-16	8.24099e-15
AT5G44340	1526.03	0.578541	0.0724945	3.36676e-16	8.3336e-15
AT2G29490	3532.96	0.444271	0.0553132	3.45895e-16	8.55066e-15
AT1G77850	1015.26	-0.580032	0.07287	3.84446e-16	9.49133e-15
AT1G60680	1220.86	-0.5734	0.072004	3.88355e-16	9.57538e-15
AT5G17380	28558.3	0.356633	0.04433	4.20581e-16	1.03565e-14
AT5G26600	4338.27	0.364423	0.0453599	4.41394e-16	1.0855e-14
AT1G27090	5523.81	-0.34287	0.0426461	4.4374e-16	1.08986e-14
AT2G16570	7018.77	-0.400707	0.0500209	4.63873e-16	1.13783e-14
AT2G41520	1767.09	0.495234	0.0621651	4.84594e-16	1.18713e-14
AT5G13390	769.164	-0.648178	0.0819643	4.87536e-16	1.1928e-14
AT4G00750	3099.44	0.49937	0.0627194	5.00698e-16	1.22343e-14
AT1G68220	1591.71	-0.565473	0.0713918	5.44257e-16	1.32815e-14
AT5G58310	57.9515	2.64382	0.339861	5.63645e-16	1.3737e-14
AT3G11964	6371.94	0.450594	0.0565575	5.67988e-16	1.38252e-14
AT3G24080	2404.1	0.553895	0.0699469	5.93602e-16	1.44301e-14
AT4G13010	3174.36	-0.445114	0.0559216	5.99874e-16	1.4564e-14
AT1G59590	460.849	0.819709	0.104589	6.07838e-16	1.47385e-14
AT1G75830	286500	-0.238213	0.0298407	6.11269e-16	1.47955e-14
AT5G57020	2485.92	-0.424666	0.053315	6.11744e-16	1.47955e-14
AT1G23020	129.622	1.64934	0.212921	6.41731e-16	1.5501e-14
AT5G48620	1187	0.54946	0.0695114	6.6451e-16	1.60309e-14
AT5G15210	2432.21	0.440683	0.0554689	6.90377e-16	1.66338e-14
AT2G21820	8502.72	0.369882	0.0461868	7.246e-16	1.74362e-14
AT5G38480	891.52	-0.638813	0.0813567	7.65943e-16	1.84078e-14
AT3G58750	2226.74	-0.412212	0.0519059	7.77314e-16	1.86575e-14
ATMG00513	179.336	1.38529	0.179254	8.12426e-16	1.94757e-14
AT2G43330	162.261	-1.36617	0.176921	8.47388e-16	2.02882e-14
AT3G48660	1361.51	-0.490258	0.0621152	8.76e-16	2.09469e-14
AT3G06850	273.129	-1.08494	0.140131	8.96026e-16	2.13988e-14
AT2G37310	573.402	0.77563	0.0995133	9.22109e-16	2.19941e-14
AT1G31130	2311.2	-0.464185	0.0587862	9.29908e-16	2.21523e-14
AT3G14990	5080.28	0.359867	0.0453759	1.04525e-15	2.48689e-14
AT5G07090	3500.69	0.38002	0.048016	1.07617e-15	2.55405e-14
ATMG00516	131.029	1.51123	0.196528	1.0755e-15	2.55405e-14
AT4G14880	2053.88	-0.418972	0.0530716	1.10731e-15	2.62467e-14
AT1G33520	2917.28	0.533812	0.0680738	1.17062e-15	2.77129e-14
AT5G02760	281.129	1.0651	0.138373	1.33664e-15	3.16039e-14
AT2G32120	10040	-0.306614	0.0387599	1.35923e-15	3.2098e-14
AT4G16950	117.841	1.56505	0.20439	1.38479e-15	3.26612e-14
AT1G09800	470.026	0.797232	0.103039	1.40941e-15	3.32005e-14
AT4G01810	2569.25	-0.404157	0.051353	1.41673e-15	3.33318e-14
AT5G44090	3265.19	0.443639	0.0564931	1.42794e-15	3.3554e-14
AT3G25230	23617.5	0.412892	0.0525294	1.49954e-15	3.51929e-14
AT5G66120	2206.06	0.429241	0.0546578	1.5064e-15	3.53104e-14
AT1G24095	476.163	0.870133	0.112907	1.5373e-15	3.59902e-14
AT1G70320	32856.7	0.267361	0.0337547	1.54302e-15	3.60798e-14
AT1G49780	320.914	0.996894	0.129702	1.58298e-15	3.69492e-14
AT2G31880	1034.14	0.562113	0.0721388	1.58409e-15	3.69492e-14
AT4G19006	7727.76	0.322102	0.0408118	1.6071e-15	3.74399e-14
AT1G03680	605.126	-0.750286	0.0971315	1.61801e-15	3.76479e-14
AT1G04410	7393.02	-0.321115	0.0405836	1.69096e-15	3.92972e-14
AT4G15940	1387.51	-0.502751	0.0645075	1.85461e-15	4.30477e-14
AT5G65310	404.901	-0.958217	0.125048	1.89041e-15	4.38253e-14
AT3G14230	5220.34	-0.338051	0.0429854	1.93794e-15	4.48724e-14
AT3G48080	122.494	1.52071	0.199709	1.95791e-15	4.52796e-14
AT5G66730	5796.3	0.338925	0.0431447	2.0433e-15	4.71969e-14
AT5G03630	132.364	1.4623	0.19221	2.05927e-15	4.75082e-14
AT3G21220	1871.14	-0.466359	0.0598929	2.21881e-15	5.11267e-14
AT5G14490	42.7511	5.41732	0.686623	2.22431e-15	5.11915e-14
AT4G25800	250.468	1.08422	0.142125	2.23318e-15	5.13333e-14
AT2G01190	8602.2	-0.331281	0.0422375	2.31852e-15	5.32308e-14
AT1G22960	728.171	0.646387	0.0838252	2.40565e-15	5.51646e-14
AT2G32440	1217.38	-0.512201	0.0660706	2.45265e-15	5.61745e-14
AT3G12490	10152.3	-0.307719	0.0392459	2.56596e-15	5.8699e-14
AT1G78050	481.186	0.844029	0.110491	2.75213e-15	6.28821e-14
AT2G24550	256.946	1.04521	0.137541	2.90532e-15	6.63027e-14
AT3G24650	9450.16	0.300679	0.0384138	2.92976e-15	6.67802e-14
AT2G33120	3473.57	-0.423276	0.0545151	3.05209e-15	6.94853e-14
AT4G11600	10774.7	-0.306903	0.0392802	3.13665e-15	7.13249e-14
AT3G02540	613.977	0.783811	0.102631	3.14981e-15	7.15387e-14
AT4G22340	714.855	-0.71901	0.0940446	3.20614e-15	7.27312e-14
AT2G22240	1243.32	-0.541829	0.0703007	3.2326e-15	7.32439e-14
AT3G45970	529.748	-0.720016	0.0942448	3.40831e-15	7.71334e-14
AT1G63770	27907.2	-0.275785	0.0352531	3.52568e-15	7.96637e-14
AT5G62530	199.625	1.19045	0.15751	3.5285e-15	7.96637e-14
AT5G14800	5803.03	0.334532	0.0429693	3.62208e-15	8.16794e-14
AT3G19680	4741.55	0.38425	0.0495179	3.7322e-15	8.4063e-14
AT3G09880	1425.31	-0.471485	0.0611035	3.77143e-15	8.4846e-14
AT1G01720	24607.9	0.29324	0.0376427	3.89339e-15	8.74861e-14
AT2G01020	1459.28	0.485873	0.0631012	4.14837e-15	9.31057e-14
AT3G60820	3854.21	0.363727	0.0469256	4.23919e-15	9.50319e-14
AT5G18410	437.876	0.84234	0.11111	4.4007e-15	9.84203e-14
AT4G30080	1917.95	-0.453597	0.0588805	4.39823e-15	9.84203e-14
AT3G27430	4159.5	0.395822	0.0512083	4.42878e-15	9.8932e-14
AT5G45100	2094.03	0.497256	0.0646867	4.45331e-15	9.93631e-14
AT5G37260	2085.74	-0.452248	0.0587079	4.4734e-15	9.96944e-14
AT3G26810	2330.43	0.403486	0.0522238	4.48763e-15	9.98944e-14
AT3G57660	6710.1	0.381461	0.0493061	4.4936e-15	9.99103e-14
AT5G15700	1491.85	0.488355	0.0635227	4.51943e-15	1.00367e-13
AT3G55250	628.049	-0.684854	0.0899896	4.57935e-15	1.01579e-13
AT3G47640	520.546	0.768326	0.101226	4.58642e-15	1.01617e-13
AT2G38270	4170.08	-0.376957	0.0487917	4.89013e-15	1.0822e-13
AT3G22910	163.926	1.47605	0.197197	5.18684e-15	1.14653e-13
AT5G20230	448.656	0.835537	0.11055	5.22541e-15	1.15372e-13
AT5G63840	2001.54	0.465661	0.0606362	5.29597e-15	1.16794e-13
AT5G22010	1428.26	0.512102	0.0668821	5.40206e-15	1.18996e-13
AT3G19210	613.515	0.697401	0.0919181	5.51964e-15	1.21445e-13
AT1G04050	99.7469	1.72102	0.230383	5.68097e-15	1.2485e-13
AT2G36910	1661.75	0.458709	0.0598947	6.29118e-15	1.38101e-13
AT5G03240	153804	-0.263118	0.0340789	6.46056e-15	1.41655e-13
AT4G26740	3916.83	-0.33136	0.0430131	6.61071e-15	1.44781e-13
AT2G37520	3687.93	0.354077	0.0459903	6.64763e-15	1.45422e-13
AT3G60520	729.574	-0.745176	0.0988004	6.88861e-15	1.5052e-13
AT3G26770	899.968	-0.61251	0.0807951	6.92886e-15	1.51226e-13
AT5G20890	4574.67	0.351206	0.0456436	7.12195e-15	1.55262e-13
AT2G29420	1064.51	-0.56261	0.0740846	7.29545e-15	1.58862e-13
AT5G05780	5285.15	0.318101	0.0414169	7.50054e-15	1.63141e-13
AT5G57560	355.501	0.879101	0.117233	7.65064e-15	1.66216e-13
AT1G53780	2753.32	0.448501	0.0587222	7.67836e-15	1.66627e-13
AT3G54300	1190.9	-0.548511	0.0722461	7.68765e-15	1.66639e-13
AT4G38810	1679.91	-0.483831	0.0635109	7.70765e-15	1.66882e-13
AT5G67480	12493.8	0.290769	0.0377415	7.95986e-15	1.72112e-13
AT3G59980	923.852	-0.561374	0.0740408	7.96732e-15	1.72112e-13
AT1G71860	627.288	0.717772	0.0953238	8.23491e-15	1.77691e-13
AT5G44080	1517.8	0.529051	0.0696615	8.28148e-15	1.78493e-13
AT3G57990	1773.9	-0.442083	0.0579565	8.3253e-15	1.79234e-13
AT1G05850	476.77	-0.822373	0.109661	8.42733e-15	1.81226e-13
AT5G45400	431.924	1.00461	0.134603	8.64251e-15	1.85545e-13
AT3G25882	450.708	-0.837408	0.111842	8.64769e-15	1.85545e-13
AT2G31680	1323.87	-0.496562	0.0654792	9.68796e-15	2.0763e-13
AT2G35742	219.583	1.3658	0.184882	1.09371e-14	2.34139e-13
AT5G03230	908.569	0.584418	0.0776132	1.14946e-14	2.45795e-13
AT2G44710	4941.38	0.434921	0.057287	1.15562e-14	2.46835e-13
AT1G73480	2737.35	0.426962	0.0562424	1.17238e-14	2.50134e-13
AT3G55850	491.319	0.773359	0.103681	1.23066e-14	2.62275e-13
AT1G29120	759.042	-0.684536	0.0915511	1.27469e-14	2.71354e-13
AT5G07440	10692.2	0.277612	0.0360917	1.35677e-14	2.88504e-13
AT4G01290	1532.28	-0.478082	0.0633544	1.37695e-14	2.92467e-13
AT4G37120	15942.4	0.406735	0.0536692	1.40387e-14	2.97852e-13
AT1G68580	6400.66	0.310412	0.0407471	1.45643e-14	3.08659e-13
AT1G32340	1592.96	-0.451824	0.0598306	1.46085e-14	3.09251e-13
AT2G42270	8197.47	0.357276	0.0470552	1.46771e-14	3.10358e-13
AT3G52230	2199.52	-0.408343	0.0539523	1.47927e-14	3.12455e-13
AT2G26080	811.082	-0.583321	0.0778749	1.50856e-14	3.18287e-13
AT5G60460	2109.26	-0.432399	0.0572998	1.61005e-14	3.39324e-13
AT3G43580	554.089	0.70023	0.0940804	1.65262e-14	3.47911e-13
AT2G24260	2222.49	-0.485357	0.0645556	1.66104e-14	3.49295e-13
AT2G01340	6125.57	-0.37163	0.0491177	1.73426e-14	3.64289e-13
AT1G21720	3462.76	0.367473	0.0485692	1.7596e-14	3.69206e-13
AT2G14960	615.605	-0.746756	0.100883	1.81904e-14	3.81257e-13
AT4G12040	11902.8	-0.273105	0.0360496	1.87533e-14	3.92622e-13
AT4G36040	17788.5	-0.281781	0.0372696	2.19664e-14	4.59386e-13
AT1G28060	3373.57	0.478564	0.0639553	2.28489e-14	4.77315e-13
AT4G15020	4679	0.388435	0.0516502	2.31883e-14	4.83875e-13
AT1G77760	1615.84	0.468897	0.0626464	2.33972e-14	4.87699e-13
AT1G60940	18134.7	-0.278836	0.0367486	2.37325e-14	4.94145e-13
AT1G63090	3532.28	0.444097	0.0593101	2.43185e-14	5.05793e-13
AT5G67250	2817.27	-0.441386	0.0589791	2.53032e-14	5.25698e-13
AT1G68250	241456	-0.323186	0.0416068	2.59555e-14	5.38663e-13
AT3G59210	736.218	-0.634342	0.0857448	2.6614e-14	5.51726e-13
AT2G42560	1713.25	0.492427	0.066056	2.71322e-14	5.61855e-13
AT3G55410	1910.35	0.499186	0.0670141	2.74953e-14	5.68756e-13
AT5G20150	916.816	-0.576548	0.0777688	2.75367e-14	5.68992e-13
AT5G04670	877.139	0.55632	0.0749231	2.79391e-14	5.76681e-13
AT1G52855	1049.44	-0.610465	0.0825241	2.87361e-14	5.92487e-13
AT1G20900	883.922	-0.571335	0.0770904	2.88723e-14	5.94651e-13
AT2G33700	5256.84	0.389041	0.0519574	2.99566e-14	6.16315e-13
AT1G70810	1714.15	-0.452372	0.0606945	3.0737e-14	6.31687e-13
AT5G62190	10703.6	0.346798	0.0462202	3.22008e-14	6.61055e-13
AT5G55210	350.926	-0.92124	0.126371	3.3092e-14	6.78618e-13
AT5G10040	304.554	-0.978817	0.134421	3.44559e-14	7.05826e-13
AT5G48020	1331.89	0.49206	0.0663446	3.56588e-14	7.29681e-13
AT4G11220	7499.83	-0.309662	0.0413452	3.66969e-14	7.50116e-13
AT1G69760	2185.25	-0.467386	0.0630396	3.70361e-14	7.56226e-13
AT4G26850	6291.91	-0.306875	0.0409431	3.70754e-14	7.56226e-13
AT1G60780	1132.84	-0.528513	0.0714745	3.72094e-14	7.58146e-13
AT4G31480	1392.55	-0.463968	0.0625352	3.81576e-14	7.76635e-13
AT5G57800	300.527	0.941964	0.129663	4.14024e-14	8.40877e-13
AT3G51880	5604.62	-0.35588	0.0477081	4.13891e-14	8.40877e-13
AT3G53650	128.727	1.40381	0.194697	4.18749e-14	8.49564e-13
AT5G13850	4017.64	-0.318118	0.0425757	4.29145e-14	8.69728e-13
AT5G57100	371.306	-1.06964	0.148007	4.31325e-14	8.73215e-13
AT1G48620	2091.13	-0.440947	0.0595229	4.57237e-14	9.24689e-13
AT5G60680	2148.68	0.432144	0.0583669	4.84273e-14	9.78323e-13
AT3G17611	1074.44	0.532181	0.0723169	4.90934e-14	9.90727e-13
AT4G26480	1622.17	0.48896	0.0662927	4.92701e-14	9.9324e-13
AT1G63050	734.262	-0.621487	0.0848938	4.97318e-14	1.00149e-12
AT1G55310	3917.76	-0.324977	0.0436251	5.18483e-14	1.043e-12
AT1G79280	6901.96	0.34779	0.0467947	5.3e-14	1.06504e-12
AT5G58210	5000.87	0.333496	0.0448283	5.33925e-14	1.0718e-12
AT3G28740	2685.03	-0.403192	0.0544684	5.38571e-14	1.07998e-12
AT1G14210	143.834	1.34599	0.187433	5.47221e-14	1.09617e-12
AT2G07687	77.038	1.92089	0.268561	5.64917e-14	1.13043e-12
AT1G27470	4331.92	0.334064	0.0450008	5.91908e-14	1.18319e-12
AT1G48920	23201.1	0.323911	0.0436957	5.95117e-14	1.18836e-12
AT1G65970	1680.7	0.468564	0.0636589	5.95874e-14	1.18862e-12
AT4G23860	914.052	-0.580893	0.0794906	5.9874e-14	1.19309e-12
AT1G69960	479.389	-0.77522	0.107163	6.67731e-14	1.32917e-12
AT4G28540	791.361	-0.653538	0.0899608	6.81835e-14	1.35582e-12
AT5G25770	749.526	-0.608436	0.0835899	6.87073e-14	1.36481e-12
AT3G04350	1480.53	-0.536824	0.0734935	6.96345e-14	1.38179e-12
AT3G16810	3455.87	0.374627	0.0507287	7.01057e-14	1.38969e-12
AT1G65980	9181.95	-0.338627	0.0458002	7.24719e-14	1.4351e-12
AT5G51970	4605.5	-0.327207	0.0442492	7.48373e-14	1.48039e-12
AT1G18210	949.558	-0.530979	0.0727491	7.53892e-14	1.48976e-12
AT4G26080	2406.84	-0.390823	0.0530919	7.61175e-14	1.50259e-12
AT4G28600	3385.96	-0.361932	0.0490989	7.85105e-14	1.54822e-12
AT1G32928	852.09	0.607621	0.0836633	7.88277e-14	1.55286e-12
AT3G60250	3929.55	0.334251	0.0452681	7.90548e-14	1.55573e-12
AT3G51840	2563.54	-0.406447	0.0553699	8.36283e-14	1.64403e-12
AT2G38210	1469.36	-0.511455	0.07018	8.55917e-14	1.68089e-12
AT3G06810	2929.17	-0.374391	0.050926	8.68687e-14	1.7042e-12
AT1G74950	1774.68	-0.422475	0.0576756	8.87955e-14	1.74021e-12
AT4G09600	5863.02	-0.308174	0.0417778	9.10886e-14	1.78331e-12
AT4G35240	7866.68	0.325463	0.0441648	9.1576e-14	1.79101e-12
AT1G02870	1145.43	-0.510022	0.0700411	9.16855e-14	1.79131e-12
AT1G65040	569.631	-0.719763	0.0999628	9.39499e-14	1.83366e-12
AT5G64080	1935.53	-0.411828	0.0562612	9.54488e-14	1.86101e-12
AT4G20840	265.13	0.980588	0.137275	9.55744e-14	1.86155e-12
AT4G34740	3326.47	-0.353243	0.0480896	9.78244e-14	1.90342e-12
AT3G54950	1891.86	0.453551	0.0621692	1.02141e-13	1.98538e-12
AT3G27280	3685.8	0.335852	0.0457263	1.06169e-13	2.06156e-12
AT2G47510	619.581	0.681743	0.0947161	1.06661e-13	2.06901e-12
AT3G08700	879.739	0.626994	0.0868979	1.07196e-13	2.07727e-12
AT4G27580	99.8728	1.68961	0.239129	1.10517e-13	2.13944e-12
AT3G17750	584.369	0.691748	0.0962365	1.11332e-13	2.15301e-12
AT3G26744	1216.1	-0.502342	0.0692557	1.15347e-13	2.2284e-12
AT1G27330	646.712	-0.69684	0.0971463	1.17841e-13	2.27427e-12
AT3G04800	582.01	0.758493	0.106006	1.23044e-13	2.37227e-12
AT3G46230	13560.1	-0.27855	0.037908	1.25878e-13	2.42445e-12
AT5G64170	986.577	-0.526594	0.0728273	1.26073e-13	2.42576e-12
AT5G66140	2617.34	0.405621	0.0556558	1.26975e-13	2.44064e-12
AT1G62510	1379.91	-0.450893	0.0620993	1.30121e-13	2.49858e-12
AT1G63250	1250.81	0.475631	0.0656436	1.36119e-13	2.61112e-12
AT3G28345	3172.92	-0.501757	0.0693968	1.36912e-13	2.62369e-12
AT1G14930	6295.8	-0.325413	0.0444891	1.40033e-13	2.68079e-12
AT5G09900	9176.34	0.259672	0.0353124	1.4198e-13	2.71534e-12
AT1G22985	3574.11	0.358972	0.0492038	1.42556e-13	2.72361e-12
AT3G13100	242.374	1.05052	0.148475	1.42758e-13	2.72473e-12
AT1G66810	76.0535	1.86296	0.265086	1.43565e-13	2.73738e-12
AT2G15480	82.8734	1.83609	0.261262	1.45413e-13	2.76983e-12
AT3G22200	282.019	0.931751	0.131714	1.66769e-13	3.17344e-12
AT3G13460	32543.5	0.240053	0.0321907	1.68812e-13	3.20911e-12
AT3G03490	3455.21	-0.369198	0.0508894	1.78849e-13	3.39652e-12
AT3G13320	1341.97	-0.478766	0.0665415	1.83106e-13	3.47389e-12
AT1G02090	6119.94	0.315581	0.0433671	1.8535e-13	3.51296e-12
AT5G19770	3287.91	-0.330687	0.0455114	1.93717e-13	3.66789e-12
AT1G75950	32070.8	-0.252876	0.0346453	1.95552e-13	3.69894e-12
AT2G31820	1736.98	-0.450534	0.0625481	2.0029e-13	3.78481e-12
ATCG00040	47.6028	-2.79218	0.401582	2.02805e-13	3.82852e-12
AT3G14415	2022.19	-0.430108	0.0596754	2.07643e-13	3.91597e-12
AT2G42065	34.1858	3.5726	0.506947	2.14065e-13	4.03307e-12
AT3G06200	926.141	0.536244	0.074949	2.16389e-13	4.07282e-12
AT5G54070	236.005	1.02714	0.14661	2.41507e-13	4.5411e-12
AT4G30530	366.734	-0.841819	0.119601	2.42029e-13	4.54642e-12
AT4G27000	3725.16	0.354283	0.0490247	2.44295e-13	4.58446e-12
AT1G52420	1791.29	-0.481889	0.0673509	2.50593e-13	4.69337e-12
AT3G01310	989.299	0.531906	0.0745392	2.50368e-13	4.69337e-12
AT2G17190	10216.5	0.277805	0.0383048	2.56274e-13	4.79505e-12
AT3G62720	573.361	-0.648528	0.0915811	2.63786e-13	4.93075e-12
AT5G23540	14393.1	0.333569	0.0460999	2.7085e-13	5.05782e-12
AT2G22430	450.766	0.747767	0.106118	2.73211e-13	5.09689e-12
AT2G01060	490.473	-0.684858	0.09704	2.87751e-13	5.36289e-12
AT2G33830	1719	-0.422324	0.0589449	2.93304e-13	5.46102e-12
AT4G35780	310.978	-0.903465	0.129121	3.00008e-13	5.58038e-12
AT5G17850	4160.49	0.33219	0.046106	3.02642e-13	5.61894e-12
AT2G05840	4462.41	0.370483	0.0515479	3.02672e-13	5.61894e-12
AT1G03890	1295.91	-0.507978	0.0713638	3.03302e-13	5.62513e-12
AT4G11420	10278	0.379339	0.0528936	3.03807e-13	5.62902e-12
AT1G78630	780.974	-0.572936	0.0808234	3.07612e-13	5.69396e-12
AT4G31830	1169.2	-0.494953	0.0695188	3.14724e-13	5.81995e-12
AT5G05000	653.931	-0.673415	0.095573	3.23671e-13	5.97958e-12
AT2G39970	653.985	-0.640891	0.0908794	3.31765e-13	6.12317e-12
AT1G58470	959.303	0.536721	0.0756832	3.40948e-13	6.28655e-12
AT5G14260	907.842	0.567756	0.0802239	3.41965e-13	6.29918e-12
AT1G59510	696.77	0.613872	0.0869983	3.49175e-13	6.42577e-12
AT2G43950	3717.43	-0.369179	0.0515428	3.56215e-13	6.54899e-12
AT3G62310	6904.95	0.295454	0.0408507	3.57902e-13	6.57364e-12
AT3G53870	7674.37	-0.285155	0.0395576	3.63012e-13	6.66106e-12
AT2G26980	9974.69	0.334781	0.0466461	3.68808e-13	6.76089e-12
AT1G77740	583.228	0.686715	0.0978021	3.79402e-13	6.94376e-12
AT5G09970	7226.68	-0.675673	0.096239	3.79514e-13	6.94376e-12
AT1G05383	94.8444	-1.73456	0.252593	3.86673e-13	7.06794e-12
AT5G44120	72218.5	-0.292355	0.0407412	3.87365e-13	7.07379e-12
AT5G53180	2017.22	0.39032	0.0546584	3.92302e-13	7.15706e-12
AT4G29670	1542.58	-0.436698	0.0613867	3.9484e-13	7.19646e-12
AT5G16110	2816.99	-0.387175	0.054229	3.96137e-13	7.21318e-12
AT5G46230	743.713	-0.592433	0.0841007	3.98334e-13	7.24624e-12
AT4G33940	1350.44	0.494244	0.0698062	4.30853e-13	7.83033e-12
AT4G22780	1391.71	0.443044	0.0624138	4.45302e-13	8.08518e-12
AT1G53850	4968.02	0.303723	0.0424105	4.56169e-13	8.27459e-12
AT4G37000	212.187	-1.0591	0.153352	4.61793e-13	8.36862e-12
AT2G42680	5458.01	0.28607	0.0399102	4.76941e-13	8.6349e-12
AT4G31877	516.451	-0.731511	0.104934	4.80162e-13	8.68494e-12
AT1G21370	200.845	-1.08272	0.157102	4.99515e-13	9.0264e-12
AT1G20630	2025.79	-0.386871	0.0544827	5.01359e-13	9.05112e-12
AT4G30480	1186.77	-0.494545	0.070142	5.14873e-13	9.28628e-12
AT1G01350	2709.19	-0.389113	0.0547879	5.1768e-13	9.32806e-12
AT2G04890	916.187	-0.529151	0.0752389	5.25361e-13	9.45749e-12
AT3G19150	2243.66	0.405243	0.0571557	5.35405e-13	9.62918e-12
AT3G05140	331.35	-0.826991	0.119328	5.36978e-13	9.64835e-12
AT5G65210	11452.6	0.276914	0.0387205	5.41081e-13	9.7129e-12
AT4G05410	3716.67	0.393692	0.055525	5.60931e-13	1.00597e-11
AT1G77060	370.969	-0.861784	0.124791	5.83123e-13	1.04479e-11
AT5G26860	11595.5	0.324635	0.0455646	5.84642e-13	1.04652e-11
AT5G50370	312.75	-0.868851	0.125777	5.85824e-13	1.04765e-11
AT3G56350	12419.3	-0.263877	0.0369594	6.05269e-13	1.08141e-11
AT2G16800	2098.16	-0.371155	0.0524099	6.33039e-13	1.12996e-11
AT2G38250	279.607	0.953413	0.138521	6.34399e-13	1.13133e-11
AT1G03230	3839.77	-0.377824	0.053377	6.3823e-13	1.13709e-11
AT1G09560	453.959	-0.7562	0.109279	6.64036e-13	1.18196e-11
AT3G10810	1051.5	-0.496872	0.070906	7.03609e-13	1.25123e-11
AT3G54826	971.543	0.572626	0.0821425	7.23268e-13	1.28498e-11
AT4G28230	46.9806	2.46994	0.363063	7.28816e-13	1.29363e-11
AT4G31240	965.481	0.557184	0.0799055	7.44535e-13	1.3203e-11
AT5G42130	600.124	0.702195	0.101552	7.6098e-13	1.3482e-11
AT5G56010	62714.8	-0.225291	0.0316997	8.72995e-13	1.54522e-11
AT5G65660	11832.2	0.291603	0.0412208	9.11373e-13	1.61165e-11
AT1G11630	353.459	0.786984	0.114669	9.31095e-13	1.64499e-11
AT1G60950	653.083	-0.640423	0.0927701	9.60657e-13	1.69564e-11
AT5G18450	2251.3	-0.392076	0.0559054	9.69224e-13	1.70918e-11
AT1G62180	5381.92	-0.313588	0.04451	1.00639e-12	1.77307e-11
AT5G51750	73.413	1.77699	0.263329	1.02868e-12	1.81068e-11
AT2G20940	1719.43	-0.439147	0.0629111	1.03582e-12	1.82155e-11
AT5G16370	5144.88	-0.315237	0.0448023	1.08318e-12	1.90307e-11
AT4G34030	312.354	0.903839	0.132679	1.09273e-12	1.91808e-11
AT5G17250	97.8328	1.7159	0.255172	1.13597e-12	1.99214e-11
AT1G67580	4115.66	0.382688	0.0547058	1.15973e-12	2.03194e-11
AT1G03106	7176.51	-0.33296	0.047465	1.19258e-12	2.08756e-11
AT2G41650	251.834	0.975715	0.143787	1.20524e-12	2.10778e-11
AT4G20820	790.46	-0.560914	0.0814007	1.29834e-12	2.26851e-11
AT5G48930	1067.63	-0.512811	0.0741906	1.30616e-12	2.28008e-11
AT3G56050	1023.5	-0.489731	0.0707435	1.31407e-12	2.29178e-11
AT5G45440	125.922	1.40702	0.209265	1.3346e-12	2.32545e-11
AT2G01570	3450.72	-0.365161	0.0523379	1.3849e-12	2.4109e-11
AT1G10220	100.606	1.586	0.236568	1.41603e-12	2.46283e-11
AT1G30860	2977.48	0.379258	0.0544667	1.4564e-12	2.53072e-11
AT3G13090	81.3368	1.75467	0.262381	1.54312e-12	2.67897e-11
AT3G13450	133.751	1.30112	0.193912	1.55612e-12	2.69908e-11
AT3G60600	2710.3	-0.36371	0.0522992	1.61575e-12	2.79995e-11
AT1G49032	6998.16	0.273427	0.0390701	1.64896e-12	2.85489e-11
AT1G71980	2605.06	-0.392479	0.0566223	1.70442e-12	2.94822e-11
AT4G34260	122.048	-1.34441	0.201126	1.77615e-12	3.06671e-11
ATCG00350	77.1953	-2.28835	0.344391	1.77604e-12	3.06671e-11
AT4G10320	3663.9	0.394353	0.0570061	1.96391e-12	3.38783e-11
AT2G45570	294.882	0.865331	0.128501	1.99679e-12	3.44143e-11
AT5G14040	4374.79	-0.303995	0.043709	2.00606e-12	3.45427e-11
AT1G51500	942.514	0.543931	0.0795279	2.03816e-12	3.50637e-11
AT5G05320	1118.33	-0.506669	0.0739793	2.09449e-12	3.60002e-11
AT4G15560	266.275	-0.884203	0.131686	2.15687e-12	3.7039e-11
AT1G60730	6427.62	0.297045	0.0426874	2.17257e-12	3.72748e-11
AT3G22170	3338.91	0.35681	0.0515861	2.22478e-12	3.81363e-11
AT2G18680	604.387	0.639763	0.0943273	2.2461e-12	3.8467e-11
AT5G52510	3031.32	0.398138	0.05778	2.27482e-12	3.89239e-11
AT2G46500	3947.79	0.32954	0.0475861	2.28542e-12	3.90701e-11
AT5G07360	1247.46	-0.485802	0.070988	2.28925e-12	3.91002e-11
AT1G13330	146.982	1.23241	0.185116	2.29647e-12	3.91884e-11
AT5G48220	922.478	-0.512208	0.0750022	2.31991e-12	3.95529e-11
AT2G25095	239.444	-0.991725	0.148432	2.36253e-12	4.02435e-11
AT5G14602	57.0355	2.19069	0.330918	2.37226e-12	4.0373e-11
AT2G33585	1890.49	0.412614	0.0599915	2.37871e-12	4.04466e-11
AT5G54860	970.712	-0.516424	0.0756808	2.41604e-12	4.10445e-11
AT5G59850	2775.27	0.346196	0.0501371	2.48878e-12	4.22427e-11
AT4G29180	45.7486	2.5091	0.379005	2.53175e-12	4.29337e-11
AT1G12610	62.9466	1.93462	0.292493	2.56477e-12	4.34548e-11
AT1G21900	1346.69	-0.44614	0.0652272	2.60527e-12	4.41017e-11
AT5G01450	1579	0.443157	0.0647035	2.61238e-12	4.41828e-11
AT4G10180	1389.89	-0.418345	0.0609966	2.6297e-12	4.4436e-11
AT4G39510	176.423	1.24813	0.188178	2.63464e-12	4.448e-11
AT5G64230	12123.8	0.268322	0.0387116	2.71274e-12	4.57579e-11
AT5G64290	815.978	-0.544487	0.0802726	2.88846e-12	4.86787e-11
AT5G20010	6319.81	-0.305726	0.0443532	3.0665e-12	5.16334e-11
ATMG01130	112.379	1.43394	0.217272	3.07611e-12	5.17494e-11
AT1G01820	1698.61	-0.402516	0.0588141	3.09207e-12	5.19719e-11
AT1G16040	1144.61	-0.520573	0.0767964	3.18113e-12	5.34217e-11
AT2G20240	118.225	1.3285	0.201229	3.23112e-12	5.42133e-11
AT5G13640	475.084	0.747711	0.111702	3.24446e-12	5.43891e-11
AT2G43500	4496.41	-0.302744	0.0439558	3.24747e-12	5.43916e-11
AT1G80920	8904.53	0.302701	0.0439147	3.26807e-12	5.46883e-11
AT5G18370	233.605	0.9966	0.150199	3.28775e-12	5.49693e-11
AT5G64300	6354.32	0.338756	0.0493439	3.35063e-12	5.59714e-11
AT1G80660	105.124	1.7808	0.271149	3.39645e-12	5.6687e-11
AT1G61470	438.96	0.696996	0.104015	3.43746e-12	5.73212e-11
AT1G22400	566.372	0.641114	0.095402	3.45279e-12	5.7513e-11
AT5G46750	2391.69	-0.370631	0.0541598	3.45501e-12	5.7513e-11
AT1G04140	2735.73	-0.359038	0.0524484	3.53414e-12	5.87787e-11
AT2G14460	627.208	0.652367	0.0972445	3.60232e-12	5.98603e-11
AT2G23460	2308.35	0.366845	0.0536362	3.66738e-12	6.08881e-11
AT5G37440	1266.31	0.461031	0.067925	3.76101e-12	6.23882e-11
AT5G07610	98.7115	1.73777	0.265373	3.81963e-12	6.33054e-11
AT3G14880	401.834	0.746828	0.112153	4.08584e-12	6.76583e-11
AT2G02230	10388	0.369314	0.054156	4.14743e-12	6.86185e-11
AT1G05400	342.386	0.833075	0.125635	4.18956e-12	6.92553e-11
AT1G63720	721.016	0.592958	0.0883641	4.2321e-12	6.98976e-11
AT3G22750	824.161	-0.566398	0.0843004	4.2401e-12	6.9969e-11
AT3G16770	18218.3	-0.276842	0.0402983	4.24974e-12	7.00672e-11
AT5G04170	3550.09	-0.321811	0.0470534	4.25856e-12	7.01519e-11
AT5G11850	678.657	0.619143	0.0926012	4.60832e-12	7.58477e-11
AT5G42890	1763.12	-0.414523	0.0611807	4.72291e-12	7.76522e-11
AT5G45410	1918.82	-0.43106	0.0636938	4.72612e-12	7.76522e-11
AT5G15450	3528.38	0.370435	0.0544733	4.7425e-12	7.78541e-11
AT1G69410	7208	-0.286601	0.0419018	4.77222e-12	7.82743e-11
AT4G23850	1050.19	-0.507549	0.0754626	4.82266e-12	7.90335e-11
AT2G39350	55.3847	2.04783	0.314259	4.83534e-12	7.9173e-11
AT5G10980	16779.8	0.228649	0.0333127	4.90583e-12	8.0258e-11
AT3G47370	1197.65	-0.44976	0.0666446	5.03111e-12	8.22369e-11
AT5G24610	845.341	-0.559922	0.0836557	5.13383e-12	8.38437e-11
AT5G11520	16560.9	-0.235166	0.0343497	5.41636e-12	8.8382e-11
AT1G31780	428.05	-0.742169	0.112159	5.45442e-12	8.89268e-11
AT5G55920	4139.19	0.367067	0.0541055	5.48484e-12	8.9346e-11
AT1G15880	808.089	-0.648806	0.0976788	5.54731e-12	9.02863e-11
AT2G26570	1383.82	-0.470151	0.0699656	5.71959e-12	9.30105e-11
AT3G45310	201.188	-1.03051	0.157729	6.09297e-12	9.89977e-11
AT5G51410	3261.42	0.314314	0.0462798	6.16385e-12	1.00064e-10
AT2G42330	1609.58	0.536453	0.0803191	6.17325e-12	1.00131e-10
AT2G30490	1446.12	-0.443525	0.0659875	6.21254e-12	1.00682e-10
AT4G33920	2817.03	-0.346812	0.0512282	6.32973e-12	1.02494e-10
AT4G03320	14186.5	0.224971	0.0328663	6.4528e-12	1.04398e-10
AT3G63350	219.755	-1.00064	0.153305	6.54903e-12	1.05865e-10
AT4G39090	8711.82	0.288639	0.042489	6.67962e-12	1.07884e-10
AT1G13880	1494.78	0.428603	0.0638059	6.79395e-12	1.09638e-10
AT3G44110	23646.4	-0.238531	0.0349448	6.88233e-12	1.1097e-10
AT3G18570	1159.16	-0.48574	0.0727186	7.09019e-12	1.14224e-10
AT1G64740	901.267	-0.530964	0.0798023	7.35136e-12	1.18331e-10
AT4G29190	153.48	1.14639	0.176652	7.50909e-12	1.20768e-10
AT4G16146	812.354	-0.594699	0.0899137	7.79789e-12	1.25307e-10
AT2G18900	7202.42	0.274072	0.0404494	7.88958e-12	1.26673e-10
AT5G06270	158.269	-1.1179	0.172462	7.89879e-12	1.26714e-10
AT4G11911	104.523	1.44186	0.223426	7.98874e-12	1.28049e-10
AT2G43750	998.732	-0.520126	0.0782636	8.05853e-12	1.29059e-10
AT1G16810	1178.03	-0.489246	0.0735004	8.24982e-12	1.32011e-10
AT3G11650	662.637	-0.588055	0.088959	8.34722e-12	1.33457e-10
AT1G71370	173.577	1.13337	0.1752	8.57532e-12	1.36989e-10
AT3G28140	209.985	-1.05372	0.162881	8.61503e-12	1.37508e-10
AT4G36990	1521.77	-0.417354	0.0624273	8.66332e-12	1.38162e-10
AT1G02770	955.724	-0.513033	0.0772864	8.69337e-12	1.38526e-10
AT2G18110	2760.65	-0.378265	0.0564467	8.85141e-12	1.40926e-10
AT1G52740	3567.26	-0.319464	0.0475097	9.49724e-12	1.51082e-10
AT3G27880	1391.58	0.489719	0.0737903	9.62356e-12	1.52963e-10
AT5G12180	263.753	0.959472	0.148046	9.63843e-12	1.53071e-10
AT4G02570	17849.3	0.22573	0.0333465	9.66069e-12	1.53297e-10
AT1G79160	2408.59	0.34431	0.0513353	9.9129e-12	1.57168e-10
AT4G01460	64.0288	1.90188	0.297241	1.01469e-11	1.60744e-10
AT2G46600	111.952	1.68451	0.263641	1.0478e-11	1.6585e-10
AT3G54940	18080	-0.259563	0.0385201	1.05738e-11	1.67228e-10
AT3G56070	1912.92	0.383779	0.0574875	1.06476e-11	1.68255e-10
AT1G52310	412.024	-0.824778	0.127043	1.07022e-11	1.68977e-10
AT5G15090	9265.38	0.241642	0.0357949	1.07539e-11	1.69653e-10
AT5G19780	6058.27	-0.26748	0.0397397	1.10578e-11	1.74302e-10
AT3G22500	12788.1	-0.245109	0.0363862	1.12841e-11	1.77722e-10
AT2G15890	5979.87	-0.362141	0.0542267	1.13051e-11	1.77906e-10
AT3G18035	1829.93	-0.369595	0.0554379	1.1776e-11	1.85163e-10
AT5G23530	1542.74	-0.419602	0.0631938	1.17972e-11	1.85343e-10
AT1G17140	111.129	1.42365	0.222748	1.19048e-11	1.86879e-10
AT1G62390	10854.9	0.372683	0.0562711	1.20301e-11	1.88689e-10
AT4G19610	2065.78	0.38157	0.0572988	1.2048e-11	1.88816e-10
AT1G03600	819.987	-0.577549	0.0881029	1.23173e-11	1.92876e-10
AT1G76700	1425.3	-0.427495	0.0645687	1.30845e-11	2.04722e-10
AT3G63300	399.067	0.722413	0.111258	1.31591e-11	2.05719e-10
ATMG01170	146.015	1.16787	0.182469	1.32528e-11	2.07014e-10
AT5G15780	1220.94	-0.481525	0.0731256	1.36478e-11	2.13008e-10
AT2G43630	2351.21	-0.351351	0.0527957	1.37061e-11	2.13743e-10
AT4G39500	651.604	0.753542	0.116371	1.38439e-11	2.15715e-10
AT4G17140	5185.09	0.330603	0.0496178	1.38755e-11	2.16031e-10
AT2G24940	4963.46	-0.318351	0.0477486	1.41093e-11	2.1949e-10
AT1G58360	1661.75	-0.379453	0.0572034	1.43586e-11	2.23186e-10
AT4G16660	715.709	-0.621924	0.0954263	1.43741e-11	2.23245e-10
AT2G39870	791.745	-0.653261	0.100475	1.44541e-11	2.24304e-10
AT1G68050	332.784	0.753427	0.116532	1.48403e-11	2.29922e-10
AT3G52880	1625.95	0.426119	0.0645099	1.48285e-11	2.29922e-10
AT1G09750	126.936	1.27539	0.200285	1.53494e-11	2.37616e-10
AT3G12120	684.267	-0.57006	0.0873485	1.54532e-11	2.39028e-10
AT2G27860	1642.45	-0.417326	0.0632577	1.56786e-11	2.42317e-10
AT1G25550	203.111	-0.948738	0.148117	1.57013e-11	2.4247e-10
AT2G22490	673.79	-0.548951	0.084081	1.60085e-11	2.47014e-10
AT2G07629	112.559	1.38039	0.217592	1.64349e-11	2.53388e-10
AT5G12190	5377.8	-0.317727	0.0478366	1.68492e-11	2.59566e-10
AT3G02480	3972.28	-0.31567	0.0475546	1.73854e-11	2.67609e-10
AT1G48470	529.078	-0.674783	0.104441	1.76248e-11	2.71073e-10
AT3G28210	10670.1	0.33376	0.0503775	1.78108e-11	2.73714e-10
AT1G52600	471.632	-0.634803	0.0981448	1.8941e-11	2.90846e-10
AT2G08100	254.088	-1.03821	0.163285	1.90315e-11	2.92e-10
AT1G65930	1222.65	-0.453735	0.0692789	1.92797e-11	2.9557e-10
AT1G77800	4186.23	0.327108	0.0494858	2.00275e-11	3.06787e-10
AT5G02840	671.254	-0.571269	0.0882148	2.1376e-11	3.2718e-10
AT1G11390	1177.41	0.447937	0.0684878	2.20693e-11	3.37521e-10
AT1G77380	101.72	1.38772	0.220265	2.22165e-11	3.39498e-10
AT2G41530	955.135	-0.505161	0.0777355	2.25446e-11	3.44235e-10
AT5G64310	7186.04	0.267044	0.040305	2.31686e-11	3.53479e-10
AT3G14290	931.428	0.519826	0.0800852	2.33827e-11	3.5646e-10
AT4G21660	11216.7	0.357733	0.0544385	2.3742e-11	3.61647e-10
AT5G09880	3792.05	0.33759	0.0513114	2.41576e-11	3.67683e-10
AT5G64260	1688.3	0.393527	0.0601209	2.466e-11	3.75029e-10
AT1G55900	2291.18	0.371756	0.0566898	2.48539e-11	3.77677e-10
AT2G02810	153.518	-1.10411	0.175131	2.56556e-11	3.89548e-10
AT4G17940	1855.54	-0.451021	0.0693213	2.58337e-11	3.91938e-10
AT5G03020	107.879	1.41006	0.224832	2.58558e-11	3.91961e-10
AT2G14170	343.728	-0.741079	0.116202	2.64265e-11	4.00294e-10
AT3G12860	1702.69	0.40762	0.0624416	2.64992e-11	4.01074e-10
AT4G26690	440.728	-0.740256	0.116112	2.71061e-11	4.09933e-10
AT4G18040	3011.98	-0.368765	0.0563675	2.71977e-11	4.10992e-10
AT5G43770	923.506	-0.490935	0.0758985	2.9039e-11	4.38469e-10
AT5G61780	4017.5	-0.305738	0.0466233	3.11321e-11	4.69699e-10
AT5G60980	3147.8	-0.30136	0.0459839	3.21409e-11	4.84535e-10
AT1G20120	202.616	1.06937	0.170667	3.42537e-11	5.15976e-10
AT3G07400	880.217	-0.55701	0.0869282	3.45659e-11	5.20267e-10
AT1G27350	380.393	-0.762457	0.120537	3.52478e-11	5.30112e-10
AT5G65780	616.897	-0.63042	0.0989735	3.56705e-11	5.36045e-10
AT5G57790	834.345	-0.547917	0.085556	3.64794e-11	5.47767e-10
AT5G37600	6794.45	0.299959	0.0459141	3.66469e-11	5.49848e-10
AT3G57150	10781.5	0.364268	0.0562936	3.80575e-11	5.70562e-10
AT2G33070	4682.01	0.411994	0.0638685	4.31718e-11	6.46727e-10
AT2G46370	394.328	-0.693696	0.109826	4.35383e-11	6.51704e-10
AT5G07370	1577.96	-0.383038	0.0592958	4.45072e-11	6.65682e-10
AT1G50570	2479.01	-0.389473	0.0603374	4.53579e-11	6.77872e-10
AT3G17980	88.9101	1.49546	0.242265	4.69863e-11	7.01657e-10
AT1G05150	711.601	-0.550905	0.0865733	4.78162e-11	7.1349e-10
AT3G62330	709.843	0.574645	0.0904489	4.82332e-11	7.19148e-10
AT4G24130	361.992	-0.726912	0.115564	4.85821e-11	7.23782e-10
ATCG00170	88.1995	-2.03604	0.331964	4.92812e-11	7.33622e-10
AT1G66730	240.953	-0.889381	0.142686	5.02486e-11	7.47439e-10
AT5G56240	551.398	-0.585528	0.0923867	5.03947e-11	7.49025e-10
AT5G16750	2866.6	0.337073	0.0521527	5.26857e-11	7.82464e-10
AT1G75340	664.825	-0.569056	0.0897911	5.34961e-11	7.93881e-10
AT1G04470	25.7501	4.35222	0.687142	5.41704e-11	8.0326e-10
AT5G43630	4380.52	0.331375	0.0512637	5.46937e-11	8.10388e-10
AT2G27210	2310.79	0.386586	0.0601334	5.48749e-11	8.12439e-10
AT5G22460	271.55	-0.857106	0.13755	5.53175e-11	8.18355e-10
AT5G61210	1669.69	-0.379314	0.059002	5.5749e-11	8.24097e-10
AT1G16010	2392.2	-0.348119	0.0540024	5.58255e-11	8.24587e-10
AT5G10450	4272.91	-0.307242	0.0475059	5.60978e-11	8.27965e-10
AT5G07790	253.47	0.891654	0.1433	5.70484e-11	8.41342e-10
AT5G57610	762.893	-0.580861	0.0919624	5.77374e-11	8.50843e-10
AT2G20560	25009.4	0.203267	0.031038	5.84051e-11	8.60017e-10
AT2G30130	45.011	-2.0964	0.342276	5.84673e-11	8.60266e-10
AT5G58350	506.841	0.609789	0.0966851	5.8559e-11	8.60949e-10
AT3G53040	5388.08	0.398558	0.0621054	5.88666e-11	8.64802e-10
AT4G29780	1470.34	0.418292	0.065361	5.92426e-11	8.69654e-10
AT1G71950	2509.48	-0.374602	0.0583186	5.95852e-11	8.74009e-10
AT1G70900	355.493	-0.754497	0.120822	6.02616e-11	8.83248e-10
AT4G25580	5111.43	0.406699	0.0635185	6.04514e-11	8.85347e-10
AT5G01180	136.238	-1.22496	0.199127	6.05216e-11	8.85694e-10
AT3G06790	856.057	-0.489589	0.0770435	6.1371e-11	8.97432e-10
AT3G03341	3956.03	-0.308069	0.0477671	6.25006e-11	9.13249e-10
AT1G70730	200.656	-0.986638	0.159776	6.3696e-11	9.30001e-10
AT1G11440	59.7005	1.89212	0.309762	6.3988e-11	9.33529e-10
AT4G38630	18966.5	0.225852	0.0348688	6.40359e-11	9.33529e-10
AT1G72790	89.485	1.78458	0.292531	6.53947e-11	9.52608e-10
AT1G66740	1775.04	-0.420772	0.065952	6.60848e-11	9.61923e-10
AT2G31370	558.585	-0.63576	0.101336	6.61653e-11	9.62359e-10
AT4G04810	374.029	-0.80062	0.129037	7.02692e-11	1.02127e-09
AT3G01370	421.646	0.69273	0.111062	7.3504e-11	1.06746e-09
AT1G79340	1585.3	-0.402299	0.0631237	7.37743e-11	1.07057e-09
AT3G14590	1177.32	0.453059	0.0713574	7.40206e-11	1.07333e-09
AT1G31600	1255.65	-0.404718	0.0635794	7.61424e-11	1.10325e-09
AT1G64790	2659.93	0.331436	0.0517119	7.65277e-11	1.10799e-09
AT4G14420	1704.04	-0.412942	0.0649488	7.84141e-11	1.13444e-09
AT1G01740	120.107	1.28243	0.209889	7.91343e-11	1.14399e-09
AT4G31300	5886.88	0.271069	0.0421682	8.29906e-11	1.19882e-09
AT3G16640	15757.6	-0.290151	0.0452665	8.43055e-11	1.21689e-09
AT2G22840	820.969	-0.558738	0.0891377	8.43779e-11	1.21701e-09
ATCG00180	52.7566	-2.16656	0.358224	8.58534e-11	1.23736e-09
AT4G18650	340.661	-0.754994	0.12201	8.61886e-11	1.24125e-09
AT1G49050	155.193	1.10128	0.180213	8.98872e-11	1.29353e-09
AT5G67260	279.209	-0.81416	0.132073	9.07388e-11	1.3048e-09
AT4G19865	47.2044	2.15919	0.35623	9.20024e-11	1.32197e-09
AT3G12950	276.483	0.871336	0.141799	9.36387e-11	1.34446e-09
AT2G20890	181.105	-0.975067	0.159464	9.6434e-11	1.38356e-09
AT2G27200	2973.32	0.335565	0.0526878	9.81067e-11	1.40649e-09
AT5G12230	1275.02	0.404977	0.0640146	1.00576e-10	1.44081e-09
AT4G19160	913.507	-0.521	0.0833268	1.05453e-10	1.50954e-09
AT1G20220	3777.27	0.346197	0.0545023	1.05843e-10	1.51398e-09
AT2G37050	3339.63	-0.310161	0.0487306	1.08781e-10	1.55483e-09
AT1G62790	416.792	-0.652124	0.105365	1.09224e-10	1.55999e-09
AT5G58620	1173.77	-0.440875	0.0700978	1.10512e-10	1.5772e-09
AT5G65350	56.5672	1.98831	0.330198	1.11034e-10	1.58346e-09
AT5G48810	372.271	-0.731926	0.118893	1.11124e-10	1.58357e-09
AT5G60270	273.963	0.834383	0.136185	1.1147e-10	1.5873e-09
AT4G25960	401.075	-0.699782	0.11358	1.14152e-10	1.62428e-09
AT1G72130	47.29	2.0448	0.339658	1.15049e-10	1.63582e-09
AT5G22330	2819.26	-0.319689	0.0503533	1.16837e-10	1.66e-09
AT1G70420	322.662	0.775981	0.126507	1.17956e-10	1.67464e-09
AT3G23170	3905.5	0.359832	0.0568997	1.21977e-10	1.73044e-09
AT2G02560	4354.76	0.299646	0.0471565	1.23324e-10	1.74824e-09
AT3G02770	536.715	-0.644976	0.104524	1.24177e-10	1.75771e-09
AT3G60830	920.33	-0.470073	0.0751572	1.24154e-10	1.75771e-09
AT5G04130	1360.9	0.414877	0.0659924	1.24778e-10	1.76491e-09
AT3G02520	1944.14	-0.342335	0.0541378	1.26728e-10	1.79116e-09
AT4G27070	2355.83	-0.358372	0.0567921	1.30136e-10	1.83796e-09
AT4G32690	787.881	-0.568108	0.0917072	1.31493e-10	1.85573e-09
AT4G29070	1787.28	-0.417305	0.0665487	1.35345e-10	1.90868e-09
AT5G65360	478.306	0.659378	0.107164	1.37099e-10	1.93199e-09
AT4G26190	2191.78	0.390512	0.0621187	1.37633e-10	1.93808e-09
AT2G31380	74.4405	1.70153	0.284158	1.37964e-10	1.94129e-09
AT5G46070	5202.17	0.348671	0.0552614	1.39006e-10	1.95451e-09
AT2G28400	769.14	0.509999	0.0820135	1.39358e-10	1.95801e-09
AT5G65220	806.502	-0.534999	0.086293	1.40623e-10	1.97433e-09
AT5G63050	1992.55	-0.356773	0.0566761	1.41259e-10	1.98179e-09
AT1G48120	629.46	0.543573	0.0876925	1.42261e-10	1.99438e-09
AT1G48440	1463.84	-0.385455	0.0613746	1.43416e-10	2.0091e-09
AT5G02620	1172.95	-0.456676	0.0732064	1.43933e-10	2.01485e-09
AT3G45740	377.702	0.825819	0.135746	1.46218e-10	2.04533e-09
AT2G41280	31152.1	-0.233611	0.0370201	1.50379e-10	2.10199e-09
AT1G01010	302.452	0.762515	0.124955	1.50514e-10	2.10233e-09
AT4G12750	2507.07	0.319905	0.0507075	1.52709e-10	2.13142e-09
AT4G20260	119.815	1.19532	0.198945	1.56235e-10	2.17744e-09
AT4G27940	310.093	0.757243	0.124206	1.56171e-10	2.17744e-09
AT5G56180	281.987	-0.784773	0.128995	1.56904e-10	2.18517e-09
AT5G08150	118.845	-1.23805	0.206471	1.57231e-10	2.18812e-09
AT3G24180	1379.83	-0.426616	0.0684316	1.63622e-10	2.27539e-09
AT4G14970	391.014	0.697373	0.114142	1.64168e-10	2.28131e-09
AT5G11330	641.305	0.615838	0.100261	1.64925e-10	2.29016e-09
AT1G50560	169.458	1.04383	0.173487	1.66617e-10	2.31196e-09
AT2G36750	90.1177	1.42869	0.239216	1.73692e-10	2.40837e-09
AT5G04010	99.8737	1.33086	0.222892	1.77887e-10	2.46474e-09
AT1G65090	3170.89	-0.344254	0.0549379	1.81667e-10	2.51528e-09
AT1G79410	169.159	1.08923	0.181818	1.841e-10	2.5447e-09
AT3G09360	189.27	1.02005	0.169813	1.84326e-10	2.5447e-09
AT3G21295	2660.38	0.350302	0.0559267	1.84149e-10	2.5447e-09
AT2G38230	2016.06	-0.345639	0.0551795	1.84236e-10	2.5447e-09
AT2G17695	235.913	-0.893231	0.14815	1.85128e-10	2.5539e-09
AT4G13520	1536.68	-0.372994	0.059708	1.85603e-10	2.55861e-09
AT2G27260	2013.64	-0.347227	0.05546	1.87095e-10	2.5773e-09
AT2G34250	4288.25	-0.27217	0.0432948	1.91022e-10	2.62949e-09
AT3G18060	947.533	-0.464278	0.0750024	1.9148e-10	2.63388e-09
AT1G07940	6093.82	-0.297105	0.0472936	1.92667e-10	2.6479e-09
AT1G36730	11588.5	0.25265	0.0400506	1.92777e-10	2.6479e-09
AT3G03790	1261.59	-0.442391	0.0713339	1.93071e-10	2.65002e-09
AT4G16630	4568.16	0.351428	0.0562011	1.96572e-10	2.69613e-09
AT4G21620	75.2679	1.60364	0.270137	1.99837e-10	2.73893e-09
AT2G21380	102.616	1.38637	0.233165	2.0083e-10	2.75056e-09
AT5G04870	712.523	-0.531483	0.0864423	2.01337e-10	2.75552e-09
AT3G16520	638.386	0.533636	0.0867957	2.01732e-10	2.75695e-09
AT2G41980	521.5	-0.603677	0.0987533	2.01632e-10	2.75695e-09
AT5G39840	1153.53	0.486015	0.0787483	2.03338e-10	2.77691e-09
AT1G61290	110.009	1.28428	0.215707	2.06094e-10	2.81252e-09
AT5G12860	2819.23	-0.312893	0.0499485	2.07525e-10	2.83002e-09
AT2G36070	2020.47	0.361278	0.0579751	2.16195e-10	2.94614e-09
AT3G60110	272.278	0.843964	0.140416	2.30447e-10	3.13811e-09
AT2G23120	4143.96	-0.320058	0.0513065	2.38541e-10	3.246e-09
AT5G58090	1184.19	-0.437768	0.0709576	2.39168e-10	3.2522e-09
AT4G18050	611.009	0.557879	0.0914093	2.48289e-10	3.37382e-09
AT3G14070	616.435	-0.573073	0.0940412	2.48561e-10	3.3751e-09
AT5G24320	2490.97	0.377497	0.0609287	2.55837e-10	3.47143e-09
AT5G45130	3823.72	-0.278146	0.0445377	2.61936e-10	3.55164e-09
AT5G58330	2060.48	-0.342641	0.0551916	2.65272e-10	3.59432e-09
AT1G77450	3101.12	0.300615	0.0482387	2.66496e-10	3.60832e-09
AT1G16540	912.21	0.472473	0.0770045	2.67779e-10	3.62312e-09
AT1G63180	6947.18	-0.282251	0.0452827	2.80153e-10	3.78784e-09
AT5G35670	229.674	0.939472	0.158038	2.90558e-10	3.92573e-09
AT5G60030	1016.22	0.492117	0.0805448	2.94258e-10	3.97291e-09
AT4G10070	3311.58	0.285219	0.0458556	3.02636e-10	4.08312e-09
AT2G35720	1815.52	0.423763	0.0690038	3.05554e-10	4.11957e-09
AT2G38400	1616.99	0.380074	0.0616634	3.10584e-10	4.18441e-09
AT5G55670	1897.74	0.46355	0.0758016	3.11846e-10	4.19844e-09
AT1G30680	1579.61	0.425841	0.0693901	3.12758e-10	4.20774e-09
AT5G54000	2086.63	-0.382532	0.0621139	3.1401e-10	4.2216e-09
AT3G49470	301.905	-0.761625	0.127573	3.26579e-10	4.38747e-09
AT3G52250	8811.63	0.229853	0.0368454	3.30606e-10	4.43844e-09
AT3G16050	1744.29	0.42056	0.0686446	3.37635e-10	4.52959e-09
AT1G02700	2655.22	-0.330909	0.0536302	3.53057e-10	4.73315e-09
AT5G67380	1033.13	-0.444523	0.0728383	3.57263e-10	4.78617e-09
AT5G66090	807.649	-0.5514	0.0913104	3.61664e-10	4.84172e-09
AT2G45850	116.148	1.41078	0.241476	3.62068e-10	4.84371e-09
ATCG00280	43.9401	-2.8258	0.487363	3.63283e-10	4.85655e-09
AT2G29340	1204.68	-0.455531	0.0748048	3.71075e-10	4.95723e-09
AT5G47620	1482.12	0.373553	0.0608671	3.77311e-10	5.03699e-09
AT3G14205	292.054	0.771363	0.12971	3.79263e-10	5.05951e-09
AT5G14580	2344.59	0.321666	0.0522114	3.89389e-10	5.19094e-09
AT1G07090	311.297	-0.776162	0.130699	3.90174e-10	5.19684e-09
AT4G28390	1967.22	-0.363059	0.0591657	3.90378e-10	5.19684e-09
AT4G02690	1547.22	-0.415827	0.0681259	3.91442e-10	5.20736e-09
AT1G64720	19955.9	-0.227451	0.0366965	3.9683e-10	5.27163e-09
AT2G45290	2341.58	-0.326945	0.0531309	3.97106e-10	5.27163e-09
AT4G24770	4435.61	-0.27089	0.0438355	3.96761e-10	5.27163e-09
AT1G75350	1766.94	-0.389927	0.0637409	3.97843e-10	5.27774e-09
AT2G47130	755.943	-0.579011	0.0963786	4.13317e-10	5.47919e-09
AT3G59600	808.961	-0.477459	0.0788181	4.20307e-10	5.56798e-09
AT1G06410	4404.48	0.344409	0.0561241	4.21786e-10	5.58119e-09
AT2G46800	2849.06	-0.301998	0.0490641	4.21892e-10	5.58119e-09
AT3G51500	2132.54	-0.349493	0.0570238	4.22354e-10	5.58342e-09
AT2G40830	989.066	-0.45511	0.0749938	4.2493e-10	5.61356e-09
AT1G19397	465.355	-0.652084	0.109227	4.28216e-10	5.65304e-09
ATCG00490	42.2375	-2.81296	0.48755	4.32833e-10	5.71003e-09
AT2G31350	1343.31	-0.394449	0.0647351	4.41686e-10	5.82278e-09
AT2G16940	2523.89	0.36655	0.0599683	4.50488e-10	5.93471e-09
AT2G46240	4720.62	0.320776	0.0523023	4.53033e-10	5.9641e-09
AT2G45980	3825.96	-0.293583	0.0477609	4.66296e-10	6.13445e-09
AT5G48150	815.787	-0.515052	0.0856302	4.7354e-10	6.22545e-09
AT3G21865	1006.91	-0.447401	0.0739083	4.80514e-10	6.31277e-09
AT1G19110	519.71	-0.616655	0.10352	5.04656e-10	6.62535e-09
AT3G16720	151.419	1.09781	0.188402	5.05103e-10	6.62664e-09
AT2G16600	6400.1	-0.284615	0.0463854	5.13424e-10	6.73101e-09
AT4G11550	52.9207	2.04289	0.354292	5.13766e-10	6.73101e-09
AT4G03510	1722.16	-0.36515	0.0599668	5.17878e-10	6.78021e-09
AT5G15540	2597.73	0.331063	0.054184	5.21719e-10	6.82253e-09
AT4G34150	1030.18	-0.435154	0.0719568	5.21828e-10	6.82253e-09
AT2G34650	184.76	1.00207	0.171695	5.23201e-10	6.83577e-09
AT5G35680	12018.7	-0.256839	0.0418735	5.80248e-10	7.57591e-09
AT2G32460	1132.69	-0.422098	0.0700428	6.22435e-10	8.12113e-09
AT5G08570	2022.94	-0.333922	0.054951	6.25509e-10	8.15564e-09
AT4G18240	1292.23	-0.398464	0.066022	6.4017e-10	8.34108e-09
AT1G16270	3635.23	0.308628	0.0506533	6.45788e-10	8.40851e-09
AT4G27670	294.483	-0.94756	0.163161	6.47765e-10	8.42848e-09
AT1G65720	3338.43	-0.284718	0.0467045	6.54553e-10	8.51098e-09
AT3G16910	285.815	-0.82404	0.141245	6.70889e-10	8.71742e-09
AT4G35070	192.785	-0.920239	0.15848	6.82008e-10	8.85586e-09
AT3G59580	665.448	0.564425	0.0950818	6.83669e-10	8.87136e-09
AT5G19820	10159.6	0.263724	0.0432333	6.89284e-10	8.93812e-09
AT1G51510	5128.07	0.282833	0.046437	6.93429e-10	8.98575e-09
AT5G36160	1377.38	0.379764	0.0629627	7.09544e-10	9.18831e-09
AT1G72440	3628.41	0.326226	0.0538153	7.13756e-10	9.23656e-09
AT4G20690	62.6147	1.75729	0.307534	7.14731e-10	9.24288e-09
AT4G23630	15000.8	0.226329	0.0370644	7.48111e-10	9.66798e-09
AT3G26100	531.781	-0.591083	0.100182	7.49787e-10	9.68305e-09
AT2G20670	239.114	0.858456	0.147864	7.58102e-10	9.78379e-09
AT1G26670	1391.93	-0.46158	0.0773498	7.70021e-10	9.93086e-09
AT3G48510	48.9923	2.00893	0.3526	8.00021e-10	1.03108e-08
AT1G16240	2640.62	-0.300372	0.0496388	8.29972e-10	1.06851e-08
AT5G35570	1306.46	0.384471	0.0640395	8.3019e-10	1.06851e-08
AT3G26690	1411.67	-0.426184	0.0713344	8.42664e-10	1.08383e-08
AT5G08280	2440.5	-0.324376	0.0537573	8.45155e-10	1.0863e-08
AT5G48570	2896.78	-0.359686	0.0598532	8.62675e-10	1.10807e-08
AT5G09585	72.5086	1.4749	0.259034	8.81959e-10	1.13131e-08
AT3G03310	995.818	-0.480475	0.0808869	8.8137e-10	1.13131e-08
AT5G57050	559.04	0.563254	0.0956378	8.98217e-10	1.15139e-08
AT1G16710	1345.72	-0.421633	0.070672	9.01197e-10	1.15443e-08
AT4G29170	176.698	0.996125	0.173437	9.05267e-10	1.15886e-08
AT1G59610	2218.25	0.344941	0.0573617	9.0631e-10	1.15942e-08
AT3G05490	94.2345	-1.35014	0.237308	9.07919e-10	1.1607e-08
AT5G37130	1576.29	0.373804	0.0623848	9.27841e-10	1.18537e-08
AT2G18000	157.959	1.01232	0.176465	9.305e-10	1.18797e-08
AT1G18150	1220.13	0.400413	0.0670359	9.44529e-10	1.20507e-08
AT5G17810	653.872	-0.559049	0.0950446	9.47617e-10	1.2082e-08
AT3G58060	346.488	-0.74821	0.129038	9.51388e-10	1.21219e-08
AT3G16560	282.138	-0.77726	0.134258	9.63198e-10	1.22642e-08
AT4G03500	54.7567	1.76422	0.31143	9.76905e-10	1.24304e-08
AT5G63400	1515.35	-0.361686	0.0604265	9.93729e-10	1.26275e-08
AT3G22220	1717.2	0.411234	0.0690128	9.93115e-10	1.26275e-08
AT2G38770	10179.7	0.280059	0.0461519	1.01647e-09	1.29079e-08
AT3G62630	156.556	1.24116	0.218488	1.02395e-09	1.29942e-08
AT3G23980	770.001	-0.533368	0.0906965	1.03946e-09	1.31823e-08
AT3G50830	635.66	-0.529825	0.0901564	1.06127e-09	1.34498e-08
AT3G59840	1098.9	-0.406985	0.0684526	1.07305e-09	1.35901e-08
AT2G34970	3622.33	0.353049	0.0590588	1.08971e-09	1.37918e-08
AT2G47610	6389.32	0.24377	0.0403866	1.10459e-09	1.39709e-08
AT5G20790	250.263	-0.804389	0.139708	1.10951e-09	1.40238e-08
AT1G73066	170.98	0.980877	0.171859	1.1434e-09	1.44426e-08
AT2G19470	2340.24	-0.31174	0.05203	1.14761e-09	1.4486e-08
AT3G21200	946.358	-0.451256	0.0763896	1.15206e-09	1.45326e-08
AT2G35820	554.445	-0.61746	0.106192	1.17884e-09	1.48605e-08
AT4G26780	3118.6	-0.33672	0.0564138	1.18742e-09	1.49589e-08
AT5G63900	65.4451	1.77533	0.315799	1.22503e-09	1.54224e-08
AT2G05075	1181.42	-0.431461	0.0730401	1.22988e-09	1.54732e-08
AT4G35740	393.253	0.670146	0.115761	1.23284e-09	1.55002e-08
AT1G61580	898.705	0.454928	0.0772048	1.26282e-09	1.58561e-08
AT2G41260	14753.3	-0.301129	0.0504085	1.26226e-09	1.58561e-08
AT5G58290	42522.3	0.226997	0.0383346	1.26543e-09	1.58784e-08
AT3G52140	7148.85	0.258465	0.0429769	1.26681e-09	1.58852e-08
ATCG01100	42.6913	-2.53651	0.454519	1.29216e-09	1.61925e-08
AT1G03830	666.118	0.547696	0.0938592	1.32347e-09	1.65739e-08
AT3G04750	447.767	0.613119	0.105759	1.36427e-09	1.70736e-08
AT5G01030	782.7	-0.516447	0.0885072	1.41133e-09	1.7651e-08
AT1G73680	226.897	0.858431	0.150723	1.45802e-09	1.82229e-08
AT4G30490	500.537	-0.553051	0.0952003	1.48962e-09	1.86056e-08
AT3G09970	1282.57	-0.38118	0.0645385	1.49708e-09	1.86864e-08
AT5G01970	49.2921	1.91631	0.343105	1.51705e-09	1.89233e-08
AT1G08320	387.592	-0.730084	0.1276	1.58306e-09	1.97338e-08
AT1G09100	4483.66	0.260327	0.0436363	1.59925e-09	1.99226e-08
AT1G07250	437.452	0.595304	0.103205	1.70804e-09	2.12572e-08
AT1G15440	7060.54	0.274809	0.0461954	1.70863e-09	2.12572e-08
AT5G51460	37.326	2.1803	0.391977	1.74594e-09	2.17072e-08
AT2G43590	490.448	-0.620237	0.107977	1.79284e-09	2.22757e-08
AT3G60245	2763.2	0.299659	0.0505739	1.81281e-09	2.25092e-08
AT4G25210	2738.77	-0.291292	0.0491289	1.81428e-09	2.25127e-08
AT3G51160	539.406	-0.546406	0.0946702	1.89421e-09	2.34892e-08
AT4G39870	570.596	-0.565492	0.0981469	1.90467e-09	2.36036e-08
AT5G05210	2581.32	0.350395	0.0595599	1.95962e-09	2.42686e-08
AT2G41620	1501.19	0.362745	0.0617558	1.9756e-09	2.44506e-08
AT3G53030	645.288	-0.521743	0.0903226	1.98276e-09	2.45233e-08
AT5G39785	2293.18	0.338311	0.0574663	2.00036e-09	2.47249e-08
AT1G01990	554.041	-0.546853	0.0949678	2.01436e-09	2.48817e-08
AT4G11130	246.993	0.850673	0.150785	2.03005e-09	2.50593e-08
AT1G76950	574.148	-0.541472	0.0939966	2.04159e-09	2.51853e-08
AT1G04760	36.3739	2.23001	0.403027	2.05899e-09	2.53835e-08
ATCG00670	46.1632	-2.08993	0.379201	2.12731e-09	2.62088e-08
AT5G37680	609.636	-0.533626	0.092726	2.15933e-09	2.6586e-08
AT3G58510	5315.9	0.313963	0.0533643	2.16594e-09	2.66501e-08
AT3G15180	2941.95	0.332635	0.0566222	2.17528e-09	2.67478e-08
AT5G55660	2954.03	0.407294	0.0698524	2.18063e-09	2.67963e-08
AT5G59170	5814.52	-0.265732	0.0449471	2.19647e-09	2.69734e-08
AT5G56980	773.62	-0.515087	0.0894015	2.23064e-09	2.73754e-08
AT4G17610	227.004	0.88179	0.157175	2.30571e-09	2.82784e-08
AT5G08670	2994.17	-0.311955	0.0531399	2.41129e-09	2.95543e-08
AT2G16930	511.186	-0.601624	0.105546	2.41647e-09	2.95986e-08
AT2G18600	1526.84	0.350943	0.0600838	2.51144e-09	3.07421e-08
AT5G51300	5011.64	0.257357	0.043697	2.54296e-09	3.11079e-08
AT1G50890	68.1479	1.51731	0.275618	2.55942e-09	3.12835e-08
AT5G56910	714.802	-0.495464	0.0862041	2.56061e-09	3.12835e-08
ATCG00340	69.7983	-1.82522	0.333851	2.60331e-09	3.17848e-08
AT5G18820	701.747	0.508173	0.0885398	2.63699e-09	3.21753e-08
AT5G54740	85398.9	0.212997	0.0360502	2.65825e-09	3.2414e-08
AT4G24610	2090.65	0.356844	0.0612468	2.68637e-09	3.27359e-08
AT1G07790	2369.72	-0.317771	0.0543467	2.70352e-09	3.29237e-08
AT2G26110	384.884	-0.647383	0.114404	2.73323e-09	3.32642e-08
AT3G30841	754.224	-0.501198	0.0874868	2.75118e-09	3.34613e-08
AT5G53450	1249.04	0.394808	0.068122	2.80407e-09	3.40827e-08
AT2G44970	1456.21	-0.385939	0.06661	2.8092e-09	3.41232e-08
AT5G10300	8861.66	-0.255078	0.0434286	2.85485e-09	3.46556e-08
AT1G72320	2800.92	0.277761	0.047411	2.92516e-09	3.54865e-08
AT4G01026	700.804	0.49137	0.0858755	3.01388e-09	3.65394e-08
AT4G26620	754.501	-0.467439	0.0814919	3.02748e-09	3.6681e-08
AT2G39580	2821.54	-0.303128	0.0519949	3.15183e-09	3.81632e-08
AT1G65580	889.629	0.501982	0.0878811	3.16685e-09	3.83207e-08
AT3G05130	89.762	1.27641	0.23259	3.17995e-09	3.84547e-08
AT3G45620	1299.82	-0.380871	0.0659003	3.19673e-09	3.86331e-08
AT5G47910	6998.47	-0.278882	0.0477812	3.21765e-09	3.88611e-08
AT4G27960	1311.9	-0.377956	0.0653973	3.22635e-09	3.89415e-08
AT3G09560	2411.52	0.314577	0.0540551	3.26405e-09	3.93716e-08
AT1G71210	1167.23	0.408672	0.0710185	3.41687e-09	4.11888e-08
AT2G20610	1287.92	-0.417369	0.0727166	3.52103e-09	4.24175e-08
AT5G20510	690.288	-0.541044	0.0954321	3.54041e-09	4.26239e-08
AT1G14190	21.9029	3.32852	0.603303	3.56593e-09	4.2904e-08
AT2G31810	772.207	-0.462346	0.0809514	3.57762e-09	4.30175e-08
AT2G29300	2115.4	-0.355393	0.0615263	3.58881e-09	4.31247e-08
AT5G45430	9179.64	0.215081	0.0367641	3.65348e-09	4.38741e-08
AT2G37410	10033.5	-0.225599	0.0386696	3.76155e-09	4.51148e-08
AT4G11175	467.91	-0.625267	0.111397	3.76099e-09	4.51148e-08
AT4G17410	3041.61	0.318024	0.0549037	3.78352e-09	4.53498e-08
AT5G03280	2476.41	-0.339398	0.0587626	3.83902e-09	4.5986e-08
AT4G16500	556.29	-0.546489	0.0968179	3.91622e-09	4.68812e-08
AT3G52360	542.087	-0.552089	0.0978936	3.94821e-09	4.72344e-08
AT1G21000	9398.91	-0.26956	0.0463886	3.96013e-09	4.73472e-08
AT1G80380	2158.15	-0.310668	0.0536932	3.98993e-09	4.76735e-08
AT5G06100	1351.71	-0.385458	0.0672075	4.1081e-09	4.90546e-08
AT1G09645	441.001	-0.659931	0.118271	4.11552e-09	4.91124e-08
AT5G50960	16009.1	0.233194	0.0399217	4.12035e-09	4.91391e-08
AT5G56590	285.787	-0.762085	0.137649	4.19342e-09	4.99793e-08
AT3G53970	4532.09	0.249866	0.0430231	4.30829e-09	5.13161e-08
AT1G01340	226.764	0.804149	0.145674	4.40545e-09	5.24406e-08
AT5G16470	6428.63	-0.228075	0.039289	4.43673e-09	5.27799e-08
AT4G37420	87.2393	1.30043	0.239958	4.58913e-09	5.45587e-08
AT1G04047	38.085	2.16857	0.402693	4.69163e-09	5.57425e-08
AT2G34740	615.283	-0.578993	0.103404	4.71564e-09	5.59927e-08
AT2G40060	5102.39	-0.248466	0.0429095	4.73705e-09	5.62119e-08
AT1G04210	5377.33	-0.237095	0.0409061	4.81488e-09	5.70732e-08
AT4G23570	1147.31	-0.438099	0.0772085	4.81565e-09	5.70732e-08
AT1G20980	5137.44	-0.236775	0.0408576	4.85956e-09	5.75577e-08
AT1G80440	1493.36	-0.396404	0.0695841	4.87296e-09	5.76806e-08
AT5G43600	527.76	-0.548197	0.0977918	4.8941e-09	5.78948e-08
AT3G01340	1897.37	-0.386452	0.0677385	4.90534e-09	5.79916e-08
AT4G15770	6278.08	-0.243333	0.0420467	4.92974e-09	5.82438e-08
AT2G37710	418.38	-0.618604	0.111071	4.95607e-09	5.85186e-08
AT5G11510	171.167	0.997198	0.183236	5.1557e-09	6.08379e-08
AT1G32790	4803.59	-0.249333	0.043196	5.30473e-09	6.25576e-08
AT1G47540	7342.52	0.242199	0.0419137	5.32711e-09	6.27826e-08
AT1G19180	2186.12	-0.31432	0.0548234	5.38099e-09	6.33784e-08
AT3G28920	1794.5	-0.362287	0.063523	5.39989e-09	6.35615e-08
AT2G34600	132.11	1.05453	0.194447	5.4098e-09	6.36387e-08
AT2G23300	224.435	0.878188	0.160838	5.46267e-09	6.41838e-08
AT2G33800	830.522	-0.472418	0.0838654	5.46289e-09	6.41838e-08
AT3G16190	1233.65	-0.388498	0.0683736	5.50651e-09	6.46564e-08
AT5G21170	963.339	-0.40252	0.0709406	5.51741e-09	6.47444e-08
AT3G19840	551.009	0.574512	0.103072	5.60407e-09	6.57207e-08
AT5G63370	13339.8	0.252906	0.0439148	5.62698e-09	6.59488e-08
AT1G05330	88.4202	1.34786	0.25096	5.75882e-09	6.74384e-08
AT5G10330	103.742	1.20271	0.223266	5.76118e-09	6.74384e-08
AT1G44750	636.302	-0.521599	0.093218	5.76596e-09	6.74529e-08
AT5G40340	1340.14	-0.42982	0.0760887	5.80448e-09	6.782e-08
ATCG00190	77.6968	-1.66867	0.312379	5.80333e-09	6.782e-08
AT5G37070	491.273	-0.615955	0.111128	5.92129e-09	6.91424e-08
AT2G41420	776.862	-0.461456	0.0820589	5.99874e-09	7.00037e-08
AT1G01230	728.723	-0.508098	0.0908458	6.10601e-09	7.12118e-08
AT1G50200	3583.58	0.361692	0.0636486	6.17401e-09	7.19607e-08
AT1G17010	1508.02	-0.361503	0.0636608	6.28527e-09	7.32126e-08
AT1G21670	492.438	-0.544639	0.0978706	6.31269e-09	7.3487e-08
AT5G22140	161.742	0.92278	0.17019	6.31704e-09	7.34926e-08
AT5G20930	674.446	0.476554	0.0850127	6.40132e-09	7.44276e-08
AT2G16890	2619.25	-0.307487	0.053968	6.42705e-09	7.46811e-08
AT1G01550	3936.4	-0.341955	0.0599662	6.43669e-09	7.47474e-08
AT2G29990	523.068	0.595114	0.107522	6.48629e-09	7.52774e-08
AT5G59720	99.6468	1.21137	0.226132	6.718e-09	7.7919e-08
AT3G60260	871.757	-0.494034	0.0885899	6.91102e-09	8.01088e-08
AT5G13110	7626.81	0.220339	0.0382258	6.91623e-09	8.01204e-08
AT3G13570	716.37	-0.547582	0.0987184	6.93283e-09	8.02638e-08
AT1G06640	317.348	-0.676932	0.123477	6.95642e-09	8.04879e-08
AT4G02370	1969.51	-0.333516	0.0587597	7.03418e-09	8.1338e-08
AT2G25940	158.968	0.946506	0.175351	7.07158e-09	8.17208e-08
AT1G67970	691.834	0.471671	0.0844428	7.20262e-09	8.31846e-08
AT1G15200	2707.58	0.326328	0.0574737	7.23729e-09	8.35343e-08
AT1G55840	485.116	-0.546276	0.0986239	7.28228e-09	8.40025e-08
AT3G22630	2255.6	0.30216	0.0531246	7.38972e-09	8.51901e-08
AT5G19050	922.699	-0.470052	0.0842343	7.40489e-09	8.53133e-08
AT4G02930	5915.38	0.239282	0.0418349	7.49055e-09	8.62479e-08
AT1G79080	217.706	0.831658	0.153514	7.49636e-09	8.62626e-08
AT3G56790	38.4205	2.00288	0.378044	7.52041e-09	8.6487e-08
AT3G20500	982.151	-0.422964	0.0754284	7.53145e-09	8.65615e-08
AT3G54900	164.29	-0.918413	0.170549	7.64252e-09	8.77851e-08
AT1G53380	450.578	-0.588182	0.106826	7.70734e-09	8.84762e-08
AT4G24700	95.3351	1.2008	0.225056	7.74899e-09	8.89006e-08
AT5G65925	277.068	-0.805986	0.148844	7.84232e-09	8.99171e-08
AT3G29180	362.199	-0.644765	0.117777	7.85025e-09	8.99538e-08
AT5G09270	391.304	-0.637438	0.116366	7.93588e-09	9.08802e-08
AT2G25970	8591.9	0.231684	0.0405525	7.99939e-09	9.15524e-08
AT1G04650	240.329	0.767423	0.141432	8.03065e-09	9.18548e-08
AT3G09300	587.59	-0.510466	0.0921775	8.27638e-09	9.46085e-08
AT1G23040	215.564	-0.800108	0.148044	8.34992e-09	9.53714e-08
AT5G44170	553.961	-0.52682	0.095349	8.35315e-09	9.53714e-08
AT1G67820	2128.73	0.351525	0.0623842	8.41273e-09	9.5994e-08
AT2G33410	3010.04	0.369431	0.0656935	8.4776e-09	9.66761e-08
AT1G15690	8317.35	-0.232926	0.0408706	8.70973e-09	9.92638e-08
AT3G24050	847.16	-0.485382	0.0876391	8.90772e-09	1.01459e-07
AT5G52040	2937.5	0.309871	0.0548503	9.06007e-09	1.03133e-07
AT3G29090	1525.32	-0.349048	0.0620949	9.12833e-09	1.03848e-07
AT3G04140	27.32	2.61036	0.494154	9.14842e-09	1.03952e-07
AT2G20400	474.138	-0.540545	0.0982346	9.14522e-09	1.03952e-07
AT5G08240	1448.17	-0.412934	0.0740302	9.22695e-09	1.04782e-07
AT1G48405	326.698	0.660588	0.121408	9.36216e-09	1.06253e-07
AT3G18980	1143.03	-0.372611	0.0665353	9.47607e-09	1.07482e-07
AT1G75000	281.346	-0.732605	0.135542	9.5886e-09	1.08694e-07
AT3G49800	1793.79	0.387159	0.0692743	9.67555e-09	1.09549e-07
AT3G52220	5991.51	0.220082	0.0387069	9.67237e-09	1.09549e-07
AT4G09020	157.748	0.946197	0.177217	9.69935e-09	1.09753e-07
AT5G42080	8247.11	-0.221221	0.0389265	9.70584e-09	1.09761e-07
AT5G42940	4799.89	-0.270458	0.0477904	9.73033e-09	1.09972e-07
AT3G15240	132.539	1.02535	0.192817	9.77256e-09	1.10384e-07
AT1G18720	1972	-0.309871	0.05501	9.79466e-09	1.10568e-07
AT3G52800	1239.9	-0.3974	0.0712817	9.9265e-09	1.1199e-07
AT3G25890	1492.42	-0.363737	0.0650035	9.98613e-09	1.12596e-07
AT5G08550	4281.73	0.282025	0.0499349	1.00267e-08	1.12986e-07
AT1G70790	455.073	0.588303	0.107644	1.00465e-08	1.13142e-07
AT5G60760	1843.4	-0.394702	0.0707868	1.00711e-08	1.13352e-07
AT5G27420	251.759	0.788777	0.146787	1.02234e-08	1.14998e-07
AT1G03970	1640.21	-0.347919	0.0621086	1.0283e-08	1.156e-07
AT3G18820	2228.18	-0.295923	0.05253	1.03195e-08	1.15941e-07
AT5G50240	1498.08	-0.339063	0.0604956	1.04631e-08	1.17486e-07
AT5G18620	175.207	0.950688	0.178605	1.04695e-08	1.17488e-07
AT2G43210	652.172	-0.46792	0.0847349	1.04836e-08	1.17577e-07
AT2G46340	2941.73	-0.334096	0.0596018	1.05772e-08	1.18557e-07
AT4G38230	292.069	0.687953	0.127264	1.06182e-08	1.18946e-07
AT5G17310	695.791	-0.488185	0.0886514	1.06416e-08	1.19091e-07
AT5G43980	567.262	-0.548387	0.100237	1.06436e-08	1.19091e-07
AT5G53530	746.877	-0.452556	0.0819054	1.08697e-08	1.21549e-07
AT3G57050	702.541	-0.500466	0.0911599	1.11266e-08	1.24349e-07
AT3G13310	2675.61	0.297703	0.0529846	1.12198e-08	1.25243e-07
AT4G27480	58.3443	1.63494	0.312945	1.12161e-08	1.25243e-07
AT5G54290	251.596	-0.734602	0.136742	1.14441e-08	1.27671e-07
AT2G22100	578.366	0.590858	0.108626	1.15175e-08	1.28415e-07
AT4G19950	732.14	-0.458747	0.0832798	1.168e-08	1.30151e-07
AT1G03990	5328.95	0.27341	0.0485749	1.17555e-08	1.30915e-07
AT1G79720	303.428	0.678047	0.125732	1.1785e-08	1.31166e-07
AT2G34630	2631.32	-0.348441	0.0624708	1.18146e-08	1.31388e-07
AT4G03960	284.142	-0.695913	0.129297	1.18187e-08	1.31388e-07
AT1G19730	566.151	-0.534588	0.0980334	1.23784e-08	1.3753e-07
AT3G51510	976.743	-0.409767	0.0741856	1.27245e-08	1.41292e-07
AT2G47770	8343.4	-0.242277	0.0430307	1.27695e-08	1.41709e-07
AT5G64670	515.701	-0.530881	0.0974703	1.29946e-08	1.44123e-07
AT5G48385	3338.66	-0.27765	0.0495471	1.3067e-08	1.44842e-07
AT1G15580	41.2548	1.95769	0.377477	1.32668e-08	1.46971e-07
AT2G19640	1731.13	0.373463	0.0673995	1.33112e-08	1.47268e-07
AT2G27680	565.919	-0.547371	0.100772	1.33102e-08	1.47268e-07
AT2G33580	355.117	-0.668016	0.124377	1.33168e-08	1.47268e-07
AT2G28380	600.861	-0.506543	0.0929579	1.37827e-08	1.52331e-07
AT5G49500	289.153	0.695399	0.1299	1.4098e-08	1.55725e-07
AT1G08200	972.456	-0.39292	0.0712363	1.41533e-08	1.56155e-07
AT4G11830	654.086	-0.488686	0.0895456	1.4146e-08	1.56155e-07
AT4G17080	822.2	0.484373	0.0887043	1.41801e-08	1.56359e-07
AT5G19480	1734.34	0.365103	0.0659566	1.42845e-08	1.57419e-07
AT2G15560	3728.03	0.27846	0.0495862	1.43894e-08	1.58484e-07
AT3G55840	306.629	0.698877	0.130799	1.46609e-08	1.6138e-07
AT1G18480	1751.37	0.350319	0.0632639	1.48692e-08	1.63579e-07
AT2G38240	960.404	-0.399226	0.0725529	1.4936e-08	1.64219e-07
AT4G27652	1226.6	0.423863	0.077248	1.50665e-08	1.65557e-07
AT3G04560	1716.09	-0.330699	0.0596673	1.51267e-08	1.66123e-07
AT2G17980	2240.26	-0.331281	0.0597967	1.53576e-08	1.68561e-07
AT5G13770	121.494	1.08515	0.207727	1.5393e-08	1.68852e-07
AT1G64850	292.704	-0.756622	0.142526	1.55627e-08	1.70615e-07
AT1G75170	211.454	0.782717	0.14772	1.56217e-08	1.71163e-07
AT4G03190	262.466	0.735334	0.138296	1.56703e-08	1.71597e-07
AT3G51650	1271.69	0.433929	0.0792686	1.56899e-08	1.71712e-07
AT1G22970	755.781	-0.467926	0.085861	1.57219e-08	1.71963e-07
AT2G46140	837.377	-0.427821	0.0781341	1.57478e-08	1.72148e-07
AT4G05150	1718.16	-0.413949	0.0755156	1.58758e-08	1.73448e-07
AT4G12390	58.5876	1.73914	0.337813	1.64072e-08	1.79151e-07
AT5G39890	8603.99	0.216274	0.0386653	1.66468e-08	1.81663e-07
AT4G15110	782.022	-0.429596	0.0786859	1.67588e-08	1.8278e-07
AT1G03610	3536.92	-0.25449	0.0456897	1.70075e-08	1.85386e-07
AT5G25760	932.92	-0.407518	0.0744734	1.72146e-08	1.87536e-07
AT5G51430	2996.22	0.291116	0.0524853	1.73618e-08	1.89031e-07
AT5G47040	1500.24	-0.351803	0.0638892	1.74416e-08	1.89791e-07
AT1G03880	24117.5	-0.252075	0.0453157	1.76082e-08	1.91494e-07
AT3G16260	1025.97	-0.408262	0.0746899	1.77496e-08	1.92921e-07
AT2G31610	7788.85	-0.219149	0.0392883	1.80443e-08	1.96012e-07
AT2G38800	6249.54	0.219307	0.0393129	1.80891e-08	1.96387e-07
AT3G10300	1778.17	-0.31011	0.0561397	1.82497e-08	1.98018e-07
AT3G15380	327.238	-0.648478	0.121877	1.84479e-08	2.00054e-07
AT1G27300	5690.02	-0.238964	0.0429474	1.84707e-08	2.00187e-07
AT2G19860	1246.18	-0.388853	0.0710867	1.86118e-08	2.01601e-07
AT4G13360	1208.39	-0.391838	0.0716986	1.88128e-08	2.03662e-07
AT3G60750	14877.2	0.209825	0.0375393	1.89519e-08	2.05052e-07
AT3G09760	625.148	0.505807	0.0937438	1.89994e-08	2.05449e-07
AT1G07590	518.021	0.571047	0.1066	1.92392e-08	2.07806e-07
AT5G65470	638.787	-0.478136	0.088405	1.92381e-08	2.07806e-07
AT1G21450	1981	-0.315254	0.05719	1.93285e-08	2.08651e-07
AT5G24740	1918.17	0.330674	0.0600799	1.94174e-08	2.09492e-07
AT2G20410	1654.44	0.340489	0.0619568	1.96236e-08	2.11597e-07
AT1G50400	1460.97	0.338505	0.0616005	1.97328e-08	2.12653e-07
AT4G19210	17859.5	0.186172	0.033352	1.97794e-08	2.13035e-07
ATMG00670	87.0198	1.20277	0.233244	2.00192e-08	2.15496e-07
AT2G36530	33376.5	0.214916	0.038651	2.00373e-08	2.15569e-07
AT1G78880	2795.6	-0.269915	0.0488166	2.04866e-08	2.20278e-07
AT1G80620	906.46	0.449431	0.0830844	2.13153e-08	2.29058e-07
AT1G52890	1001.13	-0.432841	0.0799992	2.21091e-08	2.37455e-07
AT4G30600	11687.3	-0.190618	0.0343986	2.2708e-08	2.43749e-07
AT4G09830	1796.58	-0.334234	0.0611268	2.28692e-08	2.45341e-07
AT5G43190	650.723	-0.488212	0.090954	2.33998e-08	2.50891e-07
AT1G02270	785.509	-0.460652	0.0856735	2.34745e-08	2.51551e-07
AT2G20420	2387.48	-0.296315	0.0539993	2.35669e-08	2.52398e-07
AT3G49570	7265.42	-0.216438	0.0394042	2.38193e-08	2.54958e-07
AT3G02760	717.153	0.500595	0.0934609	2.40344e-08	2.57116e-07
AT3G20770	32250.5	-0.197094	0.0354628	2.40699e-08	2.5735e-07
AT5G64510	3279.75	-0.276459	0.0503113	2.43857e-08	2.6058e-07
AT5G42790	9293.34	0.191172	0.0348131	2.50782e-08	2.6783e-07
AT5G05140	2728.06	0.276968	0.050454	2.52161e-08	2.69151e-07
AT3G14890	216.148	0.852028	0.164298	2.52892e-08	2.6978e-07
AT3G15210	398.063	0.62328	0.118106	2.54493e-08	2.71336e-07
AT3G52930	23836.9	0.219041	0.0397276	2.57384e-08	2.74264e-07
AT5G17170	167.818	-0.905961	0.175468	2.58185e-08	2.74964e-07
AT5G66580	854.454	0.570565	0.107693	2.59906e-08	2.76641e-07
AT1G68070	1960.39	-0.328925	0.0603511	2.60206e-08	2.76806e-07
AT1G15740	450.087	-0.57354	0.10827	2.60708e-08	2.77185e-07
AT1G06230	7037.83	0.288161	0.0525874	2.65348e-08	2.8196e-07
AT1G22070	1912.58	-0.31796	0.0583456	2.71276e-08	2.88099e-07
AT2G02470	2029.2	-0.341562	0.0628934	2.75901e-08	2.92847e-07
AT1G79210	1180.37	0.35907	0.0662736	2.81705e-08	2.9884e-07
AT4G22150	929.305	-0.419091	0.0779332	2.82295e-08	2.99299e-07
AT2G44195	193.747	0.83809	0.16211	2.84538e-08	3.01509e-07
AT4G34860	1210.02	-0.373152	0.0690707	2.89129e-08	3.06203e-07
AT2G47620	2235.05	0.308648	0.0566771	2.90117e-08	3.07078e-07
AT3G49790	3412.5	-0.322766	0.0593852	2.90864e-08	3.07697e-07
AT2G02800	1247.74	-0.356061	0.0658068	2.92871e-08	3.09648e-07
AT2G45960	4656.73	-0.253093	0.04623	2.96937e-08	3.13773e-07
ATCG01110	30.8867	-2.80111	0.557141	3.01231e-08	3.18134e-07
AT4G21570	2254.61	-0.301987	0.0555525	3.06506e-08	3.23524e-07
AT5G62810	2179.68	-0.327346	0.0603947	3.08539e-08	3.2549e-07
AT5G41680	57.3906	1.58778	0.315158	3.11396e-08	3.28322e-07
AT2G44200	3967.89	0.301271	0.0554133	3.13646e-08	3.3051e-07
AT2G18440	9525.11	-0.584523	0.110903	3.14316e-08	3.31033e-07
AT3G61800	3401.52	0.302487	0.0556574	3.15081e-08	3.31655e-07
AT4G36860	279.029	-0.696501	0.1339	3.15687e-08	3.32109e-07
AT4G33640	226.112	-0.782719	0.151685	3.22064e-08	3.38631e-07
AT3G10520	135.198	1.09614	0.215884	3.23865e-08	3.40336e-07
AT3G61530	992.593	-0.411103	0.0767928	3.29485e-08	3.4605e-07
AT3G07020	1325.31	-0.368265	0.0684413	3.32036e-08	3.48537e-07
AT1G77280	343.132	-0.637444	0.122293	3.37613e-08	3.54196e-07
AT2G47010	51.6619	1.72392	0.343892	3.41307e-08	3.57873e-07
AT3G02860	812.887	-0.418234	0.0783438	3.46882e-08	3.63519e-07
AT3G49580	81.3997	-1.30585	0.259565	3.54482e-08	3.71278e-07
AT3G60410	1379.25	0.341708	0.0634227	3.56923e-08	3.73629e-07
AT1G47750	783.446	-0.440251	0.0827745	3.59864e-08	3.76501e-07
AT2G23150	202.575	0.819409	0.159833	3.6506e-08	3.81726e-07
AT2G19160	435.946	0.547896	0.104361	3.6636e-08	3.82876e-07
AT4G37880	2039.44	-0.303652	0.0561838	3.70898e-08	3.87405e-07
AT5G16910	2411.91	-0.292181	0.0540057	3.7171e-08	3.8804e-07
AT1G14200	9290.91	0.290833	0.0537741	3.79907e-08	3.9638e-07
AT1G06630	1277.91	-0.367279	0.0686514	3.94356e-08	4.11229e-07
AT2G29700	2683.86	-0.270566	0.0500621	4.08334e-08	4.25572e-07
AT2G20010	1126.29	0.416054	0.0784054	4.22464e-08	4.40057e-07
AT5G03640	126.622	-1.00481	0.199133	4.23572e-08	4.4097e-07
AT1G06473	131.394	1.09055	0.217152	4.30786e-08	4.48234e-07
AT5G60710	4182.65	-0.236539	0.0436851	4.34766e-08	4.52128e-07
AT1G05700	58.8966	1.66899	0.336495	4.39065e-08	4.56349e-07
AT1G68560	68.3934	1.45285	0.292011	4.45519e-08	4.62804e-07
AT4G24990	1868.91	-0.344859	0.0647759	4.7287e-08	4.90948e-07
AT1G03000	619.996	-0.505701	0.0968084	4.74076e-08	4.91931e-07
AT1G53090	561.905	0.496691	0.0949279	4.75109e-08	4.92735e-07
AT2G01140	1655.26	-0.364167	0.0684861	4.75743e-08	4.93123e-07
AT2G21720	2668.85	-0.325744	0.0609459	4.76771e-08	4.9392e-07
ATCG01010	23.7252	-2.86416	0.577792	4.77287e-08	4.94184e-07
AT1G02970	21.6976	3.27792	0.656507	4.85488e-08	5.02402e-07
AT5G13580	41.5752	2.09266	0.424303	4.90343e-08	5.0715e-07
AT5G09590	31476.9	0.2286	0.0423513	4.92163e-08	5.08756e-07
AT1G14970	82.5493	1.28119	0.257918	4.94405e-08	5.10796e-07
AT1G48900	2575.2	-0.265363	0.049406	5.00825e-08	5.17147e-07
AT2G45260	743.44	-0.448978	0.085511	5.03435e-08	5.19561e-07
AT2G23780	703.135	-0.478612	0.0915126	5.04738e-08	5.20623e-07
AT5G26740	1514.26	-0.37376	0.0705487	5.10556e-08	5.26338e-07
ATMG01090	100.912	1.1561	0.231933	5.13249e-08	5.28828e-07
AT4G36600	2427.93	-0.281252	0.0524861	5.14106e-08	5.29424e-07
AT4G39740	937.357	0.386238	0.0730214	5.20102e-08	5.35308e-07
AT5G27520	5613.74	-0.223333	0.041436	5.27534e-08	5.42664e-07
AT5G08050	71.3459	1.32128	0.266642	5.27891e-08	5.42737e-07
AT3G06050	581.294	-0.541597	0.104533	5.29278e-08	5.43869e-07
AT1G07140	9881.08	-0.192002	0.0355612	5.32425e-08	5.46807e-07
AT1G69340	958.131	-0.42427	0.0807041	5.32822e-08	5.46919e-07
AT5G66240	1424.84	-0.327296	0.0616364	5.45725e-08	5.59862e-07
AT5G04895	1616.8	0.30923	0.0580199	5.51111e-08	5.65082e-07
AT1G02780	10307.4	0.200513	0.0369732	5.51467e-08	5.65142e-07
AT1G13690	1649.49	-0.317102	0.0596152	5.60291e-08	5.73875e-07
AT3G02300	570.747	0.475632	0.0913035	5.79415e-08	5.93144e-07
AT3G22310	8373.09	0.548852	0.10626	5.80193e-08	5.9362e-07
AT3G07565	3602.97	0.278529	0.0521767	5.82807e-08	5.95974e-07
AT1G78240	1327.09	-0.342459	0.0646967	5.87915e-08	6.00875e-07
AT3G04840	4169.92	0.254951	0.0476269	5.88271e-08	6.00915e-07
AT1G30870	31.6435	2.33202	0.476812	5.89759e-08	6.01991e-07
AT2G47970	5426.75	-0.261522	0.0489182	5.89957e-08	6.01991e-07
AT4G25030	355.946	-0.676737	0.133002	5.90717e-08	6.02443e-07
AT5G59590	80.2519	1.29699	0.262828	5.92351e-08	6.03786e-07
AT3G58630	1358.65	0.344196	0.065039	5.96487e-08	6.07675e-07
AT5G19330	1736.93	-0.335732	0.0633969	5.97187e-08	6.08062e-07
AT3G50500	3633.09	-0.259059	0.0485105	6.05975e-08	6.1668e-07
AT1G48630	2430.22	0.298834	0.0561995	6.09011e-08	6.19439e-07
AT5G65720	19664.2	0.558233	0.106396	6.10592e-08	6.20714e-07
AT4G30935	6051.59	-0.256342	0.0480098	6.19763e-08	6.297e-07
AT5G17370	745.519	0.420954	0.080464	6.2491e-08	6.34485e-07
AT3G07790	8832.28	0.202323	0.0376938	6.2514e-08	6.34485e-07
AT1G61280	428.584	0.534708	0.103769	6.46639e-08	6.55955e-07
AT1G27720	56.6148	1.59336	0.326111	6.53717e-08	6.62092e-07
AT2G32930	128.443	1.06524	0.215366	6.53564e-08	6.62092e-07
AT4G22670	6312.44	-0.267909	0.0503694	6.53734e-08	6.62092e-07
AT5G14285	616.387	-0.46128	0.0888355	6.59252e-08	6.67326e-07
AT4G38220	228.663	-0.74104	0.147097	6.62935e-08	6.70697e-07
AT2G16770	2174.51	-0.284271	0.0535512	6.64207e-08	6.71626e-07
AT1G12860	554.706	-0.513081	0.0995288	6.65893e-08	6.72973e-07
AT4G39680	3553.59	0.244274	0.0457678	6.66382e-08	6.7311e-07
AT1G73190	12382.8	-0.226003	0.0423437	6.67672e-08	6.74054e-07
AT5G42390	6019.9	0.273137	0.051378	6.68142e-08	6.74171e-07
AT2G22360	2612.43	0.270772	0.0509122	6.69595e-08	6.75279e-07
AT4G31730	19.0561	3.39868	0.685059	6.70399e-08	6.75731e-07
AT5G50230	1240.66	-0.37722	0.0719047	6.73882e-08	6.78882e-07
AT5G04240	2533.24	0.26269	0.0493785	6.80827e-08	6.85515e-07
AT3G54120	33.6769	2.08274	0.42716	6.82433e-08	6.86768e-07
AT5G02580	200.436	-0.768269	0.152956	6.87599e-08	6.91601e-07
AT3G48150	1030.24	0.392634	0.0750156	6.93766e-08	6.97434e-07
AT2G24590	1510.13	0.358921	0.0683235	6.9625e-08	6.99562e-07
AT1G33270	2486.52	-0.267636	0.0504055	7.03051e-08	7.06022e-07
AT5G04920	669.701	-0.466168	0.0900736	7.04256e-08	7.06859e-07
AT4G26100	430.481	-0.612182	0.120341	7.0716e-08	7.09399e-07
AT3G61620	835.647	0.406327	0.0778863	7.16417e-08	7.18306e-07
AT1G67100	1494.55	0.36957	0.0705436	7.22107e-08	7.2363e-07
AT4G25130	4343.01	-0.233715	0.0439047	7.24626e-08	7.25772e-07
AT2G02760	3822.04	-0.252282	0.0475367	7.42377e-08	7.43159e-07
AT2G42070	366.472	0.598892	0.117722	7.487e-08	7.49094e-07
AT4G15890	186.725	0.833453	0.167155	7.49734e-08	7.49734e-07
AT2G19870	2132.91	0.280362	0.052997	7.56711e-08	7.56314e-07
AT1G49970	1919.22	-0.330686	0.0629455	7.60016e-08	7.59217e-07
AT3G08990	142.375	0.917351	0.185108	7.60762e-08	7.59563e-07
AT3G03320	301.366	-0.660449	0.130873	7.74913e-08	7.73286e-07
AT1G05385	309.972	-0.642282	0.127141	7.77463e-08	7.75424e-07
AT3G51950	546.854	-0.508468	0.0992043	7.85932e-08	7.8346e-07
AT4G16141	225.705	0.773625	0.154807	7.92149e-08	7.89243e-07
AT3G26500	34.4838	2.01345	0.416052	7.94524e-08	7.91195e-07
AT1G17100	788.085	-0.475152	0.0923315	7.96873e-08	7.92703e-07
AT5G07165	19.6296	6.1968	1.31233	7.96467e-08	7.92703e-07
AT2G20320	1074.37	0.430748	0.0831592	7.99246e-08	7.94647e-07
AT1G20160	22.6205	2.62985	0.540297	8.03066e-08	7.97611e-07
AT5G44730	1154.53	-0.361601	0.0692248	8.02873e-08	7.97611e-07
AT1G15240	805.71	0.428629	0.0827682	8.09014e-08	8.02261e-07
AT1G63810	2222.1	0.299867	0.0569494	8.0875e-08	8.02261e-07
AT2G14720	2186.5	0.327288	0.0623565	8.0848e-08	8.02261e-07
AT5G03795	836.473	-0.412462	0.0795479	8.19332e-08	8.1207e-07
AT2G05830	436.209	-0.569642	0.112112	8.23562e-08	8.15837e-07
AT1G02560	1283.67	-0.358127	0.068598	8.25773e-08	8.17601e-07
AT2G01210	36.1927	2.00503	0.415311	8.29499e-08	8.20862e-07
AT4G26120	1026.04	-0.393817	0.0758161	8.38871e-08	8.29705e-07
AT3G57940	2538.46	0.264029	0.0500105	8.45444e-08	8.35772e-07
AT1G51660	1072.74	-0.371748	0.0714085	8.50478e-08	8.40311e-07
AT4G30990	3085.96	0.261255	0.0495335	8.76146e-08	8.65223e-07
AT3G62430	40.5624	1.81316	0.375832	8.79805e-08	8.68385e-07
AT1G77080	471.476	-0.516198	0.101205	8.91498e-08	8.79469e-07
AT1G36320	1292.08	-0.333438	0.0638472	8.96007e-08	8.83459e-07
AT3G56190	4529.43	-0.239803	0.0453938	8.98144e-08	8.85107e-07
AT3G19230	19.1627	3.0929	0.632682	9.0304e-08	8.89471e-07
AT5G56000	4250.4	-0.235945	0.0446718	9.0635e-08	8.92269e-07
AT1G61640	1206.71	0.354143	0.0680268	9.11858e-08	8.97227e-07
AT1G20370	856.57	0.419274	0.0812774	9.31645e-08	9.16222e-07
AT2G32040	501.535	0.567893	0.112231	9.37263e-08	9.2127e-07
AT4G32840	670.239	-0.487411	0.0954375	9.48382e-08	9.31718e-07
AT4G15490	728.641	0.48415	0.0947381	9.51491e-08	9.34289e-07
AT1G63700	765.231	-0.407784	0.0790939	9.64877e-08	9.46944e-07
AT2G23810	1820.23	-0.374413	0.0723029	9.74263e-08	9.55662e-07
AT1G52270	95.871	1.15583	0.238201	9.98548e-08	9.78979e-07
AT5G49470	381.415	0.576866	0.114466	1.02662e-07	1.00598e-06
AT3G07050	5653.02	0.299753	0.0573874	1.03298e-07	1.01169e-06
AT3G23400	308.768	-0.644206	0.129067	1.07396e-07	1.05128e-06
AT3G11200	1544.6	-0.335888	0.0647629	1.07707e-07	1.05379e-06
AT1G49160	144.546	0.922443	0.188855	1.07806e-07	1.05422e-06
AT2G20550	20.2397	2.88667	0.598455	1.08319e-07	1.05868e-06
AT5G39040	2041.34	0.319356	0.0614652	1.09694e-07	1.07158e-06
AT5G02240	1327.39	-0.383996	0.0745862	1.10554e-07	1.07942e-06
AT2G37770	204.947	0.740724	0.14987	1.10866e-07	1.08191e-06
AT5G18065	1458.1	0.385638	0.0749167	1.11065e-07	1.0833e-06
AT1G71940	372.864	0.591769	0.118077	1.12509e-07	1.09626e-06
AT2G39570	2576.38	-0.262291	0.0501862	1.12465e-07	1.09626e-06
ATMG00560	80.6908	1.36156	0.28374	1.12661e-07	1.09718e-06
AT1G72010	112.101	1.03518	0.213581	1.14122e-07	1.11084e-06
AT5G11240	2332.85	0.27508	0.0527371	1.14728e-07	1.11616e-06
AT5G57990	11089	0.205915	0.0392143	1.17171e-07	1.13935e-06
AT3G47660	30.631	2.11733	0.444402	1.17708e-07	1.14398e-06
AT2G30700	867.33	-0.432778	0.0848617	1.17863e-07	1.1449e-06
AT1G75660	6401.24	0.233185	0.0444899	1.18556e-07	1.15104e-06
AT5G42190	1032.19	-0.367148	0.071351	1.19038e-07	1.15514e-06
AT1G15260	30.969	2.08289	0.437493	1.20293e-07	1.16672e-06
AT1G17020	1091.69	-0.351922	0.0682791	1.20949e-07	1.17209e-06
AT2G43760	1370.37	-0.339408	0.06577	1.2097e-07	1.17209e-06
AT1G73040	97.3927	1.1268	0.23415	1.22238e-07	1.18377e-06
AT5G04550	2678.8	-0.276874	0.0532311	1.22784e-07	1.18846e-06
AT1G55805	396.354	-0.581385	0.116351	1.23008e-07	1.19002e-06
AT2G43520	172.826	0.843778	0.172918	1.26427e-07	1.22247e-06
AT5G47090	6766.75	0.274273	0.0527219	1.26869e-07	1.22612e-06
AT5G14310	809.63	0.398397	0.0779275	1.28102e-07	1.23741e-06
AT5G05490	32.6319	1.97333	0.415448	1.28539e-07	1.24099e-06
AT4G01590	408.103	-0.551585	0.110179	1.288e-07	1.24288e-06
AT4G35890	4119.74	0.228292	0.0437508	1.30103e-07	1.25482e-06
AT4G03430	28400.6	0.484481	0.0968071	1.30928e-07	1.26214e-06
AT1G29150	17213.8	0.201642	0.0385527	1.32671e-07	1.27771e-06
AT3G27830	425.937	-0.52406	0.104432	1.32677e-07	1.27771e-06
AT1G65030	7007.03	0.210964	0.0403749	1.33553e-07	1.28549e-06
AT4G17170	5835.12	-0.209433	0.0400599	1.34489e-07	1.29384e-06
AT1G29940	4375.6	0.222467	0.0426466	1.34849e-07	1.29665e-06
ATCG01050	24.6769	-2.39381	0.506976	1.35072e-07	1.29814e-06
AT1G80410	3646.2	0.25054	0.0481958	1.36947e-07	1.31483e-06
AT4G16770	309.652	-0.601378	0.1211	1.36911e-07	1.31483e-06
AT5G02810	1398.04	-0.376088	0.0735828	1.39147e-07	1.33528e-06
AT5G65110	29259.3	0.204082	0.0391358	1.39682e-07	1.33973e-06
AT1G07890	340.23	-0.744814	0.152405	1.42128e-07	1.36251e-06
AT1G64090	1890.49	-0.33429	0.0651969	1.43819e-07	1.37803e-06
AT2G35790	591.095	-0.455027	0.0901017	1.43926e-07	1.37835e-06
AT4G11910	889.793	0.416873	0.0821024	1.44278e-07	1.38103e-06
AT1G03980	29.3708	2.10721	0.445777	1.45045e-07	1.38768e-06
AT1G20780	458.391	0.506794	0.101086	1.46445e-07	1.40036e-06
AT1G35460	636.361	-0.437535	0.0865226	1.47337e-07	1.40819e-06
AT4G19190	1783.82	0.332316	0.0647642	1.48577e-07	1.41932e-06
AT3G11410	798.343	0.442028	0.0874969	1.50027e-07	1.43177e-06
AT2G40490	264.028	-0.707237	0.144441	1.5003e-07	1.43177e-06
ATMG00650	330.294	1.4003	0.296534	1.50416e-07	1.43472e-06
AT3G13210	206.035	0.780461	0.16051	1.54223e-07	1.4703e-06
AT3G11050	1938.32	-0.296462	0.0576423	1.56109e-07	1.48754e-06
AT3G05165	685.497	-0.448716	0.0891061	1.56274e-07	1.48836e-06
AT2G04865	3107.42	0.263164	0.0509456	1.56446e-07	1.48925e-06
AT1G79360	173.244	0.818702	0.169048	1.57053e-07	1.49428e-06
AT2G28000	10022.3	-0.188927	0.0363274	1.59508e-07	1.51613e-06
[truncated: 17,387 more rows]
