# Supplementary material for: DNA Double Strand Break Repair Is Important for the Longevity of Primed Seeds
Source: Plant Cell Environ. 2025 Aug 21;48(12):8469–82. doi: 10.1111/pce.70142 (PMC12586901; doi:10.1111/pce.70142)
Supplement: Supplementary file 14 — Table S13. Differentially expressed genes identified by DeSeq2: wild type primed imbibed seeds vs lig6lig4 primed imbibed seeds. [file PCE-48-8469-s005.xlsx]

## Sheet: Table S13 DEG Wild type primed 
	baseMean	log2FoldChange	lfcSE	pvalue	padj
AT1G69870	3453.25	-2.03537	0.0517234	0	0
AT1G74310	16305.8	1.53182	0.0332863	0	0
AT5G03860	81648.1	-1.07652	0.0240431	0	0
AT5G47880	20922.7	1.46284	0.0295389	0	0
AT5G67360	15519.2	-1.85808	0.0403028	0	0
AT3G24070	3856.08	1.85518	0.0428008	0	0
AT3G57520	58448	-1.08648	0.0238468	0	0
AT4G35090	42114.9	-1.37941	0.0255734	0	0
AT4G37870	24163.4	-1.64746	0.0261664	0	0
AT2G33150	32359.1	-0.86345	0.0236065	4.76823e-294	9.57603e-291
AT5G62520	7220.22	1.49374	0.0410222	2.33625e-291	4.26536e-288
AT1G64110	10444.4	-1.07601	0.0296234	7.13993e-290	1.19493e-286
AT2G20560	10467.9	1.29498	0.0362798	4.37471e-280	6.75825e-277
AT3G06860	25086.1	-0.914716	0.0259458	5.54773e-273	7.95822e-270
AT1G16030	39906.8	0.909106	0.026005	1.58883e-268	2.12724e-265
AT1G10170	25406.9	1.08562	0.0311383	3.92913e-267	4.9318e-264
AT5G61790	5699.9	-1.28311	0.0373056	2.54808e-260	3.01018e-257
AT3G21720	322616	-0.870524	0.0255131	7.64343e-256	8.52794e-253
AT4G33930	4449.6	1.44149	0.0435006	6.69144e-242	7.07285e-239
AT4G21990	3818.04	1.66314	0.0504829	3.1296e-239	3.14259e-236
AT4G01610	4907.29	-1.43647	0.0436072	3.40256e-239	3.25398e-236
AT1G43670	7158.62	-1.08566	0.0331645	5.00007e-236	4.56438e-233
AT4G15530	21250.1	-0.904384	0.0277333	3.81758e-234	3.33341e-231
AT5G08790	11796	1.00545	0.0308753	1.13352e-233	9.48524e-231
AT3G14415	5447.68	-1.18987	0.0370947	8.28621e-227	6.65648e-224
AT2G40000	11562.6	1.0472	0.0328583	8.58371e-224	6.63026e-221
AT3G01650	11306.2	1.22568	0.0389465	1.98129e-218	1.47371e-215
AT4G27160	41147	0.716573	0.022966	1.78325e-214	1.27904e-211
AT2G42270	7418.28	1.09469	0.0360531	1.62375e-203	1.12447e-200
AT3G28345	8120.45	-1.1163	0.0369111	6.26325e-202	4.19283e-199
AT1G01720	5733.92	1.15392	0.0381953	1.745e-201	1.13048e-198
AT2G38230	4862.49	-1.40569	0.0465735	3.19184e-201	2.00318e-198
AT4G11310	14356.4	-0.888463	0.0296122	1.00274e-198	6.10243e-196
AT1G56340	1668.18	-1.8843	0.0633203	9.20681e-196	5.43824e-193
AT5G56010	44365.8	-0.650483	0.0218526	1.0876e-195	6.24064e-193
AT1G73190	16018.6	-0.886739	0.0301131	1.82034e-191	1.01549e-188
AT2G36640	20801.8	-0.918084	0.0312214	4.15269e-191	2.25401e-188
AT1G59660	2240.76	1.62943	0.0554535	5.95686e-191	3.1482e-188
AT5G66780	7761.53	-0.964164	0.0329618	4.87762e-189	2.51172e-186
AT2G42790	12303.7	-0.821804	0.0285933	1.62491e-182	8.15825e-180
AT1G13440	11383.9	-0.840521	0.0294251	2.00452e-180	9.81872e-178
AT3G06345	23695.3	1.03812	0.0363642	3.45692e-180	1.65299e-177
AT3G45310	899.962	-2.19798	0.077927	3.43965e-176	1.60648e-173
AT5G54940	14704.5	0.974596	0.0348102	2.12591e-173	9.70334e-171
AT1G04410	10183.1	-0.871608	0.0312046	1.414e-172	6.31051e-170
AT2G21720	5854.44	-0.979899	0.0351658	7.77164e-172	3.393e-169
AT1G80640	1114.67	-1.91793	0.0692964	1.02203e-169	4.36711e-167
AT5G19900	2783.32	1.26519	0.0461301	1.19694e-166	5.00794e-164
AT2G46240	1688.35	1.92398	0.0701855	1.29504e-166	5.30782e-164
AT1G15690	12449.7	-0.881539	0.0324215	2.65675e-165	1.06711e-162
AT5G04250	2060.37	1.6197	0.0595434	4.07953e-164	1.60646e-161
AT3G08580	6343.87	-1.12548	0.0413932	8.16569e-164	3.15369e-161
AT4G09150	7588.91	1.23105	0.0455337	4.80616e-162	1.82117e-159
AT5G45110	5409.58	0.956968	0.0355164	8.42271e-161	3.13247e-158
AT5G05410	11756	0.826278	0.031018	3.51227e-157	1.28249e-154
AT4G02390	2073.52	1.43169	0.0538994	1.41055e-156	5.05858e-154
AT5G40880	1983.01	1.49009	0.0563536	3.77168e-155	1.32889e-152
AT1G63770	36495.3	-0.595007	0.0226209	4.04577e-153	1.40088e-150
AT5G63370	6322.15	0.928955	0.0353823	7.78886e-153	2.65125e-150
AT5G14180	10505.8	-0.989553	0.0377135	1.08142e-152	3.61971e-150
AT2G43820	17030.8	0.839393	0.0322109	1.44964e-150	4.77265e-148
AT2G40170	46907.7	-0.733166	0.0281452	3.74034e-150	1.21157e-147
AT3G52115	1146.92	1.91331	0.0736079	4.58802e-150	1.46256e-147
AT5G42020	19517.9	-0.853211	0.0328428	1.05957e-149	3.32491e-147
AT2G43020	2395.78	1.32476	0.051229	1.54567e-148	4.77564e-146
AT2G40610	667.178	-3.02489	0.11805	6.74762e-146	2.05322e-143
AT4G24190	2150.36	-1.47614	0.0579134	2.13412e-144	6.39696e-142
AT5G66400	134644	-0.738846	0.0290684	9.06993e-144	2.6787e-141
AT4G09000	3373.28	-1.0753	0.0422712	9.51427e-144	2.7692e-141
AT5G02500	107281	-0.598759	0.0236681	1.32911e-141	3.81323e-139
AT3G18490	1421.9	-1.66954	0.0663486	7.83948e-141	2.21747e-138
AT4G15550	5609.61	-0.954708	0.0380654	9.05643e-140	2.52612e-137
AT4G03430	19119.9	0.89321	0.0357384	5.70664e-139	1.56995e-136
AT5G52640	56201.4	0.660081	0.0265355	4.62908e-137	1.25629e-134
AT2G27510	8156.15	-0.839581	0.0339191	4.03666e-136	1.08091e-133
AT5G51440	12294.3	0.692252	0.0279766	7.65739e-136	2.02347e-133
AT2G15490	6614.57	0.800205	0.032674	2.87094e-133	7.48792e-131
AT5G49480	9555.37	0.97716	0.0403578	1.92543e-130	4.9575e-128
AT2G30250	2799.31	1.11744	0.0463625	2.41936e-129	6.15037e-127
AT5G52530	10329.2	0.737372	0.0306288	5.91999e-129	1.48614e-126
AT2G05710	35060	-0.681415	0.0284407	1.41526e-127	3.50896e-125
AT2G27300	9354.97	0.758472	0.0316934	2.339e-127	5.72856e-125
AT1G77760	2769.47	-1.54872	0.0653442	2.55097e-125	6.17242e-123
AT1G07920	9020.28	-0.76317	0.0322885	3.32024e-124	7.93813e-122
AT3G15670	40803.9	-0.633795	0.026948	5.51708e-123	1.30352e-120
AT5G44310	12440.1	-0.709098	0.0302485	4.05421e-122	9.46753e-120
AT1G06290	6128.72	-0.784173	0.0336553	6.67727e-121	1.54137e-118
AT1G36370	1665.7	1.45486	0.0629442	2.73123e-119	6.23309e-117
AT3G06355	22506	0.797087	0.0345462	1.29138e-118	2.91403e-116
AT1G32560	19353.8	-0.587467	0.0254432	1.44764e-118	3.23034e-116
AT2G24500	10224.4	0.65137	0.0283356	1.2948e-117	2.85752e-115
AT1G75860	2214.79	1.13363	0.0494486	2.55861e-117	5.58528e-115
AT3G21560	2688.05	-1.24197	0.0542709	5.691e-117	1.22895e-114
AT2G30970	5269.57	-0.812984	0.0355046	7.00266e-117	1.49611e-114
AT5G20720	5055.43	-0.839762	0.0366825	7.30191e-117	1.54362e-114
AT2G19900	2402.54	-1.14484	0.0500798	1.11087e-116	2.32391e-114
AT5G19400	11374.7	0.81557	0.0356595	1.28721e-116	2.66506e-114
AT2G22780	14181.3	-0.669803	0.0293878	1.11575e-115	2.28649e-113
AT4G16210	6492.09	-0.918064	0.0403962	2.9053e-115	5.89365e-113
AT4G37390	2089.39	1.43661	0.0635354	2.45886e-114	4.93813e-112
AT1G49475	1152.36	-1.75119	0.0779077	4.63796e-113	9.2222e-111
AT4G36010	15246.2	0.866787	0.0386725	3.86998e-112	7.61968e-110
AT1G07080	3224.48	-1.03707	0.0463306	5.65068e-112	1.10177e-109
AT2G40340	6970.81	0.708594	0.0316178	5.84487e-112	1.12868e-109
AT1G33790	1448.13	-1.67032	0.0747631	9.80715e-112	1.87578e-109
AT2G43410	3132.14	1.07838	0.048231	1.03319e-111	1.9575e-109
AT2G47470	3393.74	-0.970453	0.043456	2.14096e-111	4.0184e-109
AT2G28000	9279.61	-0.652583	0.0292747	8.45353e-111	1.57197e-108
AT1G54050	1872.1	1.25358	0.0564536	2.60745e-110	4.80417e-108
AT1G80920	2301.56	1.1537	0.0520311	5.9682e-110	1.08963e-107
AT5G64310	6239.81	0.809776	0.0366276	3.83491e-109	6.93842e-107
AT3G62290	3574.79	-0.975897	0.0441572	4.00729e-109	7.18558e-107
AT3G17520	11625	-0.657513	0.0299526	1.2986e-108	2.30794e-106
AT4G33070	25740.1	0.61422	0.0278212	4.07472e-108	7.17831e-106
AT5G02490	3191.72	-1.05035	0.047819	6.07194e-108	1.06037e-105
AT1G55850	7848.33	-0.721221	0.0329187	3.55142e-107	6.14855e-105
ATMG01360	882.095	2.15867	0.0992442	4.66488e-106	8.00725e-104
AT5G38480	1980.73	-1.23921	0.0571773	3.33108e-105	5.66934e-103
AT3G54950	1186.34	1.45511	0.0672724	7.36452e-105	1.24287e-102
AT5G40420	19152.5	-0.678798	0.0313849	2.02969e-104	3.39686e-102
AT3G44110	30212.2	-0.529789	0.0245243	5.94965e-104	9.87494e-102
AT2G18700	5416.75	0.77147	0.0359321	5.06936e-103	8.34491e-101
AT5G64240	1332.86	1.36632	0.0638503	1.21212e-102	1.97911e-100
AT1G02920	3742.89	-0.918116	0.0430534	7.95903e-102	1.28904e-99
AT5G64430	4262.52	0.921114	0.0432412	1.32312e-101	2.12578e-99
AT3G50980	7490.73	-0.678081	0.0318628	3.1055e-101	4.94982e-99
AT3G10500	4820.53	0.782807	0.0368062	3.54683e-101	5.60874e-99
AT1G07400	2150.93	1.13778	0.0535595	3.84175e-101	6.02764e-99
AT1G02930	3647.23	-0.906981	0.0427023	5.08773e-101	7.92068e-99
AT2G38210	2216.46	-1.06339	0.0503876	7.41807e-100	1.14598e-97
AT2G36460	67687.9	-0.602094	0.02854	1.93603e-99	2.96803e-97
AT5G11520	23851.4	-0.598668	0.0284973	1.17595e-98	1.78913e-96
AT1G77120	37565.9	-0.574291	0.0273304	1.31506e-98	1.98574e-96
AT2G47000	36578.3	-0.760484	0.0363697	1.18476e-97	1.77564e-95
AT4G22990	3385.33	-1.01484	0.0490311	3.82938e-96	5.6967e-94
AT3G53870	7365.4	-0.725483	0.0351244	1.55598e-95	2.2977e-93
AT5G04340	1390.01	1.31622	0.063934	3.03668e-95	4.45151e-93
AT1G77510	5573.28	-0.765566	0.0372768	1.57295e-94	2.28909e-92
AT2G37050	4624.97	-0.894041	0.0440478	1.62686e-92	2.35051e-90
AT5G28540	16471	-0.526711	0.0259707	5.23205e-92	7.50537e-90
AT2G28420	12638.5	-0.634365	0.031372	1.37685e-91	1.96108e-89
AT2G15010	3600.92	-0.821898	0.0407289	2.04478e-91	2.89193e-89
AT3G17820	2155.86	-0.996989	0.0496637	1.32584e-90	1.86202e-88
AT3G08030	641.835	-1.78793	0.0899213	3.93896e-89	5.49348e-87
AT5G67600	30699.2	-0.543563	0.0273258	1.34573e-88	1.86388e-86
AT3G27020	2738.42	-0.960918	0.0485716	4.74476e-88	6.52664e-86
AT4G35830	8881.21	-0.664828	0.0336009	8.81706e-88	1.20458e-85
AT4G35160	851.467	-1.60577	0.081501	1.44211e-87	1.95689e-85
AT2G24050	6554.79	0.726816	0.0369029	4.06166e-87	5.47452e-85
AT5G65100	4009.46	1.03854	0.0527952	4.26146e-87	5.70552e-85
AT5G12020	6488.22	0.718289	0.0365054	6.86552e-87	9.13114e-85
AT5G03780	1805.95	1.13373	0.0578649	1.73127e-86	2.28744e-84
AT5G57160	341.023	-3.02319	0.1545	1.85438e-86	2.43409e-84
AT3G52250	5344.27	0.778715	0.0398672	9.18213e-86	1.19743e-83
AT4G20170	2362.18	0.96514	0.0497345	7.97174e-85	1.03288e-82
AT5G06760	12656	-0.645554	0.0332243	8.78349e-85	1.13076e-82
AT3G61800	1524.43	1.20069	0.0623378	1.11778e-83	1.42983e-81
AT3G16050	604.767	1.905	0.0990964	1.56914e-83	1.9945e-81
AT5G65310	1127.48	-1.38974	0.0723092	2.05427e-83	2.59471e-81
AT5G13750	2525.71	0.91774	0.047881	8.80137e-83	1.10474e-80
AT3G20500	2288.28	-0.971393	0.050778	1.54245e-82	1.92404e-80
AT4G27170	26057.8	0.554754	0.0289879	3.30917e-82	4.10235e-80
AT3G53040	12051.2	-0.638711	0.0334286	4.65931e-82	5.74067e-80
AT2G24100	3843.15	0.803695	0.0421341	6.23298e-82	7.63274e-80
AT1G02700	3005.97	-0.867	0.0455958	1.69922e-81	2.06821e-79
AT2G36530	37746.9	-0.464937	0.0243428	3.20491e-80	3.87736e-78
AT2G36080	1184.96	-1.32993	0.070781	7.68445e-80	9.24113e-78
AT1G62710	12074.1	-0.647088	0.03444	1.94315e-79	2.32287e-77
AT5G47050	737.901	1.57682	0.084233	2.58925e-79	3.07692e-77
AT3G27660	10338.7	-0.635345	0.0338789	3.86612e-79	4.56725e-77
AT2G21790	5073.78	0.721216	0.0385155	5.49083e-79	6.44867e-77
AT3G05970	1774.53	-1.0055	0.0539555	1.80335e-78	2.10562e-76
AT2G43500	5390.1	-0.661111	0.035476	3.30989e-78	3.84234e-76
AT1G78290	8646.34	-0.739246	0.0398544	3.72418e-78	4.29843e-76
AT1G78080	1992.02	-1.26636	0.0691681	6.20481e-76	7.12064e-74
AT2G39980	1678.43	-1.037	0.0567503	1.3938e-75	1.59044e-73
AT4G39260	12749	-0.595504	0.0325373	1.7863e-75	2.02679e-73
AT1G66500	935.725	1.33656	0.0733058	2.53461e-75	2.8597e-73
AT3G05530	15920.2	-0.530035	0.0289942	3.36257e-75	3.77265e-73
AT5G49450	1547.65	1.0769	0.0591211	4.18808e-75	4.67273e-73
AT5G18450	1829.32	-1.00224	0.0550876	6.13665e-75	6.80897e-73
AT3G48000	5107.82	-0.703002	0.0386387	1.03901e-74	1.1465e-72
AT1G68690	965.545	1.41626	0.0782027	2.06512e-74	2.25401e-72
AT5G64250	7095.98	0.653611	0.0359718	2.06229e-74	2.25401e-72
AT1G11680	1642.99	-1.0661	0.0589267	3.62888e-74	3.93939e-72
AT5G54770	5688.15	-0.657382	0.0363255	6.92187e-74	7.47376e-72
AT5G09810	13606	-0.500046	0.0275975	7.08846e-74	7.6127e-72
AT1G11910	30913.9	-0.498383	0.0277386	5.05146e-73	5.39619e-71
AT4G21680	4648.36	0.814893	0.0453955	6.28948e-73	6.68316e-71
AT1G16840	1780.43	0.95985	0.053691	2.18224e-72	2.30663e-70
AT3G20670	1455.67	1.06772	0.0597761	2.51017e-72	2.63936e-70
AT5G56030	75797.8	-0.399911	0.0223023	2.61861e-72	2.73904e-70
AT5G47430	5842.8	0.751125	0.0420611	4.09228e-72	4.2583e-70
AT4G11660	880.933	1.43852	0.0808323	5.83202e-72	6.03734e-70
AT5G08260	583.292	-2.04498	0.115002	6.67989e-72	6.87961e-70
AT5G48720	3648.55	0.909059	0.0510462	7.52549e-72	7.71094e-70
AT1G60940	19369.3	-0.477409	0.0267681	1.29136e-71	1.31646e-69
AT3G01570	17360.9	-0.517726	0.029062	1.5568e-71	1.57905e-69
AT4G37370	1758.66	1.05369	0.0594593	2.98332e-71	3.01075e-69
AT1G09100	11894.1	-0.672569	0.0379614	5.34385e-71	5.36602e-69
AT5G64270	15179.6	0.579552	0.0327489	5.54824e-71	5.54355e-69
AT1G72800	317.705	2.41213	0.137037	1.63169e-70	1.62224e-68
AT3G03640	10579.8	-0.49457	0.0279462	2.01413e-70	1.9926e-68
ATMG00030	858.336	1.74083	0.0989902	2.36105e-70	2.32436e-68
AT4G37260	2342.15	0.861214	0.0489574	3.91662e-70	3.83695e-68
AT3G24500	1696.82	1.1822	0.0676558	2.08752e-69	2.03513e-67
AT3G52960	2518.67	-0.841356	0.048133	2.76189e-69	2.67956e-67
AT5G14780	17238.1	-0.48976	0.0280581	4.31488e-69	4.16614e-67
AT2G18960	14280.6	-0.561666	0.0322396	1.58534e-68	1.52336e-66
AT5G20850	816.604	1.44001	0.0831807	3.0748e-68	2.94054e-66
AT3G22110	15264.6	-0.48144	0.0276161	3.53816e-68	3.36762e-66
AT1G05170	1297.5	1.24409	0.0719425	4.5848e-68	4.32284e-66
AT2G26980	8152.59	0.530499	0.0305552	4.58086e-68	4.32284e-66
AT3G22640	21856.2	-0.452146	0.0261403	2.97244e-67	2.78951e-65
AT4G33950	1552.82	1.01433	0.0590781	5.00622e-67	4.67628e-65
AT2G36780	7911.08	1.39992	0.0816205	5.19905e-67	4.83392e-65
AT2G22840	1758.8	-0.976929	0.0569764	7.49757e-67	6.93888e-65
AT5G49110	570.126	1.62824	0.0951878	1.20944e-66	1.11419e-64
AT5G11740	9398.47	-0.627551	0.036595	1.40946e-66	1.29252e-64
AT1G03220	16907.8	-0.671142	0.0391539	1.42025e-66	1.29649e-64
AT1G57680	3497.84	0.735844	0.0429935	1.98414e-66	1.80306e-64
AT2G45740	357.741	-2.02887	0.119084	3.04784e-66	2.7572e-64
AT3G55430	4422.26	0.792172	0.0465785	1.09546e-65	9.86557e-64
AT1G09180	790.053	1.33715	0.0788079	1.22043e-65	1.09419e-63
AT3G07790	3149.1	0.729436	0.0429688	2.14397e-65	1.91366e-63
AT4G25140	68003.4	-0.438435	0.0258164	3.45087e-65	3.06654e-63
AT4G24160	2159.43	0.836246	0.0493825	3.59845e-65	3.18359e-63
AT4G12400	12985	0.504411	0.0297597	4.80339e-65	4.23099e-63
AT2G36320	5209.54	-0.655692	0.0389483	2.75351e-64	2.41479e-62
AT3G54000	2074.97	-0.95288	0.0567207	2.84053e-64	2.48028e-62
AT4G25170	6109.92	-0.618568	0.0368068	4.9305e-64	4.28654e-62
AT3G41762	4325.79	0.800631	0.0478782	1.34886e-63	1.16764e-61
AT1G30860	3506.71	0.690687	0.0412738	1.41967e-63	1.22366e-61
AT2G34250	5762.13	-0.571588	0.034193	2.51021e-63	2.15438e-61
AT2G21490	15004.8	-0.440618	0.0263417	2.9952e-63	2.55968e-61
AT2G29090	615.762	-1.53816	0.0924974	3.11395e-63	2.64989e-61
AT3G61070	5244.96	-0.660794	0.0396318	4.58267e-63	3.88328e-61
ATMG00160	466.018	1.97903	0.119271	5.44099e-63	4.59123e-61
AT3G48270	815.12	-1.28814	0.0776453	7.05293e-63	5.92653e-61
AT2G31320	1525.4	1.08469	0.0653825	8.09112e-63	6.77058e-61
AT2G16500	2542.88	0.953931	0.057544	1.16706e-62	9.72537e-61
AT4G01870	6575.43	0.555099	0.0334198	1.58164e-62	1.31257e-60
AT4G18650	1035.53	-1.1295	0.068361	2.47041e-62	2.0417e-60
AT2G33590	5003.92	-0.613083	0.0370014	2.61111e-62	2.14914e-60
AT5G58020	3877.64	0.701395	0.0423768	2.93018e-62	2.40191e-60
AT3G41768	88786.8	0.566552	0.0341903	3.26253e-62	2.66347e-60
AT3G17860	1422.15	1.07953	0.0654747	4.68073e-62	3.80579e-60
AT3G14230	6458.24	-0.583039	0.0353124	7.35046e-62	5.95239e-60
AT2G19450	6238.18	0.692644	0.0419947	7.55934e-62	6.09696e-60
AT1G71000	887.627	1.37308	0.0836346	1.12852e-61	9.0656e-60
AT4G17410	2155.08	0.823461	0.0501237	1.75772e-61	1.40638e-59
AT2G34740	1001.61	-1.33937	0.0817564	2.00339e-61	1.59659e-59
AT4G38740	3814.19	-0.659734	0.0401574	2.42667e-61	1.92628e-59
AT4G37120	15128.3	0.476242	0.0289389	2.63909e-61	2.08665e-59
AT2G45460	2425.14	0.762826	0.04652	3.22208e-61	2.53761e-59
AT4G15390	1192.92	-1.15578	0.0707198	4.51998e-61	3.54589e-59
AT1G05340	1522.12	1.17314	0.0719083	7.24182e-61	5.65904e-59
AT4G37490	551.029	1.73963	0.106756	8.0026e-61	6.22931e-59
AT5G62490	3889.71	-0.660085	0.0404622	1.6481e-60	1.27795e-58
AT5G13110	6401.69	0.54065	0.0331097	1.77105e-60	1.368e-58
AT5G51280	5868.46	0.562303	0.0345434	3.94139e-60	3.03276e-58
AT1G29150	22996.9	-0.415031	0.0254882	5.39769e-60	4.13747e-58
AT4G37180	2018.01	0.901825	0.0556601	6.08025e-60	4.64295e-58
AT2G18570	690.273	-1.4141	0.0874432	6.18799e-60	4.70733e-58
AT5G39785	1250.82	1.09025	0.0673588	6.7826e-60	5.14019e-58
AT5G25460	1735.78	-1.25044	0.0773333	7.23989e-60	5.46611e-58
AT3G27820	3701.44	-0.643846	0.0397361	9.49516e-60	7.142e-58
AT5G54165	850.992	1.30579	0.0808641	9.59667e-60	7.19141e-58
AT2G02220	3441.1	0.742178	0.0458774	1.2157e-59	9.07618e-58
AT3G16770	19083.1	-0.564625	0.0349743	2.24162e-59	1.66735e-57
AT4G34200	4251.24	-0.632323	0.0392132	3.62869e-59	2.68911e-57
AT3G55980	1479.66	0.921997	0.0574049	6.01009e-59	4.43752e-57
AT3G14660	8225.37	-0.581457	0.0361304	6.90519e-59	5.07974e-57
AT1G07940	6904.91	-0.609618	0.0378981	7.76336e-59	5.6902e-57
AT5G17920	3514.59	-0.75403	0.046962	8.17687e-59	5.97149e-57
AT4G27500	4089.7	-0.601732	0.0374826	1.18775e-58	8.64257e-57
AT1G72100	6125.98	-0.586729	0.0366486	2.23153e-58	1.6179e-56
AT2G17840	3934.09	-0.709832	0.0444031	2.83996e-58	2.05162e-56
AT2G32120	3303.36	0.665355	0.0416728	4.52866e-58	3.25983e-56
AT2G15560	2415.54	0.8282	0.0519741	5.35064e-58	3.83774e-56
AT2G02710	2098.85	0.802466	0.050358	5.46855e-58	3.90836e-56
AT4G34710	4321.53	0.607411	0.0381834	1.3095e-57	9.32581e-56
AT3G54940	15578.9	-0.452405	0.0285121	2.14732e-57	1.52384e-55
AT5G65720	21341.8	0.458203	0.0288086	2.2646e-57	1.60141e-55
AT4G17500	2091.79	0.831805	0.0525434	2.6659e-57	1.87857e-55
AT5G66140	5800.77	-0.611412	0.038571	3.06115e-57	2.14955e-55
AT4G18910	1317.44	-1.14059	0.0722185	3.18846e-57	2.23114e-55
AT2G43680	5212.97	-0.551752	0.0347953	3.3263e-57	2.31952e-55
AT2G37410	9014.86	-0.500242	0.0315069	3.37572e-57	2.34583e-55
AT4G36760	2920.82	-0.69071	0.0436267	3.46917e-57	2.40246e-55
AT5G46180	5595.66	-0.623399	0.039367	3.57587e-57	2.46784e-55
AT5G56500	1850.09	-0.920569	0.0582823	4.0029e-57	2.74754e-55
AT4G32020	6677.35	0.538232	0.033958	4.00851e-57	2.74754e-55
AT2G33700	3603.24	0.633449	0.0400193	4.28781e-57	2.92898e-55
AT4G05390	7671.27	0.533225	0.0336508	4.87132e-57	3.3163e-55
AT1G02860	1238.88	1.05809	0.0672146	8.68761e-57	5.89436e-55
AT1G25310	2168.94	-0.928287	0.059161	2.08087e-56	1.40707e-54
AT4G16660	2357.79	-0.752638	0.0479991	3.37408e-56	2.27388e-54
AT2G28490	5051.12	-0.613862	0.0391019	3.42333e-56	2.29935e-54
AT1G53240	3306.68	-0.702826	0.0448887	5.23498e-56	3.50447e-54
AT5G41360	2931.79	0.686377	0.0439051	5.7326e-56	3.82484e-54
AT1G70780	6844.1	0.511821	0.0326613	7.7916e-56	5.18141e-54
AT3G19240	2332.18	0.827765	0.0530064	8.35956e-56	5.54076e-54
AT3G27630	1058.42	1.18622	0.0760998	8.61918e-56	5.69405e-54
AT1G50420	3917	0.704523	0.0451334	1.11799e-55	7.36154e-54
AT5G15120	2178.84	-0.753806	0.0483243	1.20742e-55	7.92435e-54
AT2G01140	1839.76	-0.827664	0.0530964	1.23095e-55	8.05251e-54
AT1G75380	1202.66	-1.04812	0.0674971	2.22269e-55	1.44929e-53
AT1G12780	8034.58	-0.71205	0.0457864	2.69919e-55	1.7543e-53
AT5G42890	2672.45	-0.800114	0.0516482	5.69788e-55	3.69131e-53
AT4G26740	3743.05	-0.663482	0.0427853	6.06226e-55	3.91474e-53
AT5G58470	9357.37	0.53253	0.0342969	6.73699e-55	4.3365e-53
AT2G35300	14982.6	-0.472727	0.0304383	7.02977e-55	4.5105e-53
AT1G14200	2402.76	0.74934	0.0483881	7.28832e-55	4.66151e-53
AT5G21990	6550.48	0.509353	0.0328182	7.89269e-55	5.03203e-53
AT5G62540	1832.25	0.983812	0.0637206	1.04759e-54	6.65786e-53
AT4G32300	2721.27	0.75862	0.0490916	1.15913e-54	7.34349e-53
AT2G14878	7864.86	-0.506879	0.0327447	1.48762e-54	9.3949e-53
AT5G55410	2814.8	-1.59053	0.103428	1.59745e-54	1.00569e-52
AT5G13850	4280.11	-0.607346	0.0393404	1.91605e-54	1.2025e-52
AT5G49665	4027.02	0.694126	0.0450021	2.09939e-54	1.31346e-52
AT2G44710	5433.02	0.625093	0.0405109	2.25802e-54	1.40832e-52
AT3G19830	1036.33	1.06165	0.0690381	2.42812e-54	1.50972e-52
AT5G38530	9846.37	0.437677	0.0283274	2.90194e-54	1.79875e-52
AT3G58040	1964.46	0.866845	0.056388	3.31803e-54	2.05034e-52
AT5G54300	5392.46	-0.622577	0.0404382	3.80564e-54	2.34444e-52
AT2G26150	2042.78	0.777585	0.0506151	4.56123e-54	2.80132e-52
AT5G22470	4603.69	-0.638573	0.0415223	5.02475e-54	3.07658e-52
AT5G44120	55167.4	-0.390286	0.0252594	6.94537e-54	4.23963e-52
AT1G32530	3883.93	0.624326	0.0406745	7.92473e-54	4.8228e-52
AT2G31610	7652.67	-0.533934	0.0347517	8.77256e-54	5.32264e-52
AT1G67100	1396.84	-1.15221	0.0754627	1.15735e-53	7.00093e-52
AT5G54960	5345.02	0.56897	0.0371483	1.506e-53	9.08258e-52
AT5G19480	1157.82	0.984279	0.0646503	2.82951e-53	1.70135e-51
AT1G75280	4191.51	-0.728757	0.047815	3.25932e-53	1.95394e-51
AT5G13390	1321.48	-0.957196	0.0629328	3.59841e-53	2.1508e-51
AT5G50170	3667.65	-0.683667	0.0448631	3.66404e-53	2.18353e-51
AT1G21750	1793.12	-0.8699	0.0572012	4.18135e-53	2.48444e-51
AT1G54850	268.396	2.25463	0.148812	5.04725e-53	2.99009e-51
AT3G27220	1909.5	0.922499	0.0608328	7.41244e-53	4.37835e-51
AT5G42790	14334.9	-0.482283	0.031763	1.57916e-52	9.30036e-51
AT3G57550	4280.68	0.579603	0.0382278	1.63483e-52	9.60008e-51
AT4G25200	14120.3	0.485523	0.0320818	3.23773e-52	1.89572e-50
AT1G66410	4154.48	-0.632525	0.0422003	1.81155e-51	1.0576e-49
AT4G27150	3596	0.666506	0.0445064	2.09141e-51	1.21744e-49
AT1G07930	17681.7	-0.454743	0.0302457	2.11617e-51	1.2283e-49
AT2G29200	4796.25	0.555539	0.0370631	2.43673e-51	1.41028e-49
AT3G48050	6867.21	0.51724	0.0345546	2.98199e-51	1.7209e-49
AT4G23100	2859.74	-0.665196	0.0444926	3.01359e-51	1.73416e-49
AT2G29450	5420.15	-0.636855	0.042594	3.20411e-51	1.83328e-49
AT2G38340	7534.75	0.457901	0.0305522	3.19563e-51	1.83328e-49
AT4G30600	8549.26	0.660731	0.0442246	3.63595e-51	2.07445e-49
AT1G63180	7832.07	-0.475659	0.0318654	7.49014e-51	4.26132e-49
AT5G05010	1461.25	-0.952369	0.0641552	8.64606e-51	4.90505e-49
AT5G62810	2741.19	-0.719295	0.0483969	9.93828e-51	5.62227e-49
AT2G03340	2173.79	0.746801	0.0502915	1.17097e-50	6.60578e-49
AT4G01026	340.513	1.8105	0.122502	1.42228e-50	8.001e-49
AT2G32440	952.472	-1.19497	0.0809988	2.66449e-50	1.49472e-48
AT5G14040	6435.5	-0.497113	0.0335075	2.79606e-50	1.56416e-48
AT5G58040	7591.84	0.496233	0.0334925	3.7176e-50	2.07391e-48
AT3G62600	679.93	-1.34296	0.0912584	4.15545e-50	2.31174e-48
AT1G47530	2688.25	-0.791725	0.0536704	4.53755e-50	2.51734e-48
AT1G64140	5905.21	0.597285	0.0404037	4.62125e-50	2.55671e-48
AT1G64720	12311.8	-0.466376	0.0314949	4.72408e-50	2.60642e-48
AT3G44300	1794.2	1.01563	0.0689498	4.7823e-50	2.63131e-48
AT5G15450	2284.87	0.735819	0.0500618	1.1241e-49	6.16813e-48
AT1G65930	1566.28	-0.869961	0.0592813	1.22329e-49	6.69343e-48
AT5G64300	5088.5	0.563463	0.038274	1.2265e-49	6.69343e-48
AT3G18190	3815.38	-0.593323	0.0403278	1.27999e-49	6.9664e-48
AT3G57660	7351.64	0.491679	0.0333819	1.37923e-49	7.48624e-48
AT1G10580	4588.32	0.608629	0.0414648	2.33288e-49	1.26283e-47
AT3G62650	1638.78	-0.833398	0.0571077	4.24023e-49	2.28302e-47
AT2G18440	16731.2	-0.445977	0.0304148	4.23843e-49	2.28302e-47
AT1G26400	384.234	-1.65187	0.113805	6.83706e-49	3.67136e-47
AT4G17230	3608.28	0.598166	0.0409776	7.04294e-49	3.77182e-47
AT3G52220	4267.37	0.543204	0.0371918	7.21517e-49	3.85378e-47
AT5G15210	1741.73	0.850628	0.0584406	7.3366e-49	3.90825e-47
AT1G04560	18295.2	-0.375332	0.0256395	7.55816e-49	4.01562e-47
AT1G12970	881.382	1.06311	0.0734065	1.6674e-48	8.83546e-47
AT5G16010	5908.55	-0.606141	0.0417064	1.71588e-48	9.06843e-47
AT1G09970	8773.27	-0.447178	0.0306989	1.77321e-48	9.3468e-47
AT4G13850	6391.56	-0.54212	0.0372789	1.78839e-48	9.40215e-47
AT5G17850	1688.34	0.792798	0.0546764	1.87372e-48	9.82502e-47
AT5G07340	2184.06	-0.856121	0.0591014	2.02642e-48	1.05981e-46
AT5G02480	1816.99	-0.769051	0.0530747	2.18675e-48	1.14069e-46
AT2G24200	2650.59	-0.67462	0.0465109	2.20656e-48	1.14804e-46
AT1G09870	1467.13	-0.871068	0.0602735	3.15394e-48	1.63671e-46
ATMG00020	4745.9	1.88072	0.130897	5.48307e-48	2.83805e-46
AT3G62770	4402.34	0.564308	0.0391684	1.21111e-47	6.25263e-46
AT1G27760	6975.19	0.503546	0.0349338	1.2312e-47	6.34005e-46
AT3G16640	13968.4	-0.507045	0.0352148	1.60439e-47	8.24068e-46
AT5G64080	2398.44	-0.705076	0.0491153	1.77856e-47	9.11196e-46
AT5G06370	6084.75	-0.473917	0.033002	3.12677e-47	1.59784e-45
AT3G52930	27710	-0.366764	0.0254396	3.95966e-47	2.01832e-45
AT4G35800	12196.4	0.522201	0.0364735	4.53483e-47	2.30564e-45
AT4G16160	2931.61	-0.743032	0.0521868	8.57341e-47	4.34798e-45
AT1G04980	612.157	-1.29318	0.0915054	1.99658e-46	1.01001e-44
AT3G13960	1259.92	-1.03721	0.0733153	2.05969e-46	1.03931e-44
AT4G31160	10969.6	0.452265	0.0317886	2.45864e-46	1.23752e-44
AT1G22020	3199.59	0.590945	0.0417035	3.45361e-46	1.73397e-44
AT2G26080	1336.49	-1.12609	0.0798919	3.85495e-46	1.93065e-44
AT2G47330	3629.07	0.582422	0.0411609	4.8275e-46	2.41171e-44
AT3G51800	6775.59	-0.457336	0.0322764	5.12729e-46	2.55512e-44
AT3G18290	9056.44	0.503628	0.0355859	5.73175e-46	2.84928e-44
AT4G39800	636.549	-1.27259	0.0906672	7.75606e-46	3.84605e-44
AT1G02890	10001.6	0.530132	0.0375496	8.55137e-46	4.22998e-44
AT1G62180	1466.45	1.00854	0.0718044	8.80797e-46	4.3462e-44
AT4G30150	5474.88	0.521029	0.0369495	1.12801e-45	5.55242e-44
AT4G25580	8410.63	-0.477368	0.0338514	1.24596e-45	6.11797e-44
AT3G27700	3455.75	0.647778	0.0460676	1.34466e-45	6.58654e-44
AT4G18950	1915.35	0.872219	0.0621869	1.41878e-45	6.93268e-44
AT4G30190	932.876	-1.03143	0.0736428	1.51089e-45	7.36487e-44
AT3G62310	7047.48	0.449791	0.0319114	1.5239e-45	7.4103e-44
AT1G27090	4857.81	-0.623488	0.0444121	1.97344e-45	9.5731e-44
AT5G20950	725.817	-1.15967	0.0833273	4.77488e-45	2.3107e-43
AT4G22670	6067.73	-0.484767	0.0346239	5.11967e-45	2.4716e-43
AT2G16890	3659.29	-0.705869	0.050644	6.61576e-45	3.18619e-43
AT2G25140	4338.28	0.597478	0.0428157	7.0951e-45	3.40887e-43
AT2G38770	8495.18	0.439187	0.0314279	7.14944e-45	3.42678e-43
AT3G44190	1057.4	0.955347	0.0687525	7.99954e-45	3.82512e-43
AT5G61230	4242.13	0.530813	0.0380592	9.56313e-45	4.56191e-43
AT3G52890	2240.83	0.727797	0.0524226	1.39967e-44	6.66104e-43
AT1G20693	877.128	-1.02949	0.0743529	1.42315e-44	6.75675e-43
AT3G15260	3637.63	-0.560427	0.0403071	1.44809e-44	6.85896e-43
AT5G42250	868.697	-1.03517	0.0748642	1.85414e-44	8.76158e-43
AT5G17190	12067.5	-0.426977	0.0306624	1.89414e-44	8.92958e-43
AT4G30790	2645.31	0.646819	0.046652	2.1485e-44	1.0105e-42
AT5G50960	15101.1	0.381677	0.0274849	3.16291e-44	1.48413e-42
AT1G52560	2089.14	0.73805	0.0533981	3.20071e-44	1.49837e-42
AT1G08050	2137.13	0.740003	0.0535634	3.50754e-44	1.63818e-42
AT4G02110	735.438	1.09899	0.0798182	3.98309e-44	1.85597e-42
AT3G12980	2637.96	0.666137	0.0482229	4.18958e-44	1.94767e-42
AT1G33980	4732.18	0.520165	0.03758	4.26154e-44	1.97655e-42
AT2G03440	1393.42	-1.02378	0.0744774	5.56446e-44	2.57491e-42
AT5G10980	11552.9	0.537406	0.0387645	5.60327e-44	2.58691e-42
AT5G53450	2462.31	-0.734266	0.053325	6.25984e-44	2.8834e-42
AT1G49970	2489.65	-0.663877	0.0481839	6.83529e-44	3.14126e-42
AT3G51110	1234.68	0.871931	0.0634203	6.94249e-44	3.18324e-42
AT5G21020	18837.3	-0.386912	0.0280124	9.36076e-44	4.28228e-42
AT5G25900	3897.32	-0.663966	0.0483002	1.05449e-43	4.81303e-42
AT4G35300	1789.72	-0.738868	0.0538793	1.39828e-43	6.36772e-42
AT1G31850	1790.08	-0.788162	0.0575366	1.55329e-43	7.05761e-42
AT2G44200	2549.84	0.675827	0.0493305	1.97109e-43	8.93574e-42
AT1G06410	5094.52	0.487341	0.0354742	1.99561e-43	9.02653e-42
AT1G72900	485.896	1.38411	0.101919	4.38969e-43	1.98108e-41
AT2G07698	324.553	1.8609	0.137171	4.45294e-43	2.00512e-41
AT5G54740	60829.7	0.308926	0.0225189	4.5673e-43	2.05201e-41
AT1G68670	767.811	1.4096	0.103924	5.14613e-43	2.30691e-41
AT2G39650	1382.73	0.852823	0.0626951	5.28165e-43	2.36239e-41
AT4G11600	11395	-0.486012	0.0356985	1.08135e-42	4.82594e-41
AT4G34100	10945.7	0.481418	0.0354422	1.71455e-42	7.6349e-41
AT4G15260	1416.95	0.939546	0.0696378	2.03833e-42	9.0566e-41
ATMG00090	640.733	1.48772	0.110556	2.20667e-42	9.78291e-41
AT2G24490	552.392	1.34354	0.099878	2.44312e-42	1.08073e-40
AT5G05250	685.187	-1.28837	0.0957567	2.45523e-42	1.0837e-40
AT1G58100	2940.36	0.601435	0.0445644	3.30681e-42	1.45638e-40
AT4G24220	20003.8	-0.35316	0.0260371	3.42514e-42	1.50519e-40
AT1G73920	1602.68	0.83416	0.0620621	4.96632e-42	2.1777e-40
AT3G63070	3731.46	0.558975	0.0415294	7.24352e-42	3.16932e-40
AT2G36910	2445.83	0.645944	0.0480583	7.29744e-42	3.18597e-40
AT3G19970	643.049	1.21152	0.0908828	1.40394e-41	6.11611e-40
AT4G15180	5664.51	0.480264	0.0357703	1.45011e-41	6.30358e-40
AT2G05840	12059.2	-0.42286	0.0314636	1.4985e-41	6.49988e-40
AT4G34310	2672.69	0.65158	0.0486848	1.58186e-41	6.84668e-40
AT5G20730	3562.59	0.649366	0.0485675	1.87659e-41	8.10484e-40
AT3G55610	2035.54	-0.733368	0.0549476	2.12429e-41	9.15498e-40
AT2G45290	2400.92	-0.630357	0.047269	3.06184e-41	1.31672e-39
AT5G60710	3089.09	0.58805	0.0440664	3.12492e-41	1.34098e-39
AT1G32710	1051.76	-0.975011	0.0734046	3.22999e-41	1.38311e-39
AT2G40140	6631.12	0.469852	0.0351311	3.29179e-41	1.40657e-39
AT4G11140	2491.69	-0.697901	0.0524487	3.88189e-41	1.6552e-39
AT4G19210	18144.4	0.362888	0.0270046	5.79901e-41	2.46741e-39
AT3G08970	2979.42	0.651668	0.0490635	6.0801e-41	2.58153e-39
AT1G48130	15441.6	-0.50595	0.0380267	6.62211e-41	2.80574e-39
AT4G29780	1585.02	0.772263	0.0583218	8.16483e-41	3.45209e-39
AT3G52060	1421.69	0.806974	0.0610293	9.71488e-41	4.09882e-39
AT2G05580	26637.3	-0.830004	0.063246	1.07365e-40	4.52036e-39
AT1G34260	3609.27	0.714782	0.0540558	1.13421e-40	4.76534e-39
AT5G05750	1003.4	1.06877	0.0811052	1.23809e-40	5.19094e-39
AT1G13060	9876.91	-0.408622	0.0307769	1.33739e-40	5.59559e-39
AT5G48180	6603.6	-0.466547	0.0352253	1.3908e-40	5.80696e-39
AT3G23990	9068.92	-0.447943	0.0338044	1.6488e-40	6.8699e-39
AT4G11110	3884.22	0.54631	0.0413215	1.82035e-40	7.56895e-39
AT1G04770	656.887	1.21806	0.0927859	2.13883e-40	8.87481e-39
AT3G27260	5787.25	0.504083	0.0381417	2.24266e-40	9.28648e-39
AT3G09480	1161.28	0.897753	0.0683339	2.5548e-40	1.05572e-38
AT1G17880	4129.14	-0.529009	0.040086	2.63628e-40	1.08715e-38
AT2G41260	13444.1	-0.506362	0.0383574	2.69059e-40	1.10728e-38
AT2G35510	6385.65	0.478976	0.0362941	3.09433e-40	1.27083e-38
AT1G08570	4654.38	0.515862	0.0391198	3.16859e-40	1.29867e-38
AT5G46170	1232.27	0.876878	0.0668634	3.54118e-40	1.44842e-38
AT2G43330	387.812	-1.59624	0.12222	3.95113e-40	1.61282e-38
AT2G27580	2571.83	0.648183	0.0493951	5.0724e-40	2.06631e-38
AT5G54100	3140.9	0.620699	0.0473302	6.04853e-40	2.45896e-38
AT5G26760	13779	0.353015	0.0268213	7.34124e-40	2.97847e-38
AT2G22010	3694.05	0.547759	0.0417642	7.41031e-40	3.00043e-38
AT3G56360	2528.38	-0.67398	0.0515289	8.11237e-40	3.27808e-38
AT1G70730	264.302	-1.86154	0.143158	8.14245e-40	3.28363e-38
AT1G55820	2904.85	0.623257	0.0476437	9.25282e-40	3.72393e-38
AT4G27940	1445.21	-0.903468	0.0693898	1.15144e-39	4.62486e-38
ATMG00640	351.246	2.02818	0.156724	1.75635e-39	7.04049e-38
AT1G60090	225.269	-1.9853	0.153427	1.83702e-39	7.34918e-38
AT2G43750	820.713	-0.983801	0.0758616	2.08892e-39	8.34032e-38
AT2G38470	3371.04	0.602089	0.0462717	2.39743e-39	9.55311e-38
AT3G16560	835.65	-1.0068	0.0779155	3.61654e-39	1.43824e-37
AT5G13420	10728.4	-0.41841	0.032292	7.94494e-39	3.15332e-37
AT4G39730	3882.05	-0.589716	0.0456547	8.56066e-39	3.391e-37
AT2G33770	3210.78	-0.548503	0.0424347	8.69526e-39	3.43754e-37
AT5G50870	2887.59	-0.563819	0.043691	1.09329e-38	4.31365e-37
AT2G20420	2988.32	-0.557098	0.0432152	1.32672e-38	5.22441e-37
AT5G14550	457.242	-1.34944	0.105403	1.34185e-38	5.27364e-37
AT1G03230	3189.03	-0.601155	0.0466839	1.36071e-38	5.33734e-37
AT1G67360	384.552	-1.59691	0.124908	1.39454e-38	5.45937e-37
AT4G30780	1723.11	0.744827	0.0579809	1.50055e-38	5.86293e-37
AT1G27320	6233.95	0.493651	0.0382793	1.53664e-38	5.9923e-37
AT1G63440	2671.31	0.586712	0.0457209	2.65352e-38	1.03277e-36
AT1G16730	5314.07	-0.488474	0.0380256	2.92552e-38	1.13643e-36
AT1G14920	691.701	-1.34234	0.105418	3.10321e-38	1.20312e-36
AT4G15410	4130.43	0.542879	0.0423459	3.57985e-38	1.38524e-36
AT3G58270	5134.78	0.569066	0.0444501	4.52162e-38	1.7463e-36
AT1G17020	2018.16	-0.659981	0.0517662	6.13236e-38	2.36384e-36
AT4G28520	57653.5	-0.362977	0.0283193	6.46589e-38	2.48763e-36
AT3G07390	882.318	-0.969363	0.0764266	8.11162e-38	3.11483e-36
AT1G21160	3961.3	0.499205	0.0391383	9.38001e-38	3.59502e-36
AT3G47080	949.112	1.05231	0.0831516	1.0774e-37	4.12141e-36
AT2G43580	677.847	-1.32479	0.104873	1.14535e-37	4.37301e-36
AT1G27770	874.593	0.978847	0.0774559	1.48086e-37	5.64327e-36
AT2G41630	10794.2	0.436395	0.0342531	1.54011e-37	5.85794e-36
AT4G19160	1390.93	-0.824913	0.0652333	1.66906e-37	6.33645e-36
AT3G09370	1055.68	0.891417	0.0705656	1.84975e-37	7.00916e-36
AT2G21640	1801.12	0.698192	0.0551921	2.10967e-37	7.97899e-36
AT3G63310	1844.22	0.689989	0.0545534	2.25223e-37	8.50219e-36
AT5G08670	3648.28	-0.511358	0.040331	2.31249e-37	8.71327e-36
AT3G47370	1304.7	-0.795188	0.0629924	2.34343e-37	8.81332e-36
AT5G58420	5365.39	-0.447584	0.0352769	2.57387e-37	9.66188e-36
AT5G52470	9932.25	-0.363101	0.0285774	2.67956e-37	1.00398e-35
AT1G52855	2478.77	-0.702876	0.0556918	2.88857e-37	1.08028e-35
ATMG00650	315.495	2.08155	0.166209	3.61795e-37	1.35054e-35
AT1G53750	45650.3	-0.319655	0.0251907	3.96196e-37	1.47622e-35
AT5G07350	3381.6	-0.531849	0.0421192	4.21022e-37	1.56581e-35
AT1G48300	6354.66	-0.418897	0.0331654	5.81269e-37	2.15778e-35
AT2G38410	3092.13	0.649806	0.0516611	6.10444e-37	2.26191e-35
AT1G20920	8271.25	0.414147	0.0327968	6.22731e-37	2.30319e-35
AT1G58360	2850.98	-0.585398	0.0465987	8.28261e-37	3.05772e-35
AT4G19960	13443	-0.43969	0.0349399	9.82386e-37	3.62005e-35
AT4G13110	934.885	0.939898	0.0752339	9.86575e-37	3.62883e-35
AT1G48040	943.379	0.942711	0.075492	1.07981e-36	3.96449e-35
AT1G75830	244986	-0.328682	0.0260949	1.19602e-36	4.38316e-35
AT5G51130	1756.57	0.751299	0.0601428	1.35615e-36	4.96094e-35
AT2G40880	4326.65	-0.57109	0.0456189	1.5105e-36	5.51551e-35
AT3G10020	34026.3	0.386328	0.030515	1.83318e-36	6.68163e-35
AT5G65165	2223.15	-0.626081	0.0501369	1.85e-36	6.73073e-35
AT5G49200	238.24	1.94402	0.156797	1.87585e-36	6.81242e-35
AT5G37310	1942.76	-0.721696	0.0578769	1.92034e-36	6.96142e-35
AT1G74790	1306.21	0.782107	0.0627768	1.92972e-36	6.98279e-35
AT3G26560	5495.64	0.443585	0.0354064	2.112e-36	7.62865e-35
AT1G11100	512.935	1.302	0.104986	2.13067e-36	7.68228e-35
AT1G09070	24417.6	0.834609	0.0670759	2.16233e-36	7.78245e-35
AT1G64520	10420.8	-0.388512	0.0310335	2.67974e-36	9.6274e-35
AT5G23480	185.672	-2.62017	0.212052	3.01463e-36	1.08112e-34
AT4G04610	612.643	1.44229	0.11663	3.04686e-36	1.09073e-34
AT5G42080	7067.69	-0.445879	0.0357568	4.06166e-36	1.45143e-34
AT5G56240	1334.53	-0.782589	0.0631528	4.37169e-36	1.55944e-34
AT4G17510	3862.11	-0.515446	0.0414299	4.61011e-36	1.64157e-34
AT5G66730	5776.06	0.429511	0.0345074	5.44014e-36	1.93371e-34
AT5G60980	3790.51	-0.498311	0.0401128	5.98007e-36	2.12187e-34
AT4G31877	515.716	-1.23139	0.0999485	6.07343e-36	2.15119e-34
AT3G23605	1022.43	0.862066	0.0698018	6.64149e-36	2.34826e-34
AT5G57550	2621.23	0.556822	0.0448902	6.79781e-36	2.3993e-34
AT4G38940	788.316	0.975091	0.0792099	9.24871e-36	3.25863e-34
AT4G29950	1189.06	0.862411	0.0700037	9.52425e-36	3.34983e-34
AT5G08550	3386.58	0.633246	0.0512549	9.76002e-36	3.42676e-34
AT2G03120	1381.1	-0.812435	0.0659391	1.00971e-35	3.53892e-34
AT1G18540	10012.3	-0.356921	0.0288181	1.32028e-35	4.61936e-34
AT1G73880	6963.65	0.412036	0.0332988	1.51615e-35	5.29545e-34
AT5G49990	3828.75	-0.477709	0.0387411	2.08639e-35	7.27446e-34
AT5G02580	371.602	-1.46518	0.120051	2.2716e-35	7.9065e-34
AT5G23540	29355.2	-0.329969	0.0267038	2.3071e-35	8.01616e-34
AT5G42950	8380.66	0.451742	0.0366373	2.5663e-35	8.90138e-34
AT5G62070	975.553	0.923391	0.075611	3.30313e-35	1.14374e-33
AT2G20180	4303.55	-0.474125	0.0385688	3.35995e-35	1.16141e-33
AT2G32800	443.34	1.30763	0.107356	3.36855e-35	1.16238e-33
AT5G22650	12817.7	-0.370013	0.0300646	3.59391e-35	1.23802e-33
AT2G46520	4999.67	0.487406	0.0396925	3.90326e-35	1.34228e-33
AT1G36160	4361.54	-0.458613	0.0373651	4.1526e-35	1.42558e-33
AT1G50920	17490.4	-0.358665	0.0291514	4.19951e-35	1.43923e-33
AT1G51130	714.192	1.0726	0.0881873	4.99448e-35	1.70876e-33
AT1G19490	3292.54	-0.576382	0.0471474	5.66458e-35	1.93472e-33
AT2G27530	11692.2	-0.393497	0.032153	6.72929e-35	2.29447e-33
AT1G27300	5935.73	-0.438142	0.0358058	7.69756e-35	2.62017e-33
AT3G11270	5071.95	-0.557342	0.0456679	7.75461e-35	2.63513e-33
AT2G21450	541.643	-1.35597	0.112245	1.09322e-34	3.70864e-33
AT1G76590	2686.38	0.641611	0.0527922	1.17462e-34	3.97805e-33
AT4G32600	2375.26	0.614966	0.050624	1.32599e-34	4.48316e-33
AT4G03260	5301.55	0.454821	0.0373377	1.44214e-34	4.86765e-33
AT4G40030	3075.18	-0.541454	0.0445767	1.66639e-34	5.61513e-33
AT1G27730	925.807	0.999737	0.0828314	1.69967e-34	5.71767e-33
AT4G06746	7027.66	0.412015	0.0338567	1.91872e-34	6.44377e-33
AT2G27200	1851.59	0.698253	0.0577471	2.13181e-34	7.14745e-33
AT1G23020	355.262	-1.59596	0.133007	2.62736e-34	8.79423e-33
AT5G25350	6290.82	-0.462331	0.0381421	2.80989e-34	9.38952e-33
AT2G32190	2036.12	0.773439	0.0641605	2.85122e-34	9.51181e-33
AT5G47090	4009.34	0.503542	0.0415814	2.96501e-34	9.87501e-33
AT5G14450	431.929	-1.36083	0.113502	3.22683e-34	1.07292e-32
AT2G47400	2291.17	-0.669166	0.0554277	3.24239e-34	1.07631e-32
AT3G17450	2104.03	0.612813	0.0507559	3.28777e-34	1.08958e-32
AT5G14570	17134.1	-0.440849	0.0363867	3.29364e-34	1.08972e-32
AT5G57560	523.73	1.16589	0.0972269	3.83332e-34	1.26619e-32
AT5G22450	3635.37	0.532036	0.0440425	3.85309e-34	1.27063e-32
AT3G54500	2373.15	-0.585664	0.0485507	3.98993e-34	1.3136e-32
AT3G26220	224.164	2.02794	0.169532	4.10274e-34	1.34853e-32
AT1G22280	3768.47	0.475696	0.0393481	4.152e-34	1.36249e-32
AT1G19180	795.072	0.931173	0.0776547	4.76443e-34	1.56091e-32
AT5G47620	3729.08	-0.516759	0.0428432	4.78187e-34	1.56408e-32
AT4G32620	4511.17	0.472087	0.03913	5.79856e-34	1.89354e-32
AT4G24820	25669.6	-0.31016	0.0256283	6.11913e-34	1.99497e-32
AT1G56450	8947.73	-0.374576	0.0309982	6.13119e-34	1.99567e-32
AT1G05680	36332.4	0.329001	0.0272007	6.45412e-34	2.09738e-32
AT1G13640	1851.62	-0.670616	0.0559007	7.0894e-34	2.3001e-32
AT4G14800	4930.06	-0.446277	0.0370775	7.94168e-34	2.57246e-32
AT3G27930	2270.55	0.597031	0.0497694	8.90303e-34	2.87922e-32
AT5G16970	13773.5	-0.367202	0.0304807	9.97483e-34	3.22065e-32
AT4G35450	3503.15	-0.513719	0.0428363	1.18226e-33	3.81112e-32
AT5G65620	2233.55	-0.624365	0.0522802	1.53327e-33	4.93472e-32
AT1G12060	576.228	1.16411	0.098061	1.54808e-33	4.97441e-32
AT1G05380	3077.85	0.583352	0.0488313	1.69308e-33	5.43166e-32
AT5G05290	395.29	-1.42942	0.12067	1.75922e-33	5.63483e-32
AT5G13360	3727.16	-0.589183	0.0493969	2.00607e-33	6.41528e-32
AT4G08500	2107.7	0.656211	0.0550863	2.10169e-33	6.71037e-32
AT4G09800	2177.95	-0.582966	0.0490056	3.00408e-33	9.57633e-32
AT3G14290	3041.66	-0.507145	0.0425735	3.12086e-33	9.93283e-32
ATMG00060	116.678	2.73192	0.231577	3.16712e-33	1.00641e-31
AT5G10650	2260.09	0.583697	0.049093	3.30961e-33	1.05003e-31
AT3G10770	1754.16	-0.694202	0.0585876	3.94981e-33	1.25117e-31
AT4G21070	184.817	2.24139	0.190778	4.46572e-33	1.41236e-31
AT5G13970	2877.49	0.523149	0.0439856	5.19476e-33	1.64035e-31
AT4G15760	372.595	1.39546	0.118807	6.27108e-33	1.97711e-31
AT5G13210	696.69	1.01	0.0859946	8.23015e-33	2.59069e-31
AT3G12140	2471.41	0.560986	0.0474784	8.50693e-33	2.67363e-31
AT4G32650	2356.04	-0.642742	0.0545142	9.04651e-33	2.83877e-31
AT3G21295	2185.44	0.615017	0.0521313	9.16514e-33	2.87151e-31
AT1G14360	902.634	-0.973714	0.0829808	9.63619e-33	3.01439e-31
AT4G24200	4048.08	0.472635	0.0400207	1.20237e-32	3.7554e-31
AT4G29040	44368	-0.271316	0.0228863	1.47988e-32	4.61497e-31
AT5G19550	18388	-0.340181	0.028771	1.5625e-32	4.86506e-31
AT1G23820	4822	-0.432684	0.0366919	1.66178e-32	5.16617e-31
AT3G12400	1611.65	0.753342	0.0644713	2.45461e-32	7.61914e-31
AT1G25370	591.419	1.18335	0.101686	2.59889e-32	8.05455e-31
AT5G67480	14548.1	0.311725	0.0266994	2.85998e-32	8.85009e-31
AT1G79090	3678.05	0.527769	0.0450298	2.90469e-32	8.9746e-31
AT3G26340	6179.4	-0.513405	0.0437975	2.98563e-32	9.21052e-31
AT2G23240	9344.92	-0.393362	0.0334944	3.37622e-32	1.03995e-30
AT3G61740	1077.56	0.823802	0.0707346	3.40749e-32	1.04797e-30
AT1G61690	3493.79	0.563608	0.0481801	3.4172e-32	1.04935e-30
AT1G08320	574.422	-1.20137	0.103516	3.44608e-32	1.0566e-30
AT1G09210	527.704	-1.2118	0.104445	3.53375e-32	1.08183e-30
AT2G41640	897.637	0.929153	0.0799351	3.73828e-32	1.14271e-30
AT5G46230	815.597	-0.939033	0.0809288	4.76409e-32	1.45406e-30
AT4G12560	2291.34	0.562333	0.0482021	4.99618e-32	1.52258e-30
AT3G09350	12538.2	0.404059	0.0345388	5.01214e-32	1.52513e-30
AT3G45830	4454.37	0.457203	0.0390999	5.03547e-32	1.52991e-30
AT2G26740	2208.99	-0.617992	0.0530722	5.5115e-32	1.67201e-30
AT5G62480	499.09	-1.20407	0.104109	5.56267e-32	1.68499e-30
AT5G04590	6041.22	-0.420254	0.0359418	5.57914e-32	1.68744e-30
AT5G25630	1466.38	-0.781049	0.0673002	5.82897e-32	1.76035e-30
AT3G48070	3286.66	0.527982	0.0452741	5.87486e-32	1.77154e-30
AT1G19770	997.651	0.823251	0.0709802	6.03188e-32	1.81616e-30
AT1G09815	4071.5	0.468587	0.040184	6.99073e-32	2.10172e-30
AT1G32940	1553.67	0.654761	0.0564698	8.9897e-32	2.69866e-30
AT4G01850	1455.4	-0.824548	0.0713349	9.05381e-32	2.71384e-30
AT4G05050	40729.9	-0.321822	0.0275524	9.30074e-32	2.78371e-30
AT3G13110	1366.98	0.707427	0.0611413	1.0505e-31	3.13946e-30
AT5G16960	257.734	1.60729	0.139849	1.06954e-31	3.19163e-30
AT2G04030	12488.2	-0.331639	0.0284353	1.12405e-31	3.34929e-30
ATMG00070	229.577	2.11476	0.184444	1.19002e-31	3.54061e-30
AT2G34750	4164.39	-0.457937	0.0394267	1.25001e-31	3.7136e-30
AT1G27461	2395.87	-0.586446	0.0508077	1.93507e-31	5.74033e-30
AT3G22910	463.212	1.19534	0.104291	1.97371e-31	5.84631e-30
AT2G38270	2595.61	-0.561012	0.0486245	2.21441e-31	6.53999e-30
AT4G17895	1891.68	0.598609	0.051902	2.21127e-31	6.53999e-30
AT4G30240	1285.94	0.805428	0.0701264	2.35052e-31	6.93179e-30
AT1G20200	18515.3	-0.324967	0.0280382	2.59197e-31	7.63262e-30
AT5G49930	8429.76	0.391172	0.0337699	2.72161e-31	8.00264e-30
AT1G53850	9514.11	-0.356081	0.0307722	3.00472e-31	8.8222e-30
AT1G61470	209.87	1.84284	0.161791	3.54219e-31	1.03851e-29
AT5G14420	2969.06	0.548131	0.0476617	3.55018e-31	1.03933e-29
AT1G07985	7838.86	-0.372245	0.0323067	4.91688e-31	1.43735e-29
AT1G79550	51179.5	-0.316364	0.0274615	5.39591e-31	1.57509e-29
AT1G35730	99.065	3.04315	0.267885	5.4624e-31	1.59218e-29
AT5G20280	1190.23	-0.858359	0.0753264	5.85435e-31	1.70395e-29
AT1G64563	970.117	0.846435	0.0743202	6.78707e-31	1.97257e-29
AT5G42970	2829.05	0.513192	0.0448248	7.30509e-31	2.12006e-29
AT1G49900	911.458	0.882924	0.0776679	7.79192e-31	2.25808e-29
AT5G43970	2910.63	-0.484363	0.0423921	1.02169e-30	2.95656e-29
ATMG00080	293.987	1.6811	0.148961	1.13288e-30	3.27361e-29
AT1G79000	7144.02	0.392262	0.034282	1.17562e-30	3.39224e-29
AT4G37900	598.318	1.02805	0.0908469	1.18629e-30	3.41811e-29
AT3G03140	1323.81	0.705337	0.0620993	1.22935e-30	3.53711e-29
AT3G09560	2193.02	0.57706	0.0507224	1.36601e-30	3.92468e-29
AT1G77680	4496.85	0.442342	0.0387687	1.48263e-30	4.25368e-29
AT5G24470	201.795	1.95436	0.173581	1.55149e-30	4.44488e-29
AT3G62030	403.819	-1.20501	0.106869	1.55468e-30	4.44766e-29
AT1G72390	5406.84	0.442826	0.0388395	1.58327e-30	4.52301e-29
AT1G15530	612.217	1.04514	0.0926606	1.73164e-30	4.93986e-29
AT4G30100	5268.05	0.414275	0.0363467	1.80687e-30	5.14713e-29
AT1G06230	7113.21	0.394337	0.0346003	1.95256e-30	5.55427e-29
AT2G05830	650.439	-0.998214	0.0885984	2.07234e-30	5.88667e-29
AT2G23460	2124.84	0.563192	0.049728	2.55917e-30	7.25929e-29
AT2G37470	1010.78	0.782717	0.0694629	2.91553e-30	8.25847e-29
AT5G28840	2238.53	-0.542444	0.0479582	3.18764e-30	9.01652e-29
AT5G55670	2353.75	0.688756	0.0611061	3.36873e-30	9.51537e-29
AT1G15430	1492.66	0.650669	0.0576868	3.40275e-30	9.59796e-29
AT1G73730	1792.28	0.66565	0.0590695	3.67706e-30	1.03571e-28
AT5G63790	2891.1	0.527404	0.0466655	3.75923e-30	1.05737e-28
AT5G08130	647.964	-1.14458	0.102261	4.06015e-30	1.14042e-28
AT5G17020	6939.82	0.373986	0.0329853	4.11758e-30	1.15494e-28
AT2G36480	1610.36	0.658129	0.05844	4.2108e-30	1.17944e-28
AT1G29120	992.076	-0.784989	0.0699538	4.79719e-30	1.34181e-28
AT1G75960	148.765	2.13789	0.19184	5.49874e-30	1.5359e-28
AT3G62870	7298.37	-0.419943	0.037175	5.61273e-30	1.56556e-28
AT4G39090	10487.6	0.327742	0.0289407	5.7703e-30	1.60728e-28
AT1G76810	13647.6	0.332144	0.0292733	5.91525e-30	1.64537e-28
AT3G43230	6088.68	0.381159	0.0337506	6.64435e-30	1.84562e-28
AT5G01820	145.774	2.32531	0.209198	7.35881e-30	2.04126e-28
AT1G12110	398.087	-1.33485	0.120122	8.62965e-30	2.39047e-28
AT3G06620	1548.44	0.671882	0.0601037	1.02154e-29	2.82583e-28
AT5G07610	254.157	1.56653	0.141247	1.02974e-29	2.8446e-28
AT4G11150	5034.39	-0.455462	0.0405579	1.07636e-29	2.96929e-28
AT3G12320	4676.61	0.408037	0.036312	1.15765e-29	3.18917e-28
AT5G64510	798.863	0.875829	0.0788031	1.42823e-29	3.92919e-28
AT1G77450	1460.15	0.652677	0.0586043	1.70449e-29	4.68281e-28
AT1G12805	574.325	-1.19571	0.108131	1.77969e-29	4.88271e-28
AT2G27050	2930.31	0.508129	0.0454443	1.79976e-29	4.93105e-28
AT2G40770	2342.11	0.549775	0.0493202	2.01261e-29	5.5067e-28
AT1G34370	5665.98	0.405008	0.036207	2.09052e-29	5.7121e-28
AT3G52500	1779.77	-0.615345	0.0553372	2.19762e-29	5.99658e-28
AT3G27870	2479.4	-0.5323	0.0478055	2.41545e-29	6.58203e-28
AT3G46600	11045.3	0.368673	0.0329597	2.69045e-29	7.32145e-28
AT1G06070	2937.63	0.543941	0.0489112	2.72086e-29	7.39419e-28
AT5G18650	1503.4	-0.683736	0.0617349	3.09962e-29	8.41213e-28
AT5G25180	394.879	-1.35634	0.123373	3.17463e-29	8.60406e-28
AT2G39970	1107.11	-0.728061	0.0658275	3.2639e-29	8.83409e-28
AT4G13940	11805.8	-0.454559	0.0408691	3.56083e-29	9.62478e-28
AT5G48610	1217.19	0.782942	0.0709182	3.72704e-29	1.00605e-27
AT5G47060	1476.62	-0.738542	0.0668729	3.9014e-29	1.0517e-27
AT2G27860	1723.69	-0.606874	0.0548289	4.08734e-29	1.10035e-27
AT5G03380	7223.24	0.400488	0.0360084	4.28022e-29	1.15073e-27
AT3G46640	860.563	0.873311	0.0793243	4.64811e-29	1.24797e-27
AT2G22810	100.615	2.84313	0.259776	5.56241e-29	1.49145e-27
AT5G57390	1728.85	-0.692357	0.0628576	5.97647e-29	1.60034e-27
AT1G26770	6670.45	-1.00182	0.0914487	6.58986e-29	1.76224e-27
AT2G01250	5118.21	-0.438894	0.0396448	6.67137e-29	1.78166e-27
AT3G12800	3805.11	-0.443928	0.0401112	6.72136e-29	1.79263e-27
AT2G24940	4017.75	-0.419615	0.0378895	6.74118e-29	1.79553e-27
AT5G21940	3737.45	0.49337	0.0446367	6.93081e-29	1.8436e-27
AT5G50380	3184.44	0.561552	0.0509029	7.22041e-29	1.91809e-27
AT4G32070	3870.78	0.490795	0.0444404	7.66642e-29	2.03388e-27
AT1G30070	4001.45	-0.500011	0.0453742	9.37088e-29	2.48279e-27
ATMG00513	147.655	2.49688	0.229417	1.03002e-28	2.72543e-27
AT3G61790	1203.38	0.712867	0.065052	1.08046e-28	2.85512e-27
AT4G34740	2413.34	0.507157	0.0460983	1.16955e-28	3.08648e-27
AT2G16600	7126.84	-0.371083	0.0336173	1.19161e-28	3.14056e-27
AT4G02715	700.778	-1.00504	0.0923229	1.42101e-28	3.74025e-27
AT5G13800	7342.33	0.369656	0.0335394	1.46943e-28	3.86264e-27
AT3G20050	4790.11	-0.400418	0.0363785	1.56361e-28	4.10484e-27
AT1G10470	389.463	1.4322	0.132083	1.6445e-28	4.31154e-27
AT1G70440	2019.37	0.722132	0.0661715	1.76149e-28	4.61225e-27
AT1G79560	923.484	-0.778823	0.0714841	1.84495e-28	4.82451e-27
AT2G04520	5244.51	-0.395363	0.0359763	1.89437e-28	4.94729e-27
AT3G28210	16930.8	-0.318338	0.0289274	2.06645e-28	5.38969e-27
AT5G49520	685.401	1.01656	0.0936562	2.087e-28	5.43622e-27
AT1G31930	3374.66	0.473917	0.0432577	2.22397e-28	5.78549e-27
AT3G60600	2106.56	-0.543172	0.0496904	2.23483e-28	5.80622e-27
AT1G77170	699.079	1.00972	0.0931265	2.28675e-28	5.93344e-27
AT5G60640	1500.87	-0.665207	0.0610772	2.494e-28	6.46283e-27
AT1G66580	26583	0.269185	0.0245217	2.50188e-28	6.47491e-27
AT2G14170	463.791	-1.14354	0.105733	2.75468e-28	7.11999e-27
AT2G41520	1878.93	0.581343	0.0533312	2.86075e-28	7.38463e-27
AT1G32810	3851.84	0.462896	0.0423557	2.98709e-28	7.70085e-27
AT5G03320	2094.95	-0.584472	0.0536219	3.03463e-28	7.81338e-27
AT5G63030	4027.14	-0.445892	0.0408	3.08446e-28	7.93152e-27
AT4G27090	4995.85	-0.427985	0.0392074	3.83919e-28	9.85966e-27
AT1G09740	457.527	1.10529	0.102575	4.52389e-28	1.16032e-26
AT4G20260	255.178	1.53208	0.142552	4.56661e-28	1.16979e-26
AT4G31480	1721.34	-0.616716	0.0568959	4.94251e-28	1.26446e-26
AT4G02450	8347.82	-0.394261	0.0361624	4.97877e-28	1.27212e-26
AT3G13470	2907.55	-0.490425	0.0451823	6.15035e-28	1.56947e-26
AT1G04920	736.753	-0.973787	0.0905373	6.22228e-28	1.58581e-26
AT5G67520	652.789	0.998756	0.0929038	6.42977e-28	1.63662e-26
AT5G28300	871.579	-0.835006	0.0775865	7.11061e-28	1.80763e-26
AT4G16130	1390.58	-0.636504	0.0590217	8.60971e-28	2.18595e-26
AT1G16470	4216.64	-0.512825	0.0474541	9.65524e-28	2.44831e-26
AT1G03106	4504.28	-0.436249	0.0403083	9.82353e-28	2.48784e-26
AT1G47970	3209.51	-0.494248	0.0457225	9.83591e-28	2.48784e-26
AT1G69060	1231.53	0.677579	0.0629565	9.99227e-28	2.52421e-26
AT3G17611	3619.16	-0.431961	0.0399152	1.05949e-27	2.67308e-26
AT5G37440	785.493	0.85157	0.0795092	1.24189e-27	3.12936e-26
AT1G68220	1189.1	-0.726336	0.067696	1.262e-27	3.17603e-26
AT1G50260	1788.15	0.672294	0.0626045	1.29375e-27	3.25187e-26
AT5G03340	9755.89	0.326465	0.0301381	1.38537e-27	3.47781e-26
AT3G58750	2460.07	-0.490551	0.0455084	1.39027e-27	3.48574e-26
AT5G52300	1981.08	-0.692196	0.0646209	1.61835e-27	4.05253e-26
AT2G18790	6587.39	0.406851	0.0377071	1.62493e-27	4.06394e-26
AT3G02360	2188.67	-0.54053	0.0503068	1.72433e-27	4.30717e-26
AT5G65280	4991.99	-0.399102	0.0369768	1.75718e-27	4.38378e-26
AT2G32210	2642.15	0.672837	0.0629163	2.06542e-27	5.14638e-26
AT1G22930	5707.17	0.38334	0.0355753	2.07474e-27	5.16319e-26
AT1G49032	5085.31	0.417477	0.0388026	2.23437e-27	5.55358e-26
AT1G78880	3043.78	-0.572589	0.0534752	2.34089e-27	5.81113e-26
AT1G14720	500.345	1.08473	0.10213	2.42536e-27	6.0134e-26
AT1G48660	727.585	-0.920667	0.0866643	2.82793e-27	7.00288e-26
AT2G42330	2327.29	0.525788	0.0491265	2.89727e-27	7.16575e-26
AT3G05290	1833.14	-0.64407	0.0603642	2.90822e-27	7.18398e-26
AT1G75220	7413.82	0.383474	0.0356792	3.1809e-27	7.84791e-26
AT5G07440	16844.2	0.413959	0.0386118	3.49926e-27	8.62277e-26
AT4G13340	776.049	0.997836	0.0941756	3.51079e-27	8.64059e-26
AT2G03820	17058.2	0.271895	0.0251516	3.8867e-27	9.55406e-26
AT5G26600	3043.31	0.507836	0.0476189	4.63505e-27	1.13767e-25
AT5G40840	1103.05	0.689883	0.0649746	4.6395e-27	1.13767e-25
AT1G11300	471.35	-1.13426	0.107521	4.82095e-27	1.18072e-25
AT5G59880	2507.29	-0.519133	0.0487668	5.39395e-27	1.31945e-25
AT1G50290	456.429	1.13895	0.108063	5.5509e-27	1.35619e-25
AT1G73230	3635.38	-0.449546	0.0421597	5.59408e-27	1.36508e-25
AT5G12860	2005.67	-0.560985	0.0529862	8.93433e-27	2.17753e-25
AT5G07480	3256.08	-1.30665	0.124799	9.42482e-27	2.29261e-25
AT5G61510	1855.96	-0.567885	0.0536801	9.42936e-27	2.29261e-25
AT3G04670	1821.64	0.577232	0.0545813	9.73068e-27	2.36301e-25
AT3G03440	1263.33	0.68604	0.0650413	1.01427e-26	2.4601e-25
AT5G08570	2060.38	-0.599483	0.0568158	1.16048e-26	2.81133e-25
AT3G02410	319.563	-1.41917	0.135893	1.23513e-26	2.98857e-25
AT5G14030	2615.56	-0.497236	0.0470332	1.26325e-26	3.05293e-25
AT1G24490	6612.69	0.395024	0.03725	1.27085e-26	3.06762e-25
AT1G02980	429.362	1.19075	0.113938	1.32319e-26	3.19012e-25
AT2G41040	1691.86	-0.603341	0.0572578	1.32949e-26	3.20147e-25
AT5G05170	752.108	-0.852383	0.0813267	1.4219e-26	3.41579e-25
AT5G62690	523.404	-1.12024	0.10721	1.42162e-26	3.41579e-25
AT5G43450	210.464	1.75468	0.168636	1.64729e-26	3.95251e-25
AT1G01470	5176.27	-0.409487	0.0387523	1.76703e-26	4.23476e-25
AT1G22300	2148.38	-0.547206	0.0519904	1.85237e-26	4.43399e-25
AT5G43620	565.441	1.00036	0.0958637	1.8692e-26	4.46895e-25
AT3G56350	10077.9	-0.370199	0.0350123	1.97159e-26	4.70813e-25
AT5G05220	909.507	0.822826	0.078738	2.05096e-26	4.89186e-25
AT5G03240	127794	-0.263734	0.0249525	2.11726e-26	5.04401e-25
AT5G35530	3614.49	-0.429358	0.0407254	2.16538e-26	5.15253e-25
AT5G15810	2729	-0.502395	0.0477831	2.33202e-26	5.54248e-25
AT4G24740	2108.02	0.520393	0.0495187	2.34043e-26	5.55589e-25
ATMG01390	4893.13	1.46555	0.141275	2.43806e-26	5.78082e-25
AT2G17230	347.132	-1.26569	0.121994	2.7716e-26	6.56391e-25
AT3G22980	2616.86	0.504413	0.0480932	3.0311e-26	7.17003e-25
AT2G29940	794.865	1.0558	0.101722	3.14034e-26	7.4197e-25
AT1G60750	1221.57	0.653987	0.0626114	3.14532e-26	7.42274e-25
AT5G45860	343.428	-1.21384	0.117169	3.33011e-26	7.8496e-25
AT2G18915	774.606	0.829761	0.0797809	3.46649e-26	8.16148e-25
AT4G31830	935.795	-0.762462	0.0732558	3.55309e-26	8.35558e-25
AT4G17730	1692.19	-0.595129	0.0570405	4.08603e-26	9.59764e-25
AT2G39890	1351.95	-0.654217	0.0628759	4.72384e-26	1.10828e-24
AT1G71697	679.012	0.941609	0.0910177	5.13766e-26	1.20396e-24
ATMG00660	236.4	1.80448	0.17536	5.42429e-26	1.26965e-24
AT5G65300	2781.6	0.516686	0.0495482	5.5432e-26	1.29597e-24
AT4G15380	239.161	-1.58942	0.154487	5.67135e-26	1.32439e-24
AT4G19130	199.671	1.7478	0.16982	5.71344e-26	1.33267e-24
AT5G66880	5278.81	-0.371665	0.0355275	5.92585e-26	1.38061e-24
AT4G17840	3698.39	0.42702	0.0408869	6.18979e-26	1.44044e-24
AT3G53940	3081.28	0.437156	0.0418653	6.22624e-26	1.44724e-24
AT1G29400	3783.28	0.440304	0.0421744	6.32415e-26	1.4683e-24
AT5G38300	182.266	1.82549	0.177713	6.49079e-26	1.50525e-24
AT1G74250	5049.33	0.373853	0.0357741	7.07783e-26	1.63949e-24
AT5G18270	2677.38	0.668732	0.064549	7.3433e-26	1.69903e-24
AT1G74050	3566.1	-0.415879	0.0398802	7.61728e-26	1.76039e-24
AT3G12490	8820.79	-0.376264	0.0360267	7.94681e-26	1.83443e-24
AT4G21560	1669.28	0.584914	0.0563867	8.09419e-26	1.86631e-24
AT5G23150	6235.79	0.358234	0.0343066	8.5168e-26	1.9615e-24
AT1G03880	16794.1	-0.313373	0.0299885	8.53542e-26	1.96354e-24
AT2G32240	3101.84	-0.558172	0.0538546	9.18378e-26	2.11027e-24
AT1G79660	437.648	1.17618	0.114659	9.83022e-26	2.25366e-24
AT3G10650	14203.1	0.338786	0.0324808	9.82627e-26	2.25366e-24
AT5G63320	1958.68	0.613144	0.0593123	1.06494e-25	2.43868e-24
AT3G07565	2398.43	0.52581	0.0507373	1.06778e-25	2.44239e-24
AT2G33730	6970.85	0.341866	0.0328024	1.07672e-25	2.46005e-24
AT3G29670	360.02	-1.1833	0.115556	1.16247e-25	2.65294e-24
AT2G38465	1001.36	-0.770931	0.0749204	1.1861e-25	2.70379e-24
AT1G73480	2609.96	0.490917	0.0473836	1.226e-25	2.79157e-24
AT1G33520	2751.25	0.503664	0.0486518	1.27197e-25	2.89297e-24
AT2G42150	637.32	1.07305	0.104771	1.30798e-25	2.97152e-24
AT4G36880	3723.44	-0.401953	0.038798	1.61515e-25	3.6652e-24
AT1G78900	4169.53	-0.410309	0.0396208	1.65588e-25	3.7534e-24
AT5G60410	3664.73	0.413281	0.0399159	1.70339e-25	3.85674e-24
AT5G24130	658.212	-0.904477	0.0884742	1.88133e-25	4.25481e-24
AT2G32520	874.29	-0.805258	0.0788134	2.3723e-25	5.35917e-24
AT3G01600	2305.8	0.511969	0.0497554	2.42299e-25	5.46752e-24
AT5G23040	3915.04	-0.478261	0.0464869	2.56696e-25	5.78589e-24
AT2G42520	2083.99	0.511378	0.0497804	2.8536e-25	6.42475e-24
AT4G24770	3843.05	-0.444808	0.0432518	3.0846e-25	6.93707e-24
AT1G67250	2550.98	-0.540529	0.052723	3.16375e-25	7.09124e-24
AT5G03160	1517.8	-0.571991	0.0558448	3.16037e-25	7.09124e-24
AT5G18400	11710.2	0.369472	0.0358531	3.16346e-25	7.09124e-24
AT5G04860	603.233	0.913647	0.0898771	3.49518e-25	7.82538e-24
AT1G80440	956.198	-0.915828	0.090166	3.71075e-25	8.29877e-24
AT5G66680	762.893	-0.885772	0.0871776	3.82131e-25	8.53654e-24
AT4G21670	2618.39	0.468416	0.0456659	3.85617e-25	8.60483e-24
AT1G50600	5010.36	0.41314	0.0402912	4.83189e-25	1.07701e-23
AT3G27060	14031.1	0.375664	0.0365961	4.86098e-25	1.0823e-23
AT2G43970	9021.22	-0.334339	0.0325424	5.02075e-25	1.11663e-23
AT1G79410	360.587	1.27702	0.126454	5.0268e-25	1.11674e-23
AT1G35620	1928.65	-0.544348	0.0533508	5.24482e-25	1.16389e-23
AT3G55730	824.811	0.78996	0.0778791	5.45344e-25	1.20885e-23
AT3G06540	2788.49	0.488567	0.0478195	5.48625e-25	1.21478e-23
AT1G76400	428.129	-1.18319	0.117311	5.73098e-25	1.26757e-23
AT5G16470	5950.61	-0.377933	0.0368993	6.05526e-25	1.33782e-23
AT4G23860	1215.29	-0.685117	0.0675682	6.84694e-25	1.51107e-23
AT2G36800	340.243	1.5418	0.153553	7.13499e-25	1.57291e-23
AT3G57120	574.751	0.954215	0.0945931	7.17561e-25	1.58013e-23
AT5G60270	246.994	1.45446	0.144745	7.60311e-25	1.67243e-23
AT3G46590	948.678	-0.782482	0.0774292	7.7225e-25	1.69684e-23
AT3G15380	536.907	-1.03812	0.103275	9.24528e-25	2.02921e-23
AT3G50310	3326.86	-0.44545	0.0437675	9.45344e-25	2.07264e-23
AT1G65840	798.376	0.779085	0.0772403	9.8328e-25	2.152e-23
AT5G65630	3802.8	0.438629	0.043101	9.83687e-25	2.152e-23
AT1G04660	1821.19	-0.569429	0.0562142	1.01045e-24	2.20815e-23
AT4G01290	2774.53	-0.47712	0.0469591	1.03592e-24	2.26134e-23
AT4G04890	1803.25	-0.703368	0.069847	1.33104e-24	2.90241e-23
AT1G13390	2134.64	0.566207	0.0560486	1.39661e-24	3.04209e-23
AT2G41500	3259.7	0.435756	0.0429641	1.40377e-24	3.05439e-23
AT2G31955	1823.21	0.549222	0.0543517	1.41609e-24	3.07784e-23
AT5G24300	360.55	-1.2643	0.126591	1.43247e-24	3.1101e-23
AT5G02240	1331.14	-0.618694	0.0613678	1.45192e-24	3.14892e-23
AT5G54910	3306.67	0.434695	0.042894	1.52382e-24	3.30127e-23
AT4G11570	1494.75	0.605304	0.060044	1.5612e-24	3.37862e-23
AT5G19780	6604.29	-0.360721	0.0355444	1.61431e-24	3.4898e-23
AT5G48810	393.683	-1.10111	0.110241	1.66703e-24	3.59988e-23
AT3G04640	3735.76	0.450591	0.0445401	1.74263e-24	3.7591e-23
AT5G11680	2640.09	-0.490416	0.048576	1.84049e-24	3.96594e-23
AT5G11700	3909.45	0.445229	0.0440423	1.9013e-24	4.09258e-23
AT1G78780	524.911	-1.04477	0.104765	2.03853e-24	4.38327e-23
AT1G57660	2893.15	-0.436671	0.0432322	2.11478e-24	4.54237e-23
AT2G01100	2644.84	0.478396	0.0474371	2.18985e-24	4.69859e-23
AT1G69890	1324.86	0.62568	0.0623215	2.25952e-24	4.8429e-23
AT3G06380	2673.78	0.47304	0.0469838	2.63025e-24	5.63149e-23
AT5G43940	2789.76	-0.46549	0.0462896	2.69338e-24	5.7605e-23
AT1G74560	1255.5	-0.726322	0.0726711	2.73305e-24	5.83913e-23
AT4G23630	20705.2	-0.284983	0.0281979	3.19449e-24	6.81774e-23
AT4G10070	2524.56	0.491112	0.0489171	3.3178e-24	7.07339e-23
AT5G16270	5199.27	0.399807	0.0397387	3.59864e-24	7.66399e-23
AT3G58610	12340.4	-0.296568	0.0293822	3.6397e-24	7.74323e-23
AT2G34480	5435.33	-0.378491	0.0375884	3.72419e-24	7.90782e-23
AT4G08555	361.597	1.15146	0.116258	3.72494e-24	7.90782e-23
AT1G49670	660.515	-0.858489	0.0863981	3.84022e-24	8.14394e-23
AT5G46070	5817.32	0.398827	0.0397125	4.35711e-24	9.23036e-23
AT4G38810	1499.48	-0.618879	0.0620784	4.60102e-24	9.7368e-23
AT3G49601	5337.94	0.399574	0.039834	4.89077e-24	1.03391e-22
AT5G56550	993.289	0.845532	0.0853013	5.15135e-24	1.08785e-22
AT1G54870	46415.2	-0.284606	0.0282959	5.39293e-24	1.13767e-22
AT4G22380	1329.09	0.634714	0.0638043	5.58234e-24	1.17639e-22
AT3G07110	4253.09	-0.388692	0.0387902	5.63093e-24	1.18539e-22
AT2G20580	27614.6	-0.283853	0.0282575	5.94655e-24	1.25052e-22
AT4G25640	1760.69	-0.654621	0.0659309	6.14083e-24	1.29002e-22
AT4G11040	13765.3	-0.38118	0.0380118	6.19991e-24	1.30107e-22
AT3G06500	977.348	0.7145	0.0721834	7.50459e-24	1.57322e-22
AT3G05670	1862.96	0.61624	0.0621125	7.59997e-24	1.59156e-22
AT4G34390	1259.38	0.701067	0.0708836	8.29337e-24	1.73496e-22
AT1G29980	131.279	-1.9153	0.195577	8.30461e-24	1.7355e-22
AT5G15780	786.533	-0.8597	0.0872226	8.56141e-24	1.78731e-22
AT5G62440	1828.89	-0.541348	0.0545551	8.89433e-24	1.85488e-22
AT5G53590	684.317	0.959918	0.0976428	9.3282e-24	1.94334e-22
AT3G08590	16869.8	-0.326219	0.0326632	9.50576e-24	1.97828e-22
AT4G13010	3042.58	-0.466114	0.0467638	1.04816e-23	2.17911e-22
AT2G24260	2410.89	-0.596841	0.0603735	1.05879e-23	2.19893e-22
AT5G08450	4159.23	-0.373173	0.0374682	1.08841e-23	2.25811e-22
AT2G28910	8396.87	0.322135	0.0319773	1.09089e-23	2.26092e-22
AT3G05500	42224.4	-0.280055	0.0280536	1.18458e-23	2.45256e-22
AT4G05010	1022.32	0.665872	0.0675385	1.2493e-23	2.5839e-22
AT4G31300	10619	-0.347375	0.0349038	1.27056e-23	2.62518e-22
AT5G43330	3516.76	-0.471142	0.0475357	1.27359e-23	2.62873e-22
AT3G49160	378.297	1.26251	0.129217	1.30194e-23	2.68447e-22
AT1G77500	889.414	0.715186	0.0726974	1.37584e-23	2.83395e-22
AT1G05400	290.765	1.42011	0.145807	1.55234e-23	3.19423e-22
AT3G02520	2194.36	-0.475559	0.0481023	1.61065e-23	3.31081e-22
AT5G04240	2069.5	0.57625	0.0584882	1.67084e-23	3.43102e-22
AT5G48300	422.245	-1.20288	0.123402	1.67698e-23	3.44012e-22
AT5G40580	7059.1	-0.339587	0.0342319	1.81846e-23	3.72654e-22
AT1G79210	3219.68	-0.422727	0.0427931	1.83684e-23	3.75842e-22
AT3G06810	3435.99	-0.478688	0.0484987	1.83776e-23	3.75842e-22
AT1G77220	1964.25	0.55016	0.055847	1.84078e-23	3.76077e-22
AT1G44170	746.135	-0.78227	0.0799452	1.94958e-23	3.979e-22
AT5G64410	176.17	1.7112	0.176369	2.16464e-23	4.41346e-22
AT1G23440	2909.8	0.507965	0.0515851	2.18088e-23	4.44204e-22
AT1G60950	582.599	-0.953932	0.0979567	2.31965e-23	4.71991e-22
AT1G14980	3424.99	-0.476032	0.0483462	2.3578e-23	4.79269e-22
AT1G21680	1226.76	0.729783	0.0747785	2.87381e-23	5.83567e-22
AT5G02960	5645.2	-0.41252	0.0420982	3.00307e-23	6.09198e-22
AT4G19810	828.123	-0.929573	0.0957115	3.12185e-23	6.32656e-22
AT1G06700	3826.16	-0.430527	0.0437886	3.20482e-23	6.48814e-22
AT5G27840	2082.33	0.550836	0.0562881	3.52437e-23	7.1279e-22
AT1G27950	1069.65	-0.741366	0.0761914	3.5856e-23	7.24443e-22
AT3G11410	1463.83	-0.575214	0.0588889	3.79854e-23	7.66695e-22
AT1G25260	2624.01	-0.469815	0.0479415	3.87431e-23	7.81202e-22
AT3G07770	8764.89	-0.32483	0.0329776	4.29064e-23	8.64282e-22
AT3G21865	1251.84	-0.646017	0.0664452	4.91914e-23	9.89891e-22
AT5G40850	1563.12	0.542779	0.0556672	5.07364e-23	1.01996e-21
AT2G25520	2472.94	-0.457901	0.0468863	5.62313e-23	1.12929e-21
AT1G24440	1047.38	0.667646	0.0689316	6.86836e-23	1.378e-21
AT1G18100	880.615	-0.833312	0.086398	7.01269e-23	1.40555e-21
AT5G39410	1023.11	-0.719971	0.0745358	7.70421e-23	1.54261e-21
AT1G24706	5176.76	0.359589	0.0368157	7.84051e-23	1.56834e-21
AT4G14880	1929.61	-0.552989	0.0570076	7.95961e-23	1.59058e-21
AT5G01300	6470.56	-0.420675	0.0431991	8.5702e-23	1.71089e-21
AT1G19540	1087.79	-0.653621	0.06765	8.8371e-23	1.76242e-21
AT1G67430	6546.16	-0.324789	0.0332633	8.94235e-23	1.78164e-21
AT1G55310	3736.1	-0.391238	0.0401753	9.24478e-23	1.84007e-21
AT5G67030	3205.07	-0.438283	0.045103	9.71364e-23	1.93148e-21
AT1G09960	556.36	-0.979626	0.102192	9.75349e-23	1.93748e-21
AT5G09330	15289	-0.280625	0.028745	9.79152e-23	1.94311e-21
AT4G05410	3752.41	0.379668	0.0390442	1.12861e-22	2.2375e-21
AT2G47770	6098.16	-0.347793	0.0357645	1.23022e-22	2.43653e-21
AT5G65207	906.199	0.743397	0.0774172	1.27639e-22	2.52548e-21
AT1G71980	2129.72	-0.488442	0.0505054	1.29758e-22	2.56489e-21
AT3G12130	2737.59	0.462439	0.0478442	1.4972e-22	2.95656e-21
AT5G08690	4204.16	-0.412362	0.0426692	1.78972e-22	3.53075e-21
AT5G39580	589.972	-0.960079	0.100777	1.85009e-22	3.64626e-21
AT5G66130	586.879	0.985093	0.103458	1.86347e-22	3.66903e-21
AT3G05260	7011.4	0.315692	0.0325765	1.91924e-22	3.77513e-21
AT1G21720	6718.07	-0.326115	0.0336794	1.97666e-22	3.88426e-21
AT2G31210	100.062	2.31725	0.244724	2.07537e-22	4.07426e-21
AT5G60300	1122.47	-0.667337	0.0697385	2.11089e-22	4.13994e-21
AT3G49570	293.617	1.29546	0.136726	2.23533e-22	4.37972e-21
AT1G45000	17683.2	-0.325072	0.033644	2.2817e-22	4.46622e-21
AT5G52420	3577.55	-0.428866	0.0445597	2.34984e-22	4.59064e-21
AT2G39420	239.926	-1.34511	0.142116	2.34878e-22	4.59064e-21
AT1G20960	31289.1	0.325871	0.0335071	2.39693e-22	4.6781e-21
AT1G07187	586.847	-0.913388	0.0963097	2.97233e-22	5.79547e-21
AT3G01470	271.406	-1.29357	0.136999	3.07623e-22	5.99223e-21
AT5G03230	314.049	1.27945	0.135498	3.08501e-22	5.99771e-21
AT3G04010	718.16	0.899648	0.0948584	3.08355e-22	5.99771e-21
AT1G16350	706.82	-0.87002	0.0917161	3.09272e-22	6.00687e-21
AT5G41990	2750.29	0.432391	0.0450657	3.28308e-22	6.37044e-21
AT1G65720	2948.34	-0.433289	0.0451818	3.45921e-22	6.70573e-21
AT2G18760	2048.31	0.499285	0.0522317	3.73195e-22	7.22747e-21
AT5G61030	2746.83	-0.457902	0.0478595	3.86344e-22	7.4749e-21
AT5G11560	3102.46	-0.4035	0.0420987	3.99264e-22	7.71743e-21
AT5G54500	692.386	-0.808941	0.0854713	4.23332e-22	8.17478e-21
AT3G58450	6539.02	-0.370034	0.0385875	4.24182e-22	8.18334e-21
AT3G47640	413.861	-1.13922	0.120939	4.27226e-22	8.23415e-21
AT4G11010	419.817	-1.07429	0.114065	4.6208e-22	8.89736e-21
AT2G42490	2798.53	0.452156	0.047342	4.7232e-22	9.08583e-21
AT1G12760	2245.61	0.485204	0.0508742	4.82476e-22	9.27231e-21
AT1G80930	6415.28	0.355218	0.0370119	4.94678e-22	9.49773e-21
AT3G23170	799.002	0.774999	0.0820886	5.75798e-22	1.10447e-20
AT2G20990	1336.24	-0.591268	0.0623586	5.83116e-22	1.11743e-20
AT2G27090	2131.64	0.490555	0.0515935	6.30552e-22	1.20718e-20
AT3G55250	545.662	-0.915923	0.0974046	6.33717e-22	1.21209e-20
AT1G12064	627.199	-0.838133	0.0890755	6.89767e-22	1.31804e-20
AT1G76010	7169.98	-0.311164	0.0325496	6.92733e-22	1.32245e-20
AT1G02560	1506.97	-0.547365	0.0577547	7.05359e-22	1.34527e-20
AT5G09990	206.754	-1.41389	0.151381	7.55437e-22	1.43942e-20
AT2G18020	11579.3	-0.300321	0.0314328	7.70617e-22	1.46695e-20
AT2G24360	3041.08	-0.419643	0.0441242	7.76208e-22	1.47619e-20
AT3G51840	2842.17	-0.457497	0.0482162	8.33111e-22	1.58291e-20
AT2G29410	93.0421	2.85947	0.307664	9.02085e-22	1.71234e-20
AT1G70000	1545.34	-0.562761	0.0595921	9.27645e-22	1.7592e-20
AT3G07470	712.205	0.77398	0.0824464	9.62447e-22	1.82347e-20
AT2G04350	2339.24	-0.551723	0.0584508	9.85812e-22	1.86598e-20
AT2G13360	1045.12	-0.722189	0.0768974	1.00147e-21	1.89383e-20
AT2G23110	8592.23	-0.296863	0.0312049	1.107e-21	2.09143e-20
AT1G30810	2386.77	0.479859	0.0507885	1.15875e-21	2.18714e-20
AT5G58590	2300.86	-0.560688	0.05959	1.21227e-21	2.286e-20
AT1G02090	4631.01	0.356866	0.0376296	1.2397e-21	2.33555e-20
AT4G05020	3417.03	0.395623	0.0418513	1.4769e-21	2.77982e-20
AT4G02020	993.703	-0.646943	0.0690524	1.49547e-21	2.81212e-20
AT2G41410	2832.47	0.471276	0.05003	1.57624e-21	2.96124e-20
AT5G20160	7930.91	0.328834	0.0347313	1.58043e-21	2.96633e-20
AT3G07680	1466.75	-0.598288	0.0638351	1.61276e-21	3.02419e-20
AT4G18620	221.098	1.41059	0.152398	1.67039e-21	3.12932e-20
AT3G57380	500.698	0.91602	0.0984863	1.73623e-21	3.24964e-20
AT4G39850	9057.34	-0.280317	0.0296003	1.76206e-21	3.29493e-20
AT2G28400	289.735	1.21008	0.130782	1.95413e-21	3.65068e-20
AT5G09900	14415.6	-0.262936	0.0278373	2.01038e-21	3.75228e-20
AT5G10510	2069.02	-0.492043	0.0524437	2.04897e-21	3.82075e-20
AT2G18193	565.827	0.891493	0.0960431	2.08369e-21	3.88188e-20
AT5G64760	2053.87	-0.482278	0.0513939	2.10045e-21	3.90948e-20
AT1G47540	5108.72	0.38149	0.0405275	2.26978e-21	4.22074e-20
AT3G26000	1751.86	0.513581	0.0548456	2.3039e-21	4.28022e-20
AT5G54170	10626.4	0.270776	0.0286722	2.316e-21	4.29872e-20
AT4G12650	3664.62	-0.387155	0.0412078	2.59225e-21	4.80704e-20
AT5G55240	6891.77	-0.317671	0.0337273	2.62494e-21	4.86316e-20
AT5G02380	2281.53	-0.462916	0.0494561	2.77685e-21	5.13986e-20
AT2G44410	1673.54	0.541348	0.0580012	2.8478e-21	5.26148e-20
AT4G37580	126.903	-1.84295	0.200612	2.84759e-21	5.26148e-20
AT4G24020	1975.25	0.502813	0.0537993	2.90328e-21	5.35906e-20
AT5G45340	481.88	0.939477	0.101884	3.52704e-21	6.50446e-20
AT5G49920	109.844	2.24234	0.245014	3.615e-21	6.66055e-20
AT3G59920	1867.23	-0.537807	0.057856	3.8741e-21	7.1314e-20
AT3G05190	217.085	-1.55179	0.169629	4.1301e-21	7.59568e-20
AT4G31800	2082.49	0.514692	0.0554144	4.75129e-21	8.73011e-20
AT5G03300	401.161	-1.03308	0.11278	5.37912e-21	9.87467e-20
AT3G52990	4439.72	-0.379163	0.0407039	5.66274e-21	1.03858e-19
AT3G54010	1255.95	-0.602772	0.0653099	6.19535e-21	1.13523e-19
AT3G13310	623.103	0.871705	0.09508	6.24816e-21	1.14386e-19
AT5G14950	2862.94	0.423049	0.0455698	6.69931e-21	1.22534e-19
AT2G46610	589.521	0.829109	0.0904258	6.7428e-21	1.23217e-19
AT1G17360	648.412	0.800319	0.08731	7.17771e-21	1.31045e-19
AT1G14300	2066.4	-0.477485	0.0516308	7.65163e-21	1.39571e-19
AT5G62700	469.893	-0.958516	0.105133	8.61467e-21	1.56995e-19
AT5G13180	601.892	0.805599	0.0881264	8.99364e-21	1.63753e-19
AT5G19770	2940.82	-0.39274	0.0424568	9.96838e-21	1.81336e-19
AT2G34380	1039.94	0.697619	0.0762464	1.04463e-20	1.89858e-19
AT1G32490	2400.11	0.427424	0.0463205	1.11412e-20	2.02304e-19
AT1G77800	5208.13	0.358674	0.0387841	1.16423e-20	2.11213e-19
AT1G56300	1862.49	0.504161	0.0548868	1.26773e-20	2.29781e-19
AT1G22985	1638.58	0.51579	0.0562009	1.32044e-20	2.39121e-19
AT1G30230	6419.4	-0.335302	0.0363083	1.40555e-20	2.54304e-19
AT1G19400	1030.36	0.7436	0.0816804	1.40891e-20	2.54682e-19
AT1G62730	1016.76	0.681273	0.0746927	1.42186e-20	2.5676e-19
AT2G32730	22606.9	-0.26209	0.0283178	1.42296e-20	2.5676e-19
AT5G08200	684.331	0.820452	0.0902701	1.43519e-20	2.58733e-19
AT5G58980	785.958	-0.77751	0.0855568	1.5192e-20	2.73632e-19
AT4G13930	551.405	-0.8429	0.0929002	1.55032e-20	2.78987e-19
AT3G12690	283.133	1.2709	0.140984	1.64418e-20	2.95613e-19
AT5G53560	2937.85	-0.444713	0.0484633	1.66807e-20	2.99641e-19
AT5G60170	4112.04	0.351976	0.038261	1.88091e-20	3.37573e-19
AT2G03470	1966.33	0.470246	0.0513778	1.91638e-20	3.43631e-19
AT1G51350	1737.79	0.539541	0.0591249	1.98979e-20	3.56476e-19
AT1G08420	3837.56	0.395719	0.0431068	1.99603e-20	3.57276e-19
AT5G67330	3000.38	-0.435468	0.0475958	2.21727e-20	3.96522e-19
AT1G29760	1461.83	0.558491	0.06137	2.35668e-20	4.21078e-19
AT1G55920	512.72	0.905544	0.100636	2.81367e-20	5.02284e-19
AT3G10800	6039.54	0.347006	0.0379018	2.82441e-20	5.03753e-19
AT3G51260	9636.49	-0.287447	0.0313367	2.90863e-20	5.18315e-19
AT2G29980	715.32	-0.959624	0.106853	2.94987e-20	5.25196e-19
AT5G66720	1263.19	-0.552839	0.0609234	3.01155e-20	5.35705e-19
AT2G27020	4925.08	-0.346961	0.0379608	3.27986e-20	5.82915e-19
AT3G58510	6170.74	0.327367	0.0358147	3.46421e-20	6.15135e-19
AT1G53760	1786.06	0.491037	0.0540858	3.53822e-20	6.27722e-19
AT5G35200	1899.34	0.510068	0.056232	3.61594e-20	6.40944e-19
AT3G21810	835.488	0.707827	0.0785887	3.80352e-20	6.73598e-19
AT5G52510	2323.2	0.472713	0.052145	4.25567e-20	7.53009e-19
AT1G22600	651.143	-0.817	0.0911082	4.28323e-20	7.57218e-19
AT1G33110	2594.48	-0.534269	0.059099	4.36684e-20	7.71321e-19
AT1G55490	2529.9	-0.41215	0.0454276	4.8642e-20	8.58415e-19
AT5G48385	4339.05	-0.387882	0.0427396	5.12995e-20	9.0452e-19
AT4G33980	907.364	0.781563	0.0872866	5.15909e-20	9.08861e-19
AT1G78630	658.111	-0.783366	0.0875753	5.50775e-20	9.69432e-19
AT4G02280	1812.47	-0.513504	0.0569436	5.51937e-20	9.70626e-19
AT4G38630	28062.9	-0.261572	0.0287397	6.05247e-20	1.06344e-18
AT1G55680	4434.42	0.363805	0.0401389	6.25139e-20	1.09744e-18
AT3G21290	1998.99	0.477337	0.052879	6.28628e-20	1.1026e-18
AT2G07050	320.789	-1.12485	0.126782	6.83546e-20	1.19788e-18
AT2G18900	7383.75	0.295997	0.0326214	7.12666e-20	1.24782e-18
AT3G13570	1437.54	-0.577693	0.064455	7.62598e-20	1.33408e-18
AT5G64670	868.635	-0.649924	0.0727211	8.05416e-20	1.40776e-18
AT5G55600	2141.21	0.438616	0.0487029	8.28103e-20	1.44616e-18
AT4G28800	209.611	-1.54996	0.176036	9.25772e-20	1.61531e-18
AT4G33970	284.498	1.17246	0.132706	9.33354e-20	1.62713e-18
AT1G02500	423.144	-0.9437	0.106573	9.68765e-20	1.6874e-18
AT4G02680	832.803	-0.716423	0.0805546	1.02459e-19	1.78309e-18
AT1G74060	3248.85	-0.390491	0.0434156	1.07292e-19	1.86558e-18
AT5G20620	19568	-0.239112	0.0263939	1.19664e-19	2.0789e-18
AT5G16550	1482.63	0.549027	0.0615259	1.23097e-19	2.1367e-18
AT3G45640	1551.69	0.504731	0.0564906	1.25966e-19	2.1846e-18
AT2G27030	613.232	-0.766248	0.086415	1.27005e-19	2.20073e-18
AT5G54540	7841.73	-0.325376	0.0361542	1.31031e-19	2.26854e-18
AT3G60380	320.427	-1.11181	0.126411	1.33893e-19	2.31609e-18
AT3G06650	1151.4	-0.620023	0.0698003	1.40497e-19	2.42823e-18
AT4G15770	5089.59	-0.349192	0.0389041	1.48081e-19	2.55711e-18
AT1G12440	14818.5	-0.255515	0.0283967	1.59867e-19	2.75826e-18
AT4G09580	1018	0.648555	0.0732089	1.66206e-19	2.86516e-18
AT1G70580	818.163	-0.706839	0.079985	1.70508e-19	2.93681e-18
AT5G55160	684.034	-0.752497	0.0852593	1.71121e-19	2.94483e-18
AT1G72150	2168.05	0.569174	0.0641353	1.80108e-19	3.09683e-18
AT5G42270	1430.78	-0.541831	0.0610268	1.83475e-19	3.15203e-18
AT5G41070	1209.52	0.576629	0.0650223	1.84204e-19	3.16186e-18
AT2G37150	1159.1	0.663097	0.0750605	1.97302e-19	3.38379e-18
AT4G34300	99.3563	2.0112	0.230884	2.15039e-19	3.68483e-18
AT2G21410	1055.94	-0.611224	0.0691758	2.19974e-19	3.76619e-18
AT5G44290	1950.19	0.467408	0.0526128	2.34362e-19	4.00598e-18
AT5G60790	16465	0.244237	0.0272529	2.34379e-19	4.00598e-18
AT3G29090	1588.24	-0.502133	0.0566645	2.41177e-19	4.11867e-18
AT2G38820	1205.74	-0.563749	0.0638204	2.49297e-19	4.25372e-18
AT4G25620	663.239	0.784218	0.0893671	2.56661e-19	4.37565e-18
AT2G44798	534.878	-0.949032	0.108561	2.59599e-19	4.422e-18
AT3G22970	845.495	-0.685334	0.0779208	2.61994e-19	4.459e-18
AT3G12620	1665.73	0.51883	0.0586847	2.80315e-19	4.76678e-18
AT2G42560	3684.8	-0.385846	0.0434174	2.86591e-19	4.86938e-18
AT4G25520	1456.97	0.510147	0.057698	2.88079e-19	4.89052e-18
AT1G13990	1928.79	0.488202	0.0552038	3.02968e-19	5.13894e-18
AT4G09320	3539.1	-0.366599	0.0412472	3.06123e-19	5.18808e-18
AT1G57720	4707.74	-0.336308	0.0378002	3.09869e-19	5.24713e-18
AT5G62820	805.017	-0.69258	0.0790013	3.31432e-19	5.60754e-18
AT1G67820	1441.1	0.530476	0.0601679	3.38511e-19	5.72249e-18
AT5G02530	4328.09	-0.325528	0.0366242	3.43068e-19	5.79465e-18
AT2G45030	1996.82	-0.43819	0.0495506	3.46018e-19	5.83956e-18
AT5G61390	4121.34	0.378374	0.0426641	3.48546e-19	5.87728e-18
AT2G47410	3761.9	0.391243	0.0441178	3.49645e-19	5.89088e-18
AT5G39740	8990.3	-0.283609	0.0319486	4.58783e-19	7.72317e-18
AT1G62310	823.014	-0.649832	0.0743979	4.91933e-19	8.27428e-18
AT5G54600	568.072	-0.784779	0.0902209	4.98526e-19	8.37816e-18
AT2G41530	1015.48	-0.630251	0.0721323	5.088e-19	8.54367e-18
AT3G07800	745.635	0.688481	0.0789357	5.14821e-19	8.63755e-18
AT1G30700	175.236	-1.458	0.169186	5.21345e-19	8.73971e-18
AT1G58470	796.985	0.665579	0.0763324	5.49656e-19	9.20662e-18
AT1G26800	1271.59	0.541734	0.0619674	6.31446e-19	1.05678e-17
AT4G38600	19319.5	0.265512	0.0306459	6.33125e-19	1.0587e-17
AT3G07650	588.953	0.926024	0.107121	6.42022e-19	1.07199e-17
AT2G19860	1112.02	-0.643952	0.0739816	6.42135e-19	1.07199e-17
AT2G21060	2860.42	-0.402759	0.0458276	6.68907e-19	1.11575e-17
AT3G19170	21628.7	-0.261967	0.0297568	6.98562e-19	1.16425e-17
AT1G15740	609.898	-0.800541	0.0925399	7.40674e-19	1.23341e-17
AT3G53400	293.04	-1.15375	0.134225	7.58893e-19	1.26237e-17
AT4G03320	11655.8	0.241425	0.02734	7.59323e-19	1.26237e-17
AT1G23550	4562.71	0.380115	0.0432936	7.71703e-19	1.2819e-17
AT1G20780	867.875	0.688524	0.0793887	7.90708e-19	1.31238e-17
AT5G35430	3176.89	0.387945	0.0442538	8.48378e-19	1.40693e-17
AT3G53480	469.031	-1.01355	0.11787	8.50331e-19	1.40901e-17
AT1G62750	2154.94	-0.50266	0.0577545	9.0515e-19	1.49861e-17
AT5G63400	1668.52	-0.604582	0.0696888	9.20194e-19	1.52226e-17
AT1G34130	450.714	-1.02368	0.119192	9.27211e-19	1.53261e-17
AT5G59820	5215.51	0.389751	0.0445191	9.32144e-19	1.53949e-17
AT4G28610	2934.12	0.396339	0.0452871	9.34239e-19	1.54169e-17
AT3G06670	4885.45	0.325711	0.0371109	9.50377e-19	1.56703e-17
AT4G22590	1270.87	0.580075	0.0668107	9.51446e-19	1.56751e-17
AT3G20490	1257.78	0.536323	0.061771	1.08916e-18	1.79292e-17
AT3G14860	791.624	-0.692223	0.0802826	1.19513e-18	1.96575e-17
AT1G32870	12189	0.292813	0.0332911	1.20877e-18	1.98656e-17
AT1G20620	9413.87	-0.315531	0.0360544	1.26885e-18	2.08359e-17
AT2G17650	414.881	-0.934732	0.109184	1.27929e-18	2.09902e-17
AT1G07530	5108.72	0.310823	0.0354893	1.29827e-18	2.12842e-17
AT4G01100	2521.14	-0.429084	0.0493368	1.3192e-18	2.16098e-17
AT3G59150	646.828	0.755881	0.0879725	1.38025e-18	2.25914e-17
AT3G42860	1411.21	0.567422	0.0656701	1.41429e-18	2.31296e-17
AT1G60730	8869.45	0.270088	0.0308671	1.43769e-18	2.34931e-17
AT5G51300	5167.1	0.315149	0.0360918	1.4739e-18	2.40652e-17
AT1G64840	1490.84	0.505843	0.0584224	1.48323e-18	2.4198e-17
AT3G09760	1318.29	-0.597227	0.0692667	1.50584e-18	2.4547e-17
AT3G27300	1219.9	-0.552963	0.0640865	1.56063e-18	2.54195e-17
AT3G47730	3972.54	0.384519	0.0442044	1.62389e-18	2.64283e-17
AT3G21690	10074.1	0.260132	0.0297574	1.63357e-18	2.65644e-17
AT5G03990	1041.19	0.629679	0.0732003	1.66879e-18	2.71152e-17
AT1G80940	1151.57	-0.597895	0.0694814	1.73824e-18	2.82208e-17
AT2G41280	23679.7	-0.241095	0.0276251	1.83034e-18	2.9692e-17
AT4G25390	192.378	1.41441	0.166937	1.86548e-18	3.02376e-17
AT1G48440	1337.76	-0.57038	0.0662768	1.87274e-18	3.03308e-17
AT5G51970	2958.88	-0.390121	0.0450163	2.00759e-18	3.24886e-17
AT4G14710	2840.17	-0.37802	0.0435984	2.01102e-18	3.2518e-17
AT5G64750	24064.3	0.229972	0.0263734	2.08619e-18	3.37063e-17
AT3G17040	181.416	1.44074	0.170299	2.09031e-18	3.37457e-17
AT3G47120	2695.69	0.388636	0.0448972	2.23129e-18	3.59928e-17
AT1G13590	360.041	-0.984721	0.11601	2.28472e-18	3.6825e-17
AT2G31360	11421.7	0.270661	0.0311312	2.34249e-18	3.7726e-17
AT3G10450	11915.9	0.26774	0.0308282	2.55417e-18	4.1102e-17
AT2G18280	1419.63	-0.528048	0.0615899	2.80288e-18	4.50682e-17
AT1G74950	323.272	1.06311	0.125727	2.83036e-18	4.54737e-17
AT5G62580	416.118	1.03023	0.121807	2.83514e-18	4.55141e-17
AT2G46995	105.233	-1.82814	0.217578	2.97958e-18	4.77947e-17
AT2G26190	575.172	0.853265	0.100619	3.07545e-18	4.92932e-17
AT4G02350	1098.96	0.625039	0.0732502	3.14176e-18	5.03158e-17
AT1G70810	1362.17	-0.534029	0.0624192	3.24968e-18	5.20027e-17
AT3G04810	1001.61	0.681781	0.0801028	3.25993e-18	5.21252e-17
AT2G34960	216.693	-1.28764	0.153054	3.32424e-18	5.31112e-17
AT4G16380	951.541	-0.657154	0.0772084	3.37025e-18	5.38035e-17
AT3G52880	5594.92	-0.318514	0.0369089	3.5217e-18	5.61765e-17
AT2G37270	3966.76	-0.368301	0.0427817	3.58839e-18	5.7195e-17
AT4G36860	603.73	-0.770743	0.091008	3.78457e-18	6.02739e-17
AT5G20190	1784	0.488946	0.0571736	3.95212e-18	6.28926e-17
AT1G70140	1362.78	0.508537	0.0595293	4.01498e-18	6.38424e-17
AT3G46030	2843.32	0.380004	0.0442677	4.27809e-18	6.79723e-17
AT1G28200	2324.31	0.42482	0.0496055	4.3936e-18	6.97524e-17
AT5G66310	760.316	0.796525	0.094303	4.48874e-18	7.12064e-17
AT3G24180	1754.28	-0.477798	0.0560153	4.8076e-18	7.62044e-17
AT1G42990	5398.36	0.321757	0.03745	4.89443e-18	7.75196e-17
AT1G74300	54.5669	3.15715	0.377211	4.90808e-18	7.76745e-17
AT3G50970	17562.2	-0.254845	0.029585	4.9174e-18	7.77607e-17
AT1G44900	128.719	1.69373	0.203004	5.12557e-18	8.09889e-17
AT3G11930	4502.4	-0.33671	0.0392539	5.22735e-18	8.25321e-17
AT2G26780	6452.2	-0.302071	0.035174	5.34708e-18	8.43562e-17
AT3G53020	7987.15	-0.30438	0.0354438	5.36936e-18	8.46411e-17
AT1G62740	8826.99	0.266397	0.0309926	5.63599e-18	8.87745e-17
AT3G14420	431.794	-0.875099	0.104273	6.04992e-18	9.52198e-17
AT2G31130	851.113	0.62231	0.0736065	6.19827e-18	9.74783e-17
AT1G42470	1032.07	-0.616992	0.073019	6.32985e-18	9.94697e-17
AT2G35635	2365.92	-0.399441	0.0468419	6.43156e-18	1.00989e-16
AT3G18860	4716.69	-0.351683	0.0411813	6.88929e-18	1.08092e-16
AT1G15840	825.165	-0.848491	0.1013	7.19993e-18	1.12878e-16
AT2G34340	831.143	-0.738845	0.0879603	7.39327e-18	1.15818e-16
AT3G50000	2547.34	-0.43875	0.0516525	7.45546e-18	1.16701e-16
AT4G29010	4283.17	-0.387231	0.0454898	7.67144e-18	1.19989e-16
AT1G19740	721.022	-0.706045	0.0840705	7.96403e-18	1.24468e-16
AT1G03040	1118.76	0.557913	0.0660807	8.17382e-18	1.27648e-16
AT5G53140	628.525	-0.763704	0.0911401	8.21096e-18	1.28128e-16
AT2G21660	4599.88	0.402248	0.0473499	8.70361e-18	1.3571e-16
AT5G19120	300.863	1.02261	0.122769	8.83869e-18	1.37709e-16
AT5G41210	1309.24	-0.549881	0.065226	9.06314e-18	1.41097e-16
AT1G52740	2833.24	-0.40595	0.0478482	9.25454e-18	1.43965e-16
AT3G44690	739.945	0.721769	0.0861561	9.28378e-18	1.44308e-16
AT3G09840	156563	-0.243736	0.0271769	9.65986e-18	1.50038e-16
AT3G61080	536.655	-0.787083	0.0942171	9.73895e-18	1.51149e-16
AT5G16780	7804.69	0.335255	0.0394798	9.81659e-18	1.52237e-16
AT5G52920	1101.69	-0.583434	0.0694078	1.02634e-17	1.59043e-16
AT3G50690	1241.05	0.519253	0.0616535	1.0956e-17	1.69644e-16
AT3G25500	87.4782	2.05831	0.249312	1.10014e-17	1.70217e-16
AT3G11820	581.086	0.822076	0.0986751	1.12815e-17	1.74281e-16
AT4G34450	3664.11	-0.39159	0.0462469	1.12729e-17	1.74281e-16
AT2G31880	939.014	0.61924	0.0738959	1.17886e-17	1.81976e-16
AT3G48360	224.65	1.19864	0.144894	1.19226e-17	1.83903e-16
AT3G22440	3094.3	-0.406299	0.0480753	1.21454e-17	1.87195e-16
AT4G33940	487.883	0.814599	0.098022	1.36854e-17	2.1077e-16
ATMG00516	135.43	1.74104	0.211737	1.37263e-17	2.11237e-16
AT1G49600	2324.37	-0.441316	0.0524306	1.45913e-17	2.24377e-16
AT5G67610	1683.51	0.457453	0.054392	1.48239e-17	2.27779e-16
AT1G30880	3177.75	-0.369293	0.0437435	1.50026e-17	2.30349e-16
AT3G48500	1557.52	-0.483937	0.0576429	1.52435e-17	2.33869e-16
AT1G33240	363.701	-0.946368	0.114485	1.598e-17	2.44982e-16
AT2G45620	4150.79	-0.337975	0.0400532	1.72254e-17	2.63872e-16
AT3G06760	965.303	0.585828	0.0701944	1.76412e-17	2.70036e-16
AT5G38850	355.574	1.00994	0.122574	1.83011e-17	2.79925e-16
AT1G62510	796.62	-0.741478	0.0894607	1.86039e-17	2.8434e-16
AT3G02600	1581.43	-0.473732	0.0565628	1.87613e-17	2.86528e-16
AT3G14270	4283.26	0.345552	0.0410054	1.87875e-17	2.86709e-16
AT1G01100	3374.05	-0.345461	0.0410148	1.90498e-17	2.90492e-16
AT5G27700	1924.07	-0.420703	0.0501395	1.95444e-17	2.97807e-16
AT5G10780	2465.26	-0.432678	0.0516425	2.05415e-17	3.12764e-16
AT1G79360	122.866	1.67636	0.204961	2.08479e-17	3.17189e-16
AT5G26360	4088.7	-0.367153	0.0436945	2.11673e-17	3.21804e-16
AT2G22400	4177.48	-0.341715	0.0406209	2.13886e-17	3.24922e-16
AT3G17740	2191.71	0.410074	0.0489243	2.20445e-17	3.34633e-16
AT4G27585	3954.93	0.359321	0.0427718	2.23037e-17	3.38311e-16
AT1G76580	1097.24	0.59229	0.0713556	2.43305e-17	3.68777e-16
AT5G16520	938.752	0.603035	0.0726875	2.49262e-17	3.77522e-16
AT3G02530	1797.01	-0.475389	0.0569991	2.49611e-17	3.77765e-16
AT5G53500	541.949	0.809965	0.0983321	2.54745e-17	3.85244e-16
AT5G46020	2300.42	-0.406325	0.0486163	2.70143e-17	4.08223e-16
AT4G34110	15081.8	-0.22038	0.0257672	2.76018e-17	4.16787e-16
AT5G65760	876.646	0.658765	0.0797014	2.78197e-17	4.19761e-16
AT2G01720	280.648	-1.09363	0.133767	2.82065e-17	4.25278e-16
AT4G16720	7289.6	-0.341012	0.0406814	2.89099e-17	4.35558e-16
AT1G71220	1760.06	-0.464012	0.0557344	2.89657e-17	4.3607e-16
AT2G33520	1057.98	-0.608392	0.0736093	3.10909e-17	4.67714e-16
AT3G24503	1392.34	-0.51464	0.0620384	3.15662e-17	4.74509e-16
AT2G40711	158.938	1.45423	0.178799	3.3052e-17	4.96472e-16
AT5G36250	1136.79	0.588521	0.071216	3.42228e-17	5.13675e-16
AT1G27720	119.653	1.80145	0.222316	3.52989e-17	5.29431e-16
AT3G12120	713.784	-0.6819	0.0829296	3.71241e-17	5.56391e-16
AT1G35160	2836.57	-0.367079	0.0440534	3.85561e-17	5.77422e-16
AT5G38470	8311.67	-0.287	0.0343225	3.92614e-17	5.87546e-16
AT4G28230	44.0689	3.88135	0.474761	3.99892e-17	5.97992e-16
AT5G02310	6334.6	0.301952	0.0361487	4.06047e-17	6.06745e-16
AT2G21820	6498.88	0.380436	0.0456531	4.22235e-17	6.30464e-16
AT1G72880	1286.99	0.510444	0.0617645	4.25245e-17	6.34487e-16
AT3G58060	370.185	-0.992497	0.121955	4.31004e-17	6.42602e-16
AT5G67590	1101.47	-0.5452	0.0661028	4.33573e-17	6.45954e-16
AT4G28790	276.524	-1.20288	0.148459	4.63506e-17	6.90036e-16
AT1G79910	162.123	1.54151	0.190926	5.15667e-17	7.67122e-16
AT5G07330	3043.25	-0.424126	0.0513866	5.98566e-17	8.89786e-16
AT2G46280	5224.3	-0.285877	0.0344077	6.09108e-17	9.04787e-16
AT1G17180	342.055	1.05055	0.129897	6.1794e-17	9.17228e-16
AT1G18480	1628.58	0.490086	0.0595743	6.21706e-17	9.22136e-16
AT1G68340	594.43	0.862366	0.106352	6.58536e-17	9.76042e-16
AT1G76180	1169.94	0.549565	0.0670421	6.68381e-17	9.89904e-16
AT4G18040	2495.8	-0.388092	0.0470206	6.75218e-17	9.99293e-16
AT3G14720	1920.86	0.419786	0.05092	6.83677e-17	1.01107e-15
AT3G20120	1292.31	-0.533681	0.0651213	6.99315e-17	1.03343e-15
AT5G03555	245.661	1.18846	0.147506	7.00123e-17	1.03387e-15
AT5G15400	6958.12	0.292795	0.0353186	7.00829e-17	1.03415e-15
AT2G20890	283.812	-1.08098	0.134062	7.09154e-17	1.04566e-15
AT1G26630	11357.3	-0.278818	0.033647	7.17341e-17	1.05696e-15
AT5G55190	2537.59	-0.377353	0.0457876	7.97469e-17	1.17416e-15
AT4G21150	679.191	-0.811937	0.100285	7.99916e-17	1.1769e-15
AT1G26580	5456.35	0.286924	0.034674	8.13518e-17	1.19604e-15
AT2G31260	2756.62	0.363489	0.0440785	8.15094e-17	1.19748e-15
AT1G70530	1306.03	0.513859	0.0628151	8.42929e-17	1.23747e-15
AT1G51060	1912.7	0.482152	0.0588787	8.72063e-17	1.2793e-15
AT4G27450	71096.3	-0.468798	0.057279	9.25775e-17	1.35711e-15
AT5G35590	5515.7	-0.29943	0.0362757	9.27371e-17	1.35845e-15
AT2G40510	1737.08	-0.461778	0.0563943	9.28612e-17	1.35928e-15
AT1G05850	396.432	-0.953661	0.118491	9.38463e-17	1.3727e-15
AT1G09620	8859.51	-0.301822	0.036595	9.45691e-17	1.38226e-15
AT1G63500	2077.02	0.40956	0.0498971	9.55684e-17	1.39585e-15
AT1G10310	1501.7	-0.551983	0.0677566	9.71274e-17	1.41759e-15
AT5G61960	4291.02	0.35645	0.0433306	9.86339e-17	1.43854e-15
AT5G66760	6433.93	-0.285488	0.0346014	9.9805e-17	1.45456e-15
AT4G24680	7212.81	0.262281	0.0317208	1.06455e-16	1.55036e-15
AT5G55490	5693.04	0.373086	0.0453836	1.0914e-16	1.5883e-15
AT5G47030	2473.49	-0.48262	0.0591689	1.1138e-16	1.61972e-15
AT1G67580	3083.95	0.432402	0.0528792	1.14358e-16	1.66183e-15
AT3G14172	776.218	0.662487	0.0818742	1.15516e-16	1.67629e-15
AT2G01490	2423.02	-0.411393	0.0502768	1.1552e-16	1.67629e-15
AT1G68580	4159.46	0.359983	0.0438779	1.16458e-16	1.68868e-15
AT1G13940	1015.56	0.61039	0.0753209	1.19113e-16	1.72594e-15
AT1G19910	3952.38	-0.3221	0.0392234	1.22575e-16	1.77482e-15
AT3G24240	117.632	-1.71763	0.216109	1.26881e-16	1.83585e-15
AT1G65270	1254.41	-0.498714	0.0613566	1.28474e-16	1.85755e-15
AT4G29440	650.809	0.735567	0.0912907	1.29594e-16	1.8724e-15
AT1G80750	2937.16	-0.368628	0.0450835	1.40897e-16	2.03424e-15
AT3G46680	298.517	1.04407	0.130759	1.46317e-16	2.11099e-15
AT5G13000	2774.37	-0.371053	0.0454942	1.66674e-16	2.40295e-15
AT1G69640	1775.13	0.466585	0.0575169	1.75168e-16	2.52359e-15
AT1G74750	3109.72	0.361684	0.0443478	1.75998e-16	2.53374e-15
AT5G66430	537.552	-0.924745	0.116017	1.82039e-16	2.61883e-15
AT4G34350	1908.71	-0.466632	0.0575843	1.82416e-16	2.62237e-15
AT1G07750	722.738	-0.672087	0.0836784	1.83007e-16	2.62899e-15
AT2G23290	324.366	0.962368	0.12079	1.83157e-16	2.62926e-15
AT4G02890	109189	-0.185228	0.0226067	1.86403e-16	2.67396e-15
AT1G14900	181.109	-1.38133	0.174573	1.95999e-16	2.8096e-15
AT1G73080	1552.29	0.500949	0.061965	1.97087e-16	2.82318e-15
AT3G54790	348.052	-0.912219	0.114555	2.06739e-16	2.95933e-15
AT4G21660	12730.3	0.241497	0.0294043	2.06931e-16	2.95997e-15
AT4G27970	151.178	1.42953	0.180909	2.19038e-16	3.13091e-15
AT1G78040	1003.07	-0.592667	0.0737745	2.20473e-16	3.14919e-15
AT2G16485	6410.01	0.297171	0.036461	2.20761e-16	3.15106e-15
AT1G04400	5397.63	0.302744	0.0371537	2.23842e-16	3.19276e-15
AT5G16620	1350.68	-0.550548	0.0684266	2.25072e-16	3.20803e-15
AT3G60250	2986.49	0.362006	0.0445673	2.27764e-16	3.24411e-15
AT5G19690	724.142	-0.648102	0.0809111	2.30986e-16	3.28767e-15
AT3G11964	9634.31	0.256009	0.0313876	2.35818e-16	3.35405e-15
AT3G46440	2522.5	-0.410491	0.0506458	2.42615e-16	3.44829e-15
AT5G19990	5992.12	-0.283984	0.034915	2.64185e-16	3.75221e-15
AT5G11330	436.175	0.824592	0.103981	3.08756e-16	4.38215e-15
AT1G70290	3102.15	0.416587	0.0516808	3.14215e-16	4.45648e-15
AT1G74280	344.837	-0.963822	0.122047	3.15505e-16	4.47163e-15
AT3G51650	1818.82	0.425404	0.0527956	3.15993e-16	4.47537e-15
AT3G60300	2382.13	-0.379416	0.0470672	3.17969e-16	4.50019e-15
AT1G08060	2749.37	0.406018	0.0503609	3.19642e-16	4.52069e-15
AT5G18065	814.101	0.624341	0.0782562	3.2097e-16	4.53627e-15
AT3G08760	2787.68	0.411908	0.0511103	3.22312e-16	4.55204e-15
AT5G52560	2079.43	0.44562	0.0554049	3.28166e-16	4.63146e-15
AT2G36630	572.97	0.849694	0.107364	3.33697e-16	4.7062e-15
AT2G37520	3186.72	0.375551	0.0465551	3.43145e-16	4.83606e-15
AT1G20696	485.596	-0.774661	0.097801	3.59557e-16	5.06381e-15
AT1G32750	5632.26	0.342258	0.0423816	3.60382e-16	5.07187e-15
AT4G00450	4933.91	0.324123	0.0401034	3.60894e-16	5.07552e-15
AT1G75350	1330.78	-0.538117	0.0673247	3.6319e-16	5.10422e-15
AT2G29500	8172.77	-0.287637	0.0355704	3.67225e-16	5.15732e-15
AT2G18110	2489.44	-0.383228	0.0476414	3.68174e-16	5.16705e-15
AT2G46550	1638.6	0.475397	0.05931	3.71495e-16	5.21e-15
AT5G48570	985.28	0.579381	0.0726945	3.89945e-16	5.46495e-15
AT5G45920	95.9782	-1.94311	0.248991	3.91389e-16	5.48136e-15
AT3G58630	700.36	0.683675	0.0861575	3.92509e-16	5.49322e-15
AT3G07230	1623.33	-0.44788	0.0558913	4.13393e-16	5.78146e-15
AT1G77885	334.872	-0.96591	0.122808	4.14029e-16	5.78632e-15
AT2G25110	1026.82	-0.556081	0.0697985	4.21952e-16	5.89295e-15
AT1G04850	2192	-0.445541	0.0556188	4.23941e-16	5.91661e-15
AT5G49810	694.158	-0.76531	0.0969397	4.43974e-16	6.1919e-15
AT5G60390	45287.4	-0.251478	0.0310751	4.5069e-16	6.2812e-15
AT5G65490	2105.96	0.432043	0.053985	4.7351e-16	6.59467e-15
AT1G69410	4781.36	-0.311359	0.0386715	4.77566e-16	6.64655e-15
AT4G19006	12759.7	-0.257093	0.0318567	5.0365e-16	7.00471e-15
AT3G17020	1383.76	-0.487108	0.0611357	5.20847e-16	7.23887e-15
AT4G24330	1479.58	-0.499027	0.0626796	5.23685e-16	7.27328e-15
AT5G08520	745.178	0.632926	0.0799393	5.27028e-16	7.31465e-15
AT1G19730	495.886	-0.756136	0.0960211	5.36134e-16	7.43308e-15
AT5G11420	117.68	-1.63437	0.210158	5.36301e-16	7.43308e-15
AT3G14890	361.44	0.911278	0.11624	5.50279e-16	7.62156e-15
AT5G60160	1290.62	-0.501678	0.0630941	5.66729e-16	7.84398e-15
AT3G08720	1241.01	0.538962	0.0678977	5.78453e-16	8.00073e-15
AT4G26050	3448.94	-0.363858	0.0455144	6.3668e-16	8.80004e-15
AT3G19130	5067.65	-0.291334	0.0363382	6.63755e-16	9.16794e-15
AT4G11560	3217.88	0.356929	0.0446686	6.93592e-16	9.57348e-15
AT2G16930	540.422	-0.743818	0.094854	7.10294e-16	9.79581e-15
AT2G37035	416.14	0.840759	0.107497	7.10675e-16	9.79581e-15
AT3G05850	1268.62	0.546918	0.0692124	7.42327e-16	1.02251e-14
AT3G51550	5898.29	-0.282779	0.0353099	7.48474e-16	1.03027e-14
AT1G50040	232.238	1.09166	0.140449	7.5874e-16	1.04368e-14
AT3G15730	7927.97	-0.292372	0.0365728	8.11381e-16	1.11533e-14
AT1G70320	42399	0.251597	0.0314096	8.14981e-16	1.11951e-14
AT1G52310	593.492	-0.700043	0.0893199	8.17849e-16	1.12268e-14
AT4G15020	4446.63	0.31268	0.0391542	8.24875e-16	1.13156e-14
AT2G37220	5131.83	-0.306809	0.038661	8.71875e-16	1.19521e-14
AT3G19950	3124.32	0.365009	0.0458876	8.86076e-16	1.2133e-14
AT2G36720	878.081	-0.599667	0.0763115	8.86274e-16	1.2133e-14
AT5G54730	907.622	0.612985	0.0780255	8.92829e-16	1.22144e-14
AT5G12470	740.066	-0.633114	0.0807181	9.09529e-16	1.24344e-14
AT3G25520	10127.7	-0.292595	0.0366748	9.11776e-16	1.24566e-14
AT4G15545	1258.5	-0.50834	0.0644907	9.26847e-16	1.26539e-14
AT5G57020	2014.69	-0.426569	0.0539052	9.76449e-16	1.3322e-14
AT4G13520	1205.22	-0.53312	0.0677654	1.00579e-15	1.3713e-14
AT5G40340	2761.26	-0.410143	0.0517962	1.00943e-15	1.37534e-14
AT1G23780	4189.41	0.318173	0.0400061	1.02315e-15	1.39308e-14
AT1G71110	529.605	-0.75422	0.0968294	1.06113e-15	1.44382e-14
AT5G23575	9702.96	-0.233148	0.0292254	1.10924e-15	1.50825e-14
AT5G13310	1677.91	0.513929	0.0654042	1.16815e-15	1.58728e-14
AT1G50400	1062.06	0.556668	0.0709885	1.17663e-15	1.59772e-14
AT3G26510	144.498	1.4495	0.188623	1.19506e-15	1.62164e-14
AT1G13090	1039.36	-0.540662	0.0689524	1.21217e-15	1.64376e-14
AT3G58050	1498.77	0.45492	0.0577835	1.26262e-15	1.71101e-14
AT3G05700	825.323	0.6334	0.0811622	1.26536e-15	1.71357e-14
AT4G35940	1481.15	0.457075	0.0580746	1.26928e-15	1.71772e-14
AT3G56190	4547.25	-0.295674	0.0372543	1.27424e-15	1.72327e-14
AT3G01590	614.371	0.693083	0.089054	1.28638e-15	1.73852e-14
AT3G07090	7599.07	-0.256283	0.0322356	1.29764e-15	1.75256e-14
AT3G22960	634.21	-0.676752	0.0869222	1.3017e-15	1.75686e-14
AT5G64230	12840.6	0.283911	0.0358059	1.36181e-15	1.83676e-14
AT2G17150	942.766	-0.604202	0.0774387	1.36849e-15	1.84452e-14
AT5G11670	1499.63	-0.575392	0.073753	1.41356e-15	1.90399e-14
AT5G50780	3780.02	0.346748	0.0438795	1.44558e-15	1.94582e-14
AT3G53540	130.844	1.56674	0.204831	1.48773e-15	2.00026e-14
AT2G25210	1844.77	-0.459077	0.058511	1.48802e-15	2.00026e-14
AT5G37750	324.847	1.16209	0.15148	1.51008e-15	2.02855e-14
AT3G13020	414.373	0.82807	0.107188	1.55273e-15	2.08445e-14
AT4G05070	765.117	0.620455	0.0797778	1.63099e-15	2.18805e-14
AT1G47420	2023.21	-0.407257	0.0518226	1.63474e-15	2.19162e-14
AT2G15890	1450.11	-0.47023	0.0600806	1.6913e-15	2.26594e-14
AT5G51980	1719.07	0.443343	0.0565534	1.70275e-15	2.27976e-14
AT1G27980	677.852	-0.690044	0.0890726	1.70894e-15	2.28652e-14
AT5G45280	885.985	-0.653414	0.0842483	1.71201e-15	2.2891e-14
AT1G73120	107.265	-1.64778	0.216228	1.73635e-15	2.32011e-14
AT1G02650	49.038	2.89231	0.377674	1.76093e-15	2.35139e-14
AT2G48160	5283.57	0.306451	0.0388429	1.79432e-15	2.39437e-14
AT5G18110	3119.16	0.328134	0.0416279	1.79692e-15	2.39625e-14
AT5G16680	4765.6	0.296662	0.037585	1.81989e-15	2.42527e-14
AT2G34310	500.911	-0.753879	0.0977165	1.89704e-15	2.52641e-14
AT5G02870	8548.06	-0.287001	0.0364034	1.92495e-15	2.56188e-14
AT1G65090	2257.38	-0.408879	0.052189	1.9794e-15	2.6326e-14
AT1G50380	2274.52	-0.411487	0.0525483	2.02889e-15	2.69664e-14
AT1G03350	2250.44	0.417283	0.0533039	2.03529e-15	2.70335e-14
AT1G61140	4132.31	0.358341	0.0456371	2.06031e-15	2.73477e-14
AT1G20140	2867.42	0.362227	0.0461524	2.10635e-15	2.79405e-14
AT2G28520	1098.52	-0.51764	0.0665789	2.20468e-15	2.92255e-14
AT1G04210	3989.21	0.329029	0.0418894	2.22417e-15	2.94644e-14
AT1G09800	460.962	0.884434	0.115462	2.31544e-15	3.06532e-14
AT5G51040	3398.88	-0.350926	0.0447727	2.33789e-15	3.093e-14
AT2G47730	5649.62	-0.290602	0.0369609	2.35225e-15	3.10996e-14
AT5G10120	14957	-0.620446	0.0803028	2.38897e-15	3.15643e-14
AT1G79930	14592.7	-0.237859	0.0301953	2.41394e-15	3.18732e-14
AT5G67300	2858.57	-0.349022	0.0443758	2.49207e-15	3.28733e-14
AT2G03520	1061.05	-0.535845	0.0691211	2.49295e-15	3.28733e-14
AT2G32920	1933.59	-0.407232	0.0521997	2.52929e-15	3.33306e-14
AT5G23720	1036.03	0.523506	0.0675175	2.59561e-15	3.41821e-14
AT2G24550	85.4458	1.9742	0.26117	2.63558e-15	3.46856e-14
AT5G02320	362.843	0.98213	0.12891	2.75105e-15	3.61691e-14
AT2G34355	2184.94	0.384537	0.0492668	2.7519e-15	3.61691e-14
AT2G30440	1151.94	0.531622	0.0687145	2.90062e-15	3.80989e-14
AT2G26560	179.595	1.23499	0.162815	2.91936e-15	3.832e-14
AT1G54100	12699.3	-0.233172	0.0296856	2.94426e-15	3.86215e-14
AT1G72770	1935.84	0.473524	0.06104	2.948e-15	3.86454e-14
AT3G26910	1113.21	0.515824	0.066659	2.99721e-15	3.92648e-14
AT1G52270	71.623	2.14953	0.284756	3.01565e-15	3.94783e-14
AT2G15480	978.277	0.656942	0.0854847	3.01744e-15	3.94783e-14
AT5G11310	950.318	0.545415	0.0705843	3.06958e-15	4.01343e-14
AT3G15070	736.391	0.632495	0.0822434	3.08262e-15	4.02786e-14
AT2G41840	9032.71	-0.289555	0.0370341	3.1376e-15	4.09703e-14
AT1G18080	8978.02	-0.260909	0.033306	3.26407e-15	4.25941e-14
AT3G01740	2427.93	-0.38259	0.0491785	3.32733e-15	4.33914e-14
AT5G58510	551.065	-0.710657	0.0928461	3.33435e-15	4.34547e-14
AT4G25690	3292.88	0.355167	0.0456135	3.53873e-15	4.60884e-14
AT1G32330	668.571	0.669236	0.087393	3.64396e-15	4.74282e-14
AT3G51050	3046.62	-0.352679	0.0453327	3.74577e-15	4.87216e-14
AT3G61630	509.969	0.822752	0.108106	3.87281e-15	5.03415e-14
AT5G01960	2166.25	0.398135	0.0513412	3.88475e-15	5.0464e-14
AT5G13090	526.838	-0.787744	0.103464	3.94192e-15	5.11736e-14
AT5G66200	691.708	0.651516	0.0852268	4.26844e-15	5.53766e-14
AT1G56200	1590.54	-0.430333	0.0557524	4.5752e-15	5.93181e-14
AT5G22250	415.291	0.859459	0.113438	4.66691e-15	6.04681e-14
AT3G10550	1673.43	0.470011	0.0610752	4.80672e-15	6.22394e-14
AT2G44120	3240.29	-0.363867	0.0470144	4.90538e-15	6.3476e-14
AT5G53160	1414.67	0.547982	0.0715229	4.92537e-15	6.36936e-14
AT3G48580	1064.67	-0.714729	0.0940268	4.96329e-15	6.41427e-14
AT1G55320	181.946	1.32597	0.176632	4.97656e-15	6.42729e-14
AT1G26850	7732.88	-0.257151	0.0330604	5.03992e-15	6.50493e-14
AT4G26980	656.082	0.634334	0.0831617	5.06886e-15	6.53808e-14
AT1G09320	1310.87	0.507123	0.0660938	5.15041e-15	6.63901e-14
AT3G12960	3143.74	-0.339445	0.0438313	5.17803e-15	6.67033e-14
AT3G60820	8107.18	-0.286199	0.0368517	5.19694e-15	6.6904e-14
AT2G33040	2353.3	-0.398022	0.0515927	5.24133e-15	6.74321e-14
AT1G03000	1110.03	-0.519775	0.0678523	5.37591e-15	6.91194e-14
AT5G07740	4075.76	0.31767	0.0410114	5.4847e-15	7.0473e-14
AT2G41240	48.5375	-2.64199	0.353555	5.57028e-15	7.15268e-14
AT3G11730	1028.27	-0.511844	0.0668348	5.59438e-15	7.17904e-14
AT3G63520	728.48	-0.598672	0.07853	5.6689e-15	7.26846e-14
AT2G28720	3122.93	-0.354347	0.0458702	5.6713e-15	7.26846e-14
AT5G15860	521.015	0.776187	0.102559	5.76735e-15	7.38684e-14
AT1G70770	2834.26	-0.351705	0.0455338	5.77192e-15	7.38798e-14
AT4G04950	5916.43	-0.265461	0.0342602	5.99841e-15	7.673e-14
AT5G10520	332.416	0.911535	0.121011	6.00652e-15	7.67848e-14
AT4G01000	8674.04	0.238766	0.0307511	6.01925e-15	7.68987e-14
AT1G32380	3609.42	-0.355787	0.0461339	6.18537e-15	7.89706e-14
AT2G47680	473.417	0.791276	0.104779	6.25399e-15	7.9796e-14
AT3G14880	221.609	1.16414	0.155632	6.74907e-15	8.60581e-14
AT5G39570	727.993	-0.623459	0.082174	6.98213e-15	8.89734e-14
AT1G70090	441.844	0.78148	0.103625	7.07587e-15	9.01108e-14
AT3G08020	1720.27	0.436268	0.0569447	7.11274e-15	9.0523e-14
AT1G77440	6727.6	-0.248046	0.0320501	7.15549e-15	9.10093e-14
AT3G28715	1999.53	-0.414118	0.0540175	7.27547e-15	9.24767e-14
AT4G16450	1486.88	-0.491206	0.0643605	7.32353e-15	9.30288e-14
AT3G62120	1005.55	-0.536995	0.070603	7.72772e-15	9.8101e-14
AT5G42980	2916.55	-0.346814	0.0451308	8.04863e-15	1.0211e-13
AT2G28120	380.043	0.916182	0.12234	8.22395e-15	1.04269e-13
AT5G25100	2516.28	-0.380462	0.0496329	8.29544e-15	1.05109e-13
AT5G47210	25831.6	-0.203377	0.0263158	8.33345e-15	1.05524e-13
AT1G07890	523.042	-0.72842	0.0967509	8.42892e-15	1.06665e-13
AT1G09570	25079.3	-0.19356	0.0247471	8.50514e-15	1.07562e-13
AT1G34580	1299.5	-0.657225	0.0871012	8.70976e-15	1.10081e-13
AT3G52590	2668.4	-0.40711	0.0532706	8.87996e-15	1.12161e-13
AT2G43510	439.849	-0.841185	0.112305	9.19619e-15	1.16082e-13
AT5G28640	3109.88	-0.746391	0.0993671	9.22786e-15	1.16409e-13
AT2G32910	2490.72	0.392576	0.0513597	9.43422e-15	1.18938e-13
AT1G80460	2317.09	-0.522063	0.0688343	9.53637e-15	1.2015e-13
AT2G29970	382.001	0.839597	0.112159	9.57825e-15	1.20602e-13
AT4G29520	655.835	-0.685803	0.0912066	9.94804e-15	1.25179e-13
AT1G75270	2523.77	0.35272	0.0460862	1.00847e-14	1.26819e-13
AT1G26270	6890.84	-0.279941	0.0364462	1.0099e-14	1.2692e-13
AT5G60920	790.457	-0.601907	0.0797703	1.0169e-14	1.2772e-13
AT5G63530	130.164	-1.65445	0.224031	1.04809e-14	1.31555e-13
AT1G48405	147.101	1.39025	0.187796	1.06863e-14	1.3405e-13
AT3G06790	805.995	-0.565572	0.0748754	1.06981e-14	1.34113e-13
AT5G14490	69.9721	2.13562	0.289524	1.12724e-14	1.41225e-13
AT3G27830	425.191	-0.822879	0.110203	1.12862e-14	1.4131e-13
AT4G35780	335.739	-0.867918	0.116462	1.12939e-14	1.41318e-13
AT5G66580	244.736	1.05521	0.142104	1.13231e-14	1.41596e-13
AT5G07890	1294.35	0.471949	0.0622241	1.1365e-14	1.42031e-13
AT5G48655	3375.99	0.331703	0.0433824	1.14286e-14	1.42737e-13
AT2G44310	2638.65	-0.344372	0.0450923	1.15485e-14	1.44144e-13
AT4G25740	641.545	-0.677804	0.0903281	1.15567e-14	1.44157e-13
AT1G67480	2063.82	-0.429212	0.0565158	1.20204e-14	1.49848e-13
AT2G07687	79.0922	2.10053	0.285365	1.2193e-14	1.51906e-13
AT4G15940	1272.12	-0.469125	0.0620101	1.26275e-14	1.57222e-13
AT4G08510	4464.77	0.302348	0.0395374	1.26895e-14	1.57895e-13
AT3G28940	618.94	-0.670996	0.089576	1.28783e-14	1.60146e-13
AT3G62420	1194.24	0.483022	0.0638607	1.29298e-14	1.60686e-13
AT5G16050	2780.76	-0.396389	0.0521608	1.30887e-14	1.6256e-13
AT5G47830	1004.32	0.557634	0.0740578	1.33523e-14	1.65732e-13
AT5G50370	350.725	-0.883634	0.118918	1.35571e-14	1.6817e-13
AT5G51810	111.413	-1.60017	0.217554	1.361e-14	1.68722e-13
AT4G10710	10993.2	0.254765	0.033395	1.3892e-14	1.72111e-13
AT4G18730	3057.92	-0.352945	0.0463882	1.4132e-14	1.74977e-13
AT3G46930	2403.54	0.379644	0.0499778	1.42662e-14	1.7653e-13
AT3G17170	239.497	-1.08326	0.146671	1.42838e-14	1.76638e-13
AT1G59900	3385.4	-0.32264	0.0423436	1.43072e-14	1.76819e-13
AT1G12040	75.6552	2.09852	0.286188	1.45077e-14	1.79187e-13
AT1G34220	4218.41	0.300791	0.0394319	1.45775e-14	1.79828e-13
AT2G35790	708.16	-0.698245	0.0935317	1.45759e-14	1.79828e-13
AT1G15500	3000.66	-0.364264	0.0479435	1.47849e-14	1.82275e-13
AT4G28811	527.734	-0.755921	0.10152	1.4986e-14	1.8464e-13
AT1G22400	712.901	0.678567	0.0909999	1.62513e-14	2.00107e-13
AT2G46450	248.208	-1.10517	0.150034	1.63795e-14	2.01562e-13
AT3G03790	1845.16	-0.396577	0.052397	1.64688e-14	2.02536e-13
AT1G11390	1019.74	0.520702	0.0692738	1.65288e-14	2.0315e-13
AT3G19960	3579.45	0.324675	0.0427396	1.70457e-14	2.09375e-13
AT4G25330	95.0055	1.70932	0.233459	1.79547e-14	2.20405e-13
AT3G53650	110.118	1.65282	0.225939	1.83887e-14	2.25596e-13
AT4G17830	1886.96	-0.435784	0.0578275	1.85013e-14	2.26839e-13
AT4G32610	2267.51	0.358591	0.0474059	1.96847e-14	2.41201e-13
AT4G29070	743.262	0.581837	0.0779179	1.98911e-14	2.43581e-13
AT2G46340	5226.61	0.284947	0.0375614	2.00097e-14	2.44884e-13
AT5G30510	1415.57	-0.457709	0.0609092	2.01319e-14	2.4623e-13
AT3G13930	4195.79	0.318294	0.0420327	2.09401e-14	2.55958e-13
AT1G52600	528.76	-0.723211	0.0975981	2.12365e-14	2.59414e-13
AT3G54350	2160.64	0.390579	0.0518081	2.12486e-14	2.59414e-13
AT5G44635	55.5787	2.38735	0.327388	2.17993e-14	2.65975e-13
AT3G51510	701.856	-0.651443	0.0877422	2.23926e-14	2.73049e-13
AT5G13740	404.416	-0.870268	0.118315	2.37129e-14	2.88972e-13
AT1G19660	748.735	-0.59791	0.0804765	2.4835e-14	3.02463e-13
AT3G45600	421.769	-0.777514	0.105501	2.54886e-14	3.10235e-13
AT1G80230	877.353	-0.614043	0.0827606	2.56236e-14	3.11689e-13
AT1G44810	1711.11	-0.434146	0.0579583	2.62197e-14	3.18748e-13
AT1G48760	1034.37	0.499728	0.0669747	2.67542e-14	3.25048e-13
AT5G44080	608.604	0.667428	0.0902577	2.72324e-14	3.30658e-13
AT1G67810	1057.53	-0.531679	0.0714493	2.76977e-14	3.36104e-13
AT5G25070	746.307	0.619629	0.083644	2.8069e-14	3.40404e-13
AT1G60080	1484.99	0.429215	0.0573404	2.82393e-14	3.42263e-13
AT5G56710	3419.84	-0.325338	0.0432136	2.8594e-14	3.46353e-13
AT3G59100	1323.72	-0.534103	0.0718421	2.8814e-14	3.48807e-13
AT1G14410	685.775	-0.672185	0.091048	2.93586e-14	3.55187e-13
AT2G43590	1618.62	-1.1025	0.151371	2.96943e-14	3.59032e-13
AT2G25095	276.597	-0.960922	0.13152	3.04146e-14	3.67519e-13
AT2G17820	1798.13	-0.995083	0.136393	3.06097e-14	3.69654e-13
AT1G77940	2644.67	-0.363542	0.0484756	3.13402e-14	3.78248e-13
AT1G16810	1974.69	-0.384824	0.0514052	3.16375e-14	3.81607e-13
ATMG01170	144.826	1.37186	0.189065	3.18394e-14	3.83811e-13
AT5G23740	1184.68	-0.507821	0.0683218	3.19947e-14	3.85452e-13
AT4G18100	7289.11	-0.282426	0.0375036	3.20757e-14	3.86197e-13
AT3G10480	4490.63	-0.286362	0.0380364	3.24783e-14	3.9081e-13
AT1G61030	1810.94	0.40849	0.0546552	3.27058e-14	3.93312e-13
AT5G41020	1345.29	0.515203	0.0693646	3.27325e-14	3.93398e-13
AT4G30110	65.6095	2.47378	0.342272	3.302e-14	3.96615e-13
AT5G65590	500.466	-0.795747	0.108637	3.43816e-14	4.12723e-13
AT5G19760	876.021	-0.540586	0.0729779	3.47418e-14	4.16797e-13
AT3G02480	3698.43	-0.383187	0.0513141	3.668e-14	4.39787e-13
AT5G13200	1335.46	0.465281	0.0627062	4.0695e-14	4.87635e-13
AT2G29080	5884.35	0.296615	0.0395933	4.21421e-14	5.04675e-13
AT1G09140	4845.2	0.278466	0.0371383	4.25158e-14	5.08847e-13
AT5G56670	1874.22	-0.414129	0.055702	4.26496e-14	5.10145e-13
AT2G04390	1810.89	-0.396262	0.0532943	4.29745e-14	5.13724e-13
AT3G09630	14646.5	-0.230839	0.0307368	4.41969e-14	5.28023e-13
AT5G16840	2518.23	-0.369176	0.0495567	4.47537e-14	5.34357e-13
AT1G20630	2368.55	-0.364783	0.0489493	4.54347e-14	5.42166e-13
AT4G00740	758.429	-0.578065	0.0785786	4.55919e-14	5.43719e-13
AT3G13430	652.93	0.633948	0.0864074	4.59018e-14	5.4709e-13
AT3G02550	3265.88	0.393348	0.0529085	4.66317e-14	5.55459e-13
AT1G24150	454.815	0.74016	0.101377	4.69535e-14	5.58961e-13
AT4G12000	490.275	0.80281	0.11026	4.77282e-14	5.67847e-13
AT5G35960	211.241	1.15358	0.159835	4.83416e-14	5.74464e-13
AT3G49470	486.275	-0.778953	0.106931	4.83248e-14	5.74464e-13
AT5G64840	5048.75	-0.278615	0.0372532	4.85775e-14	5.76926e-13
ATMG01130	99.8556	1.93769	0.270198	4.89255e-14	5.80715e-13
AT2G23340	544.696	0.675734	0.0924817	4.96742e-14	5.89254e-13
AT2G45560	2926.53	-0.335318	0.0450054	5.05181e-14	5.98911e-13
AT2G18090	2503.33	0.340048	0.0456699	5.15925e-14	6.11287e-13
AT1G08360	3899.4	-0.332635	0.0446531	5.24985e-14	6.21656e-13
AT5G60580	725.018	-0.684264	0.0937308	5.26016e-14	6.22509e-13
AT2G26530	414.121	0.819773	0.112918	5.37779e-14	6.36055e-13
AT5G19000	2033.44	0.389403	0.0525202	5.55963e-14	6.57175e-13
AT3G55560	3922.65	0.365461	0.0492372	5.61244e-14	6.63028e-13
AT3G11250	1438.77	-0.475584	0.0645418	5.74698e-14	6.78522e-13
AT3G55880	343.393	-0.867062	0.119817	5.85034e-14	6.9032e-13
AT3G03880	871.872	0.608126	0.0831869	5.96138e-14	7.03009e-13
AT5G60250	4950.24	0.686599	0.0943047	6.1483e-14	7.24626e-13
AT2G38330	503.001	0.716846	0.0986274	6.22934e-14	7.33747e-13
AT1G07030	3425.51	0.324212	0.0436496	6.23694e-14	7.34211e-13
AT5G58090	740.714	-0.596723	0.0816578	6.24902e-14	7.35202e-13
AT2G01850	4443.44	0.339599	0.0457641	6.26989e-14	7.37226e-13
AT5G64210	335.108	-0.912577	0.126614	6.60762e-14	7.76483e-13
AT5G47810	3698.12	-0.321925	0.0433863	6.70526e-14	7.87108e-13
AT2G46370	409.979	-0.933275	0.129568	6.70588e-14	7.87108e-13
AT2G47170	664.283	-0.63885	0.0877176	6.72929e-14	7.89394e-13
AT1G26410	163.301	-1.25928	0.176023	6.99949e-14	8.20612e-13
AT5G20000	29626.7	-0.205175	0.0275308	7.39935e-14	8.66984e-13
AT5G05140	3270.75	0.335842	0.0454281	7.82136e-14	9.15897e-13
AT1G28060	4529.5	0.295197	0.0398293	7.90271e-14	9.24527e-13
AT5G25280	3717.37	0.336361	0.0455051	7.90426e-14	9.24527e-13
AT5G35320	3685.12	0.315699	0.0426839	8.08386e-14	9.44984e-13
AT4G09980	2334.62	0.375808	0.0510195	8.32136e-14	9.72181e-13
AT5G13700	533.716	0.716238	0.0990859	8.38141e-14	9.78627e-13
AT4G38680	7632.05	-0.270249	0.036499	8.69532e-14	1.01469e-12
AT2G29400	409.848	-0.796651	0.110695	8.81865e-14	1.02848e-12
AT1G73890	67.6516	2.01745	0.284464	8.82751e-14	1.02892e-12
AT5G41520	4532.44	-0.282904	0.03826	9.12147e-14	1.06257e-12
AT1G73066	149.753	1.59741	0.225186	9.41972e-14	1.09625e-12
AT4G27680	7256.53	0.242174	0.0327218	9.42151e-14	1.09625e-12
AT5G35660	32014.1	-0.66232	0.0917308	1.00498e-13	1.16867e-12
AT3G61180	1444.78	0.435929	0.0596087	1.00686e-13	1.17018e-12
AT1G03860	3047.94	0.311906	0.0423323	1.01811e-13	1.18257e-12
AT2G37990	2954.79	-0.329567	0.0447705	1.02111e-13	1.18537e-12
AT2G13560	1195.08	-0.519646	0.0714834	1.03688e-13	1.20298e-12
AT1G10410	1284.85	0.511545	0.0703119	1.03878e-13	1.20449e-12
AT5G24340	763.885	0.591005	0.0816252	1.05291e-13	1.22017e-12
AT1G07180	3030.71	-0.444746	0.0609385	1.07617e-13	1.2464e-12
AT3G57050	637.783	-0.776787	0.1083	1.07716e-13	1.24684e-12
AT4G26850	6226.84	-0.24371	0.0330106	1.1128e-13	1.28734e-12
AT2G22430	2957.05	0.335075	0.045593	1.11499e-13	1.28913e-12
AT3G63170	319.251	-0.936762	0.131373	1.11774e-13	1.29157e-12
AT1G23450	128.087	1.39724	0.197439	1.14033e-13	1.31692e-12
AT5G42010	614.677	0.704785	0.0980023	1.14898e-13	1.32539e-12
AT2G30110	12528.4	0.226031	0.030629	1.14845e-13	1.32539e-12
AT1G48830	2435.14	-0.349283	0.0476375	1.1573e-13	1.33422e-12
AT4G27250	145.704	-1.39503	0.197258	1.16739e-13	1.34508e-12
AT4G22350	1007.18	0.508673	0.0700027	1.17365e-13	1.35151e-12
AT3G62360	1193.16	-0.48959	0.0673852	1.18716e-13	1.36629e-12
AT2G35230	1171.19	0.48486	0.0667069	1.18838e-13	1.36691e-12
AT5G60450	742.492	-0.601336	0.083315	1.20091e-13	1.37974e-12
AT4G16310	2515.41	0.390663	0.0534349	1.20085e-13	1.37974e-12
AT5G62910	1417.34	0.421958	0.0578974	1.27257e-13	1.46124e-12
AT3G62630	247.928	-0.975203	0.137231	1.29416e-13	1.48518e-12
AT5G58070	64620.4	-0.167955	0.0227655	1.33185e-13	1.52669e-12
AT2G01350	1090.93	-0.491243	0.0677719	1.33164e-13	1.52669e-12
AT4G35790	2270.59	0.35595	0.0486793	1.33814e-13	1.53302e-12
AT1G07590	763.694	0.572338	0.0793231	1.34577e-13	1.54089e-12
AT3G18420	1323.37	-0.454416	0.0625549	1.34999e-13	1.54483e-12
AT4G13360	1191.27	-0.472531	0.0651495	1.3684e-13	1.56501e-12
AT1G49980	1498.08	0.434576	0.0597555	1.37518e-13	1.57187e-12
AT5G12010	3284.75	-0.346621	0.0474324	1.40568e-13	1.60581e-12
AT2G47520	458.385	0.78511	0.109965	1.41648e-13	1.61723e-12
AT3G44670	448.822	-0.792642	0.111104	1.41935e-13	1.61959e-12
AT4G39280	1184.68	-0.470629	0.0649543	1.45707e-13	1.66169e-12
AT1G56700	475.723	-0.720055	0.100757	1.50299e-13	1.71309e-12
AT3G03380	1649.96	-0.445613	0.0614657	1.54014e-13	1.75444e-12
AT1G28760	865.072	0.562108	0.0780674	1.54524e-13	1.75925e-12
AT2G23450	1046.6	0.489217	0.0676656	1.55313e-13	1.76723e-12
AT2G15620	12116	-0.214639	0.0292546	1.65477e-13	1.88181e-12
AT1G03370	633.112	0.642742	0.0897686	1.66163e-13	1.88854e-12
AT3G08040	181.819	-1.37236	0.195525	1.66436e-13	1.89057e-12
AT4G18030	335.504	-0.869141	0.122559	1.66881e-13	1.89455e-12
AT4G24150	27588.1	0.198245	0.0269994	1.68643e-13	1.91348e-12
AT3G61110	1993.37	-0.400114	0.0551658	1.70412e-13	1.93246e-12
AT3G57300	2854	0.349112	0.0479405	1.71179e-13	1.94006e-12
AT5G61020	10342.8	-0.228888	0.0312338	1.71336e-13	1.94074e-12
AT1G19230	275.845	-1.00446	0.14244	1.80216e-13	2.04018e-12
AT3G18940	1910.3	-0.406298	0.0560746	1.80324e-13	2.04025e-12
AT1G79010	1116.75	-0.495	0.0687133	1.83084e-13	2.07031e-12
AT5G04760	926.376	0.544455	0.0758094	1.85482e-13	2.09625e-12
AT2G23140	1186.46	0.466825	0.064697	1.8736e-13	2.11628e-12
AT1G06840	944.506	0.576234	0.0803768	1.87662e-13	2.1185e-12
AT3G44750	4056.2	-0.326179	0.0447779	1.88421e-13	2.12588e-12
AT1G66260	2686.74	0.359275	0.0494658	1.89784e-13	2.14005e-12
AT4G22240	2496.33	-0.349625	0.0482969	2.12423e-13	2.39399e-12
AT3G18770	1411.36	0.439377	0.0609655	2.18046e-13	2.45599e-12
AT1G11860	761.612	-0.551043	0.0770319	2.21613e-13	2.49476e-12
AT1G77180	15392.6	0.234534	0.0321473	2.21784e-13	2.49529e-12
AT5G22360	810.42	0.565021	0.0790853	2.303e-13	2.58965e-12
AT2G47980	3539.06	-0.283623	0.0390496	2.30857e-13	2.59446e-12
AT1G70800	782.457	-0.560509	0.0785197	2.41114e-13	2.70821e-12
AT4G32040	1237.01	0.46169	0.0642821	2.4272e-13	2.72474e-12
AT5G51450	896.768	0.541899	0.0757746	2.43268e-13	2.72936e-12
AT5G08590	211.532	-1.04565	0.149374	2.51559e-13	2.82081e-12
AT2G45070	553.144	-0.64249	0.0904945	2.52623e-13	2.83116e-12
AT2G33990	486.759	-0.678183	0.0956986	2.55809e-13	2.86526e-12
AT2G43180	689.389	0.616931	0.0867859	2.57966e-13	2.8878e-12
AT1G27530	1531.47	-0.427179	0.0594503	2.58982e-13	2.89757e-12
AT3G54740	424.642	-0.775242	0.109921	2.6029e-13	2.91058e-12
AT5G05630	697.814	0.651961	0.0918911	2.614e-13	2.92064e-12
AT4G14950	1799.69	0.393248	0.0545937	2.61481e-13	2.92064e-12
AT3G02770	408.62	-0.753553	0.106747	2.63214e-13	2.93837e-12
AT4G27460	714.654	-0.639409	0.0902024	2.70389e-13	3.01679e-12
AT1G78995	50.5544	2.48078	0.357172	2.72147e-13	3.03471e-12
AT1G15370	485.069	-0.766843	0.108795	2.74641e-13	3.06082e-12
AT1G02170	742.183	0.623511	0.0878769	2.76594e-13	3.08088e-12
AT1G32520	312.005	0.852816	0.121419	2.82544e-13	3.14541e-12
AT5G35375	419.107	-0.821761	0.116992	2.93038e-13	3.26043e-12
AT2G34710	557.524	-0.648799	0.0916846	2.9366e-13	3.26555e-12
AT5G35570	1330.94	0.434911	0.0606706	2.93836e-13	3.2657e-12
AT1G68790	3227.86	-0.313591	0.0434202	2.95261e-13	3.27971e-12
AT5G22350	2037.67	0.420854	0.0586665	2.96047e-13	3.28662e-12
AT1G16850	2053.62	-0.357746	0.049677	2.97063e-13	3.29609e-12
AT1G13220	1329.96	0.434509	0.0606515	3.03689e-13	3.36774e-12
AT5G11430	1428.2	0.424716	0.0592615	3.08243e-13	3.41636e-12
AT4G29350	1879.06	-0.402538	0.0561081	3.10535e-13	3.43987e-12
AT4G11630	751.186	-0.579954	0.0817631	3.13079e-13	3.46614e-12
AT5G14260	919.836	0.508657	0.0713636	3.16571e-13	3.50286e-12
AT2G15290	902.236	-0.555947	0.078314	3.26024e-13	3.60547e-12
AT5G39890	624.646	0.666607	0.0944782	3.28863e-13	3.63287e-12
AT3G48870	14663.5	-0.226718	0.0313023	3.28715e-13	3.63287e-12
AT1G03910	7730.5	0.256159	0.0354484	3.45216e-13	3.81141e-12
AT2G17360	6715.09	-0.238092	0.0329254	3.49747e-13	3.85932e-12
AT4G21710	11949.6	0.201166	0.0276072	3.53541e-13	3.89904e-12
AT2G14910	3432.98	-0.308512	0.0428892	3.71674e-13	4.09677e-12
AT1G58200	678.262	0.626266	0.0888508	3.89162e-13	4.28718e-12
AT4G26480	1088.57	0.468627	0.0658963	3.9506e-13	4.34978e-12
ATMG00510	48.8053	2.41242	0.350401	4.02793e-13	4.43249e-12
AT1G44750	777.155	-0.568546	0.0805544	4.16138e-13	4.57683e-12
AT3G59980	727.181	-0.606889	0.0861627	4.18441e-13	4.59964e-12
AT4G25610	2234.27	0.349741	0.0488521	4.19633e-13	4.61022e-12
AT1G64620	100.72	1.54692	0.224593	4.21691e-13	4.63031e-12
AT1G76060	551.28	0.664325	0.0946359	4.3243e-13	4.74562e-12
AT2G21160	774.546	-0.548878	0.0777591	4.40972e-13	4.83673e-12
AT5G01450	1451.75	0.43501	0.0611695	4.44092e-13	4.86829e-12
AT4G02550	391.364	0.785254	0.112552	4.44748e-13	4.87282e-12
AT3G17710	416.386	0.735406	0.105212	4.53256e-13	4.96333e-12
AT1G70740	534.214	0.658127	0.0939036	4.53885e-13	4.96751e-12
AT4G08170	944.758	0.557786	0.0791508	4.76566e-13	5.21289e-12
AT1G27970	1985.8	-0.356817	0.0500399	4.94238e-13	5.40325e-12
AT3G21800	41.902	-2.9684	0.432481	5.01567e-13	5.48039e-12
AT2G35040	3625.39	-0.332408	0.0465463	5.05435e-13	5.51966e-12
AT1G17690	2887.19	0.312713	0.043744	5.13317e-13	5.60269e-12
AT1G78830	730.029	-0.592485	0.0844795	5.36695e-13	5.85467e-12
AT1G74230	2506.93	-0.329241	0.0461637	5.41634e-13	5.90534e-12
AT2G32090	738.049	-0.567507	0.0808357	5.46915e-13	5.95968e-12
AT1G27910	926.138	0.568814	0.080998	5.51547e-13	6.0069e-12
AT5G44340	2134.03	0.371059	0.0521806	5.5391e-13	6.02936e-12
AT5G35460	955.617	-0.496054	0.0703691	5.55564e-13	6.04409e-12
AT5G58490	2114.32	-0.352111	0.0494692	5.57904e-13	6.06626e-12
AT5G08400	489.863	-0.749416	0.107817	5.76856e-13	6.26894e-12
AT4G03020	1083.96	-0.46256	0.0655122	5.7725e-13	6.26983e-12
AT5G52890	620.836	0.62045	0.0887922	6.05706e-13	6.57535e-12
AT5G14250	4194.85	0.283195	0.0396964	6.24693e-13	6.77781e-12
AT3G15530	99.4312	-1.52306	0.223153	6.26325e-13	6.79184e-12
AT4G28910	1237.25	-0.460036	0.0653129	6.48297e-13	7.02631e-12
AT3G10050	4805.48	0.278783	0.0391059	6.57295e-13	7.11998e-12
AT4G10925	1659.7	0.427094	0.0604971	6.62212e-13	7.16939e-12
AT1G28580	165.582	-1.19089	0.174189	6.87525e-13	7.43683e-12
AT4G08390	1054.6	-0.471613	0.0670682	6.87656e-13	7.43683e-12
AT5G03280	3216.46	-0.312978	0.0440742	7.16989e-13	7.74989e-12
AT1G43710	4356.42	-0.278263	0.0391084	7.27924e-13	7.86385e-12
AT3G04780	1743.61	-0.397246	0.0563676	7.8148e-13	8.43788e-12
AT5G10790	790.359	0.533978	0.0764341	7.87877e-13	8.50238e-12
AT2G01020	806.654	0.612092	0.0880674	8.0398e-13	8.67149e-12
AT5G46840	6734.81	-0.249862	0.0351471	8.20793e-13	8.84809e-12
AT4G25730	13797.8	0.197768	0.0277488	8.35149e-13	8.99801e-12
AT2G20060	2181.38	-0.361857	0.0513335	8.87044e-13	9.55202e-12
AT5G58160	3756.87	0.288418	0.0407225	8.93825e-13	9.61988e-12
AT3G03770	1078.75	-0.512709	0.0735272	9.10751e-13	9.7968e-12
AT1G71370	433.068	0.802531	0.11682	9.14727e-13	9.83429e-12
AT2G40550	79.6965	1.94396	0.287613	9.19632e-13	9.88174e-12
AT3G61150	418.244	0.758101	0.110197	9.43151e-13	1.0129e-11
AT5G56000	3832.27	-0.289836	0.041016	9.88194e-13	1.06071e-11
AT1G54520	1327.89	0.458361	0.065592	9.94195e-13	1.06658e-11
AT5G20610	2349.26	0.328741	0.0466894	1.06424e-12	1.14112e-11
AT1G18950	1485.21	0.456477	0.0654033	1.07047e-12	1.14718e-11
AT4G32030	820.506	0.584248	0.0844056	1.07709e-12	1.15366e-11
AT5G39850	3970.93	-0.280768	0.0397867	1.09266e-12	1.16972e-11
AT3G26600	1285.01	0.47123	0.0676172	1.09458e-12	1.17115e-11
AT1G21460	270.094	-1.13133	0.166966	1.11244e-12	1.18962e-11
AT5G37510	8183.64	-0.232948	0.0329425	1.12021e-12	1.19729e-11
AT3G55270	2458.54	0.342065	0.0486799	1.1217e-12	1.19825e-11
AT3G16720	151.574	1.18708	0.175355	1.14086e-12	1.21807e-11
AT5G26780	940.169	-0.586337	0.0848489	1.14205e-12	1.21869e-11
AT5G53430	560.794	0.653969	0.0949974	1.15668e-12	1.23364e-11
AT3G10270	1273.65	-0.43006	0.061675	1.16291e-12	1.23964e-11
AT1G56090	437.717	0.72119	0.105176	1.18251e-12	1.25986e-11
AT4G02480	11750.6	0.259194	0.0366277	1.18732e-12	1.26431e-11
AT3G49720	401.945	-0.78409	0.114704	1.19864e-12	1.27569e-11
AT5G17050	909.965	0.539362	0.0778705	1.21002e-12	1.28712e-11
AT5G38840	3174.04	0.299706	0.0426026	1.21428e-12	1.29097e-11
AT4G22960	76.1097	1.84281	0.274347	1.25338e-12	1.33114e-11
AT4G33090	3557.72	-0.279363	0.0397062	1.25339e-12	1.33114e-11
AT2G46500	4987.46	0.247231	0.0350715	1.28424e-12	1.36318e-11
AT5G19450	4652.28	-0.275562	0.0391713	1.30816e-12	1.38784e-11
AT1G77570	985.7	0.569488	0.0825386	1.30925e-12	1.38826e-11
AT4G18880	1514.09	0.393209	0.0563315	1.31503e-12	1.39365e-11
AT1G01960	2097.83	-0.345983	0.0494241	1.3256e-12	1.40412e-11
AT4G27130	3923.35	-0.302449	0.0430492	1.32948e-12	1.40748e-11
AT5G67350	746.342	0.616691	0.0897141	1.35125e-12	1.42978e-11
AT4G02590	1493.09	0.462108	0.0665829	1.3747e-12	1.45382e-11
AT4G25230	1722.09	0.410684	0.0589639	1.37907e-12	1.45768e-11
AT5G57270	173.099	-1.14728	0.170277	1.41764e-12	1.49766e-11
AT3G07530	775.773	0.530164	0.0767811	1.42014e-12	1.49951e-11
AT1G56145	1511.21	-0.449036	0.0647044	1.42127e-12	1.49991e-11
AT3G18610	3896.4	0.392568	0.0563324	1.42474e-12	1.50279e-11
AT1G31175	477.003	0.727808	0.106566	1.43618e-12	1.51406e-11
AT5G47540	473.982	-0.695519	0.101765	1.46156e-12	1.54001e-11
AT5G53850	1421.23	-0.448224	0.0646292	1.46661e-12	1.54451e-11
AT5G43980	1014.19	-0.505862	0.073229	1.48012e-12	1.55792e-11
AT5G16300	3400.48	0.304356	0.0434605	1.5186e-12	1.5976e-11
AT1G07780	449.888	-0.76398	0.112248	1.52261e-12	1.60097e-11
AT2G03330	308.006	0.932195	0.137836	1.55959e-12	1.639e-11
AT1G16740	842.993	-0.529873	0.0769286	1.56446e-12	1.64326e-11
AT1G48410	12391.4	-0.217284	0.0308715	1.57031e-12	1.64854e-11
AT5G09510	2220.5	-0.33173	0.0475262	1.61054e-12	1.68989e-11
AT3G16110	1112.23	-0.479081	0.0693648	1.61591e-12	1.69464e-11
AT2G22490	689.542	-0.576981	0.0840617	1.61838e-12	1.69634e-11
AT1G56070	59149.7	-0.172046	0.0244109	1.69669e-12	1.7775e-11
AT3G22220	1866.67	0.355167	0.0510143	1.70354e-12	1.78375e-11
AT4G14960	428.766	-0.807011	0.119102	1.73379e-12	1.81448e-11
AT4G21323	89.1548	1.61551	0.242022	1.74026e-12	1.82029e-11
AT2G30020	440.472	0.693429	0.101877	1.81348e-12	1.8959e-11
AT1G08200	818.159	-0.527839	0.0768557	1.83452e-12	1.9159e-11
AT4G11800	3382.82	0.329841	0.0473652	1.8339e-12	1.9159e-11
AT1G63050	868.821	-0.547615	0.0798637	1.84419e-12	1.925e-11
AT2G40400	227.477	0.954444	0.141741	1.86869e-12	1.94955e-11
AT4G35740	356.887	0.835057	0.123632	1.9022e-12	1.98349e-11
AT5G47480	3981.33	0.315342	0.0452454	1.90378e-12	1.9841e-11
AT1G09640	7892.06	-0.235474	0.0336489	1.90633e-12	1.98573e-11
AT1G23460	276.68	0.885286	0.13138	1.976e-12	2.05723e-11
AT1G76070	430.653	0.840458	0.124541	1.99118e-12	2.07196e-11
AT1G62390	9603.76	0.219091	0.0313218	2.01942e-12	2.10026e-11
AT5G03795	1131.81	-0.546932	0.0799371	2.03934e-12	2.11987e-11
AT5G65410	2174.18	-0.363709	0.0525254	2.14128e-12	2.22469e-11
AT2G40060	3736.03	-0.295649	0.0425079	2.18132e-12	2.26512e-11
AT1G75490	696.042	-0.569255	0.0834895	2.27558e-12	2.36179e-11
AT2G17410	4305.98	0.2936	0.0422561	2.29705e-12	2.38284e-11
AT4G30940	62.742	1.97876	0.298549	2.31861e-12	2.40396e-11
AT1G65030	4438.65	0.281467	0.0405332	2.40497e-12	2.49221e-11
AT5G51750	42.3211	2.62256	0.395274	2.42651e-12	2.51323e-11
AT5G16980	1751.8	0.452296	0.0658946	2.42983e-12	2.51537e-11
AT2G01330	485.891	0.661766	0.0976979	2.43451e-12	2.51892e-11
AT3G60160	523.641	0.719331	0.106543	2.43898e-12	2.52224e-11
AT3G51010	576.954	-0.642657	0.0947998	2.44247e-12	2.52456e-11
AT2G31585	3823.49	0.284692	0.0410005	2.44692e-12	2.52785e-11
AT3G07890	940.608	0.509851	0.0745984	2.46528e-12	2.54551e-11
AT2G20530	2215.09	-0.334278	0.0483229	2.4709e-12	2.55e-11
AT1G29690	530.294	0.696266	0.103068	2.53179e-12	2.6115e-11
AT3G50500	3314.11	-0.286693	0.0413444	2.57271e-12	2.65235e-11
AT1G61640	1042.34	0.50527	0.0739496	2.58267e-12	2.66125e-11
AT5G05880	260.531	-0.910927	0.136136	2.59723e-12	2.67488e-11
AT5G23080	2072.1	0.360149	0.0522082	2.62477e-12	2.70185e-11
AT5G65360	431.141	0.7238	0.107497	2.83333e-12	2.91505e-11
AT4G16580	1361.67	0.483484	0.0708562	2.85264e-12	2.93341e-11
AT1G72790	142.785	1.22422	0.184689	2.88722e-12	2.96745e-11
AT4G02410	248.045	0.952188	0.14273	2.89225e-12	2.9711e-11
AT1G29900	3430.25	-0.325693	0.0472427	3.0116e-12	3.09213e-11
AT4G34430	4063.28	0.316865	0.0459751	3.15703e-12	3.23979e-11
AT5G65940	684.093	-0.565696	0.0835842	3.25122e-12	3.33304e-11
AT3G25480	567.699	0.605508	0.0897408	3.24959e-12	3.33304e-11
AT4G15080	1790.31	0.37725	0.0550063	3.25762e-12	3.3379e-11
AT2G36410	1074.2	0.46309	0.0679592	3.33524e-12	3.41569e-11
AT2G44100	5612.27	-0.289709	0.0420695	3.43038e-12	3.51133e-11
AT1G51710	5480.25	-0.298447	0.0433314	3.47667e-12	3.5569e-11
AT2G07629	112.015	1.49225	0.226892	3.48133e-12	3.55986e-11
AT4G03510	1040.84	-0.478725	0.0704291	3.5002e-12	3.57733e-11
AT5G27150	1230	0.42818	0.0627573	3.51256e-12	3.58813e-11
AT5G42870	2491.36	0.325823	0.0474122	3.55805e-12	3.63276e-11
AT1G79940	3735.04	-0.271066	0.0393224	3.60363e-12	3.67743e-11
AT1G47960	74.0435	-1.78178	0.271811	3.63647e-12	3.70905e-11
AT2G45540	680.224	-0.562742	0.0833411	3.65463e-12	3.72568e-11
AT1G32928	351.831	0.78094	0.11696	3.65922e-12	3.72847e-11
AT1G76150	564.154	-0.651862	0.0970993	3.72594e-12	3.79452e-11
AT4G31490	972.464	-0.489397	0.0721597	3.74601e-12	3.81303e-11
AT5G66052	1566.48	-0.500301	0.0737183	3.79813e-12	3.86412e-11
AT1G03190	1601.41	0.400263	0.058678	3.91872e-12	3.98479e-11
AT3G09090	1812.05	-0.415402	0.0610016	3.99176e-12	4.05701e-11
AT4G38350	558.088	-0.614105	0.0914284	4.01174e-12	4.07525e-11
AT1G44770	1103.27	0.45305	0.0667254	4.08903e-12	4.15167e-11
AT4G25960	503.868	-0.663637	0.0991326	4.14346e-12	4.20481e-11
AT5G65270	825.498	-0.530946	0.0786823	4.16542e-12	4.22495e-11
AT1G09750	63.0421	1.9197	0.293339	4.2015e-12	4.2594e-11
AT5G18170	426.184	-0.693359	0.103773	4.21741e-12	4.27337e-11
AT4G22360	1412.76	0.451186	0.0664932	4.24432e-12	4.29847e-11
AT1G09060	1110.98	0.463634	0.0683923	4.27049e-12	4.32123e-11
AT1G80710	736.562	0.530631	0.078647	4.27109e-12	4.32123e-11
AT4G36190	468.579	-0.65946	0.0985694	4.29296e-12	4.34116e-11
AT1G50460	1001.71	0.522042	0.0773485	4.30015e-12	4.34624e-11
AT5G61530	2391.11	0.356064	0.0521521	4.35965e-12	4.40417e-11
AT4G02010	1214.02	-0.428129	0.0630607	4.36336e-12	4.4057e-11
AT5G44730	1275.28	-0.450334	0.0664455	4.39776e-12	4.4382e-11
AT1G78510	1033.14	-0.476354	0.0704394	4.4839e-12	4.52286e-11
AT4G11280	217.269	0.988446	0.149863	4.49118e-12	4.52793e-11
AT2G44610	297.231	-0.85209	0.128735	4.64545e-12	4.68111e-11
AT1G15180	3657.37	-0.339853	0.0500256	4.75236e-12	4.78645e-11
AT3G57340	2499.48	0.339523	0.0497566	4.76483e-12	4.7966e-11
AT5G22100	5924.79	0.242054	0.0352554	4.84586e-12	4.87572e-11
AT3G22630	3836.43	-0.310179	0.0454182	4.98754e-12	5.01576e-11
AT5G25220	593.515	0.586433	0.0875561	5.03329e-12	5.05924e-11
AT3G43590	1709.51	0.398425	0.0587162	5.03684e-12	5.06027e-11
[truncated: 18,084 more rows]
